# Supplementary material for: Confined water-mediated high proton conduction in hydrophobic channel of a synthetic nanotube
Source: Nat Commun. 2020 Feb 18;11:843. doi: 10.1038/s41467-020-14627-z (PMC7029035; doi:10.1038/s41467-020-14627-z)
Supplement: Supplementary file 3 — Supplementary Data 1 [file 41467_2020_14627_MOESM3_ESM.cif]

data_MX-tube
#==============================================================================
# CHEMICAL DATA

_chemical_formula_sum                             'C64 Br4 N16 O48 Pt4 S4'
_chemical_formula_moiety                          'C64 Br4 N16 O48 Pt4 S4'
_chemical_formula_weight                           2989.00
_chemical_melting_point                            ?
_chemical_absolute_configuration
                                                  'ad'

#==============================================================================
# CRYSTAL DATA
_space_group_crystal_system                        orthorhombic
_space_group_name_H-M_alt                         'I 2 2 2'
_space_group_name_Hall                            'I 2 2'
_space_group_IT_number                             23
loop_
_space_group_symop_id
_space_group_symop_operation_xyz
1   '+X,+Y,+Z'
2   '-X,-Y,+Z'
3   '+X,-Y,-Z'
4   '-X,+Y,-Z'
5   '1/2+X,1/2+Y,1/2+Z'
6   '1/2-X,1/2-Y,1/2+Z'
7   '1/2+X,1/2-Y,1/2-Z'
8   '1/2-X,1/2+Y,1/2-Z'
#------------------------------------------------------------------------------
_cell_length_a                                     5.4559
_cell_length_b                                     30.0459
_cell_length_c                                     32.7895
_cell_angle_alpha                                  90.0000
_cell_angle_beta                                   90.0000
_cell_angle_gamma                                  90.0000
_cell_volume                                       5375.0983
_cell_formula_units_Z                              2
_cell_measurement_reflns_used               9932
_cell_measurement_theta_min                 2.48
_cell_measurement_theta_max                28.96
_cell_measurement_temperature                      100
#------------------------------------------------------------------------------
_exptl_crystal_description                         needle
_exptl_crystal_colour                              darkpurple
_exptl_crystal_size_max                            0.300
_exptl_crystal_size_mid                            0.030
_exptl_crystal_size_min                            0.030
_exptl_crystal_density_diffrn                      1.847
_exptl_crystal_density_meas                        ?
_exptl_crystal_density_method                     'not measured'
_exptl_crystal_F_000                               2792.00
_exptl_absorpt_coefficient_mu                      6.828
_exptl_absorpt_correction_type                     multi-scan
_exptl_absorpt_process_details                    '(SADABS; Sheldrick, 1996)'
_exptl_absorpt_correction_T_min                   0.5289
_exptl_absorpt_correction_T_max                   0.7458

#==============================================================================
# EXPERIMENTAL DATA

_diffrn_ambient_temperature                        100
_diffrn_radiation_type                            'Mo K\a'
_diffrn_radiation_wavelength                       0.71073
_diffrn_radiation_source                        'sealed tube'
_diffrn_radiation_monochromator             'graphite'
_diffrn_measurement_device_type           'Bruker APEX-II CCD'
_diffrn_measurement_method                'phi and omega scans'
_diffrn_reflns_number                              16714
_diffrn_reflns_av_R_equivalents                    0.0305
_diffrn_reflns_theta_max                           28.500
_diffrn_reflns_theta_min                           0.919
_diffrn_reflns_theta_full                          28.500
_diffrn_measured_fraction_theta_max                0.970
_diffrn_measured_fraction_theta_full               0.970
_diffrn_reflns_Laue_measured_fraction_max          0.000
_diffrn_reflns_Laue_measured_fraction_full         0.000
_diffrn_reflns_point_group_measured_fraction_max   0.000
_diffrn_reflns_point_group_measured_fraction_full  0.000
_diffrn_reflns_limit_h_min                        -5
_diffrn_reflns_limit_h_max                         7
_diffrn_reflns_limit_k_min                        -35
_diffrn_reflns_limit_k_max                         40
_diffrn_reflns_limit_l_min                        -43
_diffrn_reflns_limit_l_max                         43
_diffrn_standards_number                           0
_diffrn_standards_interval_count                   .
_diffrn_standards_decay_%                          ?
_reflns_number_total                               6224
_reflns_number_gt                                  5194
_reflns_threshold_expression                       F^2^>2.0\s(F^2^)

#==============================================================================
# REFINEMENT DATA

_refine_special_details
;
    Refinement was performed using all reflections. The weighted 
    R-factor (wR) and goodness of fit (S) are based on F^2^.
    R-factor (gt) are based on F. The threshold expression of
    F^2^ > 2.0 sigma(F^2^) is used only for calculating R-factor (gt).
;
_refine_ls_structure_factor_coef                   Fsqd
_refine_ls_R_factor_all                            0.0630
_refine_ls_R_factor_gt                             0.0479
_refine_ls_wR_factor_ref                           0.1254
_refine_ls_wR_factor_gt                            0.1173
_refine_ls_number_restraints                       628
_refine_ls_number_reflns                           6224
_refine_ls_number_parameters                       400
_refine_ls_goodness_of_fit_ref                     1.163
_refine_ls_weighting_scheme                        calc
_refine_ls_weighting_details
          'w = 1/[\s^2^(Fo^2^)+(0.0467P)^2^+62.2315P] where P=(Fo^2^+2Fc^2^)/3'
_atom_sites_solution_primary                       direct
_atom_sites_solution_secondary                     difmap
_refine_ls_shift/su_max                            0.000
_refine_diff_density_max                           1.73
_refine_diff_density_min                          -1.15
_refine_ls_extinction_method                       none
_refine_ls_extinction_coef                         ?
_refine_ls_abs_structure_details
           'Flack, H. D. (1983), Acta Cryst. A39, 876-881.  2453 Friedel Pairs'
_refine_ls_abs_structure_Flack                     0.25(3)

loop_
_atom_type_symbol
_atom_type_description
_atom_type_scat_dispersion_real
_atom_type_scat_dispersion_imag
_atom_type_scat_source
  'C' 'C'  0.0033 0.0016 
;
International Tables for Crystallography
(Vol. C, Tables 4.2.6.8 and 6.1.1.4)
;
  'N' 'N'  0.0061 0.0033 
;
International Tables for Crystallography
(Vol. C, Tables 4.2.6.8 and 6.1.1.4)
;
  'O' 'O'  0.0106 0.0060 
;
International Tables for Crystallography
(Vol. C, Tables 4.2.6.8 and 6.1.1.4)
;
  'S' 'S'  0.1246 0.1234 
;
International Tables for Crystallography
(Vol. C, Tables 4.2.6.8 and 6.1.1.4)
;
  'Br' 'Br'  -0.2901 2.4595 
;
International Tables for Crystallography
(Vol. C, Tables 4.2.6.8 and 6.1.1.4)
;
  'Pt' 'Pt'  -1.7033 8.3905 
;
International Tables for Crystallography
(Vol. C, Tables 4.2.6.8 and 6.1.1.4)
;

#==============================================================================
# ATOMIC COORDINATES AND THERMAL PARAMETERS

loop_
 _atom_site_label 
 _atom_site_type_symbol 
 _atom_site_fract_x 
 _atom_site_fract_y 
 _atom_site_fract_z 
 _atom_site_U_iso_or_equiv 
 _atom_site_adp_type 
 _atom_site_occupancy 
 _atom_site_symetry_multiplicity 
 _atom_site_calc_flag 
 _atom_site_refinement_flags 
 _atom_site_disorder_assembly 
 _atom_site_disorder_group 
Pt1 Pt 0.0000 0.238097(12) 0.5000 0.02887(12) Uani 1 2 d S . . 
Pt2 Pt 0.0000 0.5000 0.259219(11) 0.03093(12) Uani 1 2 d S . . 
Br1 Br 0.4535(4) 0.23594(6) 0.49361(10) 0.0378(7) Uani 0.50 1 d P . . 
Br2 Br 0.4552(5) 0.50586(12) 0.25648(4) 0.0314(7) Uani 0.50 1 d P . . 
S1 S -0.514(4) 0.3631(3) 0.2020(3) 0.148(4) Uani 0.50 1 d PD . . 
S2 S 0.508(4) 0.1828(3) 0.3730(3) 0.148(4) Uani 0.50 1 d PD . . 
O1 O -0.377(6) 0.3349(12) 0.2378(10) 0.195(7) Uani 0.50 1 d PD . . 
O2 O -0.451(7) 0.4145(6) 0.2109(11) 0.195(7) Uani 0.50 1 d PD . . 
O3 O -0.470(7) 0.3560(11) 0.1538(6) 0.195(7) Uani 0.50 1 d PD . . 
O4 O -0.806(4) 0.3580(14) 0.2113(11) 0.195(7) Uani 0.50 1 d PD . . 
O5 O 0.424(7) 0.2308(7) 0.3570(11) 0.195(7) Uani 0.50 1 d PD . . 
O6 O 0.318(5) 0.1470(9) 0.3568(11) 0.195(7) Uani 0.50 1 d PD . . 
O7 O 0.786(5) 0.1702(15) 0.3616(11) 0.195(7) Uani 0.50 1 d PD . . 
O8 O 0.486(8) 0.1841(11) 0.4208(5) 0.195(7) Uani 0.50 1 d PD . . 
O9 O 0.0000 0.435(2) 0.5000 0.54(4) Uani 1 2 d SU . . 
O10 O 0.0000 0.5000 0.4407(14) 0.44(4) Uani 1 2 d SU . . 
O11 O 0.54(2) 0.4449(14) 0.4480(13) 0.48(4) Uani 1 1 d U . . 
O12 O 0.5000 0.3768(17) 0.5000 0.55(4) Uani 1 2 d SU . . 
O13 O 0.5000 0.5000 0.3904(14) 0.52(4) Uani 1 2 d SU . . 
O14 O -0.47(2) 0.3015(19) 0.3067(16) 0.58(4) Uiso 1 1 d . . . 
O15 O 0.140(8) 0.2526(13) 0.3059(12) 0.35(2) Uiso 1 1 d . . . 
O16 O 0.03(2) 0.308(2) 0.2407(18) 0.61(4) Uiso 1 1 d . . . 
O17 O -0.213(7) 0.3739(10) 0.2290(13) 0.168(15) Uani 0.50 1 d PU . . 
O18 O -0.574(4) 0.4049(6) 0.1911(9) 0.115(11) Uani 0.50 1 d PU . . 
O19 O 0.661(6) 0.1638(11) 0.4039(10) 0.146(13) Uani 0.50 1 d PU . . 
O20 O 0.206(6) 0.2043(10) 0.3814(7) 0.116(9) Uani 0.50 1 d PU . . 
N1 N -0.004(2) 0.45179(17) 0.30263(15) 0.0304(14) Uani 1 1 d D . . 
N2 N 0.003(2) 0.28539(17) 0.45497(15) 0.0330(15) Uani 1 1 d D . . 
N3 N 0.015(4) 0.1877(2) 0.4581(2) 0.043(2) Uani 1 1 d U . . 
N4 N 0.002(4) 0.4542(3) 0.2125(2) 0.059(2) Uani 1 1 d U . . 
C1 C 0.148(4) 0.4544(6) 0.3336(5) 0.037(4) Uani 0.50 1 d PDU . . 
C2 C 0.149(3) 0.4221(5) 0.3630(5) 0.041(4) Uani 0.50 1 d PDU . . 
C3 C -0.002(2) 0.3855(2) 0.36262(19) 0.0356(14) Uani 1 1 d DU . . 
C4 C -0.160(3) 0.3842(6) 0.3298(4) 0.041(4) Uani 0.50 1 d PDU . . 
C5 C -0.160(3) 0.4163(5) 0.3006(6) 0.043(4) Uani 0.50 1 d PDU . . 
C6 C 0.151(3) 0.3209(5) 0.4558(5) 0.039(4) Uani 0.50 1 d PDU . . 
C7 C 0.157(3) 0.3539(6) 0.4274(4) 0.043(4) Uani 0.50 1 d PDU . . 
C8 C -0.001(2) 0.3506(2) 0.39494(19) 0.0350(14) Uani 1 1 d DU . . 
C9 C -0.158(3) 0.3141(5) 0.3937(5) 0.042(4) Uani 0.50 1 d PDU . . 
C10 C -0.155(3) 0.2826(6) 0.4234(4) 0.038(4) Uani 0.50 1 d PDU . . 
C11 C -0.061(3) 0.4784(4) 0.1746(3) 0.070(4) Uani 1 1 d U . . 
C12 C 0.010(6) 0.4493(5) 0.1371(3) 0.092(4) Uani 1 1 d U . . 
C13 C -0.049(5) 0.4786(6) 0.0981(4) 0.119(8) Uani 1 1 d U . . 
C14 C 0.065(3) 0.1453(3) 0.4797(4) 0.069(5) Uani 1 1 d U . . 
C15 C 0.015(8) 0.1042(3) 0.4544(4) 0.097(5) Uani 1 1 d U . . 
C16 C 0.074(4) 0.0622(4) 0.4798(5) 0.129(9) Uani 1 1 d U . . 
C17 C -0.153(3) 0.3210(4) 0.4591(5) 0.037(4) Uani 0.50 1 d PDU . . 
C18 C -0.150(3) 0.3532(6) 0.4289(4) 0.039(3) Uani 0.50 1 d PDU . . 
C19 C 0.155(3) 0.3143(5) 0.3919(5) 0.043(4) Uani 0.50 1 d PDU . . 
C20 C 0.157(4) 0.2821(7) 0.4222(4) 0.045(4) Uani 0.50 1 d PDU . . 
C21 C -0.154(3) 0.4537(6) 0.3362(4) 0.041(4) Uani 0.50 1 d PDU . . 
C22 C -0.156(3) 0.4219(5) 0.3669(5) 0.039(3) Uani 0.50 1 d PDU . . 
C23 C 0.154(3) 0.3830(6) 0.3293(4) 0.047(4) Uani 0.50 1 d PDU . . 
C24 C 0.150(3) 0.4154(5) 0.2998(6) 0.044(4) Uani 0.50 1 d PDU . . 

loop_
 _atom_site_aniso_label 
 _atom_site_aniso_U_11 
 _atom_site_aniso_U_22 
 _atom_site_aniso_U_33 
 _atom_site_aniso_U_23 
 _atom_site_aniso_U_13 
 _atom_site_aniso_U_12 
Pt1 0.0271(2) 0.02200(18) 0.0375(2) 0.000 0.0041(5) 0.000 
Pt2 0.0329(2) 0.0334(2) 0.02649(19) 0.000 0.000 -0.0064(5) 
Br1 0.0244(19) 0.0403(7) 0.049(2) -0.0070(8) -0.0014(9) 0.0047(7) 
Br2 0.033(2) 0.028(2) 0.0334(6) 0.0013(7) 0.0026(6) 0.0017(10) 
S1 0.224(10) 0.097(4) 0.124(6) -0.012(4) -0.104(8) -0.048(8) 
S2 0.224(10) 0.097(4) 0.124(6) -0.012(4) -0.104(8) -0.048(8) 
O1 0.134(12) 0.225(16) 0.224(14) -0.021(12) -0.088(12) 0.049(12) 
O2 0.134(12) 0.225(16) 0.224(14) -0.021(12) -0.088(12) 0.049(12) 
O3 0.134(12) 0.225(16) 0.224(14) -0.021(12) -0.088(12) 0.049(12) 
O4 0.134(12) 0.225(16) 0.224(14) -0.021(12) -0.088(12) 0.049(12) 
O5 0.134(12) 0.225(16) 0.224(14) -0.021(12) -0.088(12) 0.049(12) 
O6 0.134(12) 0.225(16) 0.224(14) -0.021(12) -0.088(12) 0.049(12) 
O7 0.134(12) 0.225(16) 0.224(14) -0.021(12) -0.088(12) 0.049(12) 
O8 0.134(12) 0.225(16) 0.224(14) -0.021(12) -0.088(12) 0.049(12) 
O9 0.72(12) 0.37(7) 0.53(9) 0.000 0.09(15) 0.000 
O10 0.66(10) 0.41(7) 0.26(4) 0.000 0.000 -0.21(11) 
O11 0.66(10) 0.37(5) 0.40(5) -0.15(4) -0.01(8) 0.17(8) 
O12 0.11(2) 0.36(5) 1.20(13) 0.000 -0.10(10) 0.000 
O13 0.17(3) 1.10(13) 0.29(5) 0.000 0.000 -0.10(12) 
O17 0.17(3) 0.090(18) 0.24(3) -0.03(2) -0.10(2) -0.064(19) 
O18 0.071(18) 0.036(8) 0.24(3) -0.053(13) 0.021(15) 0.024(9) 
O19 0.109(19) 0.18(3) 0.15(2) -0.14(2) -0.021(17) 0.036(18) 
O20 0.13(2) 0.13(2) 0.083(14) 0.000(14) 0.064(14) 0.061(17) 
N1 0.031(3) 0.030(3) 0.030(3) 0.003(2) -0.017(6) -0.003(7) 
N2 0.040(4) 0.028(3) 0.031(3) -0.005(2) 0.002(7) 0.017(7) 
N3 0.063(6) 0.021(3) 0.046(4) -0.006(2) -0.017(7) -0.003(7) 
N4 0.073(6) 0.067(5) 0.037(4) -0.012(3) 0.022(8) -0.033(9) 
C1 0.043(7) 0.048(8) 0.021(8) 0.007(6) -0.007(8) -0.008(9) 
C2 0.037(6) 0.049(9) 0.037(8) 0.013(6) -0.021(8) -0.013(7) 
C3 0.036(4) 0.034(3) 0.037(3) 0.004(3) -0.005(5) -0.001(5) 
C4 0.039(6) 0.036(8) 0.048(9) 0.006(6) -0.014(7) -0.014(8) 
C5 0.046(7) 0.044(11) 0.039(7) 0.007(7) -0.008(9) -0.012(10) 
C6 0.032(7) 0.040(10) 0.045(8) 0.002(7) -0.025(8) -0.008(9) 
C7 0.038(6) 0.044(9) 0.047(9) 0.008(6) -0.014(7) -0.013(9) 
C8 0.037(4) 0.031(3) 0.038(3) 0.002(3) -0.007(5) -0.005(5) 
C9 0.039(6) 0.039(9) 0.047(8) 0.007(6) -0.010(8) -0.013(7) 
C10 0.040(7) 0.034(8) 0.040(11) 0.002(6) -0.011(9) -0.017(9) 
C11 0.079(12) 0.091(8) 0.040(5) -0.009(5) -0.001(6) -0.010(7) 
C12 0.078(9) 0.154(12) 0.043(5) -0.034(6) -0.016(11) -0.023(15) 
C13 0.13(2) 0.177(17) 0.046(6) -0.020(7) -0.003(10) -0.023(15) 
C14 0.095(12) 0.027(4) 0.084(7) -0.001(4) 0.050(8) 0.002(6) 
C15 0.152(14) 0.032(5) 0.106(9) -0.018(5) 0.025(16) 0.003(14) 
C16 0.19(2) 0.035(5) 0.156(14) -0.006(7) 0.112(14) -0.008(9) 
C17 0.037(7) 0.029(9) 0.045(8) 0.008(6) -0.002(8) 0.001(9) 
C18 0.041(6) 0.032(8) 0.043(8) 0.011(6) -0.003(7) 0.014(8) 
C19 0.041(7) 0.048(10) 0.040(8) 0.012(6) 0.006(8) 0.007(8) 
C20 0.046(8) 0.043(9) 0.047(12) 0.011(7) 0.003(10) 0.007(9) 
C21 0.046(7) 0.036(8) 0.040(10) 0.005(6) 0.005(9) 0.021(9) 
C22 0.038(6) 0.045(9) 0.033(7) 0.008(6) -0.004(7) 0.006(7) 
C23 0.042(7) 0.048(9) 0.052(10) 0.008(7) 0.006(8) 0.003(9) 
C24 0.048(8) 0.042(11) 0.043(8) 0.005(7) 0.016(9) 0.007(10) 

#==============================================================================
_computing_data_collection                      'APEX2 (Bruker, 2006)'
_computing_cell_refinement                      'APEX2 (Bruker, 2006)'
_computing_data_reduction                       'CrystalStructure 4.1'
_computing_structure_solution
                                                'SIR2011 (Burla, et al., 2012)'
_computing_structure_refinement                   'SHELXL97 (Sheldrick, 2008)'
_computing_publication_material
                                          'CrystalStructure 4.2 (Rigaku, 2015)'
_computing_molecular_graphics                     'CrystalStructure 4.2'

#==============================================================================
# MOLECULAR GEOMETRY

_geom_special_details 
; 
 All esds (except the esd in the dihedral angle between two l.s. planes) 
 are estimated using the full covariance matrix.  The cell esds are taken 
 into account individually in the estimation of esds in distances, angles 
 and torsion angles; correlations between esds in cell parameters are only 
 used when they are defined by crystal symmetry.  An approximate (isotropic) 
 treatment of cell esds is used for estimating esds involving l.s. planes. 
; 

loop_
 _geom_bond_atom_site_label_1 
 _geom_bond_atom_site_label_2 
 _geom_bond_distance 
 _geom_bond_site_symmetry_2 
 _geom_bond_publ_flag 
Pt1 N3 2.046(6) . ? 
Pt1 N3 2.046(6) 4_556 ? 
Pt1 N2 2.049(6) 4_556 ? 
Pt1 N2 2.049(6) . ? 
Pt1 Br1 2.484(2) 4_556 ? 
Pt1 Br1 2.484(2) . ? 
Pt1 Br1 2.989(2) 1_455 ? 
Pt1 Br1 2.989(2) 4_656 ? 
Pt2 N1 2.031(5) 2_565 ? 
Pt2 N1 2.031(5) . ? 
Pt2 N4 2.060(7) . ? 
Pt2 N4 2.060(7) 2_565 ? 
Pt2 Br2 2.491(3) 2_565 ? 
Pt2 Br2 2.491(3) . ? 
Pt2 Br2 2.979(2) 1_455 ? 
Pt2 Br2 2.979(2) 2_665 ? 
Br1 Br1 0.658(4) 4_656 ? 
Br1 Pt1 2.989(2) 1_655 ? 
Br2 Br2 0.603(5) 2_665 ? 
Br2 Pt2 2.979(2) 1_655 ? 
S1 O18 1.35(2) . ? 
S1 O2 1.608(14) . ? 
S1 O3 1.613(14) . ? 
S1 O1 1.629(14) . ? 
S1 O4 1.629(14) . ? 
S1 O17 1.89(3) . ? 
S2 O19 1.43(4) . ? 
S2 O8 1.572(14) . ? 
S2 O6 1.589(14) . ? 
S2 O5 1.603(14) . ? 
S2 O7 1.606(14) . ? 
S2 O20 1.79(3) . ? 
O1 O17 1.50(4) . ? 
O2 O18 0.98(3) . ? 
O3 O6 1.61(4) 7_455 ? 
O3 O7 1.63(5) 7_355 ? 
O5 O20 1.64(4) . ? 
O6 O3 1.61(4) 7 ? 
O7 O19 1.56(5) . ? 
O7 O3 1.63(5) 7_655 ? 
O8 O19 1.26(4) . ? 
N1 C1 1.31(2) . ? 
N1 C5 1.368(13) . ? 
N1 C21 1.374(13) . ? 
N1 C24 1.382(13) . ? 
N2 C6 1.338(12) . ? 
N2 C10 1.350(12) . ? 
N2 C20 1.364(13) . ? 
N2 C17 1.373(13) . ? 
N3 C14 1.483(13) . ? 
N4 C11 1.478(15) . ? 
C1 C2 1.367(13) . ? 
C1 C24 1.61(2) . ? 
C1 C21 1.650(17) . ? 
C2 C3 1.375(12) . ? 
C2 C23 1.61(2) . ? 
C2 C22 1.669(17) . ? 
C3 C4 1.379(12) . ? 
C3 C22 1.383(12) . ? 
C3 C23 1.387(13) . ? 
C3 C8 1.491(9) . ? 
C4 C5 1.357(13) . ? 
C4 C22 1.66(2) . ? 
C4 C23 1.713(17) . ? 
C5 C21 1.622(19) . ? 
C5 C24 1.695(17) . ? 
C6 C7 1.362(13) . ? 
C6 C20 1.603(19) . ? 
C6 C17 1.662(16) . ? 
C7 C8 1.375(12) . ? 
C7 C19 1.67(2) . ? 
C7 C18 1.679(17) . ? 
C8 C18 1.381(12) . ? 
C8 C19 1.388(12) . ? 
C8 C9 1.394(12) . ? 
C9 C10 1.360(13) . ? 
C9 C18 1.65(2) . ? 
C9 C19 1.711(17) . ? 
C10 C17 1.643(17) . ? 
C10 C20 1.702(17) . ? 
C11 C11 1.46(3) 2_565 ? 
C11 C12 1.558(19) . ? 
C12 C13 1.58(2) . ? 
C13 C13 1.39(4) 2_565 ? 
C14 C14 1.51(2) 4_556 ? 
C14 C15 1.513(17) . ? 
C15 C16 1.55(2) . ? 
C16 C16 1.55(3) 4_556 ? 
C17 C18 1.387(13) . ? 
C19 C20 1.387(13) . ? 
C21 C22 1.389(13) . ? 
C23 C24 1.376(13) . ? 

loop_
 _geom_angle_atom_site_label_1 
 _geom_angle_atom_site_label_2 
 _geom_angle_atom_site_label_3 
 _geom_angle 
 _geom_angle_site_symmetry_1 
 _geom_angle_site_symmetry_3 
 _geom_angle_publ_flag 
N3 Pt1 N3 84.5(4) . 4_556 ? 
N3 Pt1 N2 175.7(4) . 4_556 ? 
N3 Pt1 N2 91.7(2) 4_556 4_556 ? 
N3 Pt1 N2 91.7(2) . . ? 
N3 Pt1 N2 175.7(4) 4_556 . ? 
N2 Pt1 N2 92.2(3) 4_556 . ? 
N3 Pt1 Br1 94.5(6) . 4_556 ? 
N3 Pt1 Br1 83.3(6) 4_556 4_556 ? 
N2 Pt1 Br1 87.1(4) 4_556 4_556 ? 
N2 Pt1 Br1 95.0(4) . 4_556 ? 
N3 Pt1 Br1 83.3(6) . . ? 
N3 Pt1 Br1 94.5(6) 4_556 . ? 
N2 Pt1 Br1 95.0(4) 4_556 . ? 
N2 Pt1 Br1 87.1(4) . . ? 
Br1 Pt1 Br1 177.01(8) 4_556 . ? 
N3 Pt1 Br1 88.7(6) . 1_455 ? 
N3 Pt1 Br1 89.5(6) 4_556 1_455 ? 
N2 Pt1 Br1 93.3(4) 4_556 1_455 ? 
N2 Pt1 Br1 88.5(4) . 1_455 ? 
Br1 Pt1 Br1 8.86(14) 4_556 1_455 ? 
Br1 Pt1 Br1 170.73(13) . 1_455 ? 
N3 Pt1 Br1 89.5(6) . 4_656 ? 
N3 Pt1 Br1 88.7(6) 4_556 4_656 ? 
N2 Pt1 Br1 88.5(4) 4_556 4_656 ? 
N2 Pt1 Br1 93.3(4) . 4_656 ? 
Br1 Pt1 Br1 170.73(13) 4_556 4_656 ? 
Br1 Pt1 Br1 8.86(14) . 4_656 ? 
Br1 Pt1 Br1 177.52(7) 1_455 4_656 ? 
N1 Pt2 N1 91.0(3) 2_565 . ? 
N1 Pt2 N4 176.3(3) 2_565 . ? 
N1 Pt2 N4 92.6(3) . . ? 
N1 Pt2 N4 92.6(3) 2_565 2_565 ? 
N1 Pt2 N4 176.3(3) . 2_565 ? 
N4 Pt2 N4 83.8(5) . 2_565 ? 
N1 Pt2 Br2 94.9(3) 2_565 2_565 ? 
N1 Pt2 Br2 88.0(3) . 2_565 ? 
N4 Pt2 Br2 86.1(6) . 2_565 ? 
N4 Pt2 Br2 90.9(6) 2_565 2_565 ? 
N1 Pt2 Br2 88.0(3) 2_565 . ? 
N1 Pt2 Br2 94.9(3) . . ? 
N4 Pt2 Br2 90.9(6) . . ? 
N4 Pt2 Br2 86.1(6) 2_565 . ? 
Br2 Pt2 Br2 175.87(7) 2_565 . ? 
N1 Pt2 Br2 89.4(3) 2_565 1_455 ? 
N1 Pt2 Br2 93.0(3) . 1_455 ? 
N4 Pt2 Br2 91.3(6) . 1_455 ? 
N4 Pt2 Br2 86.1(6) 2_565 1_455 ? 
Br2 Pt2 Br2 7.45(15) 2_565 1_455 ? 
Br2 Pt2 Br2 171.65(13) . 1_455 ? 
N1 Pt2 Br2 93.0(3) 2_565 2_665 ? 
N1 Pt2 Br2 89.4(3) . 2_665 ? 
N4 Pt2 Br2 86.1(6) . 2_665 ? 
N4 Pt2 Br2 91.3(6) 2_565 2_665 ? 
Br2 Pt2 Br2 171.65(13) 2_565 2_665 ? 
Br2 Pt2 Br2 7.45(15) . 2_665 ? 
Br2 Pt2 Br2 176.55(6) 1_455 2_665 ? 
Br1 Br1 Pt1 135.6(6) 4_656 . ? 
Br1 Br1 Pt1 35.6(5) 4_656 1_655 ? 
Pt1 Br1 Pt1 170.73(13) . 1_655 ? 
Br2 Br2 Pt2 140.1(8) 2_665 . ? 
Br2 Br2 Pt2 32.4(6) 2_665 1_655 ? 
Pt2 Br2 Pt2 171.65(13) . 1_655 ? 
O18 S1 O2 37.3(14) . . ? 
O18 S1 O3 84.2(18) . . ? 
O2 S1 O3 105.8(17) . . ? 
O18 S1 O1 142.1(19) . . ? 
O2 S1 O1 105.8(16) . . ? 
O3 S1 O1 125(2) . . ? 
O18 S1 O4 84.3(19) . . ? 
O2 S1 O4 105.4(18) . . ? 
O3 S1 O4 108.4(17) . . ? 
O1 S1 O4 105.3(17) . . ? 
O18 S1 O17 100.1(15) . . ? 
O2 S1 O17 64.3(16) . . ? 
O3 S1 O17 111(2) . . ? 
O1 S1 O17 49.9(16) . . ? 
O4 S1 O17 141(2) . . ? 
O19 S2 O8 49.5(17) . . ? 
O19 S2 O6 110.5(19) . . ? 
O8 S2 O6 107.4(18) . . ? 
O19 S2 O5 139.3(17) . . ? 
O8 S2 O5 106.4(17) . . ? 
O6 S2 O5 108.1(16) . . ? 
O19 S2 O7 61.4(19) . . ? 
O8 S2 O7 108.3(17) . . ? 
O6 S2 O7 112.3(19) . . ? 
O5 S2 O7 114(2) . . ? 
O19 S2 O20 124.9(18) . . ? 
O8 S2 O20 76.4(17) . . ? 
O6 S2 O20 72.1(17) . . ? 
O5 S2 O20 57.5(17) . . ? 
O7 S2 O20 171(2) . . ? 
O17 O1 S1 74.1(19) . . ? 
O18 O2 S1 56.6(15) . . ? 
O6 O3 S1 111(2) 7_455 . ? 
O6 O3 O7 135(2) 7_455 7_355 ? 
S1 O3 O7 104(2) . 7_355 ? 
S2 O5 O20 67.1(15) . . ? 
S2 O6 O3 138(2) . 7 ? 
O19 O7 S2 53.7(15) . . ? 
O19 O7 O3 125(3) . 7_655 ? 
S2 O7 O3 163(3) . 7_655 ? 
O19 O8 S2 59.4(18) . . ? 
O1 O17 S1 56.0(11) . . ? 
O2 O18 S1 86(2) . . ? 
O8 O19 S2 71(2) . . ? 
O8 O19 O7 132(4) . . ? 
S2 O19 O7 64.9(18) . . ? 
O5 O20 S2 55.4(10) . . ? 
C1 N1 C5 118.5(13) . . ? 
C1 N1 C21 75.7(6) . . ? 
C5 N1 C21 72.5(8) . . ? 
C1 N1 C24 73.5(8) . . ? 
C5 N1 C24 76.1(7) . . ? 
C21 N1 C24 116.8(12) . . ? 
C1 N1 Pt2 119.6(10) . . ? 
C5 N1 Pt2 122.0(9) . . ? 
C21 N1 Pt2 122.5(9) . . ? 
C24 N1 Pt2 120.7(9) . . ? 
C6 N2 C10 116.9(12) . . ? 
C6 N2 C20 72.8(8) . . ? 
C10 N2 C20 77.7(7) . . ? 
C6 N2 C17 75.6(7) . . ? 
C10 N2 C17 74.2(7) . . ? 
C20 N2 C17 120.9(12) . . ? 
C6 N2 Pt1 122.8(9) . . ? 
C10 N2 Pt1 120.2(9) . . ? 
C20 N2 Pt1 121.5(9) . . ? 
C17 N2 Pt1 117.6(9) . . ? 
C14 N3 Pt1 108.8(6) . . ? 
C11 N4 Pt2 107.2(7) . . ? 
N1 C1 C2 120.5(18) . . ? 
N1 C1 C24 55.2(8) . . ? 
C2 C1 C24 88.4(12) . . ? 
N1 C1 C21 53.8(9) . . ? 
C2 C1 C21 87.7(14) . . ? 
C24 C1 C21 92.0(15) . . ? 
C1 C2 C3 123.8(16) . . ? 
C1 C2 C23 91.9(12) . . ? 
C3 C2 C23 54.6(7) . . ? 
C1 C2 C22 93.0(14) . . ? 
C3 C2 C22 53.0(6) . . ? 
C23 C2 C22 93.7(10) . . ? 
C2 C3 C4 114.0(11) . . ? 
C2 C3 C22 74.5(8) . . ? 
C4 C3 C22 73.9(9) . . ? 
C2 C3 C23 71.6(9) . . ? 
C4 C3 C23 76.6(8) . . ? 
C22 C3 C23 119.7(11) . . ? 
C2 C3 C8 123.5(9) . . ? 
C4 C3 C8 122.5(10) . . ? 
C22 C3 C8 119.1(10) . . ? 
C23 C3 C8 121.2(10) . . ? 
C5 C4 C3 122.0(15) . . ? 
C5 C4 C22 91.9(12) . . ? 
C3 C4 C22 53.2(6) . . ? 
C5 C4 C23 90.6(14) . . ? 
C3 C4 C23 51.9(6) . . ? 
C22 C4 C23 90.5(10) . . ? 
C4 C5 N1 121.2(16) . . ? 
C4 C5 C21 89.2(13) . . ? 
N1 C5 C21 53.9(7) . . ? 
C4 C5 C24 90.0(15) . . ? 
N1 C5 C24 52.3(7) . . ? 
C21 C5 C24 90.1(12) . . ? 
N2 C6 C7 125.5(15) . . ? 
N2 C6 C20 54.4(7) . . ? 
C7 C6 C20 93.4(12) . . ? 
N2 C6 C17 53.2(6) . . ? 
C7 C6 C17 93.8(14) . . ? 
C20 C6 C17 93.7(11) . . ? 
C6 C7 C8 117.5(14) . . ? 
C6 C7 C19 87.6(12) . . ? 
C8 C7 C19 53.3(7) . . ? 
C6 C7 C18 87.0(14) . . ? 
C8 C7 C18 52.6(6) . . ? 
C19 C7 C18 90.2(11) . . ? 
C7 C8 C18 75.1(8) . . ? 
C7 C8 C19 74.1(9) . . ? 
C18 C8 C19 117.7(11) . . ? 
C7 C8 C9 117.8(11) . . ? 
C18 C8 C9 72.9(9) . . ? 
C19 C8 C9 75.9(8) . . ? 
C7 C8 C3 120.2(10) . . ? 
C18 C8 C3 122.0(9) . . ? 
C19 C8 C3 120.3(10) . . ? 
C9 C8 C3 122.0(9) . . ? 
C10 C9 C8 121.3(15) . . ? 
C10 C9 C18 89.7(12) . . ? 
C8 C9 C18 53.2(7) . . ? 
C10 C9 C19 90.8(14) . . ? 
C8 C9 C19 51.9(6) . . ? 
C18 C9 C19 89.7(10) . . ? 
N2 C10 C9 120.9(15) . . ? 
N2 C10 C17 53.5(6) . . ? 
C9 C10 C17 91.2(12) . . ? 
N2 C10 C20 51.5(6) . . ? 
C9 C10 C20 90.1(14) . . ? 
C17 C10 C20 90.8(11) . . ? 
C11 C11 N4 109.3(9) 2_565 . ? 
C11 C11 C12 112.7(12) 2_565 . ? 
N4 C11 C12 109.3(12) . . ? 
C11 C12 C13 106.0(15) . . ? 
C13 C13 C12 115.8(16) 2_565 . ? 
N3 C14 C14 109.6(9) . 4_556 ? 
N3 C14 C15 113.9(11) . . ? 
C14 C14 C15 113.5(13) 4_556 . ? 
C14 C15 C16 109.5(16) . . ? 
C15 C16 C16 110.6(17) . 4_556 ? 
N2 C17 C18 117.9(15) . . ? 
N2 C17 C10 52.3(6) . . ? 
C18 C17 C10 89.0(12) . . ? 
N2 C17 C6 51.2(6) . . ? 
C18 C17 C6 86.9(14) . . ? 
C10 C17 C6 87.8(12) . . ? 
C8 C18 C17 122.8(14) . . ? 
C8 C18 C9 53.9(7) . . ? 
C17 C18 C9 90.1(11) . . ? 
C8 C18 C7 52.3(6) . . ? 
C17 C18 C7 92.2(13) . . ? 
C9 C18 C7 90.9(11) . . ? 
C20 C19 C8 120.0(15) . . ? 
C20 C19 C7 89.8(12) . . ? 
C8 C19 C7 52.6(7) . . ? 
C20 C19 C9 88.8(14) . . ? 
C8 C19 C9 52.2(6) . . ? 
C7 C19 C9 89.2(11) . . ? 
N2 C20 C19 120.7(16) . . ? 
N2 C20 C6 52.8(7) . . ? 
C19 C20 C6 89.2(13) . . ? 
N2 C20 C10 50.8(7) . . ? 
C19 C20 C10 90.3(15) . . ? 
C6 C20 C10 87.7(12) . . ? 
N1 C21 C22 123.7(15) . . ? 
N1 C21 C5 53.6(7) . . ? 
C22 C21 C5 92.4(12) . . ? 
N1 C21 C1 50.5(8) . . ? 
C22 C21 C1 93.0(14) . . ? 
C5 C21 C1 89.6(13) . . ? 
C3 C22 C21 117.8(14) . . ? 
C3 C22 C4 52.9(7) . . ? 
C21 C22 C4 86.6(11) . . ? 
C3 C22 C2 52.5(7) . . ? 
C21 C22 C2 86.3(14) . . ? 
C4 C22 C2 87.8(11) . . ? 
C24 C23 C3 120.4(16) . . ? 
C24 C23 C2 88.0(13) . . ? 
C3 C23 C2 53.9(7) . . ? 
C24 C23 C4 88.6(14) . . ? 
C3 C23 C4 51.5(6) . . ? 
C2 C23 C4 87.8(11) . . ? 
C23 C24 N1 121.4(16) . . ? 
C23 C24 C1 91.7(13) . . ? 
N1 C24 C1 51.3(8) . . ? 
C23 C24 C5 90.7(15) . . ? 
N1 C24 C5 51.6(7) . . ? 
C1 C24 C5 88.3(12) . . ? 

loop_
 _geom_torsion_atom_site_label_1 
 _geom_torsion_atom_site_label_2 
 _geom_torsion_atom_site_label_3 
 _geom_torsion_atom_site_label_4 
 _geom_torsion 
 _geom_torsion_site_symmetry_1 
 _geom_torsion_site_symmetry_2 
 _geom_torsion_site_symmetry_3 
 _geom_torsion_site_symmetry_4 
 _geom_torsion_publ_flag 
N3 Pt1 Br1 Br1 -133.6(2) . . . 4_656 ? 
N3 Pt1 Br1 Br1 -49.6(2) 4_556 . . 4_656 ? 
N2 Pt1 Br1 Br1 42.42(14) 4_556 . . 4_656 ? 
N2 Pt1 Br1 Br1 134.38(14) . . . 4_656 ? 
Br1 Pt1 Br1 Br1 -91.52(5) 4_556 . . 4_656 ? 
Br1 Pt1 Br1 Br1 -164.4(4) 1_455 . . 4_656 ? 
N3 Pt1 Br1 Pt1 -149.2(5) . . . 1_655 ? 
N3 Pt1 Br1 Pt1 -65.2(5) 4_556 . . 1_655 ? 
N2 Pt1 Br1 Pt1 26.8(5) 4_556 . . 1_655 ? 
N2 Pt1 Br1 Pt1 118.8(5) . . . 1_655 ? 
Br1 Pt1 Br1 Pt1 -107.1(5) 4_556 . . 1_655 ? 
Br1 Pt1 Br1 Pt1 180.000(5) 1_455 . . 1_655 ? 
Br1 Pt1 Br1 Pt1 -15.6(5) 4_656 . . 1_655 ? 
N1 Pt2 Br2 Br2 132.86(16) 2_565 . . 2_665 ? 
N1 Pt2 Br2 Br2 42.02(16) . . . 2_665 ? 
N4 Pt2 Br2 Br2 -50.7(3) . . . 2_665 ? 
N4 Pt2 Br2 Br2 -134.4(3) 2_565 . . 2_665 ? 
Br2 Pt2 Br2 Br2 -92.47(8) 2_565 . . 2_665 ? 
Br2 Pt2 Br2 Br2 -155.5(5) 1_455 . . 2_665 ? 
N1 Pt2 Br2 Pt2 108.4(6) 2_565 . . 1_655 ? 
N1 Pt2 Br2 Pt2 17.6(6) . . . 1_655 ? 
N4 Pt2 Br2 Pt2 -75.1(7) . . . 1_655 ? 
N4 Pt2 Br2 Pt2 -158.9(7) 2_565 . . 1_655 ? 
Br2 Pt2 Br2 Pt2 -116.9(6) 2_565 . . 1_655 ? 
Br2 Pt2 Br2 Pt2 180.000(9) 1_455 . . 1_655 ? 
Br2 Pt2 Br2 Pt2 -24.5(5) 2_665 . . 1_655 ? 
O18 S1 O1 O17 -45(4) . . . . ? 
O2 S1 O1 O17 -34(3) . . . . ? 
O3 S1 O1 O17 89(3) . . . . ? 
O4 S1 O1 O17 -145(3) . . . . ? 
O3 S1 O2 O18 57(3) . . . . ? 
O1 S1 O2 O18 -169(3) . . . . ? 
O4 S1 O2 O18 -58(3) . . . . ? 
O17 S1 O2 O18 163(4) . . . . ? 
O18 S1 O3 O6 107(2) . . . 7_455 ? 
O2 S1 O3 O6 76(3) . . . 7_455 ? 
O1 S1 O3 O6 -47(3) . . . 7_455 ? 
O4 S1 O3 O6 -171(2) . . . 7_455 ? 
O17 S1 O3 O6 8(3) . . . 7_455 ? 
O18 S1 O3 O7 -102(2) . . . 7_355 ? 
O2 S1 O3 O7 -132(2) . . . 7_355 ? 
O1 S1 O3 O7 105(3) . . . 7_355 ? 
O4 S1 O3 O7 -20(3) . . . 7_355 ? 
O17 S1 O3 O7 160(2) . . . 7_355 ? 
O19 S2 O5 O20 -107(3) . . . . ? 
O8 S2 O5 O20 -61(2) . . . . ? 
O6 S2 O5 O20 54(2) . . . . ? 
O7 S2 O5 O20 179(2) . . . . ? 
O19 S2 O6 O3 135(4) . . . 7 ? 
O8 S2 O6 O3 82(4) . . . 7 ? 
O5 S2 O6 O3 -32(5) . . . 7 ? 
O7 S2 O6 O3 -159(4) . . . 7 ? 
O20 S2 O6 O3 13(4) . . . 7 ? 
O8 S2 O7 O19 16(3) . . . . ? 
O6 S2 O7 O19 -102(2) . . . . ? 
O5 S2 O7 O19 135(2) . . . . ? 
O20 S2 O7 O19 139(12) . . . . ? 
O19 S2 O7 O3 92(11) . . . 7_655 ? 
O8 S2 O7 O3 109(10) . . . 7_655 ? 
O6 S2 O7 O3 -10(11) . . . 7_655 ? 
O5 S2 O7 O3 -133(10) . . . 7_655 ? 
O20 S2 O7 O3 -129(13) . . . 7_655 ? 
O6 S2 O8 O19 102(3) . . . . ? 
O5 S2 O8 O19 -142(3) . . . . ? 
O7 S2 O8 O19 -19(3) . . . . ? 
O20 S2 O8 O19 168(3) . . . . ? 
O18 S1 O17 O1 154(3) . . . . ? 
O2 S1 O17 O1 143(3) . . . . ? 
O3 S1 O17 O1 -119(3) . . . . ? 
O4 S1 O17 O1 60(4) . . . . ? 
O3 S1 O18 O2 -126(3) . . . . ? 
O1 S1 O18 O2 17(5) . . . . ? 
O4 S1 O18 O2 125(3) . . . . ? 
O17 S1 O18 O2 -16(3) . . . . ? 
S2 O8 O19 O7 25(3) . . . . ? 
O6 S2 O19 O8 -96(2) . . . . ? 
O5 S2 O19 O8 65(5) . . . . ? 
O7 S2 O19 O8 159(3) . . . . ? 
O20 S2 O19 O8 -14(3) . . . . ? 
O8 S2 O19 O7 -159(3) . . . . ? 
O6 S2 O19 O7 105(3) . . . . ? 
O5 S2 O19 O7 -94(4) . . . . ? 
O20 S2 O19 O7 -173(2) . . . . ? 
S2 O7 O19 O8 -27(4) . . . . ? 
O3 O7 O19 O8 174(4) 7_655 . . . ? 
O3 O7 O19 S2 -160(4) 7_655 . . . ? 
O19 S2 O20 O5 131(2) . . . . ? 
O8 S2 O20 O5 120(2) . . . . ? 
O6 S2 O20 O5 -126(2) . . . . ? 
O7 S2 O20 O5 -4(13) . . . . ? 
N1 Pt2 N1 C1 -46.4(6) 2_565 . . . ? 
N4 Pt2 N1 C1 132.7(9) . . . . ? 
N4 Pt2 N1 C1 147(11) 2_565 . . . ? 
Br2 Pt2 N1 C1 -141.3(7) 2_565 . . . ? 
Br2 Pt2 N1 C1 41.6(7) . . . . ? 
Br2 Pt2 N1 C1 -135.9(7) 1_455 . . . ? 
Br2 Pt2 N1 C1 46.6(7) 2_665 . . . ? 
N1 Pt2 N1 C5 133.8(10) 2_565 . . . ? 
N4 Pt2 N1 C5 -47.1(10) . . . . ? 
N4 Pt2 N1 C5 -33(11) 2_565 . . . ? 
Br2 Pt2 N1 C5 38.9(8) 2_565 . . . ? 
Br2 Pt2 N1 C5 -138.2(8) . . . . ? 
Br2 Pt2 N1 C5 44.4(8) 1_455 . . . ? 
Br2 Pt2 N1 C5 -133.2(8) 2_665 . . . ? 
N1 Pt2 N1 C21 45.1(8) 2_565 . . . ? 
N4 Pt2 N1 C21 -135.8(10) . . . . ? 
N4 Pt2 N1 C21 -121(11) 2_565 . . . ? 
Br2 Pt2 N1 C21 -49.8(8) 2_565 . . . ? 
Br2 Pt2 N1 C21 133.1(8) . . . . ? 
Br2 Pt2 N1 C21 -44.4(8) 1_455 . . . ? 
Br2 Pt2 N1 C21 138.1(8) 2_665 . . . ? 
N1 Pt2 N1 C24 -133.9(9) 2_565 . . . ? 
N4 Pt2 N1 C24 45.2(10) . . . . ? 
N4 Pt2 N1 C24 60(11) 2_565 . . . ? 
Br2 Pt2 N1 C24 131.2(8) 2_565 . . . ? 
Br2 Pt2 N1 C24 -45.8(8) . . . . ? 
Br2 Pt2 N1 C24 136.7(8) 1_455 . . . ? 
Br2 Pt2 N1 C24 -40.9(8) 2_665 . . . ? 
N3 Pt1 N2 C6 -132.2(10) . . . . ? 
N3 Pt1 N2 C6 -160(9) 4_556 . . . ? 
N2 Pt1 N2 C6 46.0(8) 4_556 . . . ? 
Br1 Pt1 N2 C6 133.2(8) 4_556 . . . ? 
Br1 Pt1 N2 C6 -48.9(8) . . . . ? 
Br1 Pt1 N2 C6 139.2(8) 1_455 . . . ? 
Br1 Pt1 N2 C6 -42.6(8) 4_656 . . . ? 
N3 Pt1 N2 C10 50.6(10) . . . . ? 
N3 Pt1 N2 C10 23(9) 4_556 . . . ? 
N2 Pt1 N2 C10 -131.3(9) 4_556 . . . ? 
Br1 Pt1 N2 C10 -44.1(8) 4_556 . . . ? 
Br1 Pt1 N2 C10 133.8(8) . . . . ? 
Br1 Pt1 N2 C10 -38.1(8) 1_455 . . . ? 
Br1 Pt1 N2 C10 140.1(8) 4_656 . . . ? 
N3 Pt1 N2 C20 -43.2(10) . . . . ? 
N3 Pt1 N2 C20 -71(9) 4_556 . . . ? 
N2 Pt1 N2 C20 134.9(9) 4_556 . . . ? 
Br1 Pt1 N2 C20 -137.9(8) 4_556 . . . ? 
Br1 Pt1 N2 C20 40.0(8) . . . . ? 
Br1 Pt1 N2 C20 -131.9(8) 1_455 . . . ? 
Br1 Pt1 N2 C20 46.3(8) 4_656 . . . ? 
N3 Pt1 N2 C17 137.6(9) . . . . ? 
N3 Pt1 N2 C17 110(9) 4_556 . . . ? 
N2 Pt1 N2 C17 -44.3(6) 4_556 . . . ? 
Br1 Pt1 N2 C17 43.0(6) 4_556 . . . ? 
Br1 Pt1 N2 C17 -139.2(6) . . . . ? 
Br1 Pt1 N2 C17 49.0(6) 1_455 . . . ? 
Br1 Pt1 N2 C17 -132.8(6) 4_656 . . . ? 
N3 Pt1 N3 C14 -12.9(7) 4_556 . . . ? 
N2 Pt1 N3 C14 15(10) 4_556 . . . ? 
N2 Pt1 N3 C14 169.1(13) . . . . ? 
Br1 Pt1 N3 C14 -95.8(12) 4_556 . . . ? 
Br1 Pt1 N3 C14 82.2(12) . . . . ? 
Br1 Pt1 N3 C14 -102.5(12) 1_455 . . . ? 
Br1 Pt1 N3 C14 75.8(12) 4_656 . . . ? 
N1 Pt2 N4 C11 -29(12) 2_565 . . . ? 
N1 Pt2 N4 C11 165.2(12) . . . . ? 
N4 Pt2 N4 C11 -13.9(7) 2_565 . . . ? 
Br2 Pt2 N4 C11 77.4(12) 2_565 . . . ? 
Br2 Pt2 N4 C11 -99.8(12) . . . . ? 
Br2 Pt2 N4 C11 72.1(12) 1_455 . . . ? 
Br2 Pt2 N4 C11 -105.6(12) 2_665 . . . ? 
C5 N1 C1 C2 0.1(8) . . . . ? 
C21 N1 C1 C2 60.8(10) . . . . ? 
C24 N1 C1 C2 -63.4(10) . . . . ? 
Pt2 N1 C1 C2 -179.7(7) . . . . ? 
C5 N1 C1 C24 63.5(10) . . . . ? 
C21 N1 C1 C24 124.1(13) . . . . ? 
Pt2 N1 C1 C24 -116.3(10) . . . . ? 
C5 N1 C1 C21 -60.6(10) . . . . ? 
C24 N1 C1 C21 -124.1(13) . . . . ? 
Pt2 N1 C1 C21 119.6(10) . . . . ? 
N1 C1 C2 C3 0.3(13) . . . . ? 
C24 C1 C2 C3 -47.0(13) . . . . ? 
C21 C1 C2 C3 45.1(13) . . . . ? 
N1 C1 C2 C23 47.7(9) . . . . ? 
C24 C1 C2 C23 0.5(10) . . . . ? 
C21 C1 C2 C23 92.5(11) . . . . ? 
N1 C1 C2 C22 -46.0(10) . . . . ? 
C24 C1 C2 C22 -93.3(11) . . . . ? 
C21 C1 C2 C22 -1.2(11) . . . . ? 
C1 C2 C3 C4 -0.7(15) . . . . ? 
C23 C2 C3 C4 -65.4(11) . . . . ? 
C22 C2 C3 C4 64.0(11) . . . . ? 
C1 C2 C3 C22 -64.7(12) . . . . ? 
C23 C2 C3 C22 -129.4(12) . . . . ? 
C1 C2 C3 C23 64.7(12) . . . . ? 
C22 C2 C3 C23 129.4(12) . . . . ? 
C1 C2 C3 C8 -179.7(8) . . . . ? 
C23 C2 C3 C8 115.7(12) . . . . ? 
C22 C2 C3 C8 -114.9(11) . . . . ? 
C2 C3 C4 C5 0.8(15) . . . . ? 
C22 C3 C4 C5 65.1(13) . . . . ? 
C23 C3 C4 C5 -61.7(13) . . . . ? 
C8 C3 C4 C5 179.7(10) . . . . ? 
C2 C3 C4 C22 -64.3(10) . . . . ? 
C23 C3 C4 C22 -126.8(12) . . . . ? 
C8 C3 C4 C22 114.6(12) . . . . ? 
C2 C3 C4 C23 62.5(12) . . . . ? 
C22 C3 C4 C23 126.8(12) . . . . ? 
C8 C3 C4 C23 -118.6(11) . . . . ? 
C3 C4 C5 N1 -0.5(17) . . . . ? 
C22 C4 C5 N1 46.2(12) . . . . ? 
C23 C4 C5 N1 -44.3(13) . . . . ? 
C3 C4 C5 C21 -46.2(13) . . . . ? 
C22 C4 C5 C21 0.4(9) . . . . ? 
C23 C4 C5 C21 -90.0(11) . . . . ? 
C3 C4 C5 C24 43.9(13) . . . . ? 
C22 C4 C5 C24 90.5(10) . . . . ? 
C23 C4 C5 C24 0.0(11) . . . . ? 
C1 N1 C5 C4 -0.1(12) . . . . ? 
C21 N1 C5 C4 -62.4(13) . . . . ? 
C24 N1 C5 C4 62.1(13) . . . . ? 
Pt2 N1 C5 C4 179.7(9) . . . . ? 
C1 N1 C5 C21 62.3(9) . . . . ? 
C24 N1 C5 C21 124.4(13) . . . . ? 
Pt2 N1 C5 C21 -117.9(10) . . . . ? 
C1 N1 C5 C24 -62.1(10) . . . . ? 
C21 N1 C5 C24 -124.4(13) . . . . ? 
Pt2 N1 C5 C24 117.7(10) . . . . ? 
C10 N2 C6 C7 -0.9(14) . . . . ? 
C20 N2 C6 C7 65.0(13) . . . . ? 
C17 N2 C6 C7 -64.4(13) . . . . ? 
Pt1 N2 C6 C7 -178.2(9) . . . . ? 
C10 N2 C6 C20 -65.9(10) . . . . ? 
C17 N2 C6 C20 -129.4(13) . . . . ? 
Pt1 N2 C6 C20 116.8(10) . . . . ? 
C10 N2 C6 C17 63.5(10) . . . . ? 
C20 N2 C6 C17 129.4(13) . . . . ? 
Pt1 N2 C6 C17 -113.8(10) . . . . ? 
N2 C6 C7 C8 -0.3(17) . . . . ? 
C20 C6 C7 C8 47.3(13) . . . . ? 
C17 C6 C7 C8 -46.6(12) . . . . ? 
N2 C6 C7 C19 -46.1(12) . . . . ? 
C20 C6 C7 C19 1.5(9) . . . . ? 
C17 C6 C7 C19 -92.4(10) . . . . ? 
N2 C6 C7 C18 44.3(13) . . . . ? 
C20 C6 C7 C18 91.9(11) . . . . ? 
C17 C6 C7 C18 -2.1(10) . . . . ? 
C6 C7 C8 C18 61.8(12) . . . . ? 
C19 C7 C8 C18 125.1(12) . . . . ? 
C6 C7 C8 C19 -63.4(12) . . . . ? 
C18 C7 C8 C19 -125.1(12) . . . . ? 
C6 C7 C8 C9 0.8(15) . . . . ? 
C19 C7 C8 C9 64.2(11) . . . . ? 
C18 C7 C8 C9 -61.0(12) . . . . ? 
C6 C7 C8 C3 -179.6(9) . . . . ? 
C19 C7 C8 C3 -116.2(11) . . . . ? 
C18 C7 C8 C3 118.6(11) . . . . ? 
C2 C3 C8 C7 -0.1(14) . . . . ? 
C4 C3 C8 C7 -178.9(10) . . . . ? 
C22 C3 C8 C7 -90.1(13) . . . . ? 
C23 C3 C8 C7 87.5(12) . . . . ? 
C2 C3 C8 C18 90.6(13) . . . . ? 
C4 C3 C8 C18 -88.2(12) . . . . ? 
C22 C3 C8 C18 0.5(13) . . . . ? 
C23 C3 C8 C18 178.2(10) . . . . ? 
C2 C3 C8 C19 -88.5(12) . . . . ? 
C4 C3 C8 C19 92.6(13) . . . . ? 
C22 C3 C8 C19 -178.6(9) . . . . ? 
C23 C3 C8 C19 -1.0(13) . . . . ? 
C2 C3 C8 C9 179.5(10) . . . . ? 
C4 C3 C8 C9 0.7(14) . . . . ? 
C22 C3 C8 C9 89.5(11) . . . . ? 
C23 C3 C8 C9 -92.9(13) . . . . ? 
C7 C8 C9 C10 -0.3(16) . . . . ? 
C18 C8 C9 C10 -62.4(13) . . . . ? 
C19 C8 C9 C10 62.9(13) . . . . ? 
C3 C8 C9 C10 -179.9(9) . . . . ? 
C7 C8 C9 C18 62.2(11) . . . . ? 
C19 C8 C9 C18 125.3(12) . . . . ? 
C3 C8 C9 C18 -117.5(11) . . . . ? 
C7 C8 C9 C19 -63.2(12) . . . . ? 
C18 C8 C9 C19 -125.3(12) . . . . ? 
C3 C8 C9 C19 117.2(11) . . . . ? 
C6 N2 C10 C9 1.4(13) . . . . ? 
C20 N2 C10 C9 -61.7(13) . . . . ? 
C17 N2 C10 C9 65.7(12) . . . . ? 
Pt1 N2 C10 C9 178.9(9) . . . . ? 
C6 N2 C10 C17 -64.3(10) . . . . ? 
C20 N2 C10 C17 -127.5(13) . . . . ? 
Pt1 N2 C10 C17 113.1(9) . . . . ? 
C6 N2 C10 C20 63.2(11) . . . . ? 
C17 N2 C10 C20 127.5(13) . . . . ? 
Pt1 N2 C10 C20 -119.4(10) . . . . ? 
C8 C9 C10 N2 -0.9(16) . . . . ? 
C18 C9 C10 N2 -46.1(12) . . . . ? 
C19 C9 C10 N2 43.6(12) . . . . ? 
C8 C9 C10 C17 46.3(13) . . . . ? 
C18 C9 C10 C17 1.0(9) . . . . ? 
C19 C9 C10 C17 90.8(10) . . . . ? 
C8 C9 C10 C20 -44.5(13) . . . . ? 
C18 C9 C10 C20 -89.7(10) . . . . ? 
C19 C9 C10 C20 0.0(10) . . . . ? 
Pt2 N4 C11 C11 40.1(18) . . . 2_565 ? 
Pt2 N4 C11 C12 163.9(14) . . . . ? 
C11 C11 C12 C13 -55(2) 2_565 . . . ? 
N4 C11 C12 C13 -176.8(17) . . . . ? 
C11 C12 C13 C13 51(3) . . . 2_565 ? 
Pt1 N3 C14 C14 36.2(19) . . . 4_556 ? 
Pt1 N3 C14 C15 164.7(19) . . . . ? 
N3 C14 C15 C16 180(2) . . . . ? 
C14 C14 C15 C16 -54(3) 4_556 . . . ? 
C14 C15 C16 C16 56(4) . . . 4_556 ? 
C6 N2 C17 C18 59.7(10) . . . . ? 
C10 N2 C17 C18 -64.2(10) . . . . ? 
C20 N2 C17 C18 0.4(7) . . . . ? 
Pt1 N2 C17 C18 179.6(7) . . . . ? 
C6 N2 C17 C10 124.0(13) . . . . ? 
C20 N2 C17 C10 64.6(9) . . . . ? 
Pt1 N2 C17 C10 -116.2(9) . . . . ? 
C10 N2 C17 C6 -124.0(13) . . . . ? 
C20 N2 C17 C6 -59.3(10) . . . . ? 
Pt1 N2 C17 C6 119.8(10) . . . . ? 
C9 C10 C17 N2 -128.5(12) . . . . ? 
C20 C10 C17 N2 -38.4(8) . . . . ? 
N2 C10 C17 C18 127.3(11) . . . . ? 
C9 C10 C17 C18 -1.2(10) . . . . ? 
C20 C10 C17 C18 88.8(12) . . . . ? 
N2 C10 C17 C6 40.3(8) . . . . ? 
C9 C10 C17 C6 -88.2(12) . . . . ? 
C20 C10 C17 C6 1.9(13) . . . . ? 
C7 C6 C17 N2 132.6(11) . . . . ? 
C20 C6 C17 N2 39.0(9) . . . . ? 
N2 C6 C17 C18 -130.1(9) . . . . ? 
C7 C6 C17 C18 2.5(12) . . . . ? 
C20 C6 C17 C18 -91.1(10) . . . . ? 
N2 C6 C17 C10 -41.0(8) . . . . ? 
C7 C6 C17 C10 91.6(10) . . . . ? 
C20 C6 C17 C10 -2.0(14) . . . . ? 
C7 C8 C18 C17 -63.9(11) . . . . ? 
C19 C8 C18 C17 -1.2(14) . . . . ? 
C9 C8 C18 C17 62.1(11) . . . . ? 
C3 C8 C18 C17 179.6(7) . . . . ? 
C7 C8 C18 C9 -126.0(12) . . . . ? 
C19 C8 C18 C9 -63.3(10) . . . . ? 
C3 C8 C18 C9 117.5(11) . . . . ? 
C19 C8 C18 C7 62.6(12) . . . . ? 
C9 C8 C18 C7 126.0(12) . . . . ? 
C3 C8 C18 C7 -116.5(11) . . . . ? 
N2 C17 C18 C8 0.9(11) . . . . ? 
C10 C17 C18 C8 -44.5(11) . . . . ? 
C6 C17 C18 C8 43.3(11) . . . . ? 
N2 C17 C18 C9 46.4(8) . . . . ? 
C10 C17 C18 C9 1.0(9) . . . . ? 
C6 C17 C18 C9 88.8(10) . . . . ? 
N2 C17 C18 C7 -44.4(9) . . . . ? 
C10 C17 C18 C7 -89.8(10) . . . . ? 
C6 C17 C18 C7 -2.0(10) . . . . ? 
C10 C9 C18 C8 130.8(12) . . . . ? 
C19 C9 C18 C8 39.9(8) . . . . ? 
C10 C9 C18 C17 -1.2(10) . . . . ? 
C8 C9 C18 C17 -132.0(12) . . . . ? 
C19 C9 C18 C17 -92.1(12) . . . . ? 
C10 C9 C18 C7 91.0(12) . . . . ? 
C8 C9 C18 C7 -39.8(8) . . . . ? 
C19 C9 C18 C7 0.1(12) . . . . ? 
C6 C7 C18 C8 -128.5(10) . . . . ? 
C19 C7 C18 C8 -41.0(8) . . . . ? 
C6 C7 C18 C17 2.5(12) . . . . ? 
C8 C7 C18 C17 131.0(10) . . . . ? 
C19 C7 C18 C17 90.0(9) . . . . ? 
C6 C7 C18 C9 -87.7(10) . . . . ? 
C8 C7 C18 C9 40.9(8) . . . . ? 
C19 C7 C18 C9 -0.1(13) . . . . ? 
C7 C8 C19 C20 63.4(12) . . . . ? 
C18 C8 C19 C20 0.3(15) . . . . ? 
C9 C8 C19 C20 -61.4(12) . . . . ? 
C3 C8 C19 C20 179.5(9) . . . . ? 
C18 C8 C19 C7 -63.1(10) . . . . ? 
C9 C8 C19 C7 -124.8(12) . . . . ? 
C3 C8 C19 C7 116.0(11) . . . . ? 
C7 C8 C19 C9 124.8(12) . . . . ? 
C18 C8 C19 C9 61.7(11) . . . . ? 
C3 C8 C19 C9 -119.1(11) . . . . ? 
C6 C7 C19 C20 -1.7(11) . . . . ? 
C8 C7 C19 C20 -129.2(13) . . . . ? 
C18 C7 C19 C20 -88.7(12) . . . . ? 
C6 C7 C19 C8 127.5(13) . . . . ? 
C18 C7 C19 C8 40.5(8) . . . . ? 
C6 C7 C19 C9 87.1(12) . . . . ? 
C8 C7 C19 C9 -40.4(8) . . . . ? 
C18 C7 C19 C9 0.1(12) . . . . ? 
C10 C9 C19 C20 0.0(13) . . . . ? 
C8 C9 C19 C20 130.5(11) . . . . ? 
C18 C9 C19 C20 89.7(10) . . . . ? 
C10 C9 C19 C8 -130.5(11) . . . . ? 
C18 C9 C19 C8 -40.8(8) . . . . ? 
C10 C9 C19 C7 -89.8(10) . . . . ? 
C8 C9 C19 C7 40.7(8) . . . . ? 
C18 C9 C19 C7 -0.1(13) . . . . ? 
C6 N2 C20 C19 -62.0(12) . . . . ? 
C10 N2 C20 C19 61.6(12) . . . . ? 
C17 N2 C20 C19 -1.3(12) . . . . ? 
Pt1 N2 C20 C19 179.6(8) . . . . ? 
C10 N2 C20 C6 123.6(13) . . . . ? 
C17 N2 C20 C6 60.7(9) . . . . ? 
Pt1 N2 C20 C6 -118.4(10) . . . . ? 
C6 N2 C20 C10 -123.6(13) . . . . ? 
C17 N2 C20 C10 -62.9(9) . . . . ? 
Pt1 N2 C20 C10 118.0(10) . . . . ? 
C8 C19 C20 N2 0.9(15) . . . . ? 
C7 C19 C20 N2 46.2(11) . . . . ? 
C9 C19 C20 N2 -43.0(12) . . . . ? 
C8 C19 C20 C6 -43.8(12) . . . . ? 
C7 C19 C20 C6 1.5(9) . . . . ? 
C9 C19 C20 C6 -87.7(10) . . . . ? 
C8 C19 C20 C10 43.9(13) . . . . ? 
C7 C19 C20 C10 89.2(10) . . . . ? 
C9 C19 C20 C10 0.0(10) . . . . ? 
C7 C6 C20 N2 -132.3(12) . . . . ? 
C17 C6 C20 N2 -38.3(9) . . . . ? 
N2 C6 C20 C19 130.6(12) . . . . ? 
C7 C6 C20 C19 -1.8(11) . . . . ? 
C17 C6 C20 C19 92.3(12) . . . . ? 
N2 C6 C20 C10 40.2(8) . . . . ? 
C7 C6 C20 C10 -92.1(12) . . . . ? 
C17 C6 C20 C10 2.0(13) . . . . ? 
C9 C10 C20 N2 130.9(10) . . . . ? 
C17 C10 C20 N2 39.7(8) . . . . ? 
N2 C10 C20 C19 -130.9(11) . . . . ? 
C9 C10 C20 C19 0.0(13) . . . . ? 
C17 C10 C20 C19 -91.2(10) . . . . ? 
N2 C10 C20 C6 -41.6(8) . . . . ? 
C9 C10 C20 C6 89.3(10) . . . . ? 
C17 C10 C20 C6 -2.0(13) . . . . ? 
C1 N1 C21 C22 -62.0(13) . . . . ? 
C5 N1 C21 C22 64.5(13) . . . . ? 
C24 N1 C21 C22 0.7(13) . . . . ? 
Pt2 N1 C21 C22 -178.3(9) . . . . ? 
C1 N1 C21 C5 -126.6(13) . . . . ? 
C24 N1 C21 C5 -63.8(10) . . . . ? 
Pt2 N1 C21 C5 117.2(10) . . . . ? 
C5 N1 C21 C1 126.6(13) . . . . ? 
C24 N1 C21 C1 62.8(11) . . . . ? 
Pt2 N1 C21 C1 -116.2(10) . . . . ? 
C4 C5 C21 N1 130.7(13) . . . . ? 
C24 C5 C21 N1 40.8(8) . . . . ? 
C4 C5 C21 C22 -0.5(11) . . . . ? 
N1 C5 C21 C22 -131.3(12) . . . . ? 
C24 C5 C21 C22 -90.5(13) . . . . ? 
C4 C5 C21 C1 92.4(13) . . . . ? 
N1 C5 C21 C1 -38.3(9) . . . . ? 
C24 C5 C21 C1 2.4(13) . . . . ? 
C2 C1 C21 N1 -131.2(11) . . . . ? 
C24 C1 C21 N1 -42.9(8) . . . . ? 
N1 C1 C21 C22 132.6(10) . . . . ? 
C2 C1 C21 C22 1.5(13) . . . . ? 
C24 C1 C21 C22 89.8(11) . . . . ? 
N1 C1 C21 C5 40.3(9) . . . . ? 
C2 C1 C21 C5 -90.9(11) . . . . ? 
C24 C1 C21 C5 -2.6(14) . . . . ? 
C2 C3 C22 C21 60.2(12) . . . . ? 
C4 C3 C22 C21 -61.1(12) . . . . ? 
C23 C3 C22 C21 2.6(14) . . . . ? 
C8 C3 C22 C21 -179.7(9) . . . . ? 
C2 C3 C22 C4 121.2(12) . . . . ? 
C23 C3 C22 C4 63.7(10) . . . . ? 
C8 C3 C22 C4 -118.6(11) . . . . ? 
C4 C3 C22 C2 -121.2(12) . . . . ? 
C23 C3 C22 C2 -57.6(12) . . . . ? 
C8 C3 C22 C2 120.1(11) . . . . ? 
N1 C21 C22 C3 -1.8(15) . . . . ? 
C5 C21 C22 C3 44.8(12) . . . . ? 
C1 C21 C22 C3 -44.9(13) . . . . ? 
N1 C21 C22 C4 -46.2(11) . . . . ? 
C5 C21 C22 C4 0.4(9) . . . . ? 
C1 C21 C22 C4 -89.2(11) . . . . ? 
N1 C21 C22 C2 41.8(12) . . . . ? 
C5 C21 C22 C2 88.5(11) . . . . ? 
C1 C21 C22 C2 -1.2(11) . . . . ? 
C5 C4 C22 C3 -129.7(13) . . . . ? 
C23 C4 C22 C3 -39.1(8) . . . . ? 
C5 C4 C22 C21 -0.5(11) . . . . ? 
C3 C4 C22 C21 129.2(12) . . . . ? 
C23 C4 C22 C21 90.1(12) . . . . ? 
C5 C4 C22 C2 -86.9(12) . . . . ? 
C3 C4 C22 C2 42.8(8) . . . . ? 
C23 C4 C22 C2 3.7(12) . . . . ? 
C1 C2 C22 C3 131.2(11) . . . . ? 
C23 C2 C22 C3 39.1(9) . . . . ? 
C1 C2 C22 C21 1.5(13) . . . . ? 
C3 C2 C22 C21 -129.7(10) . . . . ? 
C23 C2 C22 C21 -90.6(10) . . . . ? 
C1 C2 C22 C4 88.2(11) . . . . ? 
C3 C2 C22 C4 -43.0(8) . . . . ? 
C23 C2 C22 C4 -3.9(13) . . . . ? 
C2 C3 C23 C24 -61.5(12) . . . . ? 
C4 C3 C23 C24 59.9(12) . . . . ? 
C22 C3 C23 C24 -2.5(15) . . . . ? 
C8 C3 C23 C24 179.9(9) . . . . ? 
C4 C3 C23 C2 121.3(12) . . . . ? 
C22 C3 C23 C2 59.0(10) . . . . ? 
C8 C3 C23 C2 -118.6(11) . . . . ? 
C2 C3 C23 C4 -121.3(12) . . . . ? 
C22 C3 C23 C4 -62.3(11) . . . . ? 
C8 C3 C23 C4 120.1(11) . . . . ? 
C1 C2 C23 C24 -0.6(12) . . . . ? 
C3 C2 C23 C24 130.7(13) . . . . ? 
C22 C2 C23 C24 92.5(12) . . . . ? 
C1 C2 C23 C3 -131.3(13) . . . . ? 
C22 C2 C23 C3 -38.2(9) . . . . ? 
C1 C2 C23 C4 -89.3(13) . . . . ? 
C3 C2 C23 C4 42.0(8) . . . . ? 
C22 C2 C23 C4 3.8(13) . . . . ? 
C5 C4 C23 C24 0.0(13) . . . . ? 
C3 C4 C23 C24 -131.8(11) . . . . ? 
C22 C4 C23 C24 -91.9(10) . . . . ? 
C5 C4 C23 C3 131.7(11) . . . . ? 
C22 C4 C23 C3 39.8(8) . . . . ? 
C5 C4 C23 C2 88.1(10) . . . . ? 
C3 C4 C23 C2 -43.7(8) . . . . ? 
C22 C4 C23 C2 -3.8(13) . . . . ? 
C3 C23 C24 N1 1.4(16) . . . . ? 
C2 C23 C24 N1 -43.9(11) . . . . ? 
C4 C23 C24 N1 44.0(12) . . . . ? 
C3 C23 C24 C1 45.7(13) . . . . ? 
C2 C23 C24 C1 0.5(10) . . . . ? 
C4 C23 C24 C1 88.3(11) . . . . ? 
C3 C23 C24 C5 -42.6(13) . . . . ? 
C2 C23 C24 C5 -87.8(10) . . . . ? 
C4 C23 C24 C5 0.0(10) . . . . ? 
C1 N1 C24 C23 63.5(13) . . . . ? 
C5 N1 C24 C23 -62.3(13) . . . . ? 
C21 N1 C24 C23 -0.5(13) . . . . ? 
Pt2 N1 C24 C23 178.5(8) . . . . ? 
C5 N1 C24 C1 -125.8(14) . . . . ? 
C21 N1 C24 C1 -64.0(10) . . . . ? 
Pt2 N1 C24 C1 115.0(10) . . . . ? 
C1 N1 C24 C5 125.8(13) . . . . ? 
C21 N1 C24 C5 61.8(11) . . . . ? 
Pt2 N1 C24 C5 -119.2(10) . . . . ? 
N1 C1 C24 C23 -130.1(13) . . . . ? 
C2 C1 C24 C23 -0.6(12) . . . . ? 
C21 C1 C24 C23 -88.2(13) . . . . ? 
C2 C1 C24 N1 129.6(13) . . . . ? 
C21 C1 C24 N1 41.9(9) . . . . ? 
N1 C1 C24 C5 -39.5(9) . . . . ? 
C2 C1 C24 C5 90.1(13) . . . . ? 
C21 C1 C24 C5 2.5(14) . . . . ? 
C4 C5 C24 C23 0.0(13) . . . . ? 
N1 C5 C24 C23 130.9(11) . . . . ? 
C21 C5 C24 C23 89.1(10) . . . . ? 
C4 C5 C24 N1 -131.0(11) . . . . ? 
C21 C5 C24 N1 -41.8(8) . . . . ? 
C4 C5 C24 C1 -91.7(10) . . . . ? 
N1 C5 C24 C1 39.3(9) . . . . ? 
C21 C5 C24 C1 -2.5(14) . . . . ? 

#==============================================================================
#
# h,k,l, Fc-squared, Fo-squared, sigma(Fo-squared)
# and status flag
#
data_MX-tube_fcf
_shelx_title ' MX-tube' 
_shelx_refln_list_code          4 
_shelx_F_calc_maximum      989.84 
_exptl_crystal_F_000      2792.00 
_shelx_F_squared_multiplier     1.000 
loop_ 
 _refln_index_h 
 _refln_index_k 
 _refln_index_l 
 _refln_F_squared_calc 
 _refln_F_squared_meas 
 _refln_F_squared_sigma 
 _refln_observed_status 
   2   0   0   979777.94   849902.00  40652.08 o 
   4   0   0   154530.28   195667.98   8427.87 o 
   1   1   0   120589.80   134944.80   2529.44 o 
   3   1   0     8377.11     9153.00    392.71 o 
   5   1   0    16056.05    14342.43    450.95 o 
   2   2   0     5115.16     4332.57    223.89 o 
   4   2   0        6.51      -98.34    188.20 o 
   1   3   0    58759.23    77087.21   1580.99 o 
   3   3   0    68825.32    65013.13   2022.16 o 
   5   3   0    14325.44    13583.40    500.89 o 
   0   4   0   415889.41   471368.09  11118.53 o 
   2   4   0   414903.38   438992.84  13392.35 o 
   4   4   0   124697.60   132830.41   3752.73 o 
   6   4   0    19912.12    21703.14   1266.93 o 
   1   5   0    96703.20    96903.80   2261.51 o 
   3   5   0    16394.51    17544.42    625.82 o 
   5   5   0     2793.56     3636.22    283.86 o 
   0   6   0    33777.06    27503.07    641.05 o 
   4   6   0      149.29      250.85    147.09 o 
   1   7   0    23171.17    25689.90    640.03 o 
   3   7   0    33435.86    34332.39   1113.20 o 
   5   7   0    21647.01    19928.15    644.65 o 
   0   8   0   270906.16   228931.19   5174.73 o 
   2   8   0   257859.77   244968.27  10603.69 o 
   4   8   0    94433.26    96107.88   2847.68 o 
   6   8   0    14646.02    15552.08   1074.14 o 
   1   9   0      404.09     1239.02    103.47 o 
   3   9   0     1545.65     2469.60    403.95 o 
   5   9   0      379.32      264.91    291.26 o 
   0  10   0      274.52     1614.52    132.51 o 
   2  10   0     2141.16     3069.11    327.40 o 
   4  10   0      375.44       21.03    238.52 o 
   6  10   0       20.73     -486.58    486.58 o 
   1  11   0    27336.79    24456.88    395.99 o 
   3  11   0    27552.53    27429.77    889.87 o 
   5  11   0    21157.00    23291.40   1285.30 o 
   0  12   0   186998.50   169348.83   4496.12 o 
   2  12   0   127835.67   108031.37   2411.03 o 
   4  12   0    42382.00    41837.88   1110.80 o 
   6  12   0    10283.12    10934.20    936.43 o 
   1  13   0      247.16      -44.94     44.94 o 
   3  13   0      231.37      424.71    143.67 o 
   5  13   0        1.97     -119.35    422.31 o 
   0  14   0    20938.68    17085.19    363.64 o 
   2  14   0     9132.48     6376.77    209.70 o 
   4  14   0     3002.77     2290.20    381.00 o 
   6  14   0      428.75     -339.69    550.84 o 
   1  15   0    39672.55    47745.84    752.04 o 
   3  15   0    41482.39    35139.41   1140.55 o 
   5  15   0    27769.87    28065.36   1487.27 o 
   0  16   0   141988.70   133838.67   2773.47 o 
   2  16   0    88274.19    81059.51   1852.13 o 
   4  16   0    32603.28    34454.96    854.36 o 
   6  16   0     7764.43     8822.64    927.25 o 
   1  17   0      677.11      998.62     80.72 o 
   3  17   0       26.13     -229.52    229.52 o 
   5  17   0      104.69     -110.17    468.21 o 
   0  18   0    37372.41    36266.11    736.60 o 
   2  18   0    28019.06    25013.49    636.01 o 
   4  18   0    11080.19     9442.27    537.07 o 
   6  18   0     1919.49     1138.41    605.93 o 
   1  19   0    67000.61    62017.79   1090.50 o 
   3  19   0    68388.32    55610.90   1736.84 o 
   5  19   0    34041.34    31104.17   1615.80 o 
   0  20   0    61191.14    55263.79   1543.69 o 
   2  20   0    52091.93    48130.53   1182.76 o 
   4  20   0    20064.44    19442.78    778.28 o 
   6  20   0     4085.90     4213.94    706.91 o 
   1  21   0     1509.09      886.69     94.72 o 
   3  21   0      520.55      233.98    239.93 o 
   5  21   0      160.60      385.59    504.94 o 
   0  22   0    85024.91    80191.79   2216.49 o 
   2  22   0    44717.03    47437.45   1365.63 o 
   4  22   0    11050.70    10592.59    554.79 o 
   6  22   0     3217.82     3350.95    679.37 o 
   1  23   0    64438.31    62471.64   1231.88 o 
   3  23   0    31724.44    29596.67   1280.71 o 
   5  23   0    21377.46    19940.45   1193.49 o 
   0  24   0     5098.84     3736.67    277.11 o 
   2  24   0     4105.43     3299.33    472.81 o 
   4  24   0     3918.72     3938.51    605.93 o 
   1  25   0      254.22       74.44    119.33 o 
   3  25   0        6.74      275.42    376.41 o 
   5  25   0       80.25      752.82    504.94 o 
   0  26   0    57052.61    59191.17   1660.72 o 
   2  26   0    36937.28    38500.59   1423.01 o 
   4  26   0    14073.15    14670.74    963.97 o 
   1  27   0    39972.84    41327.35    848.98 o 
   3  27   0    18185.93    19655.85   1110.86 o 
   5  27   0    14240.03    16316.22    611.41 o 
   0  28   0     5608.07     5819.38    330.88 o 
   2  28   0     1942.85     2726.66    440.67 o 
   4  28   0      481.14     1404.64    495.76 o 
   1  29   0     1332.18     1641.70    158.20 o 
   5  29   0       80.75     -302.96    330.50 o 
   0  30   0    20184.49    20451.68    674.99 o 
   2  30   0    27625.68    29440.93    952.13 o 
   4  30   0    11943.97    13660.86    945.61 o 
   1  31   0     8329.78     7114.30    265.80 o 
   3  31   0    13569.11    13715.94    927.25 o 
   0  32   0       96.32     -202.11    261.65 o 
   2  32   0       25.78     -305.36    371.82 o 
   4  32   0        2.47      862.98    523.30 o 
   1  33   0      193.62       67.76    159.59 o 
   3  33   0       50.55     1092.50    495.76 o 
   0  34   0    35855.20    35079.43   1061.00 o 
   2  34   0    24350.51    26191.19    890.57 o 
   1  35   0     9772.09     7231.84    282.05 o 
   3  35   0     7116.66     7289.46    771.18 o 
   0  36   0     1115.13     1155.51    307.55 o 
   2  36   0      716.05      829.79    431.49 o 
   1  37   0      399.48      400.82    198.64 o 
   0  38   0    23851.51    24816.40    968.56 o 
   2  38   0    17738.39    20301.19    778.20 o 
   1  39   0     5010.49     5346.50    307.81 o 
   0  40   0     1380.27     2212.55    550.84 o 
   1   0   1   160045.89   157943.09   4868.74 o 
   3   0   1    13484.97    12996.12    486.88 o 
   5   0   1    21660.89    20260.48    561.16 o 
  -4   1   1      482.07     1312.84    348.87 o 
  -2   1   1     4474.49     5058.56    376.41 o 
   0   1   1      641.07        0.00      9.18 o 
   2   1   1     4605.25     4316.78    284.60 o 
  -5   2   1    15107.76    14669.71    541.97 o 
  -3   2   1    23802.78    25149.36    860.14 o 
  -1   2   1    66270.20    80432.64   1501.04 o 
   1   2   1    64267.37    80747.93   1932.96 o 
   3   2   1    23256.32    26652.13    863.40 o 
   5   2   1    14893.91    14903.52    502.22 o 
  -4   3   1     4385.69     4432.31    366.74 o 
  -2   3   1    11453.03    14194.94   2185.00 o 
   0   3   1    31352.25    37863.15    815.50 o 
   2   3   1    12304.77    14698.28    697.73 o 
   4   3   1     4358.52     6050.95    392.39 o 
  -5   4   1    12500.49    12040.45    495.88 o 
  -3   4   1    16886.47    16404.96    613.24 o 
  -1   4   1      865.97     1395.89    103.36 o 
   1   4   1     1672.18     1837.35    131.13 o 
   3   4   1    16306.64    17956.87    503.38 o 
   5   4   1    12693.52    12575.64    421.94 o 
  -6   5   1      471.46     -339.69    449.85 o 
  -4   5   1     5286.03     6204.83    391.74 o 
  -2   5   1    16256.12    16236.25    537.76 o 
   0   5   1    26460.87    24415.32    482.19 o 
   2   5   1    15566.07    14092.35    771.18 o 
   4   5   1     5018.24     4886.69    368.49 o 
  -5   6   1     8569.57     8385.66    423.44 o 
  -3   6   1    17190.05    18534.35    509.68 o 
  -1   6   1    31185.54    35532.03    658.36 o 
   1   6   1    29491.25    34846.52    927.52 o 
   3   6   1    15511.00    17078.16    513.77 o 
   5   6   1     8135.01     8482.40    437.29 o 
  -6   7   1     1774.92      890.53    504.94 o 
  -4   7   1    12693.77    11983.33    440.22 o 
  -2   7   1    40025.14    46739.84   1084.40 o 
   0   7   1    21326.00    25167.18    407.83 o 
   2   7   1    38707.32    47224.93   1085.00 o 
   4   7   1    12666.48    13383.41    451.39 o 
   6   7   1     1677.14     1303.66    514.12 o 
  -5   8   1     8337.66     9286.71    437.49 o 
  -3   8   1    26154.94    29307.72    777.87 o 
  -1   8   1    21354.63    19626.10    738.09 o 
   1   8   1    21558.65    19863.01    682.61 o 
   3   8   1    28747.64    30255.23    966.22 o 
   5   8   1     8934.88    10074.88    444.79 o 
  -6   9   1     1656.47      780.36    523.30 o 
  -4   9   1     6004.44     6531.05    279.03 o 
  -2   9   1    15983.07    17362.44    451.04 o 
   0   9   1    24106.09    24090.86    367.08 o 
   2   9   1    15308.83    15655.77    579.68 o 
   4   9   1     5886.78     5167.82    319.87 o 
   6   9   1     1709.02      449.85    504.94 o 
  -5  10   1     4430.82     4158.59    428.74 o 
  -3  10   1     9866.44     9938.34    293.91 o 
  -1  10   1    10596.58     8179.74    193.20 o 
   1  10   1     7863.06     6378.69    134.38 o 
   3  10   1     8950.37     9863.23    302.12 o 
   5  10   1     3821.18     3723.23    415.67 o 
  -6  11   1     3086.04     2139.10    587.56 o 
  -4  11   1    11358.87    10414.99    349.25 o 
  -2  11   1    27098.88    23195.21    518.61 o 
   0  11   1    47694.89    46559.39    696.30 o 
   2  11   1    30597.76    25971.93   1064.07 o 
   4  11   1    11685.10    11142.16    353.98 o 
   6  11   1     2896.06     2139.10    578.38 o 
  -5  12   1     3559.16     3608.01    624.29 o 
  -3  12   1     6251.39     5954.81    333.05 o 
  -1  12   1     7697.25     8225.63    180.51 o 
   1  12   1     7952.68     9434.89    169.80 o 
   3  12   1     6792.91     5968.29    358.15 o 
   5  12   1     3979.35     3653.91    661.01 o 
  -6  13   1     2835.66     2442.06    615.11 o 
  -4  13   1    12078.87    12581.26    586.83 o 
  -2  13   1    32531.77    31408.21    632.99 o 
   0  13   1    51624.04    52159.54    779.98 o 
   2  13   1    32359.43    29748.05    756.08 o 
   4  13   1    11810.74    11998.02    570.83 o 
   6  13   1     2901.23     2451.24    615.11 o 
  -5  14   1     1712.72     1523.99    495.76 o 
  -3  14   1     2973.94     2170.89    255.87 o 
  -1  14   1      297.40      605.15     55.91 o 
   1  14   1      470.74      918.07    192.79 o 
   3  14   1     2030.89     1868.59    236.88 o 
   5  14   1     1446.31     1615.80    477.40 o 
  -6  15   1     4956.85     4085.40    697.73 o 
  -4  15   1    20533.45    20093.22    794.26 o 
  -2  15   1    59381.52    57579.74   1358.80 o 
   0  15   1    88519.74    93635.73   1299.72 o 
   2  15   1    59997.89    59863.11   1358.80 o 
   4  15   1    20709.99    19981.50    781.26 o 
   6  15   1     4792.06     4324.10    688.55 o 
  -5  16   1     1021.88     1560.72    495.76 o 
  -3  16   1     1598.13      880.97    236.35 o 
  -1  16   1     3564.10     4138.68    125.11 o 
   1  16   1     4421.76     4999.67    127.70 o 
   3  16   1     2129.36     1010.39    233.43 o 
   5  16   1     1192.81      908.89    486.58 o 
  -6  17   1     4662.27     4296.56    706.91 o 
  -4  17   1    20172.63    19845.77   1005.28 o 
  -2  17   1    52771.91    55738.38   1298.03 o 
   0  17   1    70503.27    74117.55   1035.44 o 
   2  17   1    52812.17    55670.04   1298.03 o 
   4  17   1    20617.92    19864.71    642.14 o 
   6  17   1     4821.23     4250.66    789.54 o 
  -5  18   1      240.56      266.24    495.76 o 
  -3  18   1      705.96      479.01    239.14 o 
  -1  18   1     1180.70     1031.75     82.52 o 
   1  18   1     1005.87      818.61     79.40 o 
   3  18   1      459.17      751.43    236.88 o 
   5  18   1      139.04      302.96    468.21 o 
  -6  19   1     6060.10     5453.33    826.26 o 
  -4  19   1    29457.35    26865.81    982.71 o 
  -2  19   1    73044.48    73726.62   2364.33 o 
   0  19   1    86938.45    79926.44   1295.95 o 
   2  19   1    72811.16    73187.98   1687.18 o 
   4  19   1    29033.00    27651.20    979.22 o 
   6  19   1     5916.39     6031.71    853.80 o 
  -5  20   1      150.01      403.95    504.94 o 
  -3  20   1     1775.87     1969.21    281.89 o 
  -1  20   1     3857.59     4516.27    161.93 o 
   1  20   1     3892.63     4530.65    158.32 o 
   3  20   1     1724.87     1885.84    269.35 o 
   5  20   1      164.66      697.73    504.94 o 
  -6  21   1     4607.30     5223.81    853.80 o 
  -4  21   1    19247.59    18160.80    745.79 o 
  -2  21   1    52325.17    49819.91   1202.27 o 
   0  21   1    71157.33    72118.65   1413.68 o 
   2  21   1    53062.62    51053.16   1195.90 o 
   4  21   1    19615.23    17756.99    963.97 o 
   6  21   1     4879.85     5682.84    826.26 o 
  -5  22   1       96.76      550.84    532.48 o 
  -3  22   1      265.20      353.23    258.70 o 
  -1  22   1      118.06      272.66    104.91 o 
   1  22   1      112.57      189.68    102.98 o 
   3  22   1      421.67      330.26    239.93 o 
   5  22   1      139.58      936.43    486.58 o 
  -4  23   1    14720.59    14235.31    986.92 o 
  -2  23   1    39423.60    38022.57   1611.21 o 
   0  23   1    68793.72    68124.47   1341.19 o 
   2  23   1    39577.67    37553.48   1357.83 o 
   4  23   1    14097.08    13885.71    661.01 o 
  -5  24   1      330.19     1129.22    523.30 o 
  -3  24   1      303.20      459.84    259.43 o 
  -1  24   1     1336.96     1120.00    124.98 o 
   1  24   1     1421.62     1144.12    125.60 o 
   3  24   1      322.33      448.56    252.18 o 
   5  24   1      315.76     1193.49    514.12 o 
  -4  25   1     9392.18     9327.58    771.18 o 
  -2  25   1    16256.25    15099.15    589.51 o 
   0  25   1    22033.70    20945.09    471.75 o 
   2  25   1    16785.42    16255.76    594.59 o 
   4  25   1     9911.32     9309.22    752.82 o 
  -5  26   1     1133.11     2157.46    587.56 o 
  -3  26   1     1030.47     1937.12    449.85 o 
  -1  26   1     1275.33     1586.39    141.64 o 
   1  26   1     1363.43     1466.52    139.95 o 
   3  26   1     1053.61     1542.36    413.13 o 
   5  26   1     1166.98     2377.80    550.84 o 
  -4  27   1     8413.65     8795.10    762.00 o 
  -2  27   1    17007.99    15037.74    585.52 o 
   0  27   1    32761.90    27606.33    597.37 o 
   2  27   1    16345.98    14877.62    586.90 o 
   4  27   1     7819.62     8427.87    771.18 o 
  -5  28   1      771.44     1026.48    569.20 o 
  -3  28   1     1620.48     1652.52    440.67 o 
  -1  28   1      369.40      273.44    136.48 o 
   1  28   1       40.53      419.05    136.88 o 
   3  28   1     1295.10     1725.97    440.67 o 
   5  28   1      612.10     1365.46    592.15 o 
  -4  29   1     5681.48     6334.67    716.09 o 
  -2  29   1    10500.20    10137.54    494.04 o 
   0  29   1    16773.71    13955.38    361.08 o 
   2  29   1    11091.24     9947.41    496.71 o 
   4  29   1     6209.37     6949.78    706.91 o 
  -3  30   1     2762.50     4149.67    615.11 o 
  -1  30   1      339.33      438.27    148.64 o 
   1  30   1      593.59      410.30    148.68 o 
   3  30   1     3096.99     3608.01    587.56 o 
  -4  31   1     4609.69     6224.51    734.45 o 
  -2  31   1     7506.35     8084.22    720.68 o 
   0  31   1     4179.55     4292.07    226.10 o 
   2  31   1     7225.95     7647.23    844.62 o 
   4  31   1     4447.46     5875.64    716.09 o 
  -3  32   1     1817.08     2331.89    532.48 o 
  -1  32   1     1588.09     1647.52    173.10 o 
   1  32   1     1552.36     1584.31    172.27 o 
   3  32   1     1546.46     2322.71    523.30 o 
  -2  33   1     3500.97     4439.91    720.68 o 
   0  33   1     2841.94     2981.29    223.73 o 
   2  33   1     3471.03     3944.10    771.18 o 
  -3  34   1     2533.12     3699.82    670.19 o 
  -1  34   1     3868.08     3824.68    235.36 o 
   1  34   1     3906.57     3567.89    235.86 o 
   3  34   1     2668.00     3828.35    670.19 o 
  -2  35   1     3050.32     3456.79    784.95 o 
   0  35   1     2487.66     3416.46    241.70 o 
   2  35   1     2955.17     3388.09    853.80 o 
  -3  36   1     2443.78     2653.22    596.74 o 
  -1  36   1     3099.13     2941.84    230.35 o 
   1  36   1     3035.49     2823.57    246.63 o 
   3  36   1     2246.09     2790.93    596.74 o 
  -2  37   1     1095.42     1553.48    408.54 o 
   0  37   1      650.55     1473.62    203.43 o 
   2  37   1     1146.78     1341.09    354.22 o 
  -1  38   1     3643.14     3120.68    264.95 o 
   1  38   1     3779.72     2991.21    257.48 o 
   0  39   1      278.87      924.14    207.22 o 
   2   0   2     1427.20     1741.65    112.45 o 
   4   0   2      143.13     -127.55    162.06 o 
  -5   1   2    15561.49    16189.32    554.72 o 
  -3   1   2    30583.79    32768.85    849.09 o 
  -1   1   2    95591.70   126265.05   2944.41 o 
   1   1   2    99144.09   126717.28   3157.76 o 
   3   1   2    32102.06    32493.32    849.36 o 
   5   1   2    15842.57    15821.12    554.72 o 
  -6   2   2    31376.29    34592.82   1771.87 o 
  -4   2   2   139417.38   144961.39   4342.58 o 
  -2   2   2   503122.88   530877.44  11024.04 o 
   0   2   2   817216.63   722434.06  15177.24 o 
   2   2   2   502343.03   531955.38  11040.95 o 
   4   2   2   139387.75   144729.16   5127.43 o 
  -5   3   2     7261.41     7871.29    407.34 o 
  -3   3   2    10733.40    12100.72    388.33 o 
  -1   3   2    57299.50    64571.52   1702.78 o 
   1   3   2    54552.61    65922.15   1158.94 o 
   3   3   2    10401.64    13261.61    395.74 o 
   5   3   2     7011.42     8332.62    348.54 o 
  -6   4   2       64.69     -367.23    431.49 o 
  -4   4   2       18.65     -142.01    176.43 o 
  -2   4   2     2747.43     3239.36    148.59 o 
   0   4   2       56.33      186.84     18.23 o 
   2   4   2     2809.60     3403.33    380.21 o 
   4   4   2       12.39       81.51    186.36 o 
  -5   5   2    17494.27    16544.88    585.78 o 
  -3   5   2    49734.27    49116.50   1254.40 o 
  -1   5   2    19461.33    18935.55    499.66 o 
   1   5   2    25184.86    21798.70    616.18 o 
   3   5   2    50201.52    50734.67   1262.09 o 
   5   5   2    17565.86    17674.43    522.10 o 
  -6   6   2    17767.30    19187.63   1193.49 o 
  -4   6   2   109676.80   122770.52   3418.32 o 
  -2   6   2   340015.41   351422.72   6943.66 o 
   0   6   2   459876.69   468456.94   9158.32 o 
   2   6   2   345089.28   356581.25   6857.16 o 
   4   6   2   112060.26   122572.33   3953.69 o 
  -5   7   2     1367.10     1237.54    248.09 o 
  -3   7   2     4082.73     5007.04    244.97 o 
  -1   7   2     2807.95     2841.78     90.00 o 
   3   7   2     4760.85     5932.82    255.97 o 
   5   7   2     1471.78     1917.84    209.51 o 
  -4   8   2      195.84      196.36    248.01 o 
  -2   8   2      499.51      372.94     99.92 o 
   0   8   2    21841.94    22256.96    452.40 o 
   2   8   2      428.61      459.03    201.98 o 
   4   8   2      156.79      185.13    185.74 o 
   6   8   2       11.55     -468.21    468.21 o 
  -5   9   2    22503.49    21953.86   1303.66 o 
  -3   9   2    26304.43    25594.70    863.57 o 
  -1   9   2    22623.89    23045.06    694.98 o 
   1   9   2    26432.39    24663.59    491.77 o 
   3   9   2    28509.62    27639.64    881.73 o 
   5   9   2    22952.59    21654.66   1266.93 o 
  -6  10   2    13033.18    14331.05   1064.96 o 
  -4  10   2    58602.69    62078.18   2566.00 o 
  -2  10   2   179722.92   187074.94   3263.39 o 
   0  10   2   281896.03   298799.13   4435.73 o 
   2  10   2   188677.88   184065.33   4167.04 o 
   4  10   2    60077.30    62249.49   1582.17 o 
   6  10   2    13414.38    14927.80   1037.42 o 
  -5  11   2      147.25      220.34    413.13 o 
  -3  11   2     1050.73     1015.09    171.46 o 
  -1  11   2      509.79      817.08    192.79 o 
   1  11   2     1231.83     1300.83     57.48 o 
   3  11   2     1060.17     1019.64    119.29 o 
   5  11   2      188.38      385.59    413.13 o 
  -6  12   2      105.07     -514.12    514.12 o 
  -4  12   2     1359.07     1763.61    298.41 o 
  -2  12   2     7567.83     7145.99    182.28 o 
   0  12   2     9085.18     9855.59    170.20 o 
   2  12   2     8503.14     7635.30    302.23 o 
   4  12   2     1722.80     2394.70    240.13 o 
   6  12   2      121.18     -504.94    504.94 o 
  -5  13   2    23637.61    25540.67   1404.64 o 
  -3  13   2    32675.11    34415.63   1087.50 o 
  -1  13   2    28654.06    27414.77    463.95 o 
   1  13   2    25729.62    25220.93    477.21 o 
   3  13   2    34380.57    34519.10   1114.54 o 
   5  13   2    24036.84    25843.63   1386.28 o 
  -6  14   2     9022.61     9924.32    945.61 o 
  -4  14   2    41716.59    42595.96   1670.88 o 
  -2  14   2   109015.03   105738.85   2091.42 o 
   0  14   2   147740.31   147481.53   2300.19 o 
   2  14   2   112756.00   107091.95   2585.09 o 
   4  14   2    43191.81    42740.29   1391.10 o 
   6  14   2     9402.88     9428.57    918.07 o 
  -5  15   2       76.50       91.81    459.03 o 
  -3  15   2      138.30       55.08    321.32 o 
  -1  15   2      337.35      260.48     59.02 o 
   1  15   2      425.09      351.66     64.65 o 
   3  15   2      145.00       38.50    200.93 o 
   5  15   2       66.03     -165.25    431.49 o 
  -6  16   2     1054.34      403.95    596.74 o 
  -4  16   2     6761.83     5341.00    564.61 o 
  -2  16   2    16886.25    16557.02    562.49 o 
   0  16   2    29135.57    27275.03    422.21 o 
   2  16   2    17217.91    16848.15    454.91 o 
   4  16   2     6980.06     5627.93    262.22 o 
   6  16   2     1107.50      302.96    560.02 o 
  -5  17   2    31715.72    32398.64   1680.07 o 
  -3  17   2    57944.36    57728.59   1794.70 o 
  -1  17   2    78033.13    80264.96   1429.25 o 
   1  17   2    81168.80    83252.26   1419.79 o 
   3  17   2    59661.67    57414.23   1804.01 o 
   5  17   2    31939.05    31884.52   1643.34 o 
  -6  18   2     5745.03     5609.40    844.62 o 
  -4  18   2    23707.29    22752.56    878.17 o 
  -2  18   2    57241.52    54816.75   1274.95 o 
   0  18   2    69388.61    71630.25   1209.72 o 
   2  18   2    57896.72    54097.66   1537.57 o 
   4  18   2    23554.39    23296.44    646.03 o 
   6  18   2     5708.92     5673.66    826.26 o 
  -5  19   2      206.53       55.08    504.94 o 
  -3  19   2       33.27     -239.93    239.93 o 
  -1  19   2       59.36      -74.44     74.44 o 
   1  19   2       93.76      -73.21     73.21 o 
   3  19   2       19.25     -140.04    217.40 o 
   5  19   2      213.19      266.24    468.21 o 
  -6  20   2     2338.98     1863.68    661.01 o 
  -4  20   2    10919.75    10045.10    554.33 o 
  -2  20   2    35399.73    36054.54   1140.85 o 
   0  20   2    47680.91    46971.25    934.91 o 
   2  20   2    35108.85    36494.47    881.04 o 
   4  20   2    11120.54    10395.77    538.34 o 
   6  20   2     2324.25     2735.84    624.29 o 
  -5  21   2    26670.00    24686.86   1413.83 o 
  -3  21   2    49162.30    42055.38   1537.76 o 
  -1  21   2    67609.80    67445.06   1192.65 o 
   1  21   2    68468.97    67925.82   1192.44 o 
   3  21   2    49410.23    42109.76   1455.14 o 
   5  21   2    26820.15    25614.11   1377.10 o 
  -6  22   2     2364.31     2341.07    697.73 o 
  -4  22   2    10143.42     9374.54    547.83 o 
  -2  22   2    24725.58    23181.29    677.32 o 
   0  22   2    32831.16    28632.85    601.94 o 
   2  22   2    24509.68    23112.62    611.62 o 
   4  22   2     9995.75     9457.07    522.31 o 
   6  22   2     2299.49     3305.05    633.47 o 
  -5  23   2      124.63       73.45    532.48 o 
  -3  23   2      416.11      -46.92    275.42 o 
  -1  23   2     1348.54      931.54    119.90 o 
   1  23   2     1372.63      843.13    118.47 o 
   3  23   2      434.68      142.54    245.66 o 
   5  23   2      153.09      596.74    486.58 o 
  -4  24   2    13227.90    13468.07    908.89 o 
  -2  24   2    43949.20    43758.23   1278.98 o 
   0  24   2    88591.57    90686.39   1766.11 o 
   2  24   2    44133.36    43188.34   1423.01 o 
   4  24   2    12986.33    13137.56    881.35 o 
  -5  25   2    17398.34    18146.48    638.47 o 
  -3  25   2    24602.85    22777.28   1202.67 o 
  -1  25   2    43222.61    40069.81    820.97 o 
   1  25   2    42514.87    40420.50    857.35 o 
   3  25   2    23585.08    21923.48   1175.13 o 
   5  25   2    17043.63    17314.78   1101.68 o 
  -4  26   2     1510.36     1478.09    495.76 o 
  -2  26   2     2902.72     2365.26    274.47 o 
   0  26   2     5906.18     5559.06    223.73 o 
   2  26   2     3148.86     2463.79    514.12 o 
   4  26   2     1706.82     1918.76    486.58 o 
  -5  27   2       69.04      835.44    560.02 o 
  -3  27   2       42.94      238.70    413.13 o 
  -1  27   2        9.21     -127.14    127.14 o 
   1  27   2        3.72     -128.60    128.60 o 
   3  27   2       37.82      302.96    385.59 o 
   5  27   2       74.28     1331.20    541.66 o 
  -4  28   2    13891.55    15184.86   1000.69 o 
  -2  28   2    31364.85    32333.89    998.74 o 
   0  28   2    30731.09    26714.93    581.75 o 
   2  28   2    30538.16    31186.39    998.10 o 
   4  28   2    13580.30    14909.43    963.97 o 
  -3  29   2    17201.19    15708.15    982.33 o 
  -1  29   2    19854.36    18516.37    438.18 o 
   1  29   2    19633.53    18497.29    441.87 o 
   3  29   2    17315.66    16442.61    982.33 o 
   5  29   2     8717.68     9988.59    596.74 o 
  -4  30   2       67.98     1101.68    523.30 o 
  -2  30   2      174.56     -130.96    518.71 o 
   0  30   2      288.29      -88.50    145.78 o 
   2  30   2      135.21       91.81    394.77 o 
   4  30   2       72.72      945.61    504.94 o 
  -3  31   2        0.02      734.45    477.40 o 
  -1  31   2       10.01      -57.06    149.97 o 
   1  31   2       10.88     -146.54    146.54 o 
   3  31   2        1.38      422.31    440.67 o 
  -4  32   2    10786.78    13495.61    973.15 o 
  -2  32   2    25262.83    27018.87    895.29 o 
   0  32   2    30788.86    28083.03    618.44 o 
   2  32   2    25727.15    26131.48    898.87 o 
   4  32   2    10705.52    12632.62    954.79 o 
  -3  33   2     9411.94     9538.73    807.90 o 
  -1  33   2    11409.14    10287.91    314.32 o 
   1  33   2    11368.42     9799.30    353.81 o 
   3  33   2     9203.55     8850.18    780.36 o 
  -2  34   2      367.91      242.14    454.44 o 
   0  34   2      811.63      675.89    174.60 o 
   2  34   2      331.19       13.53    702.32 o 
  -3  35   2       77.67      596.74    541.66 o 
  -1  35   2      258.18      283.11    173.29 o 
   1  35   2      264.53      181.19    191.99 o 
   3  35   2       65.80      403.95    504.94 o 
  -2  36   2    20912.10    22707.29    813.47 o 
   0  36   2    29829.92    31529.24    697.21 o 
   2  36   2    20870.95    22163.94    817.64 o 
  -1  37   2     7425.32     6462.56    279.14 o 
   1  37   2     7460.89     6778.08    315.54 o 
  -2  38   2      997.51     1305.91    350.72 o 
   0  38   2     1149.92      856.75    203.23 o 
   2  38   2     1040.23      979.60    486.58 o 
  -1  39   2      715.07     1231.70    215.67 o 
   1  39   2      742.76     1008.47    219.92 o 
   0  40   2    19519.46    20206.69   1221.03 o 
   1   0   3    39681.41    70456.77   1832.88 o 
   3   0   3    31736.90    32280.89    726.02 o 
   5   0   3     7956.92     7497.56    390.37 o 
  -6   1   3     1452.54      908.89    449.85 o 
  -4   1   3      855.60      302.96    321.32 o 
  -2   1   3     2280.26     1673.71    115.22 o 
   0   1   3     2704.99     2609.71     78.87 o 
   2   1   3     1882.05     2295.17    321.32 o 
   4   1   3      799.55     1062.44    167.82 o 
   6   1   3     1562.76     1826.96    449.85 o 
  -5   2   3    19892.25    21290.71    801.55 o 
  -3   2   3    26282.80    25832.95    585.98 o 
  -1   2   3    61541.20    70316.11   1451.59 o 
   1   2   3    61220.21    71192.68   1290.72 o 
   3   2   3    24412.89    24631.20    586.27 o 
   5   2   3    19345.63    20423.35    714.96 o 
  -6   3   3        1.58     -137.71    422.31 o 
  -4   3   3      496.86      348.17    171.11 o 
  -2   3   3     6725.48     7264.39    211.16 o 
   0   3   3      818.80     1227.90     34.98 o 
   2   3   3     6501.70     6781.52    249.78 o 
   4   3   3      455.45      -16.64    344.28 o 
  -5   4   3    10936.09    11306.29    567.33 o 
  -3   4   3    25293.80    24279.31    573.22 o 
  -1   4   3    85338.23    87763.59   1634.54 o 
   1   4   3    86109.41    88874.40   1428.50 o 
   3   4   3    25370.30    25149.89    581.68 o 
   5   4   3    10620.98    12003.51    507.49 o 
  -6   5   3     1013.82      514.12    477.40 o 
  -4   5   3    11200.58     9489.50    389.47 o 
  -2   5   3    32246.29    33410.82    690.53 o 
   0   5   3     5478.27     5472.38     96.82 o 
   2   5   3    30748.52    33576.99    842.08 o 
   4   5   3    10776.37    11235.58    395.60 o 
  -5   6   3    13309.23    13262.59    615.08 o 
  -3   6   3    34930.18    33012.50    739.01 o 
   1   6   3     3027.78     2822.34    101.74 o 
   3   6   3    35947.14    33242.89    863.55 o 
   5   6   3    13665.13    13729.28    504.84 o 
  -6   7   3      889.99      156.07    477.40 o 
  -4   7   3     1822.73     2051.03    280.01 o 
  -2   7   3     5230.16     4119.24    196.86 o 
   0   7   3    52446.67    43456.18    713.51 o 
   2   7   3     5356.21     4157.24    231.19 o 
   4   7   3     2032.53     1989.87    197.92 o 
  -5   8   3     4127.08     3277.13    463.62 o 
  -3   8   3     1959.10     1605.04    133.61 o 
   1   8   3      285.83      351.32     34.70 o 
   3   8   3     1493.12     2016.14    227.01 o 
   5   8   3     3997.97     4053.44    316.97 o 
  -6   9   3     4147.93     3589.65    615.11 o 
  -4   9   3    17632.42    18427.19    872.17 o 
  -2   9   3    48046.58    43344.60    911.27 o 
   0   9   3    89566.73    92763.86   1287.49 o 
   2   9   3    47297.25    43113.79    885.12 o 
   4   9   3    17211.66    18050.29    563.01 o 
   6   9   3     3919.13     3993.60    605.93 o 
  -7  10   3     2957.55     1927.94    716.09 o 
  -5  10   3     6957.46     7408.35    573.79 o 
  -3  10   3     8401.32     8819.40    311.97 o 
  -1  10   3    16731.10    24122.95    522.91 o 
   1  10   3    14695.13    23457.71    394.01 o 
   3  10   3     8154.09     8543.56    272.50 o 
   5  10   3     7194.40     7124.00    499.36 o 
  -6  11   3     1662.54     1285.30    569.20 o 
  -4  11   3     6859.51     6953.48    408.07 o 
  -2  11   3    24664.86    24945.04    480.52 o 
   0  11   3    31685.69    40844.49    700.90 o 
   2  11   3    23807.41    26195.42    628.20 o 
   4  11   3     7132.69     6966.50    340.53 o 
   6  11   3     1718.00      982.33    541.66 o 
  -5  12   3     2407.05     2129.92    495.76 o 
  -3  12   3     3729.71     3168.66    255.80 o 
  -1  12   3     5877.33     4577.24    120.25 o 
   1  12   3     5467.97     5106.78    113.64 o 
   3  12   3     3514.72     3189.28    202.67 o 
   5  12   3     2186.19     2598.13    477.40 o 
  -6  13   3     4559.14     4085.41    679.37 o 
  -4  13   3    22672.21    21886.76   1230.21 o 
  -2  13   3    62557.01    61579.20   1099.68 o 
   0  13   3    78779.89    82828.58   1447.82 o 
   2  13   3    60392.92    61301.52   1670.25 o 
   4  13   3    21832.97    23303.55    836.75 o 
   6  13   3     4180.99     4241.48    651.83 o 
  -5  14   3     3539.08     4544.44    679.37 o 
  -3  14   3    10211.77    11916.53    743.64 o 
  -1  14   3    11923.69    10688.43    254.87 o 
   1  14   3    12983.02    10472.64    222.74 o 
   3  14   3    10667.18    10883.01    475.52 o 
   5  14   3     3676.79     3966.06    670.19 o 
  -6  15   3     3151.08     2570.59    651.83 o 
  -4  15   3    14929.74    14689.02    645.32 o 
  -2  15   3    35293.14    35102.88    818.97 o 
   0  15   3    47919.94    38729.77    585.58 o 
   2  15   3    36345.87    33001.44    818.16 o 
   4  15   3    15145.72    13723.58    609.81 o 
   6  15   3     3240.53     2937.82    615.11 o 
  -5  16   3      413.62      633.47    495.76 o 
  -3  16   3     1505.88     1129.22    376.41 o 
  -1  16   3     1688.65     1230.61     81.63 o 
   1  16   3     1935.65     1460.71     96.37 o 
   3  16   3     1278.49     1507.80    230.39 o 
   5  16   3      291.42      991.51    459.03 o 
  -6  17   3     6955.85     6059.25    890.53 o 
  -4  17   3    29882.54    28970.32   1031.20 o 
  -2  17   3    77165.37    76746.70   2068.80 o 
   0  17   3   117882.95   108314.38   1598.96 o 
   2  17   3    77204.42    72918.50   1704.88 o 
   4  17   3    29456.16    28966.77    883.28 o 
   6  17   3     6841.07     7537.34    844.62 o 
  -5  18   3     1285.35     1634.16    541.66 o 
  -3  18   3     3497.60     4267.76    509.53 o 
  -1  18   3     3766.69     5065.79    161.02 o 
   1  18   3     4279.09     5360.87    156.97 o 
   3  18   3     3406.17     3923.76    335.89 o 
   5  18   3     1318.81     1404.64    495.76 o 
  -6  19   3     3525.55     2469.60    688.55 o 
  -4  19   3    12588.64    10888.93    734.45 o 
  -2  19   3    26568.90    21684.51    686.02 o 
   0  19   3    35906.46    38788.81    780.40 o 
   2  19   3    27908.99    22683.35    660.49 o 
   4  19   3    13492.69    11754.24    398.41 o 
   6  19   3     3853.34     4324.10    762.00 o 
  -5  20   3      301.14      201.98    532.48 o 
  -3  20   3      613.86      317.84    255.87 o 
  -1  20   3      302.58      267.09     85.21 o 
   1  20   3      301.41      281.57     82.97 o 
   3  20   3      637.38      309.35    223.89 o 
   5  20   3      336.02     1037.42    468.21 o 
  -6  21   3     6184.30     5554.32    881.35 o 
  -4  21   3    23872.51    20982.90    849.23 o 
  -2  21   3    55959.46    52105.68   1857.88 o 
   0  21   3    78294.22    76104.70   1485.36 o 
   2  21   3    55581.02    50316.39   1208.28 o 
   4  21   3    23660.75    22656.15    828.36 o 
   6  21   3     6028.10     7463.90    798.72 o 
  -5  22   3        3.01      330.50    523.30 o 
  -3  22   3      166.42      681.99    271.73 o 
  -1  22   3      937.58     1337.93    118.15 o 
   1  22   3      774.65     1124.65    115.17 o 
   3  22   3      138.15      639.92    239.93 o 
   5  22   3       11.16     1037.42    486.58 o 
  -4  23   3    13872.05    13462.06   1266.93 o 
  -2  23   3    33193.28    33953.34   1027.42 o 
   0  23   3    45582.07    46210.09    930.25 o 
   2  23   3    33099.00    33662.09    963.76 o 
   4  23   3    13930.94    14404.50    890.53 o 
  -5  24   3      837.21      992.42    234.28 o 
  -3  24   3      656.06      899.71    277.11 o 
  -1  24   3     5130.48     5095.45    215.97 o 
   1  24   3     5043.97     5221.82    211.40 o 
   3  24   3      772.11      945.06    325.91 o 
   5  24   3      882.48     2203.36    514.12 o 
  -4  25   3    12707.78    12742.79    918.07 o 
  -2  25   3    31447.42    34892.52   1049.53 o 
   0  25   3    56666.19    51849.00   1040.97 o 
   2  25   3    31272.73    34019.16   1487.27 o 
   4  25   3    11989.99    13532.33    890.53 o 
  -5  26   3      283.42      881.35    569.20 o 
  -3  26   3      886.04     1404.64    431.49 o 
  -1  26   3      443.53      313.63    127.14 o 
   1  26   3      298.56      225.57    124.09 o 
   3  26   3      778.81     1377.10    403.95 o 
   5  26   3      174.43     1276.12    514.12 o 
  -4  27   3     6602.62     6931.42    743.64 o 
  -2  27   3     9902.27    10598.38    497.82 o 
   0  27   3     8875.96     9035.50    303.45 o 
   2  27   3    10892.69    11066.61    638.06 o 
   4  27   3     7146.29     7491.44    697.73 o 
  -5  28   3     1475.28     2304.35    624.29 o 
  -3  28   3     2275.47     2506.33    504.94 o 
  -1  28   3      737.04      791.90    141.41 o 
   1  28   3      897.13      534.15    138.36 o 
   3  28   3     2421.20     2956.18    541.66 o 
   5  28   3     1634.27     2281.53    449.85 o 
  -4  29   3     8052.85     8914.45    807.90 o 
  -2  29   3    15637.84    14588.11    890.53 o 
   0  29   3    13267.27    12783.60    342.34 o 
   2  29   3    14928.96    13533.34    575.03 o 
   4  29   3     7938.61     9024.61    762.00 o 
  -3  30   3      982.87     1083.32    468.21 o 
  -1  30   3     1274.70     1186.08    158.09 o 
   1  30   3     1209.75     1107.30    157.38 o 
   3  30   3      646.98      771.18    449.85 o 
  -4  31   3     3356.30     5049.38    734.45 o 
  -2  31   3     5392.28     5725.54    706.91 o 
   0  31   3     8870.68     8970.30    292.43 o 
   2  31   3     5353.53     5067.42    904.30 o 
   4  31   3     3560.08     5031.02    697.73 o 
  -3  32   3     3033.80     4158.85    642.65 o 
  -1  32   3     2043.08     2234.35    190.26 o 
   1  32   3     2294.94     1940.64    187.79 o 
   3  32   3     3280.31     3837.53    615.11 o 
  -2  33   3     5982.26     6848.80    628.88 o 
   0  33   3     5662.31     5951.87    261.15 o 
   2  33   3     5912.38     5999.91    762.00 o 
  -3  34   3     1205.38     1771.87    541.66 o 
  -1  34   3     1858.23     1906.14    185.48 o 
   1  34   3     1782.58     1978.53    209.66 o 
   3  34   3      986.68     1900.40    541.66 o 
  -2  35   3     1194.08     1772.56    337.08 o 
   0  35   3      567.86     1455.31    188.40 o 
   2  35   3     1274.82     1505.63    495.76 o 
  -3  36   3     3355.85     4636.25    743.64 o 
  -1  36   3     5056.76     5787.41    264.58 o 
   1  36   3     5222.16     5618.14    301.80 o 
  -2  37   3     1428.39     1811.98    341.84 o 
   0  37   3     1814.26     2023.66    207.22 o 
   2  37   3     1230.13     1217.82    527.89 o 
  -1  38   3     2863.10     2787.15    246.70 o 
   1  38   3     2827.11     2806.36    258.42 o 
   0  39   3       46.88      927.25    504.94 o 
   0   0   4   545681.31   608645.75  18079.42 o 
   2   0   4   451961.25   465964.34  11055.22 o 
   4   0   4   127479.65   132545.52   3241.69 o 
   6   0   4    18912.40    21831.67   1248.57 o 
  -5   1   4     7195.75     6905.70    451.14 o 
  -3   1   4    14397.11    14036.06    364.34 o 
  -1   1   4     2870.46     4083.72    132.90 o 
   1   1   4     3652.40     3405.21    132.89 o 
   3   1   4    13707.91    13632.59    363.47 o 
   5   1   4     6549.61     6489.22    679.37 o 
  -6   2   4      104.25     -247.88    413.13 o 
  -4   2   4      145.79      -45.84    146.98 o 
  -2   2   4     2435.04     2211.49    132.66 o 
   0   2   4      156.29      283.40     19.77 o 
   2   2   4     2345.48     2189.41    139.26 o 
   4   2   4      107.11      -55.07    164.46 o 
   6   2   4      109.41     -275.42    376.41 o 
  -5   3   4    19055.43    21677.89    826.76 o 
  -3   3   4    39720.84    42363.54    931.88 o 
  -1   3   4   110969.00   122652.13   2258.04 o 
   1   3   4   108360.94   123713.98   2007.66 o 
   3   3   4    39194.66    42791.54    936.89 o 
   5   3   4    19016.97    22205.77    680.13 o 
  -6   4   4    26571.68    30415.61   1615.80 o 
  -4   4   4   124580.19   127750.62   3138.82 o 
  -2   4   4   369743.34   408892.03   8560.73 o 
   0   4   4   555615.19   516585.63   7897.38 o 
   2   4   4   368602.47   415763.72   9821.84 o 
   4   4   4   125600.80   128817.84   3143.18 o 
  -5   5   4     4306.68     4396.53    408.36 o 
  -3   5   4     8625.10     8361.40    265.67 o 
  -1   5   4    16848.69    20550.82    622.16 o 
   1   5   4    18555.81    20665.86    347.41 o 
   3   5   4     8984.04     9334.25    281.53 o 
   5   5   4     4372.49     5045.66    347.20 o 
  -6   6   4       17.93     -238.70    459.03 o 
  -4   6   4      204.11        6.80    159.57 o 
  -2   6   4      262.21       62.65     63.14 o 
   0   6   4     5692.70     4406.02    132.75 o 
   2   6   4      142.27      -14.60     51.79 o 
   4   6   4      182.96       46.30    158.33 o 
  -5   7   4    19699.91    20519.04    804.92 o 
  -3   7   4    26459.67    25754.73    731.46 o 
  -1   7   4    33591.29    25733.80    810.97 o 
   1   7   4    31973.71    27135.47    430.10 o 
   3   7   4    26887.46    26044.63    999.49 o 
   5   7   4    19542.87    21578.70    667.69 o 
  -6   8   4    16938.12    18792.86   1193.49 o 
  -4   8   4    78367.31    84470.38   2545.68 o 
  -2   8   4   220415.14   223952.47   5303.24 o 
   0   8   4   447216.81   446067.34   6216.02 o 
   2   8   4   220098.25   225696.23   4207.68 o 
   4   8   4    78619.94    84149.39   2104.22 o 
  -5   9   4      489.44      523.30    422.31 o 
  -3   9   4     1137.57     1580.57     91.96 o 
  -1   9   4     8220.28     8884.24    211.28 o 
   1   9   4     9466.39     9414.91    154.43 o 
   3   9   4     1614.61     1902.00    201.24 o 
   5   9   4      576.25      808.23    212.95 o 
  -6  10   4       75.44     -495.76    495.76 o 
  -4  10   4     1362.11      957.92    238.70 o 
  -2  10   4     5218.37     5146.95    187.63 o 
   0  10   4     2878.48     2281.88     92.00 o 
   2  10   4     5606.86     5073.67    360.61 o 
   4  10   4     1483.19      935.85    179.17 o 
  -7  11   4    11224.70     9621.36   1055.78 o 
  -5  11   4    24787.13    23897.33   1331.20 o 
  -3  11   4    37131.57    35205.94    922.30 o 
  -1  11   4    47174.20    46337.87    890.82 o 
   1  11   4    45099.89    47859.02    707.49 o 
   3  11   4    37085.82    37936.03   1019.54 o 
   5  11   4    25214.02    24627.97    907.73 o 
  -6  12   4    12381.49    13394.62   1064.96 o 
  -4  12   4    51914.38    51191.50   2460.42 o 
  -2  12   4   159376.69   163011.00   2808.99 o 
   0  12   4   234623.38   243531.00   3823.48 o 
   2  12   4   161127.27   155704.28   3136.04 o 
   4  12   4    53083.05    54118.07   1679.52 o 
   6  12   4    12812.80    13771.03   1019.06 o 
  -5  13   4       23.45      201.98    449.85 o 
  -3  13   4      863.67      709.26    134.08 o 
  -1  13   4      897.69      832.95     70.02 o 
   1  13   4      968.50      765.59     52.87 o 
   3  13   4      852.09      675.57    130.86 o 
   5  13   4       28.40      146.89    413.13 o 
  -6  14   4      367.01     -321.32    560.02 o 
  -4  14   4     3675.75     4498.54    651.83 o 
  -2  14   4    18575.60    20534.44    451.54 o 
   0  14   4    35243.04    37998.86    576.66 o 
   2  14   4    19246.62    21070.80    633.73 o 
   4  14   4     3966.69     4472.12    651.83 o 
   6  14   4      402.41     -413.13    514.12 o 
  -5  15   4    28569.17    28634.56   1514.81 o 
  -3  15   4    44336.31    39623.84   1845.32 o 
  -1  15   4    54606.32    53510.38   1064.75 o 
   1  15   4    55177.74    55122.77    873.17 o 
   3  15   4    46390.32    38225.23   1231.58 o 
   5  15   4    28737.31    27863.38   1468.91 o 
  -6  16   4     7078.42     5884.82    881.35 o 
  -4  16   4    31654.12    30553.32   1588.26 o 
  -2  16   4    75241.16    72517.66   2074.83 o 
   0  16   4   124309.75   136333.45   2018.15 o 
   2  16   4    75998.23    71837.97   1653.71 o 
   4  16   4    32152.48    31459.77    775.85 o 
   6  16   4     7230.88     7720.96    826.26 o 
  -5  17   4      241.95      -73.45    495.76 o 
  -3  17   4       92.29      284.60    367.23 o 
  -1  17   4      427.01      492.99     85.72 o 
   1  17   4      423.34      474.69     72.59 o 
   3  17   4       86.67       36.72    211.16 o 
   5  17   4      252.11      137.71    449.85 o 
  -6  18   4     1158.51     -128.53    615.11 o 
  -4  18   4     6491.45     6221.50   1188.90 o 
  -2  18   4    24223.77    22578.61    712.49 o 
   0  18   4    38164.61    36641.79    604.48 o 
   2  18   4    24100.26    22050.78    574.59 o 
   4  18   4     6450.58     7018.72    301.59 o 
   6  18   4     1234.05     1340.38    560.02 o 
  -5  19   4    24549.30    25063.27   1423.01 o 
  -3  19   4    45105.82    44673.22   2074.83 o 
  -1  19   4    60888.25    58836.04   1164.90 o 
   1  19   4    61562.30    59871.22   1048.13 o 
   3  19   4    45535.64    43573.28   1384.06 o 
   5  19   4    24973.50    24604.24   1331.20 o 
  -6  20   4     3295.61     2708.30    725.27 o 
  -4  20   4    12307.56    11881.97    622.29 o 
  -2  20   4    37470.73    37618.45   1366.65 o 
   0  20   4    53077.45    50724.42   1006.59 o 
   2  20   4    37030.89    38219.53    915.54 o 
   4  20   4    12022.44    13051.55    453.06 o 
  -5  21   4      256.05      146.89    541.66 o 
  -3  21   4      548.31      412.59    274.47 o 
  -1  21   4      880.69     1144.53    111.69 o 
   1  21   4      927.10     1241.31     96.69 o 
   3  21   4      595.65      788.30    239.93 o 
   5  21   4      293.86      890.53    468.21 o 
  -4  22   4    13577.59    11965.97    642.65 o 
  -2  22   4    38268.10    34270.89   1008.52 o 
   0  22   4    56392.44    54454.57   1080.70 o 
   2  22   4    38782.41    35287.06    856.03 o 
   4  22   4    13971.27    13305.85    675.86 o 
   6  22   4     2666.34     4571.98    743.64 o 
  -5  23   4    21479.86    21446.08   1303.66 o 
  -3  23   4    40693.09    35697.03   1831.55 o 
  -1  23   4    61455.54    57013.87   1125.95 o 
   1  23   4    59936.18    56886.51   1124.98 o 
   3  23   4    39589.61    35037.86   1161.36 o 
   5  23   4    21037.38    21124.76   1221.03 o 
  -4  24   4     4747.21     5535.95    706.91 o 
  -2  24   4     8898.01     9364.30    706.91 o 
   0  24   4    10395.77    10946.22    297.44 o 
   2  24   4     9228.06     9250.06    441.81 o 
   4  24   4     4860.37     6270.41    633.47 o 
  -5  25   4      130.08     -230.32    266.24 o 
  -3  25   4       11.43      247.88    403.95 o 
  -1  25   4       21.89     -119.90    119.90 o 
   1  25   4       29.44     -117.53    117.53 o 
   3  25   4       52.20      165.25    367.23 o 
   5  25   4      162.28     1184.31    486.58 o 
  -4  26   4    13861.06    14312.69    973.15 o 
  -2  26   4    31395.38    33325.89   1606.62 o 
   0  26   4    35366.42    32610.93    683.87 o 
   2  26   4    30597.19    32670.79   1017.79 o 
   4  26   4    13243.72    13991.37    918.07 o 
  -5  27   4    10633.19    11494.22    982.33 o 
  -3  27   4    21245.11    19343.71   1129.22 o 
  -1  27   4    18713.99    17089.63    410.26 o 
   1  27   4    19037.72    17263.46    411.01 o 
   3  27   4    21344.98    19940.45   1092.50 o 
   5  27   4    10569.31    12632.62    908.89 o 
  -4  28   4      510.28     1083.32    514.12 o 
  -2  28   4     1244.22     1239.39    403.95 o 
   0  28   4     1093.71     1101.27    149.39 o 
   2  28   4     1194.55      530.53    716.09 o 
   4  28   4      578.20     1569.90    477.40 o 
  -3  29   4       52.70      523.30    440.67 o 
  -1  29   4       10.95     -102.48    139.21 o 
   1  29   4        3.57     -109.81    139.87 o 
   3  29   4       50.26      541.66    431.49 o 
   5  29   4        4.46      413.13    302.96 o 
  -4  30   4    13136.77    15570.44   1037.42 o 
  -2  30   4    33307.94    36447.32   1744.33 o 
   0  30   4    53221.58    54776.28   1108.88 o 
   2  30   4    32549.73    34931.75   1103.89 o 
   4  30   4    12830.74    14578.93    982.33 o 
  -3  31   4    12859.26    13642.50    918.07 o 
  -1  31   4    20698.16    18868.68    449.18 o 
   1  31   4    20447.15    18491.46    504.74 o 
   3  31   4    12875.46    13128.38    899.71 o 
  -4  32   4       90.37     1349.56    560.02 o 
  -2  32   4      121.18      679.37    440.67 o 
   0  32   4       15.45      -71.97    157.26 o 
   2  32   4      115.68      459.03    422.31 o 
   4  32   4       74.25      725.27    514.12 o 
  -3  33   4        6.69      477.40    495.76 o 
  -1  33   4       10.10      -58.76    159.92 o 
   1  33   4       12.52     -136.83    179.40 o 
   3  33   4        1.34      275.42    468.21 o 
  -2  34   4    21127.27    22600.74    802.66 o 
   0  34   4    32111.74    32124.16    701.09 o 
   2  34   4    21743.14    23003.73    816.81 o 
  -3  35   4     5710.91     6958.96    762.00 o 
  -1  35   4     9019.91     8266.96    295.77 o 
   1  35   4     8978.14     7829.02    332.72 o 
   3  35   4     5255.90     5939.90    734.45 o 
  -2  36   4      656.34      697.91    546.25 o 
   0  36   4      909.49      615.61    187.75 o 
   2  36   4      637.54      -51.48    844.62 o 
  -1  37   4      491.96      799.24    199.36 o 
   1  37   4      506.88      534.64    211.87 o 
  -2  38   4    18316.57    20072.12    767.63 o 
   0  38   4    21857.99    21289.27    585.26 o 
   2  38   4    18346.30    20169.96   1019.06 o 
  -1  39   4     4931.72     5053.40    293.34 o 
   1  39   4     4874.57     4777.30    369.71 o 
   0  40   4     1328.78     1661.70    560.02 o 
   1   0   5   160500.11   169656.59   9134.79 o 
   3   0   5    49357.69    53376.57   1154.41 o 
   5   0   5    18724.10    20347.99    778.68 o 
  -6   1   5      450.35      587.56    422.31 o 
  -4   1   5     1018.09     1031.20    151.06 o 
  -2   1   5     1452.55     2190.82    135.37 o 
   0   1   5      337.54      621.42     30.88 o 
   4   1   5      962.11      990.06    421.62 o 
   6   1   5      405.13      174.43    403.95 o 
  -5   2   5     5755.42     5526.14    427.86 o 
  -3   2   5    15229.33    16141.48    408.82 o 
  -1   2   5     2828.10     2212.55    247.88 o 
   1   2   5     1230.82     1706.39     94.45 o 
   3   2   5    14467.04    16447.08    412.75 o 
   5   2   5     5391.67     5038.42    415.47 o 
  -6   3   5     3191.05     2396.16    523.30 o 
  -4   3   5     8638.55     8590.32    512.82 o 
  -2   3   5    34801.71    34173.00   1260.91 o 
   0   3   5    82125.97    70850.76    994.58 o 
   2   3   5    33441.58    33826.53    845.63 o 
   4   3   5     8499.53     9666.20    360.35 o 
   6   3   5     3180.09     3139.79    486.58 o 
  -5   4   5    22596.79    23172.92    861.57 o 
  -3   4   5    40666.62    44552.22    967.09 o 
  -1   4   5    38237.37    53737.34   2180.56 o 
   1   4   5    38300.18    57065.87   1017.92 o 
   3   4   5    40331.57    44140.32    972.38 o 
   5   4   5    22207.48    23212.14    703.02 o 
  -6   5   5      215.34       18.36    459.03 o 
  -4   5   5       97.59      252.64    174.76 o 
  -2   5   5      133.39      345.34     55.39 o 
   0   5   5     1713.69     2378.50    144.07 o 
   2   5   5      143.33      237.89    104.13 o 
   4   5   5      227.80       28.28    158.67 o 
  -7   6   5     2891.66     2065.65    670.19 o 
  -5   6   5     5949.43     5885.55    449.46 o 
  -3   6   5     4334.93     3672.49    187.06 o 
  -1   6   5    18429.26    20058.95    512.09 o 
   1   6   5    18867.01    20937.94    317.91 o 
   3   6   5     3979.70     4558.38    205.39 o 
   5   6   5     5950.99     6902.65    369.82 o 
  -6   7   5     3232.88     2561.41    569.20 o 
  -4   7   5    13337.29    11872.67    661.68 o 
  -2   7   5    41638.09    45721.47   1220.83 o 
   0   7   5    23806.70    26979.27    358.20 o 
   2   7   5    38445.98    43322.35    778.02 o 
   4   7   5    12274.09    12419.16    469.02 o 
  -7   8   5     4745.74     3580.47    743.64 o 
  -5   8   5    10673.72    10308.47    539.65 o 
  -3   8   5    15453.94    14927.91    371.66 o 
  -1   8   5    20548.19    19161.15    384.59 o 
   1   8   5    22194.78    17411.23    359.57 o 
   3   8   5    15335.83    13715.67    442.40 o 
   5   8   5    10854.20    11207.76    571.71 o 
  -6   9   5      765.22      110.17    504.94 o 
  -4   9   5     4705.82     4250.97    353.24 o 
  -2   9   5    14624.20    16171.42    436.38 o 
   0   9   5    26114.33    26038.23    372.25 o 
   2   9   5    15260.91    15737.44    321.36 o 
   4   9   5     4576.77     4472.24    293.36 o 
  -7  10   5     1192.15     -569.20    651.83 o 
  -5  10   5     2429.72     2515.51    504.94 o 
  -3  10   5     2361.06     2565.28    162.72 o 
  -1  10   5     8388.23     8214.72    149.14 o 
   1  10   5     9684.21     8159.44    138.28 o 
   3  10   5     2940.77     3028.31    149.76 o 
   5  10   5     2455.76     3015.39    337.38 o 
  -6  11   5     5955.78     5591.04    807.90 o 
  -4  11   5    27066.52    27174.83   1404.64 o 
  -2  11   5    82001.38    81040.13   1428.18 o 
   0  11   5   175327.94   178670.98   2955.12 o 
   2  11   5    82133.66    79369.95   1599.67 o 
   4  11   5    25481.35    26628.39    754.05 o 
  -5  12   5     6709.03     7436.36    734.45 o 
  -3  12   5    10634.20    10828.27    347.60 o 
  -1  12   5    27295.63    32251.12    537.80 o 
   1  12   5    28302.10    29569.85    470.97 o 
   3  12   5    10832.62    10085.18    431.75 o 
   5  12   5     6838.74     6718.75    462.56 o 
  -6  13   5     2376.65     1542.36    615.11 o 
  -4  13   5     8861.53     9410.20    752.82 o 
  -2  13   5    34560.14    36281.23    662.11 o 
   0  13   5    64845.38    69311.96   1002.61 o 
   2  13   5    35238.46    35282.18    750.67 o 
   4  13   5     9048.49     9215.67    479.86 o 
   6  13   5     2365.25     2396.16    569.20 o 
  -5  14   5      927.87     1285.30    495.76 o 
  -3  14   5      881.81     1142.13    216.17 o 
  -1  14   5     3253.06     6523.27    177.61 o 
   1  14   5     3269.15     6318.75    134.75 o 
   3  14   5      605.31     1381.27    149.22 o 
   5  14   5      835.53     1744.33    449.85 o 
  -6  15   5     6349.99     6141.88    844.62 o 
  -4  15   5    31980.43    32967.84   1624.98 o 
  -2  15   5    79087.98    88168.05   1954.79 o 
   0  15   5    87906.02   102825.34   1516.90 o 
   2  15   5    77030.71    83830.79   1952.86 o 
   4  15   5    31181.60    31330.18   1076.69 o 
   6  15   5     6137.94     7197.66    826.26 o 
  -5  16   5     3775.61     4269.02    716.09 o 
  -3  16   5     9357.34     9933.50    725.27 o 
  -1  16   5    16228.89    15610.70    331.72 o 
   1  16   5    15058.98    15334.81    276.42 o 
   3  16   5     9280.97     9118.65    430.79 o 
   5  16   5     3820.22     4269.02    633.47 o 
  -6  17   5     2061.09     1588.26    661.01 o 
  -4  17   5     9417.25     9098.06    780.36 o 
  -2  17   5    16511.29    15660.73    544.72 o 
   0  17   5    19446.05    19521.75    338.18 o 
   2  17   5    16670.33    15585.54    436.81 o 
   4  17   5    10149.07     8797.15    357.53 o 
   6  17   5     2343.63     2708.30    578.38 o 
  -5  18   5      313.28     -211.16    514.12 o 
  -3  18   5      474.37      716.09    403.95 o 
  -1  18   5      539.76      264.91     86.95 o 
   1  18   5      543.11      299.32     72.48 o 
   3  18   5      581.15      739.05    214.23 o 
   5  18   5      319.97      541.66    422.31 o 
  -6  19   5     7083.09     5811.37    918.07 o 
  -4  19   5    27125.56    25880.71   1000.69 o 
  -2  19   5    65787.86    65342.40   1964.67 o 
   0  19   5    98443.74    90564.17   1580.95 o 
   2  19   5    65562.15    63160.41   1480.97 o 
   4  19   5    27151.01    27079.40    696.86 o 
   6  19   5     7007.27     8528.86    807.90 o 
  -5  20   5      397.30      963.97    560.02 o 
  -3  20   5     1655.55     2313.53    459.03 o 
  -1  20   5     4283.92     3569.21    170.04 o 
   1  20   5     4279.78     3390.07    144.13 o 
   3  20   5     1696.38     2184.71    262.85 o 
   5  20   5      390.75     1266.93    459.03 o 
  -6  21   5     2695.08     1505.63    706.91 o 
  -4  21   5     9652.30     7637.98    610.52 o 
  -2  21   5    25797.68    22982.73    752.18 o 
   0  21   5    40293.64    35150.36    720.47 o 
   2  21   5    27082.16    23536.61    610.28 o 
   4  21   5    10268.09     8282.95    576.06 o 
  -3  22   5     3127.02     2860.02    335.89 o 
  -1  22   5     3885.02     4302.03    190.64 o 
   1  22   5     3797.61     4078.75    186.41 o 
   3  22   5     3318.78     3620.20    440.67 o 
   5  22   5     1312.78     3406.03    596.74 o 
  -4  23   5    21403.48    19187.70    823.22 o 
  -2  23   5    53404.99    50356.06   2285.99 o 
   0  23   5    79688.79    77548.22   1518.11 o 
   2  23   5    52642.94    49631.98   1184.95 o 
   4  23   5    20958.94    21935.77    780.36 o 
  -5  24   5       39.53     -192.79    550.84 o 
  -3  24   5      128.67      514.12    422.31 o 
  -1  24   5      564.55      266.87    118.93 o 
   1  24   5      618.81      221.06    115.85 o 
   3  24   5      201.05      230.02    236.35 o 
   5  24   5       31.92     1147.59    486.58 o 
  -4  25   5     9188.47     9226.59    817.08 o 
  -2  25   5    13439.53    13211.01    826.26 o 
   0  25   5     8257.32     8183.13    261.59 o 
   2  25   5    13517.63    12548.21    525.47 o 
   4  25   5     9289.55     9248.85    463.14 o 
  -5  26   5     1503.90     2396.16    651.83 o 
  -3  26   5     1388.89     2010.57    477.40 o 
  -1  26   5      730.85      872.36    133.06 o 
   1  26   5      785.02      734.57    132.59 o 
   3  26   5     1357.37     1964.67    413.13 o 
   5  26   5     1597.51     2598.13    541.66 o 
  -4  27   5    12032.68    12623.44    936.43 o 
  -2  27   5    24613.48    24374.72   1266.93 o 
   0  27   5    24597.45    24596.78    544.20 o 
   2  27   5    23955.53    24354.73    810.26 o 
   4  27   5    11796.37    13321.18    881.35 o 
  -3  28   5      359.85      853.80    459.03 o 
  -1  28   5      294.70      307.14    136.80 o 
   1  28   5      262.72      227.34    137.46 o 
   3  28   5      198.34      376.41    403.95 o 
   5  28   5      600.65     1261.50    509.53 o 
  -4  29   5     3691.65     4443.45    706.91 o 
  -2  29   5     7128.63     7959.65    679.37 o 
   0  29   5     8966.77     9337.81    293.86 o 
   2  29   5     7318.93     7374.79   1179.72 o 
   4  29   5     3963.28     4865.76    633.47 o 
  -3  30   5     3696.53     4305.74    633.47 o 
  -1  30   5     4942.36     4891.73    241.17 o 
   1  30   5     4989.93     4630.07    265.34 o 
   3  30   5     3964.35     4168.03    596.74 o 
  -4  31   5     6615.48     8455.41    826.26 o 
  -2  31   5    11642.40    13165.10    872.17 o 
   0  31   5    12203.17    11976.60    342.34 o 
   2  31   5    11641.09    11770.15    918.07 o 
   4  31   5     6595.01     7794.40    762.00 o 
  -3  32   5      748.72     1184.31    514.12 o 
  -1  32   5     1158.40     1300.18    167.24 o 
   1  32   5     1118.97      987.17    191.10 o 
   3  32   5      617.08      706.91    459.03 o 
  -2  33   5     2393.94     2763.39    532.48 o 
   0  33   5     3430.62     4110.22    238.29 o 
   2  33   5     2367.57     2616.50    504.94 o 
  -3  34   5     2912.17     4425.09    697.73 o 
  -1  34   5     5218.58     5436.61    255.72 o 
   1  34   5     5633.82     5201.68    291.40 o 
   3  34   5     3277.92     3718.18    651.83 o 
  -2  35   5     3133.18     3071.97    615.11 o 
   0  35   5     4746.62     4417.18    252.43 o 
   2  35   5     2838.83     2086.46    670.19 o 
  -3  36   5     1692.27     2396.16    596.74 o 
  -1  36   5     1688.03     1588.80    210.65 o 
   1  36   5     1519.69     1352.88    218.33 o 
  -2  37   5      332.13     1278.04    335.24 o 
   0  37   5        9.36      921.50    218.25 o 
   2  37   5      464.30      315.20    605.93 o 
  -1  38   5     5148.28     5569.72    294.21 o 
   1  38   5     5241.63     4793.96    306.76 o 
   0  39   5     1141.20     1762.69    550.84 o 
   0   0   6     6876.20     7518.83    283.58 o 
   2   0   6     3105.13     3009.03    147.09 o 
   4   0   6      258.69       80.40    138.55 o 
   6   0   6      116.86       91.81    403.95 o 
  -5   1   6     9599.57     9510.80    508.83 o 
  -3   1   6    22463.16    21691.44    528.27 o 
  -1   1   6    25605.54    29312.04    717.53 o 
   1   1   6    26755.31    29413.27    496.97 o 
   3   1   6    23748.69    23215.62    533.14 o 
   5   1   6    10145.71     9356.60    503.08 o 
  -6   2   6    17686.19    20417.85   1193.49 o 
  -4   2   6   121019.74   120721.63   2532.72 o 
  -2   2   6   378727.34   388225.50   8074.54 o 
   0   2   6   421791.28   434716.69   6485.03 o 
   2   2   6   376742.91   388398.13   8093.61 o 
   4   2   6   121481.08   119740.81   2535.44 o 
   6   2   6    17666.63    19931.27   1165.95 o 
  -5   3   6     3450.80     3342.79    380.38 o 
  -3   3   6     9844.57    10228.06    293.85 o 
   1   3   6     2955.61     3517.57     85.05 o 
   3   3   6     9748.62    10395.90    301.90 o 
   5   3   6     3233.12     3534.26    382.85 o 
  -6   4   6       55.47     -183.61    440.67 o 
  -4   4   6      128.21      186.99    174.12 o 
  -2   4   6      234.43      169.38     51.02 o 
   0   4   6     3055.13     1355.52     65.61 o 
   2   4   6      245.54      304.23     98.67 o 
   4   4   6      129.92      172.31    142.81 o 
   6   4   6       50.55      293.78    385.59 o 
  -7   5   6     8540.30     9300.04    982.33 o 
  -5   5   6    21792.55    22773.93    847.74 o 
  -3   5   6    19828.99    20750.42    488.97 o 
  -1   5   6    65508.01    79233.38   3448.06 o 
   1   5   6    66303.34    76445.61   1045.38 o 
   3   5   6    20115.14    20155.33    492.98 o 
   5   5   6    21716.46    23095.82    701.18 o 
  -6   6   6    23054.60    28074.54   1551.54 o 
  -4   6   6    91451.98    88639.34   2188.70 o 
  -2   6   6   311280.84   319860.31   6927.77 o 
   0   6   6   782423.88   827633.00  11080.46 o 
   2   6   6   310223.56   323693.75   5722.21 o 
   4   6   6    90118.11    90624.79   2097.66 o 
  -7   7   6      400.09     -514.12    605.93 o 
  -5   7   6     1852.49     2116.38    303.25 o 
  -3   7   6     4553.79     3439.24    180.47 o 
  -1   7   6    15926.80    14115.27    335.25 o 
   1   7   6    16283.67    14410.33    229.38 o 
   3   7   6     5030.53     3823.10    230.85 o 
   5   7   6     1925.91     2387.78    245.01 o 
  -6   8   6       20.89     -486.58    486.58 o 
  -4   8   6       80.97      -17.16    172.92 o 
  -2   8   6      603.11      650.95    100.16 o 
   0   8   6      661.25     1464.25     60.05 o 
   2   8   6      437.22      266.63     56.03 o 
   4   8   6       90.61      111.69    160.73 o 
  -7   9   6     9814.13     9290.85   1019.06 o 
  -5   9   6    22346.48    23777.98   1322.02 o 
  -3   9   6    37818.04    36323.50    977.94 o 
  -1   9   6    42986.76    44067.00    831.37 o 
   1   9   6    43006.23    47366.55    644.38 o 
   3   9   6    37480.82    34091.34    914.28 o 
   5   9   6    22218.48    24196.41    895.22 o 
  -6  10   6    13920.24    15138.95   1092.50 o 
  -4  10   6    69265.97    69418.49   1723.61 o 
  -2  10   6   213776.55   216567.30   4169.22 o 
   0  10   6   376114.22   392093.66   5972.26 o 
   2  10   6   217072.09   212032.06   3646.86 o 
   4  10   6    70299.22    70058.96   1759.94 o 
  -5  11   6       96.35       18.36    422.31 o 
  -3  11   6      658.64      990.98    136.41 o 
  -1  11   6     2158.60     1336.76    126.93 o 
   1  11   6     1599.68     1081.06     53.97 o 
   3  11   6      550.86      878.22    105.04 o 
   5  11   6       93.52       72.72    298.37 o 
  -6  12   6      305.55     -523.30    523.30 o 
  -4  12   6     1680.07     1948.49    284.75 o 
  -2  12   6    11165.35    12295.78    294.12 o 
   0  12   6    18078.64    17069.57    280.50 o 
   2  12   6    12252.95    11861.66    413.44 o 
   4  12   6     1742.98     2033.87    275.84 o 
  -5  13   6    28894.55    28037.82   1514.81 o 
  -3  13   6    42359.00    39476.25   1790.23 o 
  -1  13   6    85648.85    88603.70   1468.08 o 
   1  13   6    90361.69    86008.05   1291.12 o 
   3  13   6    41485.99    40594.51   1276.12 o 
   5  13   6    28907.23    28629.74   1022.06 o 
  -6  14   6    11694.83    11788.00   1019.06 o 
  -4  14   6    38086.41    38347.73   1872.86 o 
  -2  14   6   106883.07   106273.03   2067.15 o 
   0  14   6   189807.72   168575.41   3564.33 o 
   2  14   6   105695.66   104297.23   2079.28 o 
   4  14   6    39349.06    37674.88   1238.65 o 
  -5  15   6       87.46       45.90    477.40 o 
  -3  15   6        9.84      146.89    339.69 o 
  -1  15   6     1629.84     1783.65    104.33 o 
   1  15   6     1631.44     1710.27     81.76 o 
   3  15   6        3.91      151.29    137.71 o 
   5  15   6      103.05      440.67    422.31 o 
  -6  16   6      214.51     -578.38    578.38 o 
  -4  16   6     4366.00     4709.69    661.01 o 
  -2  16   6    14825.78    14849.79    410.93 o 
   0  16   6    15901.32    21408.48    421.33 o 
   2  16   6    14567.48    13945.57    405.66 o 
   4  16   6     4323.10     4321.93    372.89 o 
   6  16   6      235.30      440.67    504.94 o 
  -5  17   6    22335.56    22226.44   1331.20 o 
  -3  17   6    39938.28    41056.03   1882.04 o 
  -1  17   6    33323.41    34261.20    883.99 o 
   1  17   6    33491.45    33597.04    564.71 o 
   3  17   6    40531.63    38157.92   1241.63 o 
   5  17   6    22622.14    23943.23   1257.75 o 
  -4  18   6    18478.10    18159.40   1129.22 o 
  -2  18   6    50029.10    48117.39   1661.70 o 
   0  18   6    66339.77    58085.60   1024.87 o 
   2  18   6    50304.61    47531.37   1123.42 o 
   4  18   6    18348.18    19078.74    523.25 o 
   6  18   6     4031.82     6582.55    762.00 o 
  -5  19   6      357.32     -266.24    523.30 o 
  -3  19   6      348.97      330.50    403.95 o 
  -1  19   6      446.47      249.35     91.93 o 
   1  19   6      328.59      322.08     77.75 o 
   3  19   6      416.72      359.74    210.91 o 
   5  19   6      399.66      973.15    440.67 o 
  -6  20   6     1653.39      541.66    688.55 o 
  -4  20   6     8784.91     8271.80    807.90 o 
  -2  20   6    27782.22    29148.68   1441.37 o 
   0  20   6    37831.13    41050.66    739.64 o 
   2  20   6    27582.51    29247.26    728.35 o 
   4  20   6     8835.21     8548.29    339.88 o 
   6  20   6     1703.77     3846.71    706.91 o 
  -5  21   6    19521.83    19582.40   1276.12 o 
  -3  21   6    34332.39    31902.88   1588.26 o 
  -1  21   6    52807.76    53582.53   1061.25 o 
   1  21   6    52266.48    53966.18    955.96 o 
   3  21   6    34548.20    31279.69   1040.09 o 
   5  21   6    19637.12    21051.31   1156.77 o 
  -4  22   6     6041.86     5641.75    505.23 o 
  -2  22   6    14642.58    13807.75    844.62 o 
   0  22   6    21259.88    21263.21    466.93 o 
   2  22   6    13813.72    13501.78    418.09 o 
   4  22   6     5912.11     6947.85    387.93 o 
   6  22   6     2105.10     5076.92    725.27 o 
  -5  23   6      205.97     -201.98    550.84 o 
  -3  23   6      184.98      -28.68    286.21 o 
  -1  23   6      587.52      587.35    117.25 o 
   1  23   6      636.26      437.18    113.99 o 
   3  23   6      213.90      361.32    236.35 o 
  -4  24   6    13167.95    12834.60    963.97 o 
  -2  24   6    32664.19    29093.59   1496.45 o 
   0  24   6    40343.84    39083.07    801.55 o 
   2  24   6    33079.75    31182.26    945.56 o 
   4  24   6    13235.98    13861.14    547.05 o 
  -5  25   6    14339.79    13468.07   1110.86 o 
  -3  25   6    32349.36    30167.73   1533.17 o 
  -1  25   6    23274.06    21900.19    489.30 o 
   1  25   6    22776.11    22179.15    534.95 o 
   3  25   6    31475.03    29212.95   1468.91 o 
   5  25   6    13700.81    17544.29   1009.88 o 
  -4  26   6     1978.23     2166.64    560.02 o 
  -2  26   6     3973.13     3984.42    560.02 o 
   0  26   6     3296.32     2787.12    184.94 o 
   2  26   6     4432.91     3622.07    922.66 o 
   4  26   6     2101.60     2758.78    757.41 o 
  -5  27   6       29.58      -27.54    587.56 o 
  -3  27   6      203.33      385.59    449.85 o 
  -1  27   6       29.33      -67.99    130.03 o 
   1  27   6       34.86     -127.52    127.52 o 
   3  27   6      264.29      431.49    385.59 o 
   5  27   6       49.98      862.98    514.12 o 
  -4  28   6    12436.07    12944.77    973.15 o 
  -2  28   6    33047.09    31471.39   1588.26 o 
   0  28   6    51897.64    46818.84    956.79 o 
   2  28   6    31789.05    32615.41   1013.67 o 
   4  28   6    11832.05    13388.82    571.25 o 
  -3  29   6    15609.84    15946.85   1028.24 o 
  -1  29   6    24373.10    23234.70    522.78 o 
   1  29   6    24586.98    23281.82    605.99 o 
   3  29   6    16096.64    15974.39    982.33 o 
  -4  30   6      263.91     1184.31    541.66 o 
  -2  30   6      137.52      431.49    413.13 o 
   0  30   6       36.57      210.62    196.27 o 
   2  30   6      157.39      541.66    394.77 o 
   4  30   6      287.01      154.27    514.12 o 
  -3  31   6       38.17      725.27    477.40 o 
  -1  31   6       10.55       43.59    150.15 o 
   1  31   6        9.96     -170.24    170.24 o 
   3  31   6       45.48       -9.18    440.67 o 
  -4  32   6    11232.11    13679.22   1019.06 o 
  -2  32   6    25490.71    28597.84   1450.55 o 
   0  32   6    42440.43    41848.48    874.21 o 
   2  32   6    26100.53    27631.58    931.67 o 
   4  32   6    11292.39    13477.25    963.97 o 
  -3  33   6     8920.39     9235.77    826.26 o 
  -1  33   6    16948.30    15272.00    437.64 o 
   1  33   6    16640.26    14974.04    449.50 o 
   3  33   6     8317.18     8501.32    771.18 o 
  -2  34   6      515.55     1432.19    504.94 o 
   0  34   6      852.44      743.59    212.02 o 
   2  34   6      489.71      449.85    459.03 o 
  -3  35   6      239.09      982.33    550.84 o 
  -1  35   6      125.12      337.27    187.71 o 
   1  35   6      142.69      -41.59    196.69 o 
   3  35   6      268.48      560.02    514.12 o 
  -2  36   6    19826.29    21535.49    783.08 o 
   0  36   6    24221.67    24628.57    643.50 o 
   2  36   6    19699.59    21152.39    803.70 o 
  -1  37   6     5291.14     5773.75    295.07 o 
   1  37   6     5323.64     5061.08    311.34 o 
  -2  38   6      748.60     1641.91    350.53 o 
   0  38   6      771.40      738.56    223.13 o 
  -1  39   6      357.52      541.66    495.76 o 
   1  39   6      389.91      523.30    523.30 o 
   1   0   7      490.70      879.58     45.14 o 
   3   0   7     4322.92     5035.30    208.00 o 
   5   0   7     4439.64     4254.23    391.74 o 
  -6   1   7     1408.36     1303.66    459.03 o 
  -4   1   7     5405.07     5747.58    310.06 o 
  -2   1   7    14446.92    12910.55    529.57 o 
   0   1   7    26395.24    30587.69    665.40 o 
   2   1   7    14093.88    14056.78    335.41 o 
   4   1   7     5661.19     6137.49    268.43 o 
   6   1   7     1368.34     1624.98    449.85 o 
  -5   2   7    22110.66    22311.77    816.03 o 
  -3   2   7    50840.46    50556.34   1066.93 o 
  -1   2   7    27882.04    27527.42    624.90 o 
   1   2   7    27185.60    26527.94    470.95 o 
   3   2   7    48479.92    47815.83   1067.25 o 
   5   2   7    21647.67    21199.37    814.23 o 
  -6   3   7      117.72      -27.54    431.49 o 
  -4   3   7     2428.71     2890.39    260.74 o 
  -2   3   7     6674.09     5544.68    181.82 o 
   0   3   7      359.29      241.03     29.23 o 
   2   3   7     6440.79     5781.83    365.23 o 
   4   3   7     2284.52     2408.01    253.10 o 
   6   3   7      128.82      321.32    394.77 o 
  -7   4   7     1909.19     1239.39    624.29 o 
  -5   4   7     3271.05     3134.50    369.86 o 
  -3   4   7     5247.02     5707.80    208.96 o 
  -1   4   7     2824.31     1923.27    114.12 o 
   1   4   7     3178.49     2660.03     72.74 o 
   3   4   7     5050.27     5425.78    217.24 o 
   5   4   7     3206.13     3649.65    369.35 o 
  -6   5   7     5506.85     4617.89    734.45 o 
  -4   5   7    20857.56    18864.94    573.47 o 
  -2   5   7    61242.81    58200.09   1288.02 o 
   0   5   7   232916.39   234813.64   3735.93 o 
   2   5   7    62585.15    58304.71   1163.42 o 
   4   5   7    19323.09    19434.85    564.50 o 
   6   5   7     5202.80     5673.66    651.83 o 
  -7   6   7     7909.61     7087.49    927.25 o 
  -5   6   7    19364.39    19472.42    745.06 o 
  -3   6   7    28025.87    27271.85    616.71 o 
  -1   6   7    41417.55    45035.75   1541.11 o 
   1   6   7    40893.89    47924.57    680.21 o 
   3   6   7    27881.09    26842.60    782.93 o 
   5   6   7    18903.40    18591.19    736.79 o 
  -6   7   7      192.16     -165.25    486.58 o 
  -4   7   7     1357.86     2121.72    210.64 o 
  -2   7   7     4423.00     3789.10    152.39 o 
   0   7   7    15236.05    16746.37    245.85 o 
   2   7   7     4809.74     3744.16    115.45 o 
   4   7   7     1327.06     1993.25    180.65 o 
   6   7   7      197.75      394.77    394.77 o 
  -7   8   7     1443.03      137.71    633.47 o 
  -5   8   7     3872.30     4397.55    679.37 o 
  -3   8   7     7065.11     6343.77    274.83 o 
  -1   8   7     2684.06     4316.70    104.04 o 
   1   8   7     3807.54     5156.56    121.18 o 
   3   8   7     7479.99     7045.85    329.92 o 
   5   8   7     3989.89     5244.37    342.49 o 
  -6   9   7     5457.61     4627.07    780.36 o 
  -4   9   7    20911.21    19922.04    595.15 o 
  -2   9   7    60670.50    65956.02   1563.21 o 
   0   9   7    83657.66    87136.52   1189.62 o 
   2   9   7    60565.71    64636.63   1133.70 o 
   4   9   7    19490.19    20170.48    525.81 o 
  -7  10   7     4030.27     3598.83    762.00 o 
  -5  10   7     9897.80    11227.98    862.98 o 
  -3  10   7    21777.80    19316.52    539.06 o 
  -1  10   7    41514.82    51459.34    900.08 o 
   1  10   7    43746.15    52258.54    884.65 o 
   3  10   7    20640.65    19324.65    445.24 o 
   5  10   7     9973.25    10598.19    543.45 o 
  -6  11   7     1025.16      137.71    541.66 o 
  -4  11   7     4090.61     4339.84    407.61 o 
  -2  11   7    16587.83    14981.36    349.99 o 
   0  11   7    28902.09    38176.86    578.11 o 
   2  11   7    16779.28    15373.12    317.34 o 
   4  11   7     4179.71     4505.14    377.73 o 
  -5  12   7     1017.38      881.35    468.21 o 
  -3  12   7     2998.53     1926.43    218.20 o 
  -1  12   7     1103.40      640.07     61.89 o 
   1  12   7      650.43      557.00     50.12 o 
   3  12   7     2537.05     2109.39    160.95 o 
   5  12   7      877.82     1495.27    271.29 o 
  -6  13   7     8710.94     8290.16    890.53 o 
  -4  13   7    33927.11    34996.77   1698.43 o 
  -2  13   7   100932.71   101339.95   1937.53 o 
   0  13   7   192390.48   225913.69   3362.13 o 
   2  13   7    96455.16    95608.71   1946.10 o 
   4  13   7    32363.67    32582.51   1105.68 o 
  -5  14   7     7773.51     9153.14    835.44 o 
  -3  14   7    11610.54    13100.42    547.68 o 
  -1  14   7    23490.17    23511.01    398.21 o 
   1  14   7    22813.79    21603.18    354.83 o 
   3  14   7    12323.71    13188.66    348.21 o 
   5  14   7     7894.81     9343.02    514.59 o 
  -6  15   7     1534.52      954.79    624.29 o 
  -4  15   7     6469.88     7463.90    716.09 o 
  -2  15   7    15167.50    13735.71    386.99 o 
   0  15   7    22669.17    18514.52    403.20 o 
   2  15   7    15661.86    12963.90    360.43 o 
   4  15   7     6856.19     6310.31    414.86 o 
  -5  16   7      299.97      605.93    514.12 o 
  -3  16   7      546.76      348.87    376.41 o 
  -1  16   7     1106.92     2382.70    162.99 o 
   1  16   7     1168.52     2202.47    110.24 o 
   3  16   7      404.32      783.77    163.65 o 
   5  16   7      316.28     1074.14    413.13 o 
  -6  17   7     6371.22     5655.30    918.07 o 
  -4  17   7    32136.35    35364.00   1762.69 o 
  -2  17   7    85772.81    90094.80   2415.20 o 
   0  17   7   100574.63    96041.79   1568.20 o 
   2  17   7    87837.05    86108.13   1741.73 o 
   4  17   7    32030.24    34710.32    854.77 o 
   6  17   7     6254.13     9134.78    789.54 o 
  -5  18   7     1790.57     1955.49    578.38 o 
  -3  18   7     4344.08     4241.48    605.93 o 
  -1  18   7     6405.24     8144.62    253.97 o 
   1  18   7     6347.11     8004.37    183.58 o 
   3  18   7     4355.13     3652.07    348.87 o 
   5  18   7     1814.47     2662.40    477.40 o 
  -6  19   7     1678.61      174.43    670.19 o 
  -4  19   7     7217.55     6545.83    734.45 o 
  -2  19   7    17846.00    17094.44    973.15 o 
   0  19   7    19819.98    17355.40    418.11 o 
   2  19   7    18769.01    17122.61    475.52 o 
   4  19   7     7745.45     6637.58    458.73 o 
   6  19   7     1933.32     3855.89    670.19 o 
  -5  20   7     1064.09      963.97    605.93 o 
  -3  20   7     1352.58      862.98    440.67 o 
  -1  20   7      961.59      888.78    106.30 o 
   1  20   7      963.56      689.69     87.50 o 
   3  20   7     1499.62     1216.38    230.39 o 
   5  20   7     1208.67     3451.94    560.02 o 
  -4  21   7    24634.46    24246.19   1395.46 o 
  -2  21   7    61914.00    60987.30   2754.21 o 
   0  21   7    90113.30    83170.91   1613.20 o 
   2  21   7    61861.45    60939.61   1420.92 o 
   4  21   7    24937.02    25381.29    668.44 o 
   6  21   7     7272.77    10723.04    881.35 o 
  -5  22   7      499.53      266.24    596.74 o 
  -3  22   7     1773.72     2524.69    504.94 o 
  -1  22   7     7368.15     7937.08    238.78 o 
   1  22   7     7196.27     7545.73    235.47 o 
   3  22   7     1760.21     2582.72    309.78 o 
   5  22   7      477.17     1854.50    477.40 o 
  -4  23   7     5606.10     6435.66    752.82 o 
  -2  23   7    11621.92    11953.25    771.18 o 
   0  23   7    14467.49    14670.66    359.22 o 
   2  23   7    11547.40    10694.71    373.74 o 
   4  23   7     5935.33     6040.42    651.83 o 
  -5  24   7     1641.82      991.51    615.11 o 
  -3  24   7     2967.12     2295.17    504.94 o 
  -1  24   7     1403.96     1553.97    134.38 o 
   1  24   7     1597.07     1459.12    130.94 o 
   3  24   7     3290.62     2935.43    328.03 o 
   5  24   7     1830.21     3956.88    615.11 o 
  -4  25   7    19846.52    19086.65   1202.67 o 
  -2  25   7    39498.36    34344.95   1670.88 o 
   0  25   7    35523.39    33033.37    690.83 o 
   2  25   7    37850.00    34889.37   1057.92 o 
   4  25   7    18944.14    19656.37    694.82 o 
  -5  26   7      182.77       73.45    624.29 o 
  -3  26   7      227.01      468.21    440.67 o 
  -1  26   7      220.07       83.68    125.79 o 
   1  26   7      313.09      -38.87    124.97 o 
   3  26   7      249.53      477.40    376.41 o 
   5  26   7      156.04      991.51    486.58 o 
  -4  27   7     5399.78     5251.35    743.64 o 
  -2  27   7     8761.56     9153.14    716.09 o 
   0  27   7     7910.91     8448.02    275.61 o 
   2  27   7     9159.75     8393.67    642.65 o 
   4  27   7     5627.50     5211.95    638.06 o 
  -3  28   7     3078.17     3874.25    624.29 o 
  -1  28   7     5421.09     5802.79    236.75 o 
   1  28   7     5442.62     5545.40    269.71 o 
   3  28   7     3290.28     4388.37    569.20 o 
   5  28   7     2990.20     4479.87    688.55 o 
  -4  29   7     9799.23    10943.38    899.71 o 
  -2  29   7    18024.11    17792.17   1037.42 o 
   0  29   7    23169.46    21159.31    491.25 o 
   2  29   7    18277.42    18228.73    679.70 o 
   4  29   7    10026.26    11037.87    531.35 o 
  -3  30   7      218.08      486.58    486.58 o 
  -1  30   7      329.29      597.82    150.73 o 
   1  30   7      343.95      377.19    173.36 o 
   3  30   7      139.93      596.74    431.49 o 
  -4  31   7     2075.34     2735.84    615.11 o 
  -2  31   7     2965.19     3865.07    596.74 o 
   0  31   7     3664.91     4989.55    242.23 o 
   2  31   7     3087.83     3507.02    569.20 o 
   4  31   7     2191.41     2261.79    518.71 o 
  -3  32   7     4531.13     5471.69    706.91 o 
  -1  32   7     7185.33     7130.43    295.85 o 
   1  32   7     7524.11     6895.36    308.85 o 
   3  32   7     4911.36     4893.31    633.47 o 
  -2  33   7     8263.13     9860.06    780.36 o 
   0  33   7    14386.11    15390.92    406.23 o 
   2  33   7     7969.28     8241.98    505.23 o 
  -3  34   7     1745.60     2350.26    578.38 o 
  -1  34   7     1613.05     1349.43    194.84 o 
   1  34   7     1465.44     1063.40    205.39 o 
   3  34   7     1641.78     1826.96    532.48 o 
  -2  35   7      821.40     2056.47    541.66 o 
   0  35   7      180.46     1188.72    211.37 o 
   2  35   7      824.37     1523.99    495.76 o 
  -3  36   7     4360.35     6252.05    789.54 o 
  -1  36   7     5962.21     6840.16    302.85 o 
   1  36   7     5983.23     6016.67    319.81 o 
  -2  37   7     2294.04     2779.89    355.09 o 
   0  37   7     2226.15     2723.33    256.74 o 
   2  37   7     2261.82     2827.65    587.56 o 
  -1  38   7      804.60     1154.46    204.88 o 
   1  38   7      765.78      452.63    231.20 o 
   0  39   7       31.86     1046.60    541.66 o 
   0   0   8   395264.56   416669.06  11255.35 o 
   2   0   8   290818.09   304823.22   6371.48 o 
   4   0   8   107709.57   112461.52   2726.01 o 
   6   0   8    16917.44    18811.22   1138.41 o 
  -7   1   8     2048.32     2065.65    605.93 o 
  -5   1   8     6640.79     6590.48    435.28 o 
  -3   1   8    21961.51    20916.38    484.30 o 
  -1   1   8    18851.24    18810.40    361.81 o 
   1   1   8    17431.78    17435.29    356.53 o 
   3   1   8    19936.83    19405.13    483.31 o 
   5   1   8     6148.32     6527.73    427.13 o 
  -6   2   8      136.39      -73.45    422.31 o 
  -4   2   8      864.02     1173.74    200.92 o 
  -2   2   8      548.35      507.55     81.97 o 
   0   2   8     4491.35     4270.57    124.49 o 
   2   2   8      565.43      524.31     95.37 o 
   4   2   8      636.07      794.31    174.92 o 
   6   2   8      108.81      137.71    394.77 o 
  -7   3   8     4776.61     4709.69    826.26 o 
  -5   3   8    10303.78     9883.47    512.40 o 
  -3   3   8     6655.54     6264.91    219.14 o 
  -1   3   8     4812.60     3588.77     82.29 o 
   1   3   8     3376.84     3004.50     86.47 o 
   3   3   8     6834.84     6300.09    230.52 o 
   5   3   8    10602.94    10124.78    506.23 o 
  -6   4   8    17382.64    20234.23   1221.03 o 
  -4   4   8    81091.88    79363.13   1950.83 o 
  -2   4   8   270192.66   269410.94   5642.72 o 
   0   4   8   401148.34   383355.97   5151.41 o 
   2   4   8   275612.38   272845.84   6460.21 o 
   4   4   8    79711.30    79341.60   1704.74 o 
   6   4   8    17417.06    19655.85   1156.77 o 
  -7   5   8      503.13     -183.61    587.56 o 
  -5   5   8     1504.14     1885.85    286.21 o 
  -3   5   8     2114.00     2385.28    197.00 o 
  -1   5   8      390.25     1165.78     86.31 o 
   1   5   8     1396.90     1088.63     50.80 o 
   3   5   8     2159.99     3177.01    180.87 o 
   5   5   8     1408.01     2074.35    287.52 o 
  -6   6   8       86.14     -459.03    459.03 o 
  -4   6   8       99.96       74.36    203.19 o 
  -2   6   8      363.68      372.70     99.13 o 
   0   6   8     8172.73     7618.52    118.88 o 
   2   6   8      356.29      397.28     54.13 o 
   4   6   8      144.26      134.73    146.45 o 
   6   6   8       95.84        9.18    376.41 o 
  -7   7   8     8410.08     8473.77    963.97 o 
  -5   7   8    25052.31    24719.54    895.12 o 
  -3   7   8    41734.42    39144.19    985.93 o 
  -1   7   8    33209.00    33823.29    576.85 o 
   1   7   8    33321.79    30933.19    477.05 o 
   3   7   8    42312.08    38683.57   1076.72 o 
   5   7   8    25179.10    24082.65    885.96 o 
  -6   8   8    16834.77    18829.59   1211.85 o 
  -4   8   8    89312.17    84276.45   2062.66 o 
  -2   8   8   248808.63   268882.75   5543.55 o 
   0   8   8   279871.66   278102.72   4106.37 o 
   2   8   8   247977.39   267162.38   5255.42 o 
   4   8   8    91743.91    84282.98   1954.55 o 
   6   8   8    17210.39    18581.71   1101.68 o 
  -5   9   8      471.18      514.12    449.85 o 
  -3   9   8     2427.58     2383.41    184.11 o 
  -1   9   8     2374.58     1781.83    128.08 o 
   1   9   8     1813.34     1639.34     68.80 o 
   3   9   8     2133.36     2795.69    210.63 o 
   5   9   8      394.84      708.54    253.42 o 
  -6  10   8       82.96     -504.94    504.94 o 
  -4  10   8      615.83      662.33    184.90 o 
  -2  10   8     1136.91     1301.23    104.67 o 
   0  10   8     4210.79     4300.78    104.13 o 
   2  10   8     1475.98     1560.77    100.48 o 
   4  10   8      534.80      607.72    159.88 o 
  -5  11   8    24987.46    26339.39   1423.01 o 
  -3  11   8    39507.51    36778.63   1179.14 o 
  -1  11   8    81258.66    94800.70   1469.71 o 
   1  11   8    83496.00    96239.34   1414.95 o 
   3  11   8    39397.64    36890.15   1227.06 o 
   5  11   8    24929.15    25810.83    954.79 o 
  -6  12   8    12931.79    13312.00   1064.96 o 
  -4  12   8    49650.66    51262.59   1647.93 o 
  -2  12   8   158510.20   153047.28   2962.34 o 
   0  12   8   257439.80   268544.72   4619.17 o 
   2  12   8   159634.83   150529.88   2590.09 o 
   4  12   8    50086.57    52023.48   1978.44 o 
  -5  13   8       25.66     -192.79    449.85 o 
  -3  13   8      132.82      293.49    199.99 o 
  -1  13   8      551.47      359.15     51.41 o 
   1  13   8      570.43      348.29     49.88 o 
   3  13   8      130.15      276.47    112.75 o 
   5  13   8       24.86      449.16    253.42 o 
  -6  14   8      127.58     -569.20    569.20 o 
  -4  14   8     1795.63     2102.38    468.21 o 
  -2  14   8     8925.75     8708.23    235.68 o 
   0  14   8    14746.77    17847.08    345.86 o 
   2  14   8     7854.45     8199.04    308.19 o 
   4  14   8     1787.17     1860.98    265.92 o 
  -5  15   8    24242.04    25026.55   1441.37 o 
  -3  15   8    39608.56    41808.84   1927.94 o 
  -1  15   8    50225.60    52648.98    795.69 o 
   1  15   8    47699.95    49168.14    767.21 o 
   3  15   8    39235.73    40211.42   1123.70 o 
   5  15   8    24290.33    25891.24    941.23 o 
  -6  16   8     7030.51     5710.39    872.17 o 
  -4  16   8    23825.72    24558.33   1358.74 o 
  -2  16   8    71429.01    71223.75   2105.88 o 
   0  16   8   132058.09   123883.65   1969.99 o 
   2  16   8    72175.42    69519.93   1412.89 o 
   4  16   8    24561.52    24126.90    859.69 o 
  -5  17   8      196.98     -330.50    504.94 o 
  -3  17   8      167.59      376.41    376.41 o 
  -1  17   8       54.32      369.39     80.62 o 
   1  17   8       87.56      273.48     67.79 o 
   3  17   8      208.64      -19.20    143.13 o 
   5  17   8      262.13      768.30    266.54 o 
  -6  18   8      531.31     -541.66    633.47 o 
  -4  18   8     6224.58     6279.59    716.09 o 
  -2  18   8    20157.22    21262.47   1101.68 o 
   0  18   8    26866.03    24065.06    439.00 o 
   2  18   8    20800.94    19326.21    463.29 o 
   4  18   8     6159.34     6250.90    281.59 o 
  -5  19   8    17878.83    18802.04   1248.57 o 
  -3  19   8    34133.36    34602.00   1661.70 o 
  -1  19   8    29577.48    31254.00    768.88 o 
   1  19   8    30331.45    31374.34    532.11 o 
   3  19   8    34082.76    32447.96   1277.51 o 
   5  19   8    18064.42    20830.98   1129.22 o 
  -6  20   8     2590.74     1716.79    743.64 o 
  -4  20   8     9870.25     9244.95    872.17 o 
  -2  20   8    23452.35    20390.30   1129.22 o 
   0  20   8    26566.68    21625.11    417.25 o 
   2  20   8    22929.72    20537.72    549.36 o 
   4  20   8     9796.31    10204.82    390.70 o 
   6  20   8     2710.65     5508.41    697.73 o 
  -5  21   8      317.66     -560.02    560.02 o 
  -3  21   8      319.05      247.88    431.49 o 
  -1  21   8       44.72      -27.48    114.21 o 
   1  21   8      172.84      -27.09     88.09 o 
   3  21   8      532.06      225.74    220.43 o 
   5  21   8      372.00     1129.22    440.67 o 
  -4  22   8     7762.52     8088.18    826.26 o 
  -2  22   8    20460.02    21271.65   1175.13 o 
   0  22   8    26453.41    27900.71    590.92 o 
   2  22   8    20944.86    22412.91    590.26 o 
   4  22   8     7983.91     8997.09    423.30 o 
  -5  23   8    13850.76    12605.08   1064.96 o 
  -3  23   8    24026.94    22924.17   1230.21 o 
  -1  23   8    27418.59    26348.38    620.63 o 
   1  23   8    26375.46    25638.31    556.16 o 
   3  23   8    22761.99    21249.13    774.11 o 
   5  23   8    13094.68    15194.04    927.25 o 
  -4  24   8     2804.18     2588.95    605.93 o 
  -2  24   8     4713.79     4351.65    569.20 o 
   0  24   8     5801.73     5043.54    215.83 o 
   2  24   8     5367.47     4619.06    582.97 o 
   4  24   8     2997.53     3462.81    527.89 o 
  -5  25   8      215.48      156.07    624.29 o 
  -3  25   8      567.32      798.72    477.40 o 
  -1  25   8      664.82      542.40    138.28 o 
   1  25   8      609.95      437.56    144.71 o 
   3  25   8      546.69      725.27    385.59 o 
   5  25   8      240.81     1551.54    486.58 o 
  -4  26   8    12371.08    11705.38    954.79 o 
  -2  26   8    36563.04    35841.40   1735.15 o 
   0  26   8    50848.23    50416.80   1019.13 o 
   2  26   8    35335.32    36075.10   1097.33 o 
   4  26   8    11702.13    12744.86    538.23 o 
  -5  27   8    11635.49    11898.17   1064.96 o 
  -3  27   8    23325.03    22226.44   1257.75 o 
  -1  27   8    29324.50    27007.03    661.52 o 
   1  27   8    29801.78    28331.21    676.08 o 
   3  27   8    23659.81    22896.63   1211.85 o 
   5  27   8    11748.54    13036.57    927.25 o 
  -4  28   8      769.80     1184.31    560.02 o 
  -2  28   8     1057.37     1872.86    440.67 o 
   0  28   8      635.70      726.81    192.14 o 
   2  28   8     1033.14     1120.04    385.59 o 
   4  28   8      799.89     1404.17    550.84 o 
  -3  29   8      225.42      771.18    477.40 o 
  -1  29   8       88.80      -69.17    153.49 o 
   1  29   8       81.33       23.17    191.74 o 
   3  29   8      238.90      339.69    413.13 o 
  -4  30   8    10419.95    11347.33    954.79 o 
  -2  30   8    24601.44    24053.40   1294.48 o 
   0  30   8    42142.20    41135.44    857.78 o 
   2  30   8    24920.90    24786.74    836.46 o 
   4  30   8    10456.79    11066.19    546.86 o 
  -3  31   8    10219.72    10723.04    844.62 o 
  -1  31   8    19834.44    17943.91    482.05 o 
   1  31   8    19631.14    17509.36    495.40 o 
   3  31   8     9996.16     9584.64    780.36 o 
  -2  32   8      311.56      945.61    459.03 o 
   0  32   8      160.26      166.65    365.37 o 
   2  32   8      308.67      642.65    431.49 o 
   4  32   8      314.90      927.25    523.30 o 
  -3  33   8      241.00     1000.69    514.12 o 
  -1  33   8        0.76      283.54    178.93 o 
   1  33   8        1.94     -187.90    187.90 o 
   3  33   8      232.21      688.55    495.76 o 
  -2  34   8    26838.03    29460.82   1505.63 o 
   0  34   8    32613.10    32816.45    801.70 o 
   2  34   8    27006.88    27592.35    955.38 o 
  -3  35   8     7586.31     9566.28    844.62 o 
  -1  35   8     7926.84     8153.02    318.49 o 
   1  35   8     7853.93     7158.08    337.22 o 
   3  35   8     7404.06     7344.55    771.18 o 
  -2  36   8      834.69     1836.14    541.66 o 
   0  36   8      978.88     1278.27    221.65 o 
   2  36   8      791.02     1468.91    532.48 o 
  -1  37   8      299.58      590.46    200.05 o 
   1  37   8      298.82      126.93    222.55 o 
  -2  38   8    12386.45    14903.90    633.08 o 
   0  38   8    17243.75    18207.96    526.60 o 
   2  38   8    12471.56    12990.67    872.17 o 
  -1  39   8     3808.90     4911.67    394.77 o 
   1   0   9    19211.21    12469.77    212.81 o 
   3   0   9    43838.32    45494.16    992.27 o 
   5   0   9    20128.68    19461.34   1274.95 o 
   7   0   9     8443.46     9428.57    918.07 o 
  -6   1   9      798.42      817.08    449.85 o 
  -4   1   9     7049.94     6707.75    321.06 o 
  -2   1   9    22495.28    26115.03    479.45 o 
   0   1   9      445.97     1256.80     62.27 o 
   2   1   9    22043.39    23999.66    639.13 o 
   4   1   9     6245.26     5972.48    334.22 o 
   6   1   9      878.78      725.27    431.49 o 
  -7   2   9     1769.51     1092.50    587.56 o 
  -5   2   9     3116.54     2872.09    274.93 o 
  -3   2   9     3534.76     2378.72    162.58 o 
  -1   2   9     6521.40     5521.81    119.70 o 
   1   2   9     4230.77     4127.21    103.56 o 
   3   2   9     2875.19     1853.58    134.30 o 
   5   2   9     2981.84     2893.96    298.38 o 
  -6   3   9     3185.51     3011.26    541.66 o 
  -4   3   9    13080.43    12072.01    487.02 o 
  -2   3   9    29971.88    27358.32    731.43 o 
   0   3   9    89337.23    81928.22   1188.00 o 
   2   3   9    24980.81    26116.68    677.95 o 
   4   3   9    11210.04    11905.81    369.60 o 
   6   3   9     2880.84     3093.89    495.76 o 
  -7   4   9     8339.54     8069.82    927.25 o 
  -5   4   9    20466.95    18159.41   1369.75 o 
  -3   4   9    27905.05    24285.81    558.10 o 
  -1   4   9    40782.82    45816.49    781.13 o 
   1   4   9    38821.52    44170.65    701.35 o 
   3   4   9    26892.24    23982.96    566.21 o 
   5   4   9    20273.23    18600.38    713.74 o 
  -6   5   9       63.86      -73.45    468.21 o 
  -4   5   9      426.92      553.12    180.04 o 
  -2   5   9      244.25      880.05    104.71 o 
   0   5   9      439.93      714.21     42.07 o 
   2   5   9      426.55      538.90     52.30 o 
   4   5   9      622.50      378.36    164.31 o 
   6   5   9       66.00      229.52    394.77 o 
  -7   6   9     1237.89      394.77    615.11 o 
  -5   6   9     1998.56     2252.12    253.91 o 
  -3   6   9     2310.77     2788.88    145.59 o 
  -1   6   9     7038.24     7215.21    162.72 o 
   1   6   9     8115.29     8231.45    153.68 o 
   3   6   9     2456.87     3317.37    268.22 o 
   5   6   9     2095.98     2646.95    326.63 o 
  -6   7   9     6678.09     6766.17    798.72 o 
  -4   7   9    37496.34    36043.71    945.20 o 
  -2   7   9   103918.07   109455.59   2530.46 o 
   0   7   9   131811.09   131851.80   1762.25 o 
   2   7   9   101232.13   104893.52   1639.60 o 
   4   7   9    35897.64    35281.50    869.31 o 
   6   7   9     6310.73     7574.07    706.91 o 
  -7   8   9     6340.60     5462.51    899.71 o 
  -5   8   9    18619.08    17285.90   2345.66 o 
  -3   8   9    48954.02    46793.95   1164.31 o 
  -1   8   9    53273.71    63605.17    976.55 o 
   1   8   9    53659.16    62621.38    981.61 o 
   3   8   9    47769.43    46305.84   1168.73 o 
   5   8   9    18022.23    18287.93   1009.88 o 
  -6   9   9      279.52     -137.71    514.12 o 
  -4   9   9     1637.18     2014.11    225.62 o 
  -2   9   9     1679.67     1606.41    114.39 o 
   0   9   9     1668.74     1642.31     78.38 o 
   2   9   9     1545.12     1670.17    100.89 o 
   4   9   9     1768.55     2408.66    208.97 o 
   6   9   9      274.98      385.59    403.95 o 
  -5  10   9     1529.26     1808.60    504.94 o 
  -3  10   9     5345.87     6810.17    280.39 o 
  -1  10   9     7656.88     6590.35    140.76 o 
   1  10   9     7308.94     6536.61    134.32 o 
   3  10   9     5598.72     7119.20    245.15 o 
   5  10   9     1435.93     3088.80    380.38 o 
  -6  11   9     9089.81     7794.40    862.98 o 
  -4  11   9    29476.95    31278.26   1077.59 o 
  -2  11   9   100592.27    94139.47   1824.32 o 
   0  11   9   232449.06   263165.72   3803.80 o 
   2  11   9    97053.03    91077.71   1596.64 o 
   4  11   9    29131.78    30896.92   1015.79 o 
  -5  12   9    12213.20    13578.23    991.51 o 
  -3  12   9    20507.48    22268.22    702.08 o 
  -1  12   9    51984.30    56215.31   1013.43 o 
   1  12   9    48798.77    53818.90    822.52 o 
   3  12   9    19908.91    21338.53    526.07 o 
   5  12   9    12142.08    13711.09    628.88 o 
  -6  13   9      431.73     -146.89    569.20 o 
  -4  13   9     3284.65     3121.43    504.94 o 
  -2  13   9    10086.48     9299.32    247.92 o 
   0  13   9     7494.68     8029.17    171.44 o 
   2  13   9    10155.43     9068.17    233.71 o 
   4  13   9     3462.54     3251.98    286.36 o 
  -5  14   9      266.88      201.98    486.58 o 
  -3  14   9      663.29      590.03    243.29 o 
  -1  14   9     2196.59     3046.71    118.88 o 
   1  14   9     2010.92     3066.51    101.22 o 
   3  14   9      571.88      741.88    125.79 o 
   5  14   9      232.47     1297.56    265.21 o 
  -6  15   9     9243.37     8216.71    954.79 o 
  -4  15   9    35352.01    33720.66   1689.25 o 
  -2  15   9    93435.22    98590.28   2865.06 o 
   0  15   9   125521.03   122785.45   1949.54 o 
   2  15   9    93460.13    95189.70   1917.06 o 
   4  15   9    34381.39    32581.90   1090.09 o 
  -5  16   9     4362.26     4966.75    752.82 o 
  -3  16   9     8231.55     8978.71    734.45 o 
  -1  16   9    14305.60    13321.52    322.28 o 
   1  16   9    14713.70    13590.62    258.16 o 
   3  16   9     8122.38     9378.98    294.21 o 
   5  16   9     4508.41     6080.84    537.07 o 
  -6  17   9     1578.52     1028.24    661.01 o 
  -4  17   9     4483.98     4443.45    679.37 o 
  -2  17   9    11957.96    12944.77    789.54 o 
   0  17   9    22912.95    24853.44    428.28 o 
   2  17   9    12480.44    11984.97    329.37 o 
   4  17   9     4773.12     4409.76    355.60 o 
  -5  18   9      388.72      174.43    541.66 o 
  -3  18   9     1230.58     1569.90    431.49 o 
  -1  18   9      111.69      652.89     90.46 o 
   1  18   9      218.60      338.44     75.21 o 
   3  18   9     1236.76     1611.53    175.27 o 
  -6  19   9     6628.66     5471.69    927.25 o 
  -4  19   9    31046.99    29984.12   1634.16 o 
  -2  19   9    78089.52    77540.07   3433.58 o 
   0  19   9    85126.46    74734.16   1308.68 o 
   2  19   9    77450.00    77118.67   1345.15 o 
   4  19   9    31031.17    31703.32    787.42 o 
  -5  20   9     1701.18     1110.86    605.93 o 
  -3  20   9     4688.20     5389.06    688.55 o 
  -1  20   9     7499.86     7829.20    254.88 o 
   1  20   9     7548.19     7639.05    189.77 o 
   3  20   9     4775.24     5327.01    276.39 o 
  -4  21   9     3882.94     3709.00    624.29 o 
  -2  21   9     9773.84    10107.94    752.82 o 
   0  21   9     9888.83    10855.00    286.44 o 
   2  21   9    10445.17     9951.07    270.14 o 
   4  21   9     4302.64     3277.50    394.77 o 
   6  21   9     1320.32     3534.56    651.83 o 
  -3  22   9     2216.24     1817.78    495.76 o 
  -1  22   9      812.66      745.85    129.60 o 
   1  22   9     1374.67     1163.00    103.73 o 
   3  22   9     3007.46     2329.86    376.41 o 
   5  22   9     1823.99     3984.42    596.74 o 
  -4  23   9    20282.84    20124.06   1248.57 o 
  -2  23   9    41045.37    37962.14   1790.23 o 
   0  23   9    47517.41    45666.16    920.77 o 
   2  23   9    39136.95    36500.02    907.80 o 
   4  23   9    18758.61    20300.60    690.44 o 
  -5  24   9       72.04     -201.98    633.47 o 
  -3  24   9      712.80      578.38    468.21 o 
  -1  24   9      538.19      321.56    135.19 o 
   1  24   9      670.47      281.92    137.01 o 
   3  24   9      790.11      764.90    245.66 o 
   5  24   9      110.62     1322.02    468.21 o 
  -4  25   9     4201.43     3617.19    642.65 o 
  -2  25   9     6486.99     5985.81    633.47 o 
   0  25   9     8238.57     7265.01    276.95 o 
   2  25   9     6723.01     5051.81    504.76 o 
   4  25   9     4462.65     3971.02    844.62 o 
  -3  26   9     4645.12     4140.49    651.83 o 
  -1  26   9     5231.50     5213.57    239.22 o 
   1  26   9     5371.12     4568.44    250.44 o 
   3  26   9     4818.81     4920.85    550.84 o 
   5  26   9     3191.56     5425.79    670.19 o 
  -4  27   9    15846.68    16901.64   1156.77 o 
  -2  27   9    31532.18    31094.98   1579.08 o 
   0  27   9    40785.32    40384.98    832.74 o 
   2  27   9    32297.23    32878.30   1011.23 o 
   4  27   9    16230.45    17757.39    657.28 o 
  -3  28   9       36.74      330.50    468.21 o 
  -1  28   9       20.63       56.29    150.28 o 
   1  28   9       29.00     -159.05    159.05 o 
   3  28   9       28.99      266.24    413.13 o 
   5  28   9      121.08     1478.09    532.48 o 
  -4  29   9     2736.99     2726.66    624.29 o 
  -2  29   9     4523.71     5636.94    651.83 o 
   0  29   9     4656.98     5060.46    316.15 o 
   2  29   9     4521.54     5058.56    578.38 o 
   4  29   9     2848.31     2597.52    725.27 o 
  -3  30   9     4632.33     5416.60    706.91 o 
  -1  30   9     8003.07     8599.82    306.80 o 
   1  30   9     8011.71     8034.35    323.73 o 
   3  30   9     4793.38     5232.99    605.93 o 
  -4  31   9     6707.18     8124.91    844.62 o 
  -2  31   9    13975.50    16479.33    982.33 o 
   0  31   9    23165.04    21877.65    573.56 o 
   2  31   9    13933.26    14682.52    626.09 o 
   4  31   9     6414.93     7159.96    478.14 o 
  -3  32   9      933.46     1386.28    532.48 o 
  -1  32   9      395.85      304.34    174.20 o 
   1  32   9      338.20      168.86    325.90 o 
   3  32   9      890.04     1165.95    486.58 o 
  -2  33   9     1034.35     3332.59    615.11 o 
   0  33   9      745.53     1893.55    213.53 o 
   2  33   9     1137.09     2056.47    495.76 o 
  -3  34   9     7531.22     9584.64    844.62 o 
  -1  34   9     9169.29     9742.50    344.12 o 
   1  34   9     9358.07     8906.29    359.06 o 
   3  34   9     7846.36     8198.35    780.36 o 
  -2  35   9     5943.89     7307.83    743.64 o 
   0  35   9     5455.39     5687.27    306.94 o 
   2  35   9     5563.16     5372.58    991.51 o 
  -1  36   9      776.82     1214.42    200.80 o 
   1  36   9      679.86      318.59    220.81 o 
  -2  37   9      379.53     1983.03    560.02 o 
   0  37   9      137.12     1146.85    223.95 o 
   2  37   9      354.79     1606.62    541.66 o 
  -1  38   9     5299.66     5177.91    532.48 o 
   1  38   9     5345.35     4379.61    317.79 o 
   0  39   9     1784.69     2625.68    587.56 o 
   0   0  10     4229.87     4063.03    258.72 o 
   2   0  10     1469.17     1302.56    115.29 o 
   4   0  10     1051.30     1073.18    192.39 o 
   6   0  10      246.00      220.34    422.31 o 
  -7   1  10     2702.91     3139.79    633.47 o 
  -5   1  10     5607.81     5873.71    350.47 o 
  -3   1  10     6961.12     6472.05    226.90 o 
  -1   1  10     7497.45     6274.62    165.97 o 
   1   1  10    10051.13     8763.10    223.89 o 
   3   1  10     8263.71     6900.07    232.17 o 
   5   1  10     6039.89     6041.73    361.18 o 
   7   1  10     2760.53     3222.42    624.29 o 
  -6   2  10    15960.26    17920.70   1101.68 o 
  -4   2  10    74816.05    76176.89   1830.84 o 
  -2   2  10   201640.64   205853.63   3568.76 o 
   0   2  10   351825.06   363056.31   5524.30 o 
   2   2  10   192809.98   192790.33   4723.43 o 
   4   2  10    73419.49    71983.62   1830.16 o 
   6   2  10    15756.23    16837.38   1074.14 o 
  -7   3  10      989.90      514.12    578.38 o 
  -5   3  10     3134.19     3452.79    306.47 o 
  -3   3  10     3644.14     2914.84    204.79 o 
  -1   3  10     2989.18     4544.14    102.78 o 
   1   3  10     2786.94     5430.42    112.53 o 
   3   3  10     3192.78     3452.37    182.15 o 
   5   3  10     2967.20     3468.63    306.81 o 
  -6   4  10      305.60      110.17    459.03 o 
  -4   4  10      484.61      986.81    245.58 o 
  -2   4  10      118.63      358.03    103.54 o 
   0   4  10      738.33     1396.17     72.24 o 
   2   4  10      236.71      532.08     47.52 o 
   4   4  10      613.17      715.95    154.25 o 
   6   4  10      311.43      413.13    413.13 o 
  -7   5  10     5498.53     5434.97    881.35 o 
  -5   5  10    13072.58    12411.25    887.45 o 
  -3   5  10    21103.01    19578.15    533.70 o 
  -1   5  10    20982.82    24066.44    338.04 o 
   1   5  10    20213.21    21000.46    367.57 o 
   3   5  10    21198.57    18627.42    616.18 o 
   5   5  10    13280.07    12074.59    843.45 o 
  -6   6  10    14592.87    15855.04   1074.14 o 
  -4   6  10    66359.31    66200.81   1658.94 o 
  -2   6  10   206374.59   210329.92   4861.28 o 
   0   6  10   363163.81   343239.31   4840.87 o 
   2   6  10   203096.47   201954.55   3143.27 o 
   4   6  10    67082.01    67234.69   1849.86 o 
   6   6  10    14802.51    15552.08    991.51 o 
  -7   7  10      132.03     -596.74    596.74 o 
  -5   7  10      630.41      599.21    256.92 o 
  -3   7  10     1030.01      800.15    134.61 o 
  -1   7  10     2043.37     2475.86    104.26 o 
   1   7  10     1528.11     2154.54     95.50 o 
   3   7  10      711.95      895.77    141.31 o 
   5   7  10      464.84      661.01    339.69 o 
  -6   8  10       18.51     -211.16    504.94 o 
  -4   8  10      156.89      421.32    199.31 o 
  -2   8  10      485.89      695.16    161.69 o 
   0   8  10        4.47      406.47     42.17 o 
   2   8  10      381.33      570.49     75.06 o 
   4   8  10      189.76      403.42    154.14 o 
   6   8  10       32.34      229.52    403.95 o 
  -5   9  10    26792.95    27661.41   1468.91 o 
  -3   9  10    54391.71    54366.23   2005.52 o 
  -1   9  10    81707.26    86440.87   1475.42 o 
   1   9  10    80588.81    86076.48   1253.08 o 
   3   9  10    53137.44    52674.17   1645.65 o 
   5   9  10    26794.41    26054.79   1367.92 o 
  -6  10  10    14794.19    14762.54   1092.50 o 
  -4  10  10    76099.81    72284.77   1775.60 o 
  -2  10  10   230121.03   218977.91   4235.27 o 
   0  10  10   327572.75   342308.53   4951.32 o 
   2  10  10   233198.72   216833.55   3696.35 o 
   4  10  10    76192.00    71343.99   1669.65 o 
   6  10  10    14987.36    14799.27    963.97 o 
  -5  11  10      119.33     -146.89    449.85 o 
  -3  11  10     1277.07      900.18    155.69 o 
  -1  11  10      207.80      385.37     69.80 o 
   1  11  10      199.86      371.92     59.24 o 
   3  11  10     1231.15      912.47    156.36 o 
   5  11  10      126.09      394.77    339.69 o 
  -6  12  10       18.02     -523.30    523.30 o 
  -4  12  10      771.36     1110.54    284.75 o 
  -2  12  10     4371.22     4448.47    192.68 o 
   0  12  10     3996.63     2337.05    111.07 o 
   2  12  10     4111.35     3975.99    161.74 o 
   4  12  10      753.05     1097.08    209.70 o 
  -5  13  10    21601.36    23116.97   1349.56 o 
  -3  13  10    41750.31    40261.24   2428.29 o 
  -1  13  10    56585.23    61798.68    931.33 o 
   1  13  10    53563.65    58003.65    968.07 o 
   3  13  10    41524.04    40109.86   1099.85 o 
   5  13  10    21253.42    23758.43   1312.84 o 
  -6  14  10     7393.23     7638.33    899.71 o 
  -4  14  10    32844.00    33169.82   1670.88 o 
  -2  14  10    81976.39    82999.20   1969.60 o 
   0  14  10   102092.65   103159.74   1645.28 o 
   2  14  10    80964.02    82005.08   1285.80 o 
   4  14  10    32770.92    32215.41   1352.53 o 
  -5  15  10      139.78        9.18    486.58 o 
  -3  15  10       49.84      275.42    358.05 o 
  -1  15  10      207.04      129.87     64.37 o 
   1  15  10      195.88       33.11     53.84 o 
   3  15  10       59.77      207.17    127.39 o 
   5  15  10      164.25      830.04    500.35 o 
  -6  16  10      468.47     -330.50    615.11 o 
  -4  16  10     3380.40     3222.42    541.66 o 
  -2  16  10    13851.43    14377.40    533.68 o 
   0  16  10    24777.55    24094.35    414.81 o 
   2  16  10    13739.71    13529.96    304.12 o 
   4  16  10     3325.92     3184.41    333.90 o 
  -5  17  10    20721.54    20977.87   1331.20 o 
  -3  17  10    30355.98    29809.69   1450.55 o 
  -1  17  10    39984.75    37658.88    751.44 o 
   1  17  10    39069.72    38469.59    636.70 o 
   3  17  10    29717.54    27314.14    632.08 o 
   5  17  10    20549.96    22766.31    918.07 o 
  -6  18  10     4595.08     4526.08    807.90 o 
  -4  18  10    15117.24    15891.77   1074.14 o 
  -2  18  10    42221.98    41661.95   2010.57 o 
   0  18  10    72469.56    77062.37   1241.54 o 
   2  18  10    42366.24    42981.51    773.15 o 
   4  18  10    15334.17    16541.40    615.07 o 
  -5  19  10      460.07     -100.99    541.66 o 
  -3  19  10     1242.90     1634.16    459.03 o 
  -1  19  10     1072.59      706.40    117.83 o 
   1  19  10     1272.91      828.37     85.03 o 
   3  19  10     1528.77     1596.37    168.07 o 
   5  19  10      582.11     1184.31    413.13 o 
  -4  20  10     4476.83     3644.73    605.93 o 
  -2  20  10    13846.05    11989.98    817.08 o 
   0  20  10    18904.38    18212.35    364.61 o 
   2  20  10    13176.92    12254.30    282.68 o 
   4  20  10     4149.30     4225.15    307.37 o 
  -5  21  10    12326.00    11742.10   1046.60 o 
  -3  21  10    18371.55    17948.24   1101.68 o 
  -1  21  10    21538.23    21025.62    523.76 o 
   1  21  10    22667.59    21729.33    461.57 o 
   3  21  10    17961.59    18293.34    519.06 o 
   5  21  10    11909.71    14184.16    881.35 o 
  -4  22  10     3601.17     2855.19    633.47 o 
  -2  22  10     6684.04     6637.64    679.37 o 
   0  22  10     9329.37     9862.57    277.24 o 
   2  22  10     6690.94     5936.17    217.53 o 
   4  22  10     3812.41     3863.67    592.15 o 
  -5  23  10      320.07     -615.11    615.11 o 
  -3  23  10      345.02     -247.88    459.03 o 
  -1  23  10      169.43       38.90    127.16 o 
   1  23  10      203.14      -62.53    130.30 o 
   3  23  10      250.19      -82.63    179.77 o 
   5  23  10      340.23     1377.10    459.03 o 
  -4  24  10     7513.90     7087.49    844.62 o 
  -2  24  10    21720.57    20959.51   1211.85 o 
   0  24  10    32626.20    31835.85    668.87 o 
   2  24  10    21302.82    23605.69    761.88 o 
   4  24  10     7297.95     8330.75    569.20 o 
  -5  25  10    11708.11    11071.91   1064.96 o 
  -3  25  10    21575.07    19518.14   1165.95 o 
  -1  25  10    24253.02    22902.55    560.15 o 
   1  25  10    23512.00    22587.77    571.77 o 
   3  25  10    20420.77    20160.79   1074.14 o 
   5  25  10    11488.67    14165.80    908.89 o 
  -4  26  10     1358.27      844.62    587.56 o 
   0  26  10     2617.17     2854.02    190.34 o 
   2  26  10     2609.34     1498.21    184.16 o 
   4  26  10     1542.31     1450.55    348.87 o 
  -3  27  10      719.26      918.07    486.58 o 
  -1  27  10     1014.58      913.84    155.87 o 
   1  27  10     1002.50      758.07    166.89 o 
   3  27  10      758.24      771.18    413.13 o 
   5  27  10      271.95     1257.75    514.12 o 
  -4  28  10    10278.95    10860.75    963.97 o 
  -2  28  10    28730.93    30250.36   1514.81 o 
   0  28  10    44378.30    40909.48    849.13 o 
   2  28  10    29224.06    29369.96    953.82 o 
   4  28  10    10308.31    11218.35    601.33 o 
  -3  29  10    14150.90    14744.18   1000.69 o 
  -1  29  10    24491.43    23053.97    581.45 o 
   1  29  10    24311.26    23226.05    593.92 o 
   3  29  10    14092.71    14404.50    918.07 o 
  -4  30  10      496.69      367.23    587.56 o 
  -2  30  10      224.30      798.72    431.49 o 
   0  30  10       25.95      344.83    339.69 o 
   2  30  10      244.11      110.38    904.30 o 
   4  30  10      490.40      616.53    605.93 o 
  -1  31  10      158.10      295.28    190.07 o 
   1  31  10      184.78     -206.56    232.62 o 
   3  31  10        5.81      275.42    449.85 o 
  -2  32  10    26364.81    29038.51   1487.27 o 
   0  32  10    30564.09    31359.99    872.34 o 
   2  32  10    26965.67    27763.91    938.23 o 
  -3  33  10     9042.61    10236.46    890.53 o 
  -1  33  10    12128.09    12080.82    375.95 o 
   1  33  10    12114.59    11429.06    395.46 o 
   3  33  10     8934.88    10006.95    826.26 o 
  -2  34  10      961.06     1643.34    523.30 o 
   0  34  10     1159.41      646.17    447.10 o 
   2  34  10      980.91     1230.21    477.40 o 
  -3  35  10      128.42     1211.85    578.38 o 
  -1  35  10      131.81      697.42    277.89 o 
   1  35  10      143.75      -77.24    230.64 o 
  -2  36  10    18079.29    20160.79   1175.13 o 
   0  36  10    21244.56    20367.08    562.29 o 
   2  36  10    17539.90    17775.11    746.26 o 
  -1  37  10     4338.21     5190.48    335.10 o 
   1  37  10     4372.26     4072.08    436.31 o 
   0  38  10      758.19      752.82    532.48 o 
   1   0  11      252.37      172.29     45.75 o 
   3   0  11      370.15      359.40     99.14 o 
   5   0  11     1756.89     2136.23    254.65 o 
   7   0  11     1118.84      468.21    532.48 o 
  -6   1  11     2155.64     1680.07    486.58 o 
  -4   1  11     8589.96     7741.91    345.36 o 
  -2   1  11    27282.94    26692.19    512.51 o 
   0   1  11    29500.94    34741.96    586.92 o 
   2   1  11    28918.06    27634.55    599.04 o 
   4   1  11     7936.78     8470.25    347.57 o 
   6   1  11     1948.34     2019.75    477.40 o 
  -7   2  11     8853.40     8519.68    918.07 o 
  -5   2  11    19913.58    18886.43   1021.78 o 
  -3   2  11    35633.42    34180.88    861.63 o 
  -1   2  11    49275.76    54372.29    792.65 o 
   1   2  11    48963.46    47035.44    788.09 o 
   3   2  11    34853.23    32726.52    854.70 o 
   5   2  11    19872.84    19031.26   1136.12 o 
   7   2  11     8708.12     8822.64    872.17 o 
  -6   3  11      633.63      440.67    459.03 o 
  -4   3  11     2644.70     3738.08    305.47 o 
  -2   3  11     7248.37     6799.78    252.17 o 
   0   3  11    52981.90    41266.02    592.64 o 
   2   3  11     7608.96     7108.39    198.77 o 
   4   3  11     3082.86     3739.92    277.91 o 
   6   3  11      722.32      569.20    422.31 o 
  -7   4  11     1282.27      826.26    605.93 o 
  -5   4  11     2148.49     2239.58    251.00 o 
  -3   4  11     2706.55     3313.67    210.09 o 
  -1   4  11     1533.84     1309.15     59.23 o 
   1   4  11     1627.11     1140.22     60.32 o 
   3   4  11     2882.43     3571.01    255.67 o 
   5   4  11     2041.65     2417.96    262.57 o 
  -6   5  11     4989.13     4930.03    725.27 o 
  -4   5  11    22545.57    22919.74    667.60 o 
  -2   5  11    63316.66    69873.63   1653.89 o 
   0   5  11    93972.75   111669.80   1576.63 o 
   2   5  11    62944.20    67861.74    973.18 o 
   4   5  11    22510.45    22489.76    707.61 o 
   6   5  11     4692.04     5242.17    661.01 o 
  -7   6  11     7724.85     7821.94    963.97 o 
  -5   6  11    19379.65    17306.12    982.54 o 
  -3   6  11    34333.36    33055.18    867.83 o 
  -1   6  11    78537.45    80855.07   1139.57 o 
   1   6  11    74254.93    80411.70   1245.32 o 
   3   6  11    34941.80    34293.76    868.65 o 
   5   6  11    19469.81    18609.25   1019.06 o 
  -6   7  11       30.28     -302.96    495.76 o 
  -4   7  11      157.84      332.48    176.78 o 
  -2   7  11     2055.88     1960.94    206.45 o 
   0   7  11      934.85     1111.30     66.42 o 
   2   7  11     2112.88     1887.23     89.32 o 
   4   7  11      162.45      415.16    153.16 o 
   6   7  11       50.00      -18.36    394.77 o 
  -5   8  11      753.65      744.78    385.59 o 
  -3   8  11      343.63      526.99    130.86 o 
  -1   8  11     1092.57      301.35     44.97 o 
   1   8  11      591.42      391.89     56.93 o 
   3   8  11       87.95     1114.30    198.61 o 
   5   8  11      648.19     1055.78    358.05 o 
  -6   9  11     8901.14     8749.19    918.07 o 
  -4   9  11    50878.59    49429.00   1265.71 o 
  -2   9  11   149731.78   147176.48   3587.09 o 
   0   9  11   189426.09   189785.41   2543.59 o 
   2   9  11   150331.88   146098.73   2245.67 o 
   4   9  11    51136.88    49782.66   1372.94 o 
   6   9  11     8840.10     9832.51    771.18 o 
  -5  10  11    20685.90    21859.21   1266.93 o 
  -3  10  11    45313.08    46453.79   1166.58 o 
  -1  10  11   103108.32   124662.73   1900.28 o 
   1  10  11   104387.87   123436.79   1792.31 o 
   3  10  11    45595.92    46737.59    958.04 o 
   5  10  11    20537.16    21152.30   1165.95 o 
  -6  11  11       21.19     -541.66    541.66 o 
  -4  11  11     2032.26     2315.52    314.40 o 
  -2  11  11     5634.72     6521.86    243.23 o 
   0  11  11      540.62     1913.41    101.51 o 
   2  11  11     6197.66     6868.23    163.00 o 
   4  11  11     2180.40     2610.50    268.22 o 
   6  11  11       54.96      486.58    413.13 o 
  -5  12  11      468.59       91.81    477.40 o 
  -3  12  11     2475.52     2503.33    199.32 o 
  -1  12  11      310.02      296.83     51.76 o 
   1  12  11      222.40      356.49     55.90 o 
   3  12  11     2670.31     2547.96    282.25 o 
   5  12  11      424.78      853.80    358.05 o 
  -6  13  11     9601.83     8106.55    918.07 o 
  -4  13  11    36473.00    34198.05   1744.33 o 
  -2  13  11   110845.34   105666.91   2497.24 o 
   0  13  11   192373.95   185145.98   2672.01 o 
   2  13  11   108821.21   104477.60   1625.72 o 
   4  13  11    35469.58    34678.14   1346.58 o 
  -5  14  11     7947.13     8363.61    853.80 o 
  -3  14  11    17280.49    18099.49    794.13 o 
  -1  14  11    20447.97    19297.42    419.11 o 
   1  14  11    20973.47    19510.05    345.08 o 
   3  14  11    17777.96    18729.96    443.26 o 
   5  14  11     7885.42    10576.18    945.61 o 
  -6  15  11      638.21     -156.07    605.93 o 
  -4  15  11     2575.46     2497.15    514.12 o 
  -2  15  11     5973.25     6558.77    349.66 o 
   0  15  11     8970.33     8135.42    180.14 o 
   2  15  11     5557.50     5633.29    163.40 o 
   4  15  11     2446.38     2640.79    263.84 o 
  -5  16  11      349.38      358.05    541.66 o 
  -3  16  11      409.61      532.48    394.77 o 
  -1  16  11      159.80      716.84     78.00 o 
   1  16  11      104.01      542.06     72.34 o 
   3  16  11      545.32      704.46    137.80 o 
   5  16  11      432.16     1110.86    376.41 o 
  -6  17  11     9652.51     9410.20   1028.24 o 
  -4  17  11    34427.84    32747.51   1735.15 o 
  -2  17  11    81407.58    77108.58   3580.47 o 
   0  17  11   105046.44   105824.05   1689.22 o 
   2  17  11    79979.00    81363.15   1266.16 o 
   4  17  11    33976.85    34386.28    831.86 o 
  -5  18  11     3739.48     3681.46    670.19 o 
  -3  18  11    10305.82     8941.99    771.18 o 
  -1  18  11    12330.98    12094.44    291.31 o 
   1  18  11    12599.84    12144.80    247.41 o 
   3  18  11    10441.94     9016.28    296.21 o 
   5  18  11     3996.98     5306.44    596.74 o 
  -6  19  11     1299.47      238.70    697.73 o 
  -4  19  11     2484.08     2249.27    560.02 o 
  -2  19  11     6594.72     6582.55    642.65 o 
   0  19  11    12843.75    13804.65    291.96 o 
   2  19  11     6925.61     5869.78    219.75 o 
   4  19  11     2677.84     2642.53    537.07 o 
  -5  20  11      895.40      817.08    615.11 o 
  -3  20  11     1928.36     1854.50    504.94 o 
  -1  20  11      221.89      449.13    124.05 o 
   1  20  11      584.24      522.19    105.84 o 
   3  20  11     2484.63     1873.32    176.24 o 
   5  20  11     1157.58     3800.80    578.38 o 
  -4  21  11    20054.83    20362.76   1276.12 o 
  -2  21  11    40240.47    40330.76   1937.12 o 
   0  21  11    55007.13    56558.90   1122.74 o 
   2  21  11    41248.21    40376.77    738.35 o 
   4  21  11    19333.75    20989.05    685.68 o 
  -5  22  11      544.11      -64.26    624.29 o 
  -3  22  11     1192.48      963.97    504.94 o 
  -1  22  11     1152.03     1192.08    139.73 o 
   1  22  11     1028.73      803.47    116.80 o 
   3  22  11     1035.72      891.91    186.35 o 
   5  22  11      561.51     1973.85    468.21 o 
  -4  23  11     2799.89     2561.41    633.47 o 
  -2  23  11     4476.90     5655.30    651.83 o 
   0  23  11     6042.27     5772.60    222.11 o 
   2  23  11     4560.53     4897.32    212.94 o 
   4  23  11     3054.33     2882.09    706.91 o 
  -3  24  11     2729.13     2625.68    569.20 o 
  -1  24  11     2877.52     3619.97    217.54 o 
   1  24  11     3442.82     3243.01    226.65 o 
   3  24  11     3421.15     3712.21    275.71 o 
   5  24  11     2688.26     5150.36    642.65 o 
  -4  25  11    20016.17    19756.84   1285.30 o 
  -2  25  11    44125.18    44351.89   2084.02 o 
   0  25  11    54408.07    50188.16   1015.18 o 
   2  25  11    43403.30    44073.65   1767.28 o 
   4  25  11    19508.50    21699.68    725.73 o 
  -5  26  11       49.54     -560.02    651.83 o 
  -3  26  11      475.83      403.95    504.94 o 
  -1  26  11      873.32      777.18    154.39 o 
   1  26  11      999.05      685.98    161.07 o 
   3  26  11      602.74      751.38    267.94 o 
   5  26  11       79.37     1120.04    486.58 o 
  -4  27  11     2699.52     2120.74    642.65 o 
  -2  27  11     4695.61     5141.18    624.29 o 
   0  27  11     5522.18     5502.62    237.97 o 
   2  27  11     4831.68     3540.00    266.82 o 
   4  27  11     2851.76     2804.33    798.72 o 
  -3  28  11     6801.46     7307.83    762.00 o 
  -1  28  11    10109.36     9865.55    323.19 o 
   1  28  11    10162.56     9520.00    341.61 o 
   3  28  11     6994.29     6940.60    642.65 o 
  -4  29  11    10697.95    10879.11    973.15 o 
  -2  29  11    22946.27    22905.81   1239.39 o 
   0  29  11    34649.46    34128.89    954.79 o 
   2  29  11    23063.51    22574.23    788.09 o 
   4  29  11    10739.43    11648.10    535.98 o 
  -3  30  11      185.92      679.37    495.76 o 
  -1  30  11        4.71      126.41    159.86 o 
   1  30  11        1.45     -235.27    235.27 o 
   3  30  11      202.83      431.49    431.49 o 
  -4  31  11     1580.87     1753.51    642.65 o 
  -2  31  11     1714.12     2386.98    495.76 o 
   0  31  11     1174.44     1843.75    258.12 o 
   2  31  11     1783.81     2157.46    486.58 o 
   4  31  11     1683.59     2102.38    532.48 o 
  -3  32  11     8279.64    10199.74    881.35 o 
  -1  32  11     8259.33     9237.64    329.56 o 
   1  32  11     8609.22     8395.96    348.26 o 
   3  32  11     8710.07     8712.47    771.18 o 
  -2  33  11    11611.42    13220.19    890.53 o 
   0  33  11    13235.45    12929.33    414.95 o 
   2  33  11    11008.49    10692.61    561.99 o 
  -3  34  11      537.48     1826.96    569.20 o 
  -1  34  11      583.57      822.82    211.65 o 
   1  34  11      575.92      556.66    251.29 o 
   3  34  11      492.81      679.37    514.12 o 
  -2  35  11      331.26     1909.58    523.30 o 
   0  35  11       85.26     1233.86    217.29 o 
   2  35  11      443.74      973.15    504.94 o 
  -1  36  11     8218.15     9041.57    486.58 o 
   1  36  11     8010.55     7693.69    363.89 o 
   0  37  11     2999.91     3586.19    291.35 o 
   2  37  11     3072.68     2084.02    523.30 o 
  -1  38  11      251.66      385.59    394.77 o 
   0   0  12   147285.64   158497.73   4319.72 o 
   2   0  12   133655.94   119498.92   2483.96 o 
   4   0  12    47545.09    41395.64   1081.10 o 
   6   0  12    11918.52    12678.53    936.43 o 
  -7   1  12     1058.83      780.36    569.20 o 
  -5   1  12     3121.22     3150.98    299.77 o 
  -3   1  12     4744.56     3956.91    238.02 o 
  -1   1  12     8915.48     9922.66    192.76 o 
   1   1  12     8491.03     9096.25    191.14 o 
   3   1  12     3907.96     4132.17    246.47 o 
   5   1  12     2661.33     2933.79    295.53 o 
   7   1  12     1025.23     1312.84    560.02 o 
  -6   2  12      569.91      651.83    468.21 o 
  -4   2  12     1156.79     1683.71    202.10 o 
  -2   2  12     2561.92     3889.58    205.39 o 
   0   2  12       38.23       42.21     39.70 o 
   2   2  12     2202.40     3344.75    144.30 o 
   4   2  12     1305.89     1385.70    235.73 o 
   6   2  12      542.73      918.07    449.85 o 
  -7   3  12     3470.16     3543.74    688.55 o 
  -5   3  12     7035.14     6585.85    355.16 o 
  -3   3  12    11168.17    11772.16    522.10 o 
  -1   3  12    11992.29    11294.81    187.35 o 
   1   3  12    13210.81    10963.08    201.73 o 
   3   3  12    10424.11    11024.53    395.78 o 
   5   3  12     7299.06     5890.78    355.31 o 
   7   3  12     3590.41     3846.71    624.29 o 
  -6   4  12    13868.16    14477.94   1009.88 o 
  -4   4  12    68769.13    66269.63   1622.06 o 
  -2   4  12   227232.73   222121.06   5197.19 o 
   0   4  12   384448.47   392670.41   6101.13 o 
   2   4  12   225049.09   216867.39   3068.94 o 
   4   4  12    69483.98    63663.93   1627.11 o 
   6   4  12    13884.93    14285.15    954.79 o 
  -5   5  12     1181.91     1250.39    233.27 o 
  -3   5  12     1083.93      728.28    139.95 o 
  -1   5  12     2994.24     2615.46     88.39 o 
   1   5  12     1916.95     1995.80     94.31 o 
   3   5  12      851.83      777.29    181.72 o 
   5   5  12     1104.74     1349.56    376.41 o 
  -6   6  12      259.85      192.79    486.58 o 
  -4   6  12      574.00      755.94    198.34 o 
  -2   6  12      210.86      668.72    145.33 o 
   0   6  12      672.98     1607.10     74.77 o 
   2   6  12      422.79      829.68     54.24 o 
   4   6  12      669.27      630.09    190.24 o 
   6   6  12      282.46      403.95    422.31 o 
  -5   7  12    15443.55    13681.54    695.16 o 
  -3   7  12    26750.65    24576.38    656.57 o 
  -1   7  12    48950.63    51106.33    661.96 o 
   1   7  12    47749.74    47844.16    780.77 o 
   3   7  12    26161.67    23880.54   1047.70 o 
   5   7  12    15334.42    14331.05    881.35 o 
  -6   8  12    15019.88    14799.27   1074.14 o 
  -4   8  12    55367.74    52914.29   1341.89 o 
  -2   8  12   188256.86   178293.44   4200.76 o 
   0   8  12   376428.22   410437.94   5875.24 o 
   2   8  12   190660.95   178033.83   2729.17 o 
   4   8  12    55914.00    52892.67   1629.36 o 
   6   8  12    15342.98    14624.83    963.97 o 
  -5   9  12      184.55      599.37    546.25 o 
  -3   9  12     1163.15      679.09    135.54 o 
  -1   9  12     3866.15     3747.27    101.46 o 
   1   9  12     3867.55     3557.88    143.02 o 
   3   9  12      894.88      571.78    197.00 o 
   5   9  12      143.75      651.83    358.05 o 
  -6  10  12      125.35     -532.48    532.48 o 
  -4  10  12      374.74      815.52    285.41 o 
  -2  10  12     1298.70     2260.76    229.92 o 
   0  10  12      139.76      198.10     49.67 o 
   2  10  12     1240.07     2143.55    111.42 o 
   4  10  12      439.50     1087.30    197.41 o 
   6  10  12      117.49      688.55    422.31 o 
  -5  11  12    22232.77    23750.44   1349.56 o 
  -3  11  12    59471.79    52500.22   1550.55 o 
  -1  11  12    40260.46    44786.01    766.69 o 
   1  11  12    40333.89    43262.48    655.27 o 
   3  11  12    59993.47    51554.72   1272.11 o 
   5  11  12    22565.16    22758.92   1239.39 o 
  -6  12  12     7935.73     8381.97    918.07 o 
  -4  12  12    55834.43    55365.18   3933.92 o 
  -2  12  12   142727.98   153835.30   3562.67 o 
   0  12  12   146833.48   157040.28   2268.22 o 
   2  12  12   137297.58   147756.78   2303.68 o 
   4  12  12    53512.80    55141.87   1900.54 o 
   6  12  12     8175.47     9603.00    780.36 o 
  -5  13  12       89.12     -385.59    477.40 o 
  -3  13  12      160.22      540.76    316.73 o 
  -1  13  12      149.13      519.03     68.59 o 
   1  13  12      104.34      595.75     61.53 o 
   3  13  12      236.80      487.22    117.88 o 
   5  13  12      152.07      541.66    358.05 o 
  -6  14  12      164.80     -578.38    578.38 o 
  -4  14  12     1208.62      743.64    449.85 o 
  -2  14  12     7739.63     8221.53    275.87 o 
   0  14  12    15289.56    21120.27    370.00 o 
   2  14  12     7501.87     7923.84    197.89 o 
   4  14  12     1095.79     1246.60    216.13 o 
   6  14  12      154.42      302.96    422.31 o 
  -5  15  12    19931.44    20518.84   1276.12 o 
  -3  15  12    33297.72    37493.92   1725.97 o 
  -1  15  12    40589.57    37057.35    758.48 o 
   1  15  12    39784.80    37357.04    622.29 o 
   3  15  12    32789.91    33717.55    768.57 o 
   5  15  12    19391.43    20619.82   1147.59 o 
  -6  16  12     4475.27     5095.28    798.72 o 
  -4  16  12    21611.79    21326.73   1276.12 o 
  -2  16  12    44084.01    46046.57   2510.92 o 
   0  16  12    47693.13    51296.31    839.78 o 
   2  16  12    45635.21    45506.44    739.17 o 
   4  16  12    22174.69    22251.41   1020.76 o 
  -5  17  12      667.78     -156.07    541.66 o 
  -3  17  12     1337.63     1386.28    440.67 o 
  -1  17  12     2723.09     2870.83    153.06 o 
   1  17  12     2865.88     2836.70    145.58 o 
   3  17  12     1634.00     1509.54    157.68 o 
   5  17  12      750.23     1882.04    403.95 o 
  -6  18  12      669.39     -165.25    679.37 o 
  -4  18  12     1717.37     1331.20    523.30 o 
  -2  18  12     6516.45     7555.70    688.55 o 
   0  18  12    22763.67    23238.28    408.69 o 
   2  18  12     6236.42     7089.90    225.49 o 
   4  18  12     1216.47     1820.24    550.84 o 
  -5  19  12    14427.65    14009.73   1138.41 o 
  -3  19  12    12227.69    11301.42    844.62 o 
  -1  19  12    27881.03    28356.51    671.28 o 
   1  19  12    28318.78    28746.40    537.63 o 
   3  19  12    11175.92    10824.02    336.12 o 
   5  19  12    13914.09    17535.11    973.15 o 
  -4  20  12     4925.71     3837.53    651.83 o 
  -2  20  12    10723.40    12678.53    890.53 o 
   0  20  12    22454.74    20777.13    409.25 o 
   2  20  12    11480.39    12615.09    297.81 o 
   4  20  12     5827.99     5795.84    748.23 o 
  -5  21  12      440.66     -275.42    596.74 o 
  -3  21  12      494.68      339.69    477.40 o 
  -1  21  12      603.59      474.15    132.09 o 
   1  21  12      836.51      713.19    114.57 o 
   3  21  12      567.14      462.23    164.09 o 
   5  21  12      521.64     1523.99    449.85 o 
  -4  22  12     4801.86     4342.46    688.55 o 
  -2  22  12    12415.50    12540.82    881.35 o 
   0  22  12    13903.22    12320.58    320.78 o 
   2  22  12    12643.80    12874.48    327.28 o 
   4  22  12     5061.29     5521.96    803.31 o 
  -5  23  12    10230.01     9584.64   1055.78 o 
  -3  23  12    17773.82    16213.09   1046.60 o 
  -1  23  12    17078.17    15823.88    422.44 o 
   1  23  12    15805.10    15859.63    431.80 o 
   3  23  12    16390.15    15817.67    606.05 o 
   5  23  12     9907.43    13137.56    853.80 o 
  -4  24  12     2527.20     1523.99    633.47 o 
  -2  24  12     5208.51     4939.21    633.47 o 
   0  24  12     5618.48     6624.97    241.15 o 
   2  24  12     5177.77     4675.46    439.86 o 
   4  24  12     2590.87     2230.91    339.69 o 
  -5  25  12      558.41     -247.88    670.19 o 
  -3  25  12     1574.56     1468.91    541.66 o 
  -1  25  12     2390.70     2232.89    204.79 o 
   1  25  12     2281.29     2018.82    179.42 o 
   3  25  12     1465.28     1644.15    390.18 o 
   5  25  12      530.46     1790.23    495.76 o 
  -4  26  12     7522.68     6564.19    872.17 o 
  -2  26  12    21387.59    24549.15   1285.30 o 
   0  26  12    30968.09    30632.37    736.12 o 
   2  26  12    21054.67    23639.29    797.15 o 
   4  26  12     7360.12     8035.91    642.65 o 
  -3  27  12    13911.95    12586.72    954.79 o 
  -1  27  12    20029.64    18163.77    477.11 o 
   1  27  12    20320.00    18439.95    497.36 o 
   3  27  12    14087.48    13675.09    656.42 o 
   5  27  12     7876.03    11558.48    881.35 o 
  -4  28  12      586.94      165.25    615.11 o 
  -2  28  12      197.65     1009.88    431.49 o 
   0  28  12       41.08      407.79    670.19 o 
   2  28  12      363.26      585.22    344.62 o 
   4  28  12      737.35     1300.66    426.90 o 
  -3  29  12       54.87      312.14    504.94 o 
  -1  29  12      295.84      268.94    159.86 o 
   1  29  12      347.79       68.71    177.89 o 
   3  29  12      105.15      -82.20    312.14 o 
  -4  30  12    11928.77    12650.99   1046.60 o 
  -2  30  12    26139.12    27523.70   1423.01 o 
   0  30  12    31618.12    30559.99    749.01 o 
   2  30  12    26763.86    26529.06    902.96 o 
   4  30  12    12337.71    13009.70    577.85 o 
  -3  31  12    12090.24    12807.06    945.61 o 
  -1  31  12    17040.30    17399.71    472.15 o 
   1  31  12    17058.33    17120.30    494.65 o 
   3  31  12    12040.90    12744.61    585.33 o 
  -2  32  12      621.58     1505.63    468.21 o 
   0  32  12      412.69      514.12    514.12 o 
   2  32  12      652.62     1193.49    459.03 o 
  -3  33  12       52.21     1294.48    550.84 o 
  -1  33  12      220.07      536.43    207.34 o 
   1  33  12      209.77     -114.74    201.30 o 
   3  33  12       37.10      -49.05    330.31 o 
  -2  34  12    19549.31    19573.22   1129.22 o 
   0  34  12    24964.53    23728.89    627.24 o 
   2  34  12    19255.98    18265.29    730.63 o 
  -3  35  12     4885.44     7959.65    835.44 o 
  -1  35  12     5888.92     8177.45    716.09 o 
   1  35  12     5725.38     6612.44    340.62 o 
  -2  36  12     1166.91     2377.80    560.02 o 
   0  36  12     1008.32     1026.08    275.32 o 
   2  36  12     1037.87     1413.83    532.48 o 
  -1  37  12       82.69      820.55    307.55 o 
   1  37  12       59.88      -57.27    268.13 o 
   0  38  12    10324.12    10475.16    899.71 o 
   1   0  13    18594.66    15265.74    282.16 o 
   3   0  13    25513.49    23805.46    895.84 o 
   5   0  13    19425.80    17763.01    775.06 o 
  -6   1  13     1508.22     1560.72    495.76 o 
  -4   1  13     7377.04     6600.64    317.13 o 
  -2   1  13    22497.81    19207.63    433.11 o 
   0   1  13    29841.46    29424.43    457.88 o 
   2   1  13    21786.00    18173.11    372.35 o 
   4   1  13     7773.93     6345.76    369.58 o 
   6   1  13     1775.41     1230.21    468.21 o 
  -5   2  13     1387.28     1436.63    235.72 o 
  -3   2  13     1670.90     1652.09    165.74 o 
  -1   2  13      886.64      864.40     51.27 o 
   1   2  13      330.98      376.41    174.43 o 
   3   2  13     1180.05     1706.23    153.32 o 
   5   2  13     1168.20     1027.99    268.88 o 
  -6   3  13     4512.32     4177.21    697.73 o 
  -4   3  13    13984.97    14490.31    477.65 o 
  -2   3  13    44276.37    49986.61   1263.20 o 
   0   3  13    78118.73    80712.52   1159.93 o 
   2   3  13    43280.67    48133.88    699.63 o 
   4   3  13    13553.51    14125.43    477.25 o 
   6   3  13     4342.19     5040.20    661.01 o 
  -5   4  13    22275.60    20442.96   1124.66 o 
  -3   4  13    40005.78    36952.17    970.33 o 
  -1   4  13    71245.63    70009.46   1088.32 o 
   1   4  13    72422.59    73769.73   1115.40 o 
   3   4  13    41784.69    38773.82    844.72 o 
   5   4  13    22644.28    21932.66   1147.59 o 
  -6   5  13      482.73      -64.26    477.40 o 
  -4   5  13     2437.32     2738.75    232.31 o 
  -2   5  13     2526.53     2992.90    367.23 o 
   0   5  13     4564.46     6401.37    190.22 o 
   2   5  13     3854.81     3540.21    103.74 o 
   4   5  13     2830.21     2773.94    244.97 o 
   6   5  13      595.95      982.33    449.85 o 
  -5   6  13     1135.85     1392.02    235.73 o 
  -3   6  13      851.60      747.56    143.67 o 
  -1   6  13      290.14      590.49     52.68 o 
   1   6  13      214.26      389.57     57.44 o 
   3   6  13      664.21      846.59    131.53 o 
   5   6  13     1016.05      991.51    376.41 o 
  -6   7  13     7484.86     7684.23    844.62 o 
  -4   7  13    31762.92    31721.24    857.09 o 
  -2   7  13    99371.96    98186.11   2624.51 o 
   0   7  13   136084.88   145142.83   2044.48 o 
   2   7  13   101495.56    98763.31   1523.28 o 
   4   7  13    32368.43    31310.12    864.37 o 
   6   7  13     7594.56     8758.37    743.64 o 
  -5   8  13    21127.76    19807.46   1712.20 o 
  -3   8  13    34668.33    35291.93    920.01 o 
  -1   8  13    67422.02    76602.06   1007.00 o 
   1   8  13    70636.00    76589.02   1187.69 o 
   3   8  13    37239.25    36262.39    921.41 o 
   5   8  13    21900.48    21482.80   1138.41 o 
  -6   9  13      131.62     -348.87    532.48 o 
  -4   9  13        9.94      501.93    178.64 o 
  -2   9  13      204.92      342.96    155.03 o 
   0   9  13     3850.02     5349.23    162.42 o 
   2   9  13      157.98      347.72     66.09 o 
   4   9  13       17.60      562.28    157.31 o 
   6   9  13      112.00      422.31    422.31 o 
  -5  10  13      442.05     -284.60    449.85 o 
  -3  10  13     1554.54      302.96    321.32 o 
  -1  10  13      446.87      543.45     51.30 o 
   1  10  13      463.99      499.45     53.55 o 
   3  10  13     1207.63      918.71    115.79 o 
   5  10  13      308.53      403.95    358.05 o 
  -6  11  13     8211.18     7574.07    890.53 o 
  -4  11  13    55353.71    53532.12   1741.90 o 
  -2  11  13   141421.31   148583.25   3542.32 o 
   0  11  13   152017.45   172921.58   2460.75 o 
   2  11  13   144888.92   150349.41   2301.45 o 
   4  11  13    55692.38    55100.54   1531.59 o 
   6  11  13     7847.20     8583.94    743.64 o 
  -5  12  13    14800.37    15285.84   1046.60 o 
  -3  12  13    39122.79    36767.66    957.20 o 
  -1  12  13    39357.48    34081.07    615.10 o 
   1  12  13    39279.99    34693.51    525.10 o 
   3  12  13    38223.55    37791.06    790.62 o 
   5  12  13    14281.41    14542.21    918.07 o 
  -6  13  13      162.49     -550.84    550.84 o 
  -4  13  13     1406.88     1340.38    477.40 o 
  -2  13  13     5115.92     4865.11    212.59 o 
   0  13  13     6984.67     7286.80    234.36 o 
   2  13  13     4534.85     4542.12    163.21 o 
   4  13  13     1224.19     2142.61    254.76 o 
   6  13  13      188.58      321.32    431.49 o 
  -5  14  13      225.36      284.60    514.12 o 
  -3  14  13      633.54      982.68    244.85 o 
  -1  14  13      369.50      560.21     81.73 o 
   1  14  13      369.20      603.29     65.48 o 
   3  14  13     1034.49      774.81    155.76 o 
   5  14  13      316.78      927.25    385.59 o 
  -6  15  13    10032.11     9795.79   1019.06 o 
  -4  15  13    39211.88    38577.24   1937.12 o 
  -2  15  13    96782.65   100837.61   4255.25 o 
   0  15  13   134018.86   129136.73   2054.61 o 
   2  15  13    95973.36    98193.28   1536.29 o 
   4  15  13    38632.08    38337.55   1365.19 o 
   6  15  13     9532.39    10732.22    844.62 o 
  -5  16  13     5888.49     6040.89    817.08 o 
  -3  16  13    18338.81    17250.51   1074.14 o 
  -1  16  13    16531.43    17192.12    453.20 o 
   1  16  13    17199.54    17869.23    413.49 o 
   3  16  13    19142.04    18623.66    452.79 o 
   5  16  13     6086.59     6857.97    661.01 o 
  -6  17  13      573.96     -661.01    661.01 o 
  -4  17  13      987.71      449.85    495.76 o 
  -2  17  13     1833.13     1257.75    385.59 o 
   0  17  13     7398.71     5955.00    161.32 o 
   2  17  13     1897.81     1266.39    101.46 o 
   4  17  13     1184.07      755.94    148.55 o 
  -3  18  13      862.57      339.69    422.31 o 
  -1  18  13     2990.10     1832.87    126.22 o 
   1  18  13     3476.49     2157.61    133.05 o 
   3  18  13     1506.98      666.81    148.48 o 
   5  18  13     1380.05     4011.96    569.20 o 
  -4  19  13    21813.86    22795.64   1367.92 o 
  -2  19  13    51700.15    51466.93   2432.88 o 
   0  19  13   103005.97   102280.60   1780.53 o 
   2  19  13    50999.21    52700.71    850.48 o 
   4  19  13    21399.41    23930.54    736.41 o 
  -3  20  13     1859.12     2487.97    504.94 o 
  -1  20  13     4930.20     5716.08    240.40 o 
   1  20  13     5051.10     5994.25    205.34 o 
   3  20  13     2258.76     2304.82    187.89 o 
   5  20  13     1807.94     4039.50    587.56 o 
  -4  21  13     2288.83     1863.68    587.56 o 
  -2  21  13     3266.18     3286.69    523.30 o 
   0  21  13     3815.69     3874.84    225.27 o 
   2  21  13     3572.89     3533.46    191.60 o 
   4  21  13     2489.30     2443.28    422.31 o 
  -5  22  13     1507.93     1312.84    697.73 o 
  -3  22  13     3243.91     3075.53    596.74 o 
  -1  22  13     1472.82     1495.17    155.50 o 
   1  22  13     2199.44     1763.17    136.80 o 
   3  22  13     4054.15     3863.86    238.57 o 
   5  22  13     1990.46     4608.70    605.93 o 
  -4  23  13    21507.79    21170.66   1358.74 o 
  -2  23  13    49084.04    49327.82   2295.17 o 
   0  23  13    61699.73    59353.93   1178.08 o 
   2  23  13    48653.31    48675.26   1502.68 o 
   4  23  13    20836.00    22221.00    732.23 o 
  -5  24  13      462.73     -321.32    661.01 o 
  -3  24  13     2007.57     1615.80    541.66 o 
  -1  24  13     4260.79     3899.15    225.51 o 
   1  24  13     4531.77     3689.57    237.72 o 
   3  24  13     2222.67     2014.23    218.43 o 
   5  24  13      561.00     1624.98    486.58 o 
  -4  25  13     2229.56      807.90    615.11 o 
  -2  25  13     3866.79     3754.90    596.74 o 
   0  25  13     4707.93     4841.36    449.35 o 
   2  25  13     3729.13     2952.19    342.84 o 
   4  25  13     2194.76     1487.27    339.69 o 
  -3  26  13     5785.95     5682.84    734.45 o 
  -1  26  13     7727.14     8182.57    287.64 o 
   1  26  13     7560.37     7087.69    301.56 o 
   3  26  13     5904.73     5839.88    397.31 o 
   5  26  13     3535.12     5223.81    670.19 o 
  -4  27  13    14181.43    13670.04   1120.04 o 
  -2  27  13    32076.89    32426.18   1615.80 o 
   0  27  13    44335.77    42056.54    975.01 o 
   2  27  13    32300.69    32151.75   1005.98 o 
   4  27  13    14448.84    16296.71    615.40 o 
  -3  28  13       27.86     -100.99    504.94 o 
  -1  28  13      361.02      257.51    181.66 o 
   1  28  13      319.17       16.82    176.53 o 
   3  28  13       20.68      -89.97    275.38 o 
  -4  29  13     1378.58     1615.80    670.19 o 
  -2  29  13     1092.36     1404.64    459.03 o 
   0  29  13      475.61     1000.01    186.54 o 
   2  29  13     1220.86     1147.91    307.20 o 
   4  29  13     1560.71     1859.64    481.99 o 
  -3  30  13     9050.46     9070.52    853.80 o 
  -1  30  13    10087.19    10086.13    337.77 o 
   1  30  13    10440.14     9968.70    361.75 o 
   3  30  13     9584.04     8908.79    494.04 o 
  -4  31  13     9248.52    10163.02    982.33 o 
  -2  31  13    19495.80    21602.15   1129.22 o 
   0  31  13    23487.65    20743.10    555.11 o 
   2  31  13    19129.28    17526.03    869.87 o 
   4  31  13     8874.54    10291.55    835.44 o 
  -3  32  13      107.10     1129.22    541.66 o 
  -1  32  13      111.58      419.45    194.12 o 
   1  32  13      130.56     -154.25    215.96 o 
   3  32  13      129.81      187.79    330.50 o 
  -2  33  13      648.12     1964.67    514.12 o 
   0  33  13      132.37      945.90    231.47 o 
   2  33  13      698.99     -440.67    440.67 o 
  -3  34  13     7660.90    10410.90    936.43 o 
  -1  34  13     9755.11    11146.23    651.83 o 
   1  34  13     9764.40     9790.57    388.35 o 
   0  35  13     6650.92     6992.27    335.80 o 
   2  35  13     5856.95     5393.88    472.70 o 
  -1  36  13      195.45      514.12    367.23 o 
   1  36  13      133.69     -259.29    279.67 o 
   0  37  13      234.21      902.92    227.72 o 
  -1  38  13     5181.60     6830.43    440.67 o 
   0   0  14     2849.29     3546.11    201.98 o 
   2   0  14     1218.11     1030.93     90.33 o 
   4   0  14     1335.51     1959.67    210.26 o 
   6   0  14      729.48     1083.32    477.40 o 
  -5   1  14     3415.54     3069.64    299.84 o 
  -3   1  14     4248.59     4650.19    246.84 o 
  -1   1  14     2220.08     1460.04     81.28 o 
   1   1  14     2283.94     1800.56     99.83 o 
   3   1  14     4984.72     5521.90    251.31 o 
   5   1  14     3937.06     3596.90    363.31 o 
  -6   2  14    10252.11    10576.15    872.17 o 
  -4   2  14    52226.63    50803.74   1274.75 o 
  -2   2  14   164567.78   158282.14   3501.69 o 
   0   2  14   237331.80   245445.20   3674.67 o 
   2   2  14   161691.91   152888.09   2371.46 o 
   4   2  14    51757.39    48811.17   1275.40 o 
   6   2  14    10558.11    10667.96    853.80 o 
  -5   3  14     1225.92     1617.65    241.87 o 
  -3   3  14     1883.01     2656.90    221.59 o 
  -1   3  14     2234.67     2568.05     96.53 o 
   1   3  14     3329.52     3409.07    115.63 o 
   3   3  14     1886.40     3062.93    211.47 o 
   5   3  14     1120.75     1918.76    413.13 o 
  -6   4  14      590.66      945.61    495.76 o 
  -4   4  14     1174.40     1506.13    201.58 o 
  -2   4  14     1797.24     1932.62    204.47 o 
   0   4  14       41.87      263.56     48.62 o 
   2   4  14     1756.90     1590.13     77.75 o 
   4   4  14     1237.21     1391.12    223.91 o 
   6   4  14      596.01      973.15    459.03 o 
  -5   5  14     9870.43     8844.89    628.45 o 
  -3   5  14    11819.31    11841.87    385.59 o 
  -1   5  14    27455.19    32372.76    477.83 o 
   1   5  14    26973.07    32302.01    521.88 o 
   3   5  14    12901.68    12098.86    657.53 o 
   5   5  14    10149.18     8813.46    697.73 o 
  -6   6  14    13713.91    13513.97   1028.24 o 
  -4   6  14    53076.91    51475.55   1299.69 o 
  -2   6  14   179447.50   172715.48   4611.11 o 
   0   6  14   317568.72   345868.09   4865.68 o 
   2   6  14   181614.22   175464.63   2675.37 o 
   4   6  14    54507.31    50297.40   1307.39 o 
   6   6  14    14040.75    14285.15    954.79 o 
  -5   7  14      360.30      708.01    323.81 o 
  -3   7  14     1257.91     1467.75    172.83 o 
  -1   7  14     4751.81     4723.40    119.76 o 
   1   7  14     4789.26     4644.90    129.56 o 
   3   7  14     1268.74     1768.78    287.07 o 
   5   7  14      315.49     1000.69    376.41 o 
  -6   8  14      456.87      330.50    532.48 o 
  -4   8  14      151.44      660.09    226.99 o 
  -2   8  14       82.93      209.43    167.03 o 
   0   8  14     1432.41     1123.99     65.55 o 
   2   8  14      184.29      306.12     65.96 o 
   4   8  14      136.46      369.36    191.65 o 
   6   8  14      463.37      908.89    440.67 o 
  -5   9  14    13169.52    12380.32   1537.77 o 
  -3   9  14    28377.90    27419.54    791.24 o 
  -1   9  14    28917.10    32635.19    467.38 o 
   1   9  14    30858.43    33784.79    503.53 o 
   3   9  14    29608.55    28030.05    914.74 o 
   5   9  14    13757.76    13881.20    853.80 o 
  -6  10  14     9063.67     8528.86    927.25 o 
  -4  10  14    36077.53    33657.26   1188.25 o 
  -2  10  14   109173.64   101964.91   2426.73 o 
   0  10  14   216274.30   197930.27   2788.10 o 
   2  10  14   110810.09   100752.39   1565.49 o 
   4  10  14    36597.10    35969.58   1895.50 o 
   6  10  14     9310.00     9648.90    789.54 o 
  -5  11  14      198.30       45.90    486.58 o 
  -3  11  14     2071.84     2104.69    268.87 o 
  -1  11  14      334.40      138.59     62.63 o 
   1  11  14      414.36      135.34     54.16 o 
   3  11  14     2010.26     2397.96    188.69 o 
   5  11  14      241.42      624.29    376.41 o 
  -6  12  14       24.87     -440.67    569.20 o 
  -4  12  14      311.05      526.81    376.41 o 
  -2  12  14     3179.90     3549.96    399.62 o 
   0  12  14     4567.61     3774.34    118.44 o 
   2  12  14     3432.33     3894.04    139.68 o 
   4  12  14      393.35      909.10    206.36 o 
   6  12  14       33.86      266.24    431.49 o 
  -5  13  14    20201.88    19867.00   1248.57 o 
  -3  13  14    53956.88    49885.33   2533.87 o 
  -1  13  14    37073.26    33400.10   1249.37 o 
   1  13  14    36577.08    33396.01    547.12 o 
   3  13  14    53664.32    49740.77   1861.79 o 
   5  13  14    20250.21    20050.62   1129.22 o 
  -6  14  14     4701.18     4645.43    762.00 o 
  -4  14  14    37207.50    39311.70   1937.12 o 
  -2  14  14    77381.08    82606.07   2356.97 o 
   0  14  14    53950.12    50578.86    756.40 o 
   2  14  14    77662.57    76480.71   1223.24 o 
   4  14  14    37126.80    38282.51   1601.07 o 
   6  14  14     5150.02     5462.51    679.37 o 
  -5  15  14      763.79      376.41    532.48 o 
  -3  15  14      627.89      706.91    413.13 o 
  -1  15  14     1779.54     1683.39    113.56 o 
   1  15  14     1773.96     1703.05     95.76 o 
   3  15  14      649.23     1111.67    141.90 o 
   5  15  14      838.20     1074.14    403.95 o 
  -6  16  14      308.59     -624.29    624.29 o 
  -4  16  14      724.51     -302.96    459.03 o 
  -2  16  14     1577.08     2181.48    272.42 o 
   0  16  14    11552.46    11873.25    256.93 o 
   2  16  14     1634.31     2105.47    123.88 o 
   4  16  14      291.14      603.27    266.82 o 
   6  16  14      297.95      605.93    468.21 o 
  -5  17  14    12947.11    11852.27    982.33 o 
  -3  17  14     9200.68     7252.74    743.64 o 
  -1  17  14    21593.04    21961.07    542.96 o 
   1  17  14    21811.66    22628.30    434.57 o 
   3  17  14     8162.27     7608.56    280.93 o 
  -4  18  14     7748.91     6555.01    807.90 o 
  -2  18  14    18134.78    18572.53   1120.04 o 
   0  18  14    28730.65    26343.38    500.10 o 
   2  18  14    19749.52    19501.59    364.05 o 
   4  18  14     9063.77     8759.16    812.49 o 
  -5  19  14      773.90       36.72    596.74 o 
  -3  19  14      860.13      725.27    459.03 o 
  -1  19  14     2823.98     2257.33    182.80 o 
   1  19  14     2667.99     2407.04    147.41 o 
   3  19  14      777.20      747.50    158.46 o 
  -4  20  14     3517.98     3929.33    651.83 o 
  -2  20  14    10995.96    12926.41    881.35 o 
   0  20  14    14269.73    13857.35    302.25 o 
   2  20  14    10681.10    11969.28    268.68 o 
   4  20  14     3627.42     4752.40    431.49 o 
  -5  21  14    12145.10    11384.05   1092.50 o 
  -3  21  14    16273.26    16396.71   1083.32 o 
  -1  21  14    19212.28    19126.28    496.72 o 
   1  21  14    18554.73    19884.46    437.47 o 
   3  21  14    16312.40    16246.31    561.85 o 
   5  21  14    11833.92    15974.39    927.25 o 
  -4  22  14     3706.11     2405.34    642.65 o 
  -2  22  14     5499.75     4094.59    688.55 o 
   0  22  14     8265.93     9183.07    301.56 o 
   2  22  14     5483.57     5488.09    228.80 o 
   4  22  14     3910.58     3552.93    394.77 o 
  -5  23  14      598.34     -661.01    661.01 o 
  -3  23  14     1262.90      918.07    532.48 o 
  -1  23  14     1957.46     2185.41    183.63 o 
   1  23  14     1855.17     1904.67    172.81 o 
   3  23  14     1099.62      976.18    194.34 o 
   5  23  14      586.93     1624.98    468.21 o 
  -4  24  14     4476.86     3562.11    716.09 o 
  -2  24  14    12059.14    12843.78    908.89 o 
   0  24  14    15498.90    17290.28    467.99 o 
   2  24  14    12209.54    12712.74    783.93 o 
   4  24  14     4577.73     4928.31    628.88 o 
  -3  25  14    14465.07    13881.20   1019.06 o 
  -1  25  14    17561.96    17798.27    468.71 o 
   1  25  14    17320.13    17717.36    486.56 o 
   3  25  14    14265.43    14155.23    465.57 o 
   5  25  14     7273.43    10227.28    817.08 o 
  -2  26  14     1000.52     1303.66    468.21 o 
   0  26  14      450.72     1299.72    189.19 o 
   2  26  14     1197.13      872.17    198.61 o 
   4  26  14     1150.15     1846.44    339.69 o 
  -3  27  14      726.99      661.01    541.66 o 
  -1  27  14     1606.72     1934.78    322.98 o 
   1  27  14     1722.00     1824.71    232.07 o 
   3  27  14      909.45      749.19    278.24 o 
  -4  28  14     8583.74     9098.06    963.97 o 
  -2  28  14    19807.36    19637.49   1110.86 o 
   0  28  14    25528.42    26065.55    656.35 o 
   2  28  14    20174.03    19021.68    575.77 o 
   4  28  14     8935.90     9558.20    491.82 o 
  -3  29  14    11630.00    12531.64    945.61 o 
  -1  29  14    15107.68    15125.41    429.33 o 
   1  29  14    14800.18    15368.92    452.07 o 
   3  29  14    11171.45    12219.32    560.76 o 
  -4  30  14      572.81      697.73    642.65 o 
   0  30  14      292.55      228.12    702.32 o 
   2  30  14      692.08      599.69    414.00 o 
   4  30  14      617.64     1294.48    504.94 o 
  -3  31  14      260.60     1110.86    541.66 o 
  -1  31  14      542.76      614.66    196.27 o 
   1  31  14      549.14      199.53    206.15 o 
   3  31  14      264.60      144.96    307.08 o 
  -2  32  14    19679.40    20445.39   1147.59 o 
   0  32  14    26513.25    26202.89    722.46 o 
   2  32  14    19831.31    18679.05    674.28 o 
  -3  33  14     6048.04     9143.96    862.98 o 
  -1  33  14     8967.16    10316.41    392.02 o 
   1  33  14     8846.91     9433.24    377.50 o 
   3  33  14     5699.95     6480.06    492.78 o 
   0  34  14     1050.68     1168.47    218.09 o 
   2  34  14      942.90     1579.08    504.94 o 
  -1  35  14       39.99      563.04    261.65 o 
   1  35  14       38.31     -137.71    261.25 o 
   0  36  14    12213.49    12047.95    425.55 o 
   2  36  14    10798.71    10484.34    780.36 o 
  -1  37  14     2775.04     3479.48    504.94 o 
   1  37  14     2786.18     3204.06    596.74 o 
   1   0  15      766.43      832.16     59.78 o 
   3   0  15      115.60      363.30    138.18 o 
   5   0  15      597.12      455.36    293.78 o 
  -6   1  15     3245.62     3451.94    578.38 o 
  -4   1  15    13881.56    14291.07    481.52 o 
  -2   1  15    35122.70    31077.09    581.07 o 
   0   1  15    44365.74    48414.13    738.47 o 
   2   1  15    33854.64    32338.10    446.44 o 
   4   1  15    13624.42    14546.37    483.81 o 
   6   1  15     2949.70     3552.93    569.20 o 
  -5   2  15    23108.84    23200.90    841.79 o 
  -3   2  15    36801.24    34955.30    882.00 o 
  -1   2  15    33103.59    39170.26    557.36 o 
   1   2  15    34765.97    36911.90    588.33 o 
   3   2  15    36364.27    32670.10    879.58 o 
   5   2  15    23186.65    22428.41   1239.39 o 
  -6   3  15     1467.16     1120.04    495.76 o 
  -4   3  15     5335.39     5490.76    305.86 o 
  -2   3  15    10763.64    11228.30    372.24 o 
   0   3  15     8643.91     8921.86    164.27 o 
   2   3  15    12836.45    13159.75    212.85 o 
   4   3  15     6104.77     5828.82    312.90 o 
   6   3  15     1713.09     1652.52    486.58 o 
  -5   4  15      723.47      656.56    224.91 o 
  -3   4  15      787.21      348.91    139.11 o 
  -1   4  15      409.70      245.28     52.67 o 
   1   4  15      599.36      463.82     56.32 o 
   3   4  15      764.68      357.07    141.08 o 
   5   4  15      680.25      394.77    367.23 o 
  -6   5  15     7399.27     7399.63    826.26 o 
  -4   5  15    24442.13    23417.11    667.30 o 
  -2   5  15    68369.00    67332.05   2055.92 o 
   0   5  15   121911.06   115442.44   1626.41 o 
   2   5  15    69395.75    66724.45   1045.98 o 
   4   5  15    24191.87    22398.22    668.89 o 
   6   5  15     7489.75     7821.94    752.82 o 
  -5   6  15    24113.78    23175.80   1165.07 o 
  -3   6  15    38092.24    40323.16   1029.67 o 
  -1   6  15    77193.70    79810.95   1148.48 o 
   1   6  15    78732.84    82093.83   1254.59 o 
   3   6  15    38697.61    40413.98   1203.28 o 
   5   6  15    24825.98    24154.38   1257.75 o 
  -6   7  15      619.56      523.30    532.48 o 
  -4   7  15     1720.94     1877.66    222.70 o 
  -2   7  15     2827.23     3549.88    254.62 o 
   0   7  15     6558.80     7652.56    166.81 o 
   2   7  15     2947.93     3547.95    125.71 o 
   4   7  15     1902.12     1851.40    222.77 o 
   6   7  15      597.28     1037.42    468.21 o 
  -5   8  15      463.82      679.28    353.46 o 
  -3   8  15     1733.39     1579.38    176.73 o 
  -1   8  15     5692.07     6556.48    141.97 o 
   1   8  15     5905.66     6483.38    156.11 o 
   3   8  15     1813.82     1726.09    283.50 o 
   5   8  15      411.60      697.73    376.41 o 
  -6   9  15     7695.42     6802.89    862.98 o 
  -4   9  15    34598.88    32279.82    872.25 o 
  -2   9  15    92610.20    99754.91   3634.80 o 
   0   9  15   115587.80   111399.91   1574.43 o 
   2   9  15    91841.02    99443.77   1540.85 o 
   4   9  15    33764.84    32085.65    886.76 o 
   6   9  15     7606.29     8023.92    743.64 o 
  -5  10  15    15482.50    16011.12   1074.14 o 
  -3  10  15    30524.94    30638.25    806.94 o 
  -1  10  15    41437.46    41070.27    596.78 o 
   1  10  15    41880.63    40281.71    652.27 o 
   3  10  15    30245.26    30548.64    656.29 o 
   5  10  15    15457.84    15194.04    954.79 o 
  -6  11  15        4.30     -550.84    550.84 o 
  -4  11  15       18.71      258.92    573.79 o 
  -2  11  15      341.10      460.66    118.63 o 
   0  11  15      967.85     1524.62     79.21 o 
   2  11  15      330.52      484.56     79.76 o 
   4  11  15       19.38      473.64    268.13 o 
   6  11  15        7.39      201.98    431.49 o 
  -5  12  15      540.24     -211.16    495.76 o 
  -3  12  15     3577.41     2584.99    481.99 o 
  -1  12  15      345.47      148.94     68.01 o 
   1  12  15      495.54      258.64     71.77 o 
   3  12  15     3516.00     3244.81    230.41 o 
   5  12  15      555.86      853.80    394.77 o 
  -6  13  15     8432.72     7647.51    918.07 o 
  -4  13  15    57631.19    58912.46   2735.84 o 
  -2  13  15   125517.05   122637.93   3969.16 o 
   0  13  15   110079.37   105496.17   1499.80 o 
   2  13  15   124918.11   120592.49   1873.64 o 
   4  13  15    57371.08    57771.79   2291.04 o 
   6  13  15     7859.07     8042.28    762.00 o 
  -5  14  15    10917.49    11393.23    954.79 o 
  -3  14  15    36843.69    33948.89   1125.03 o 
  -1  14  15    18641.70    20958.30    436.73 o 
   1  14  15    18209.95    20393.57    362.99 o 
   3  14  15    36059.01    33518.34    879.88 o 
   5  14  15    10396.88    11310.60    817.08 o 
  -6  15  15      185.90     -596.74    596.74 o 
  -4  15  15      393.40     -201.98    459.03 o 
  -2  15  15      574.88      859.08    284.60 o 
   0  15  15     1481.85     3274.99    129.51 o 
   2  15  15      434.92      586.26     95.80 o 
   4  15  15      533.17      774.51    268.07 o 
   6  15  15      189.37      367.23    459.03 o 
  -5  16  15      677.59     1395.46    578.38 o 
  -3  16  15      175.75      679.37    431.49 o 
  -1  16  15     3192.08     2619.34    190.82 o 
   1  16  15     3481.97     2673.79    135.67 o 
   3  16  15      529.92      350.21    140.09 o 
   5  16  15      714.72     1505.63    440.67 o 
  -4  17  15    23791.60    25219.34   1459.73 o 
  -2  17  15    66361.05    66055.03   3075.53 o 
   0  17  15   134726.70   128241.84   2047.03 o 
   2  17  15    65233.70    68400.97   1083.19 o 
   4  17  15    22664.20    27285.00   1312.84 o 
   6  17  15     9584.30    10190.56    872.17 o 
  -5  18  15     3351.19     3479.48    679.37 o 
  -3  18  15     4257.77     4792.32    661.01 o 
  -1  18  15    16457.30    15911.28    367.85 o 
   1  18  15    16546.36    16155.29    309.23 o 
   3  18  15     5062.22     4891.22    238.74 o 
  -4  19  15     1708.86      853.80    569.20 o 
  -2  19  15     3304.95     3910.97    596.74 o 
   0  19  15     2340.44     2380.76    137.76 o 
   2  19  15     3370.65     3981.57    199.39 o 
   4  19  15     1744.03     1931.55    243.29 o 
  -5  20  15     2223.03     1826.96    670.19 o 
  -3  20  15     3338.58     3277.50    578.38 o 
  -1  20  15     4834.19     4637.39    233.24 o 
   1  20  15     4874.75     4635.36    195.44 o 
   3  20  15     3535.43     3516.20    228.12 o 
  -4  21  15    26327.25    26495.46   1560.72 o 
  -2  21  15    62591.13    64659.57   3038.81 o 
   0  21  15    97380.94    98250.83   2302.19 o 
   2  21  15    63439.79    66963.35   1068.96 o 
   4  21  15    26209.14    27678.85    846.96 o 
  -5  22  15     1403.82      706.91    688.55 o 
  -3  22  15     3337.54     2754.21    578.38 o 
  -1  22  15     8117.23     7971.11    282.59 o 
   1  22  15     8044.58     7613.55    243.31 o 
   3  22  15     3421.87     3235.74    236.14 o 
  -4  23  15     1319.51      156.07    615.11 o 
  -2  23  15     1031.19      514.12    459.03 o 
   0  23  15     1275.69      897.74    199.54 o 
   2  23  15     1092.79      284.06    201.92 o 
   4  23  15     1345.85     1032.44    413.13 o 
  -3  24  15     3822.52     3709.00    642.65 o 
  -1  24  15     3281.21     4009.91    231.81 o 
   1  24  15     3524.69     3567.37    244.20 o 
   3  24  15     4465.38     4629.17    288.98 o 
   5  24  15     2466.97     4149.67    633.47 o 
  -4  25  15    16998.04    17011.81   1239.39 o 
  -2  25  15    41144.38    38944.47   1863.68 o 
   0  25  15    48322.61    44727.16   1027.77 o 
   2  25  15    40052.53    37415.73    938.18 o 
   4  25  15    16978.23    18355.11    648.52 o 
  -3  26  15      938.20      495.76    560.02 o 
  -1  26  15     2303.70     2123.64    204.09 o 
   1  26  15     2351.15     2272.75    197.97 o 
   3  26  15      965.43     1221.87    274.47 o 
   5  26  15      199.64     1294.48    495.76 o 
  -4  27  15     1203.15      128.53    651.83 o 
  -2  27  15     1353.67     1505.63    459.03 o 
   0  27  15      732.29      410.65    338.15 o 
   2  27  15     1467.48     1105.06    254.42 o 
   4  27  15     1272.92     1186.92    477.40 o 
  -3  28  15     8053.13     8593.12    881.35 o 
  -1  28  15    10192.49    10537.58    343.10 o 
   1  28  15    10599.49    10474.06    365.65 o 
   3  28  15     8793.57     9515.70    490.18 o 
  -4  29  15    11887.05    12164.41   1092.50 o 
  -2  29  15    24319.41    24953.11   1303.66 o 
   0  29  15    31278.68    30111.99    742.57 o 
   2  29  15    24194.50    23140.00    674.04 o 
   4  29  15    11688.62    13201.22    571.25 o 
  -3  30  15       18.96      312.14    532.48 o 
  -1  30  15       29.95     -158.92    220.34 o 
   1  30  15       40.03     -260.64    260.64 o 
   3  30  15       15.58       51.89    297.77 o 
  -2  31  15      739.86     1707.61    495.76 o 
   0  31  15       17.23      683.31    264.40 o 
   2  31  15      881.80      577.75    337.72 o 
  -3  32  15     8634.93     9933.50    890.53 o 
  -1  32  15    12224.15    13281.72    448.34 o 
   1  32  15    12530.55    12296.60    421.58 o 
   3  32  15     8994.45     9118.55    532.01 o 
  -2  33  15    10994.68    12485.73    853.80 o 
   0  33  15    14082.38    14285.15    452.83 o 
   2  33  15    10699.28     9506.08    416.68 o 
  -1  34  15       36.93      487.27    270.83 o 
   1  34  15       45.97     -211.98    211.98 o 
   0  35  15       13.85      367.23    358.05 o 
   2  35  15      325.76      716.09    514.12 o 
  -1  36  15     6066.09     6344.38    339.69 o 
   1  36  15     5774.43     4258.57    315.26 o 
   0   0  16   213630.72   204703.92   4304.75 o 
   2   0  16   131581.67   123149.15   2148.58 o 
   4   0  16    48093.36    42885.50   1120.90 o 
   6   0  16    10211.27    10456.80    853.80 o 
  -5   1  16     2498.88     2956.18    495.76 o 
  -3   1  16     5361.18     3765.72    233.84 o 
  -1   1  16     3555.10     4224.92    135.49 o 
   1   1  16     3872.38     4590.48    122.71 o 
   3   1  16     4943.00     3598.52    230.38 o 
   5   1  16     2393.61     2781.75    477.40 o 
  -6   2  16      672.17      780.36    486.58 o 
  -4   2  16     2247.64     2946.55    240.80 o 
  -2   2  16     3740.62     3138.99    235.68 o 
   0   2  16     6164.19     6300.41    178.28 o 
   2   2  16     3373.53     2864.78    100.48 o 
   4   2  16     1958.91     2568.11    235.65 o 
   6   2  16      707.62     1037.42    477.40 o 
  -5   3  16     5080.96     5109.80    396.61 o 
  -3   3  16     4612.38     3825.77    229.46 o 
  -1   3  16     4507.57     5230.18    123.99 o 
   1   3  16     4625.67     4788.95    130.92 o 
   3   3  16     5031.87     3532.50    233.27 o 
   5   3  16     5393.29     5187.09    596.74 o 
  -6   4  16     9839.25    10759.77    918.07 o 
  -4   4  16    48306.63    46820.58   1197.50 o 
  -2   4  16   129526.27   134361.48   4018.70 o 
   0   4  16   207238.84   206508.55   2958.94 o 
   2   4  16   132635.08   137904.23   3008.99 o 
   4   4  16    48679.22    45713.96   1200.76 o 
   6   4  16    10155.60    10071.21    835.44 o 
  -5   5  16      530.62     1062.18    307.55 o 
  -3   5  16     1517.41     1662.83    218.82 o 
  -1   5  16      805.88      719.95     60.92 o 
   1   5  16      463.31     1160.46     65.59 o 
   3   5  16     1443.07     1649.20    227.01 o 
   5   5  16      447.78     1221.03    403.95 o 
  -6   6  16      966.31     1037.42    541.66 o 
  -4   6  16      941.35     1423.13    218.53 o 
  -2   6  16     1573.89     2741.80    353.48 o 
   0   6  16     5409.64     5971.12    229.38 o 
   2   6  16     1384.00     2223.89    108.40 o 
   4   6  16      968.82     1225.73    215.28 o 
   6   6  16      989.06      881.35    468.21 o 
  -5   7  16     8253.71     7412.66    542.03 o 
  -3   7  16    12738.78    12386.25    412.67 o 
  -1   7  16    11393.59    14231.89    244.43 o 
   1   7  16    12902.36    15351.59    251.88 o 
   3   7  16    14015.92    13369.07    887.67 o 
   5   7  16     8604.94     8547.22    697.73 o 
  -6   8  16     8386.88     7996.38    872.17 o 
  -4   8  16    35032.91    33542.17    897.53 o 
  -2   8  16    99757.90    99360.62   2418.78 o 
   0   8  16   142952.28   142175.23   2002.12 o 
   2   8  16   103314.80   102229.85   1568.01 o 
   4   8  16    36811.84    32872.99    907.66 o 
   6   8  16     8579.24     8767.56    762.00 o 
  -5   9  16      396.96      568.77    527.89 o 
  -3   9  16     1230.51     1841.67    187.05 o 
  -1   9  16     1006.84      901.94     67.79 o 
   1   9  16     1020.92      930.35     86.31 o 
   3   9  16     1200.76     1914.43    142.08 o 
   5   9  16      434.75      844.62    394.77 o 
  -6  10  16      204.52     -312.14    560.02 o 
  -4  10  16      243.66      660.29    472.81 o 
  -2  10  16       70.64      420.72    156.18 o 
   0  10  16     1073.56      918.07     67.58 o 
   2  10  16      132.53      428.95     78.23 o 
   4  10  16      308.59      764.19    268.13 o 
   6  10  16      222.74      560.02    449.85 o 
  -5  11  16    12852.86    13385.44    991.51 o 
  -3  11  16    20149.69    20527.59   1045.07 o 
  -1  11  16    27297.71    25197.47    430.47 o 
   1  11  16    29598.12    26401.45    434.28 o 
   3  11  16    21859.29    21409.23    894.45 o 
   5  11  16    13536.82    13045.75    872.17 o 
  -6  12  16     5740.71     5682.84    862.98 o 
  -4  12  16    20944.91    21781.92    841.23 o 
  -2  12  16    58590.22    60309.84   1454.64 o 
   0  12  16    89204.45    90393.09   1289.85 o 
   2  12  16    58102.01    59138.70    945.36 o 
   4  12  16    21697.64    21452.19    805.17 o 
   6  12  16     5979.03     6646.82    725.27 o 
  -5  13  16      748.91      743.64    550.84 o 
  -3  13  16     4027.64     4212.51    382.95 o 
  -1  13  16     1916.77     1492.53     97.90 o 
   1  13  16     1809.19     1323.08     91.14 o 
   3  13  16     3686.22     4180.63    222.28 o 
   5  13  16      783.25     1184.31    413.13 o 
  -4  14  16       64.17     -284.60    459.03 o 
  -2  14  16       58.29      223.40    403.95 o 
   0  14  16     3101.82     4280.29    131.58 o 
   2  14  16       21.51      462.66     91.02 o 
   4  14  16       23.17      853.80    302.96 o 
   6  14  16       27.35      302.96    459.03 o 
  -5  15  16    12045.93    11319.79    982.33 o 
  -3  15  16    19417.97    18948.93   1074.14 o 
  -1  15  16    27898.41    27720.29    556.85 o 
   1  15  16    27224.54    26648.09    461.03 o 
   3  15  16    18233.38    17835.38    536.67 o 
   5  15  16    11782.84    12706.07    872.17 o 
  -4  16  16    14468.92    13486.43   1028.24 o 
  -2  16  16    35141.74    34583.54   1118.52 o 
   0  16  16    41584.36    47179.30    759.67 o 
   2  16  16    37085.36    33976.61    575.70 o 
   4  16  16    15408.90    15698.97    853.80 o 
   6  16  16     4029.57     4691.33    706.91 o 
  -5  17  16      972.69      908.89    596.74 o 
  -3  17  16      513.95      110.17    431.49 o 
  -1  17  16     2008.26     1787.34    130.92 o 
   1  17  16     1867.81     1788.73    111.18 o 
   3  17  16      477.51      442.18    145.94 o 
  -4  18  16     2403.85     2644.04    605.93 o 
  -2  18  16     7745.08     8583.94    752.82 o 
   0  18  16     6661.69     8630.84    241.55 o 
   2  18  16     7630.34     8511.40    219.18 o 
   4  18  16     2366.52     3301.91    348.87 o 
  -5  19  16    11357.78    11163.71   1037.42 o 
  -3  19  16    18943.77    18627.61   1138.41 o 
  -1  19  16    18381.08    17068.19    449.73 o 
   1  19  16    18472.25    17345.79    329.91 o 
   3  19  16    19186.70    17898.41    597.63 o 
  -4  20  16     5062.24     4030.32    697.73 o 
  -2  20  16     8382.97     7179.30    798.72 o 
   0  20  16    10960.03    13687.03    337.03 o 
   2  20  16     9097.88     9272.44    272.34 o 
   4  20  16     5735.13     5857.28    403.95 o 
  -5  21  16      779.66     -312.14    642.65 o 
  -3  21  16     1161.62      100.99    504.94 o 
  -1  21  16     2145.98     1795.59    156.49 o 
   1  21  16     2267.71     1768.61    129.75 o 
   3  21  16     1271.48     1205.84    178.01 o 
  -4  22  16     3937.14     3213.24    679.37 o 
  -2  22  16    11158.96    10640.41    862.98 o 
   0  22  16    14440.03    13260.79    447.01 o 
   2  22  16    11728.84    11047.64    281.12 o 
   4  22  16     4151.26     4367.00    573.79 o 
  -5  23  16     9117.31     8354.42   1028.24 o 
  -3  23  16    14822.90    15588.80   1074.14 o 
  -1  23  16    16648.67    18087.23    470.72 o 
   1  23  16    16031.57    17849.13    484.76 o 
   3  23  16    14678.60    15576.81    479.49 o 
   0  24  16     2876.22     3842.70    246.14 o 
   2  24  16     3349.17     4341.05    291.24 o 
   4  24  16     2217.70     3319.28    343.86 o 
  -3  25  16     1857.83     1349.56    596.74 o 
  -1  25  16     2986.18     3608.84    227.30 o 
   1  25  16     2888.93     3284.88    249.23 o 
   3  25  16     1880.25     2337.97    286.21 o 
   5  25  16      722.94     1597.44    495.76 o 
  -4  26  16     4686.79     4370.01    780.36 o 
  -2  26  16    13142.40    12081.78    862.98 o 
   0  26  16    18830.87    18461.07    503.62 o 
   2  26  16    12718.41    11634.41    336.40 o 
   4  26  16     4604.36     5134.42    388.23 o 
  -3  27  16    11091.00     9740.71    936.43 o 
  -1  27  16    16232.52    16733.16    455.47 o 
   1  27  16    16149.26    16745.50    474.72 o 
   3  27  16    10521.58    10956.51    505.86 o 
  -4  28  16      757.47     -100.99    679.37 o 
  -2  28  16      421.50     1028.24    477.40 o 
   0  28  16       17.01      985.28    246.99 o 
   2  28  16      524.75     1250.32    326.34 o 
   4  28  16      835.33     1522.24    297.72 o 
  -3  29  16      754.65      872.17    578.38 o 
  -1  29  16     1141.40      974.30    198.43 o 
   1  29  16     1186.28      876.68    275.92 o 
   3  29  16      785.72      848.97    300.56 o 
  -4  30  16     5820.82     5985.81    918.07 o 
  -2  30  16    13884.49    14661.55    927.25 o 
   0  30  16    18976.02    16950.77    487.26 o 
   2  30  16    14027.06    13165.66    466.28 o 
   4  30  16     6074.33     7050.77    725.27 o 
  -3  31  16     6141.84     6665.18    798.72 o 
  -1  31  16     7801.57     8441.54    355.01 o 
   1  31  16     7594.95     7949.47    345.52 o 
   3  31  16     5803.85     6531.31    467.94 o 
   0  32  16     1190.25     1479.58    706.91 o 
   2  32  16     1042.84     1802.74    340.40 o 
  -3  33  16      125.45     1441.37    569.20 o 
  -1  33  16      318.08      475.10    202.91 o 
   1  33  16      281.30       85.76    254.72 o 
   3  33  16      110.73      257.06    504.94 o 
   0  34  16    15149.21    15566.73   1046.60 o 
   2  34  16    11271.19    10890.80    462.79 o 
  -1  35  16     4437.61     4737.23    504.94 o 
   1  35  16     4259.97     4107.12    305.57 o 
   0  36  16     1054.26     1020.14    255.87 o 
  -1  37  16       40.87     1276.12    275.42 o 
   1   0  17    48413.47    56126.20    918.71 o 
   3   0  17    34667.43    30786.99    816.94 o 
   5   0  17    24646.72    24999.01   1349.56 o 
  -6   1  17     2753.17     3332.59    578.38 o 
  -4   1  17    11723.33    11774.83    422.74 o 
  -2   1  17    36450.44    35401.70    555.09 o 
   0   1  17    61400.15    59215.07    900.76 o 
   2   1  17    35891.83    33276.97    620.28 o 
   4   1  17    11931.67    11298.94    423.82 o 
   6   1  17     2988.20     3103.07    569.20 o 
  -5   2  17      403.42      449.85    413.13 o 
  -3   2  17      527.09      743.53    157.17 o 
  -1   2  17      642.68      939.11     63.33 o 
   1   2  17      528.31      871.50     66.23 o 
   3   2  17      358.96      565.46    157.17 o 
   5   2  17      398.57      504.94    385.59 o 
  -6   3  17     4590.52     4351.65    716.09 o 
  -4   3  17    21504.64    20691.40    609.43 o 
  -2   3  17    52858.39    52901.05   1064.77 o 
   0   3  17    69628.89    79532.75   1133.00 o 
   2   3  17    50944.42    52054.30   1228.27 o 
   4   3  17    20680.71    19380.59    607.41 o 
   6   3  17     4378.80     4691.33    661.01 o 
  -5   4  17    24524.82    24111.63    871.73 o 
  -3   4  17    54659.55    48189.59   1185.39 o 
  -1   4  17    72672.97    67342.89    969.76 o 
   1   4  17    72249.91    68187.01    968.92 o 
   3   4  17    53948.16    45381.98   1184.94 o 
   5   4  17    24864.08    23686.17   1294.48 o 
  -6   5  17     1458.23     1413.83    541.66 o 
  -4   5  17     4897.21     4918.26    297.35 o 
  -2   5  17    11357.47    12033.34    372.32 o 
   0   5  17    13301.42    12728.25    218.84 o 
   2   5  17    11926.36    11833.71    230.56 o 
   4   5  17     5341.75     4371.21    299.35 o 
   6   5  17     1510.88     1211.85    486.58 o 
  -5   6  17      195.09      265.45    252.91 o 
  -3   6  17     1178.29      904.84    157.62 o 
  -1   6  17      108.69       -5.26     56.96 o 
   1   6  17      113.41       34.87     53.07 o 
   3   6  17     1300.41      846.81    203.80 o 
   5   6  17      178.69      569.20    394.77 o 
  -6   7  17     7938.75     7776.04    853.80 o 
  -4   7  17    29397.37    28535.69    778.14 o 
  -2   7  17    75671.04    72778.36   1755.73 o 
   0   7  17   149434.61   141769.70   1999.02 o 
   2   7  17    73902.61    72425.03   1241.98 o 
   4   7  17    27943.77    26727.40    780.60 o 
   6   7  17     7912.42     7500.62    743.64 o 
  -5   8  17    18130.53    18636.79   1147.59 o 
  -3   8  17    31322.51    31906.15    837.97 o 
  -1   8  17    47242.64    49030.22    709.29 o 
   1   8  17    47968.57    48501.38    775.50 o 
   3   8  17    32013.37    31325.82   1508.55 o 
   5   8  17    18230.58    17452.48   1064.96 o 
  -6   9  17      117.75     -257.06    541.66 o 
  -4   9  17      316.82      719.32    295.32 o 
  -2   9  17     1574.87     1747.45    160.49 o 
   0   9  17      492.00      250.09     60.74 o 
   2   9  17     1180.78     1456.41     94.72 o 
   4   9  17      251.51      772.78    208.23 o 
   6   9  17      100.68      422.31    449.85 o 
  -5  10  17      343.88      -91.81    477.40 o 
  -3  10  17      825.76      656.96    156.95 o 
  -1  10  17      142.09      313.77     64.88 o 
   1  10  17      180.90      263.20     71.77 o 
   3  10  17      831.73      877.60    114.83 o 
   5  10  17      366.32      780.36    403.95 o 
  -6  11  17     8540.92     8161.63    918.07 o 
  -4  11  17    35911.40    36309.07   1233.80 o 
  -2  11  17    81316.63    85892.31   2035.12 o 
   0  11  17    97240.68    99782.69   1418.05 o 
   2  11  17    81338.00    83849.28   1319.20 o 
   4  11  17    36507.09    35649.61   1188.25 o 
   6  11  17     8309.50     8161.63    780.36 o 
  -5  12  17    12657.40    12807.06    991.51 o 
  -3  12  17    31033.20    30206.13    996.63 o 
  -1  12  17    33190.78    31437.89    503.47 o 
   1  12  17    30307.34    29363.86    504.25 o 
   3  12  17    28648.07    28148.45    757.97 o 
   5  12  17    12016.71    12724.43    872.17 o 
  -6  13  17       34.38     -587.56    587.56 o 
  -4  13  17      276.49     -431.49    431.49 o 
  -2  13  17      417.75      548.66    234.22 o 
   0  13  17        0.23       96.36     68.65 o 
   2  13  17      446.16      614.96     93.55 o 
   4  13  17      316.15      817.08    523.30 o 
   6  13  17       36.11      119.35    459.03 o 
  -5  14  17      626.75      495.76    550.84 o 
  -3  14  17     1756.56     1700.69    288.68 o 
  -1  14  17      643.23     1030.29    103.64 o 
   1  14  17      785.04     1065.47     91.78 o 
   3  14  17     1695.79     1868.09    152.62 o 
   5  14  17      638.75     1221.03    431.49 o 
  -4  15  17    37544.91    36520.77   1900.40 o 
  -2  15  17   102147.52    98971.18   2878.87 o 
   0  15  17   136406.11   131923.41   2042.69 o 
   2  15  17    99995.76    94627.19   1498.04 o 
   4  15  17    35426.96    38090.67   1753.51 o 
   6  15  17     8970.16     9749.89    862.98 o 
  -5  16  17     6066.81     5719.57    844.62 o 
  -3  16  17     9945.41    10355.81    817.08 o 
  -1  16  17    18916.92    20299.80    498.65 o 
   1  16  17    19674.59    19658.60    359.53 o 
   3  16  17    10121.99    10672.27    320.10 o 
   5  16  17     6027.70     7693.42    706.91 o 
  -4  17  17     1490.94      743.64    541.66 o 
  -2  17  17     2810.77     2221.73    459.03 o 
   0  17  17      753.60      937.08     93.34 o 
   2  17  17     2923.24     2685.28    143.37 o 
   4  17  17     1460.32     1753.51    367.23 o 
   6  17  17      163.16      156.07    495.76 o 
  -5  18  17     1551.58     2019.75    670.19 o 
  -3  18  17     2051.61     2543.05    532.48 o 
  -1  18  17     4405.94     4182.17    259.72 o 
   1  18  17     4342.24     4106.97    163.41 o 
   3  18  17     2102.96     2931.76    220.19 o 
  -4  19  17    28930.16    28735.55   1634.16 o 
  -2  19  17    70248.66    71425.73   3130.61 o 
   0  19  17   103280.71   108875.84   2321.24 o 
   2  19  17    69694.41    68059.76   1096.51 o 
   4  19  17    28138.58    29978.36    895.26 o 
  -5  20  17     2914.28     2469.60    734.45 o 
  -3  20  17     5240.93     4957.57    725.27 o 
  -1  20  17    12453.39    12258.83    365.28 o 
   1  20  17    12505.93    12626.25    387.71 o 
   3  20  17     5424.75     5966.52    269.39 o 
  -4  21  17      629.08     -330.50    587.56 o 
  -2  21  17      639.41      100.99    449.85 o 
   0  21  17      160.33      148.36    161.90 o 
   2  21  17      834.40      305.08    131.99 o 
   4  21  17      741.12      808.05    362.64 o 
  -5  22  17     2334.49     1533.17    734.45 o 
  -3  22  17     4749.92     4920.85    752.82 o 
  -1  22  17     3653.35     4245.19    390.38 o 
   1  22  17     3984.80     4369.49    188.02 o 
   3  22  17     5510.54     6142.74    306.28 o 
  -4  23  17    23061.50    23667.81   1487.27 o 
  -2  23  17    51017.45    48547.47   2276.81 o 
   0  23  17    59084.73    57291.20   2102.38 o 
   2  23  17    49728.42    47601.62    964.91 o 
   4  23  17    22638.88    24775.87    796.23 o 
  -3  24  17     3511.94     2487.97    633.47 o 
  -1  24  17     4840.18     4810.75    242.86 o 
   1  24  17     4820.26     4546.50    234.54 o 
   3  24  17     3438.18     3226.55    338.55 o 
  -4  25  17     1237.38      -82.63    651.83 o 
  -2  25  17     1286.37      596.74    486.58 o 
   0  25  17     1008.22      756.27    477.40 o 
   2  25  17     1210.99      666.26    297.96 o 
   4  25  17     1106.78     1041.23    436.08 o 
  -3  26  17     5592.77     5113.64    798.72 o 
  -1  26  17     9111.74    10985.34    394.56 o 
   1  26  17     9294.66    10376.21    363.86 o 
   3  26  17     6121.98     6988.80    424.78 o 
  -4  27  17    13463.19    13100.84   1165.95 o 
  -2  27  17    28826.65    29442.46   1542.36 o 
   0  27  17    40897.95    39458.53   1537.77 o 
   2  27  17    29441.14    29535.47    632.80 o 
   4  27  17    13884.57    14769.69    586.73 o 
  -3  28  17      312.92     -146.89    560.02 o 
  -1  28  17      611.65      212.74    185.26 o 
   1  28  17      586.32      -92.41    185.49 o 
   3  28  17      324.94      340.72    286.21 o 
  -4  29  17      879.50     -312.14    670.19 o 
  -2  29  17      520.73      963.97    477.40 o 
   0  29  17        8.34      117.68    550.84 o 
   2  29  17      660.97      178.08    226.60 o 
   4  29  17      989.78      963.97    495.76 o 
  -3  30  17     7301.75     7546.52    853.80 o 
  -1  30  17     9315.10     9824.44    481.99 o 
   1  30  17     9664.30     9186.51    363.63 o 
   3  30  17     7876.69     7463.29    477.11 o 
  -2  31  17    15604.05    16938.37   1019.06 o 
   0  31  17    19690.87    19470.26    616.61 o 
   2  31  17    15529.76    14873.15    412.04 o 
  -3  32  17        7.39      927.25    560.02 o 
  -1  32  17       41.90      130.60    196.27 o 
   1  32  17       34.23     -269.03    269.03 o 
   3  32  17        2.32      330.50    486.58 o 
   0  33  17      120.18      649.06    236.35 o 
   2  33  17      378.10      262.99    250.45 o 
  -1  34  17     8028.19     7842.50    734.45 o 
   1  34  17     8023.31     6683.09    349.30 o 
   0  35  17     6288.95     6267.03    436.08 o 
   2  35  17     5357.29     4936.50    457.63 o 
  -1  36  17      207.36     1029.49    289.19 o 
   0   0  18     2030.60     2019.49    242.30 o 
   2   0  18     1616.31      712.76    141.79 o 
   4   0  18     1829.38     2194.72    232.87 o 
   6   0  18      966.00     1074.14    504.94 o 
  -5   1  18     3409.62     3635.55    596.74 o 
  -3   1  18     4715.67     4701.67    260.65 o 
  -1   1  18     3624.43     3559.99    120.74 o 
   1   1  18     4716.59     3876.20    128.65 o 
   3   1  18     4980.55     4947.21    316.21 o 
   5   1  18     3462.06     4177.21    596.74 o 
  -6   2  18     9882.28     9676.44    862.98 o 
  -4   2  18    44848.89    38499.20   1014.20 o 
  -2   2  18   118385.66   110800.24   1888.47 o 
   0   2  18   163299.14   158460.48   2361.50 o 
   2   2  18   115684.80   108595.46   2054.60 o 
   4   2  18    44578.63    37686.65   1014.49 o 
   6   2  18    10007.51     9401.02    826.26 o 
  -5   3  18     1206.71     1285.30    459.03 o 
  -3   3  18     1696.09     2388.86    198.35 o 
  -1   3  18     1702.50     2320.93    104.41 o 
   1   3  18     1680.12     2281.36    119.07 o 
   3   3  18     1606.94     2184.79    209.85 o 
   5   3  18     1157.41     1643.34    431.49 o 
  -6   4  18      929.46      771.18    523.30 o 
  -4   4  18     3042.15     3350.31    262.09 o 
  -2   4  18     6101.07     6144.35    384.28 o 
   0   4  18    10713.08    11548.01    206.09 o 
   2   4  18     6205.61     6132.37    170.06 o 
   4   4  18     3188.57     3183.78    397.71 o 
   6   4  18     1072.53     1202.67    504.94 o 
  -5   5  18     4147.62     4296.56    679.37 o 
  -3   5  18     7130.01     6941.84    297.33 o 
  -1   5  18     4454.05     4747.06    127.07 o 
   1   5  18     3718.78     4706.76    136.56 o 
   3   5  18     7120.73     6865.82    601.33 o 
   5   5  18     4256.30     4755.60    596.74 o 
  -6   6  18     5457.85     6288.77    798.72 o 
  -4   6  18    34337.25    33697.93    900.03 o 
  -2   6  18    84919.02    80201.20   2411.06 o 
   0   6  18    96432.97    97969.00   1389.32 o 
   2   6  18    86011.56    81525.03   1583.44 o 
   4   6  18    35199.46    32655.50    907.66 o 
   6   6  18     5608.86     6646.82    716.09 o 
  -5   7  18      499.65      201.98    459.03 o 
  -3   7  18      408.54      934.10    166.21 o 
  -1   7  18     4037.92     4017.46    123.83 o 
   1   7  18     3829.88     4133.20    147.24 o 
   3   7  18      404.57      877.20    208.51 o 
   5   7  18      492.95      982.33    413.13 o 
  -6   8  18      721.28      679.37    569.20 o 
  -4   8  18     1429.32     2125.34    254.26 o 
  -2   8  18     2314.48     2998.56    222.27 o 
   0   8  18     1800.57     1489.19     95.80 o 
   2   8  18     2490.64     2619.63    130.35 o 
   4   8  18     1737.35     1877.92    229.07 o 
   6   8  18      721.33     1202.67    486.58 o 
  -5   9  18     7866.43     7748.50    798.72 o 
  -3   9  18    10556.11     9447.81    363.33 o 
  -1   9  18    13457.07    12225.36    221.81 o 
   1   9  18    14458.76    12743.03    243.55 o 
   3   9  18    11359.89    10168.60    477.33 o 
   5   9  18     8276.68     8400.33    725.27 o 
  -6  10  18     5679.92     5783.83    862.98 o 
  -4  10  18    19844.24    19788.95   1060.37 o 
  -2  10  18    55721.09    57356.16   1412.10 o 
   0  10  18    72029.34    73717.15   1059.17 o 
   2  10  18    55592.45    57662.22    922.67 o 
   4  10  18    20160.39    19830.72    752.81 o 
   6  10  18     5740.14     6004.17    716.09 o 
  -5  11  18      630.14       36.72    504.94 o 
  -3  11  18     1376.28     1744.85    237.91 o 
  -1  11  18      931.49      878.89     76.35 o 
   1  11  18     1092.19      972.01     83.86 o 
   3  11  18     1619.20     1539.54    156.88 o 
   5  11  18      739.27      716.09    413.13 o 
  -6  12  18      173.48     -119.35    605.93 o 
  -4  12  18     1225.28     1555.31    647.24 o 
  -2  12  18     1292.05     2010.16    367.96 o 
   0  12  18      837.12      808.60     75.28 o 
   2  12  18     1176.21     1831.06    117.03 o 
   6  12  18      178.53      541.66    468.21 o 
  -5  13  18     8003.08     7179.30    853.80 o 
  -3  13  18     3771.28     3468.91    384.26 o 
  -1  13  18    15181.20    16296.69    349.69 o 
   1  13  18    13988.65    14808.37    291.96 o 
   3  13  18     3221.64     3026.10    207.03 o 
   5  13  18     7909.47     8565.58    734.45 o 
  -4  14  18     8323.48     7803.58    798.72 o 
  -2  14  18    23529.79    25641.41    880.98 o 
   0  14  18    59212.01    53137.69    849.77 o 
   2  14  18    25473.92    25144.42    444.10 o 
   6  14  18     4532.68     4810.68    697.73 o 
  -5  15  18     1265.43     1156.77    596.74 o 
  -3  15  18     3314.53     3644.73    615.11 o 
  -1  15  18     4637.89     5095.27    189.73 o 
   1  15  18     4754.93     5005.66    165.85 o 
   3  15  18     3251.80     4143.41    215.11 o 
   5  15  18     1181.24     2185.00    486.58 o 
  -4  16  18     1742.20      973.15    523.30 o 
  -2  16  18     6322.13     7620.22    434.50 o 
   0  16  18     2304.87     1935.65    115.55 o 
   2  16  18     6212.36     7665.33    207.04 o 
   6  16  18        8.71      192.79    514.12 o 
  -5  17  18    10495.28    10566.97    973.15 o 
  -3  17  18    28421.63    32756.69   1560.72 o 
  -1  17  18    23434.90    26452.64    620.53 o 
   1  17  18    23814.49    25267.77    447.62 o 
   3  17  18    29049.88    28378.21    943.48 o 
  -4  18  18     8087.06     6711.08    853.80 o 
  -2  18  18    16700.31    15487.82   1019.06 o 
   0  18  18    15681.62    16261.76    390.91 o 
   2  18  18    16938.17    15645.87    319.98 o 
   4  18  18     8354.75     8910.09   1005.28 o 
  -5  19  18      997.77      771.18    642.65 o 
  -3  19  18     1497.15     1468.91    523.30 o 
  -1  19  18     2943.80     3243.90    212.09 o 
   1  19  18     2946.89     3429.49    161.03 o 
   3  19  18     1652.72     2259.21    193.38 o 
  -4  20  18     2110.95     1230.21    624.29 o 
  -2  20  18     6614.32     5627.76    706.91 o 
   0  20  18     7254.09     7921.60    243.78 o 
   2  20  18     6468.79     5645.58    199.66 o 
   4  20  18     2106.32     2238.22    358.05 o 
  -5  21  18     8799.95     8850.18   1046.60 o 
  -3  21  18    16207.93    16763.94   1110.86 o 
  -1  21  18    15077.73    15345.13    432.51 o 
   1  21  18    15110.67    16232.46    344.41 o 
   3  21  18    16218.68    16728.45    502.22 o 
  -2  22  18     4971.19     4516.90    771.18 o 
   0  22  18     4798.64     6307.72    330.50 o 
   2  22  18     4984.00     6426.29    264.33 o 
   4  22  18     3386.11     4217.34    587.56 o 
  -5  23  18     1105.79     -459.03    716.09 o 
  -3  23  18     2648.04     1771.87    605.93 o 
  -1  23  18     2962.36     3059.62    215.72 o 
   1  23  18     2855.87     2960.03    211.62 o 
   3  23  18     2533.87     2610.13    381.00 o 
  -4  24  18     3266.49     2074.83    725.27 o 
  -2  24  18     8472.82     7078.31    780.36 o 
   0  24  18    14663.85    14551.00    483.60 o 
   2  24  18     8429.09     7448.01    275.27 o 
   4  24  18     3062.70     3607.98    454.44 o 
  -3  25  18    12856.44    11283.06    982.33 o 
  -1  25  18    17138.30    16253.36    505.23 o 
   1  25  18    16980.25    16087.50    403.80 o 
   3  25  18    11954.04    12392.13    528.96 o 
  -4  26  18     1071.75     -367.23    688.55 o 
  -2  26  18      803.47      835.44    523.30 o 
   0  26  18       74.45     1725.97    321.32 o 
   2  26  18      821.82     1505.83    228.98 o 
   4  26  18      984.75     1840.35    286.44 o 
  -3  27  18     1268.46      339.69    605.93 o 
  -1  27  18     1867.46     1465.35    199.99 o 
   1  27  18     1970.84     1344.87    180.42 o 
   3  27  18     1389.24     1386.76    296.72 o 
  -4  28  18     3343.74     3112.25    798.72 o 
  -2  28  18     9382.79    10355.81    817.08 o 
   0  28  18    14176.84    13941.06    489.84 o 
   2  28  18     9661.97     9552.14    323.22 o 
   4  28  18     3683.64     4314.92    624.29 o 
  -3  29  18     5611.04     4847.40    817.08 o 
  -1  29  18     7691.63     6933.82    325.48 o 
   1  29  18     7211.87     6495.94    320.78 o 
   3  29  18     5092.66     6393.99    444.41 o 
  -2  30  18      652.56     1744.33    504.94 o 
   0  30  18      567.99     1294.48    348.87 o 
   2  30  18      750.54     1163.01    226.60 o 
  -3  31  18      656.14      872.17    569.20 o 
  -1  31  18     1216.46     1318.37    213.93 o 
   1  31  18     1228.64      971.97    219.27 o 
   3  31  18      670.68      515.80    316.31 o 
   0  32  18    12098.04    12033.58    467.27 o 
   2  32  18     9260.46     8669.21    323.89 o 
  -1  33  18     3370.41     4955.58    399.36 o 
   1  33  18     3225.16     3693.92    292.00 o 
   0  34  18     1254.35      587.56    376.41 o 
   2  34  18     1187.80      940.32    326.18 o 
  -1  35  18       66.74      457.12    224.93 o 
   1  35  18       66.84     -482.21    569.20 o 
   1   0  19      985.66     1246.49     77.42 o 
   3   0  19     1254.34     1342.52    174.91 o 
   5   0  19      433.18      642.65    431.49 o 
  -6   1  19     4217.42     4461.81    697.73 o 
  -4   1  19    17414.33    15977.03    522.33 o 
  -2   1  19    43787.38    42660.03    758.00 o 
   0   1  19    58823.31    63651.77    968.38 o 
   2   1  19    42978.83    41980.80    757.55 o 
   4   1  19    16395.10    15831.92    520.93 o 
   6   1  19     4009.63     4168.03    697.73 o 
  -5   2  19    26276.87    26201.68   1404.64 o 
  -3   2  19    56128.40    54555.38   1362.29 o 
  -1   2  19    79948.50    84628.35   1295.96 o 
   1   2  19    77433.97    81913.87   1279.62 o 
   3   2  19    56142.69    53796.00   1361.02 o 
   5   2  19    26451.87    25485.58   1377.10 o 
  -6   3  19     2388.29     2478.79    578.38 o 
  -4   3  19    10364.37    10470.48    409.29 o 
  -2   3  19    26044.48    29245.12    541.43 o 
   0   3  19    37858.18    38847.95    572.56 o 
   2   3  19    26613.90    29271.37    590.46 o 
   4   3  19    10894.41    10462.68    411.47 o 
   6   3  19     2477.91     2304.35    541.66 o 
  -5   4  19      165.60      -82.63    440.67 o 
  -3   4  19      140.62      116.36    155.50 o 
  -1   4  19      293.02       17.90     60.45 o 
   1   4  19      254.08       38.13     62.83 o 
   3   4  19      101.74      191.95    157.36 o 
   5   4  19      134.09      174.43    385.59 o 
  -6   5  19     4972.65     4874.94    771.18 o 
  -4   5  19    23124.32    21441.73    631.37 o 
  -2   5  19    53717.31    49312.66   1240.54 o 
   0   5  19    66929.81    70808.60   1015.12 o 
   2   5  19    53748.09    50308.06    886.28 o 
   4   5  19    23038.74    20249.06    631.72 o 
   6   5  19     4595.07     4728.05    670.19 o 
  -5   6  19    17937.18    18866.31   1156.77 o 
  -3   6  19    35587.63    33376.08    860.50 o 
  -1   6  19    39038.45    36420.34    540.81 o 
   1   6  19    37855.79    36210.54    634.79 o 
   3   6  19    35266.18    30624.05   1027.08 o 
   5   6  19    17796.39    18186.94   1092.50 o 
  -6   7  19      641.21      403.95    550.84 o 
  -4   7  19     2535.85     3067.62    258.88 o 
  -2   7  19     8319.14     9109.98    435.59 o 
   0   7  19     9422.25     9747.02    188.56 o 
   2   7  19     8437.26     9245.87    223.49 o 
   4   7  19     2321.49     2896.11    297.44 o 
   6   7  19      691.90      569.20    468.21 o 
  -5   8  19      259.06     -220.34    459.03 o 
  -3   8  19      234.63      535.30    161.63 o 
  -1   8  19      720.19      763.86     72.29 o 
   1   8  19      715.42      774.42     86.57 o 
   3   8  19      282.89      349.28    113.95 o 
   5   8  19      236.32      348.87    413.13 o 
  -6   9  19     8805.39     9061.34    927.25 o 
  -4   9  19    30805.28    32107.07   1115.16 o 
  -2   9  19    86587.36    87298.41   2129.28 o 
   0   9  19   143849.36   151397.58   2139.36 o 
   2   9  19    86876.50    89093.88   1379.78 o 
   4   9  19    31023.95    30417.26   1106.82 o 
   6   9  19     8756.28     8684.93    807.90 o 
  -5  10  19    15492.59    15322.57   1055.78 o 
  -3  10  19    27382.49    25625.47    692.83 o 
  -1  10  19    33820.91    34070.38    512.79 o 
   1  10  19    33992.56    34162.37    604.19 o 
   3  10  19    27519.55    24318.75    783.14 o 
   5  10  19    15034.01    13789.39    936.43 o 
  -6  11  19       31.88     -587.56    587.56 o 
  -4  11  19      847.81     1129.41    546.25 o 
  -2  11  19     1407.16     1051.94    161.03 o 
   0  11  19      581.61      476.29     73.94 o 
   2  11  19     1315.96      831.46     95.24 o 
   6  11  19       29.03       55.08    468.21 o 
  -5  12  19      260.12     -312.14    504.94 o 
  -3  12  19      406.86       11.56    262.37 o 
  -1  12  19      485.53      165.32     78.60 o 
   1  12  19      598.83      311.25     83.59 o 
   3  12  19      545.39      160.75    122.30 o 
   5  12  19      324.89      578.38    422.31 o 
  -4  13  19    26443.02    25237.71   1413.83 o 
  -2  13  19    69287.05    72791.94   1720.41 o 
   0  13  19   120497.46   117218.81   1820.80 o 
   2  13  19    65991.27    69292.34   1115.13 o 
   6  13  19     9085.36     9860.06    872.17 o 
  -5  14  19     7751.25     7638.33    881.35 o 
  -3  14  19     9446.78    10691.10    539.70 o 
  -1  14  19    28241.19    29562.50    594.43 o 
   1  14  19    28054.96    28212.93    489.92 o 
   3  14  19     9197.34     9557.90    300.61 o 
   5  14  19     7662.18     8381.97    752.82 o 
  -4  15  19      231.24     -257.06    495.76 o 
  -2  15  19      380.18      310.45    289.19 o 
   0  15  19       33.04      271.44     93.74 o 
   2  15  19      340.15      399.97    102.05 o 
   6  15  19       33.39       27.54    504.94 o 
  -5  16  19     1243.14     1468.91    633.47 o 
  -3  16  19     4648.26     5572.68    679.37 o 
  -1  16  19     1873.27     2531.92    276.95 o 
   1  16  19     1835.65     2129.02    123.37 o 
   3  16  19     4461.75     5768.08    310.08 o 
   5  16  19     1292.61     2432.88    504.94 o 
  -4  17  19    36364.78    33417.70   1781.05 o 
  -2  17  19    87987.70    76892.19   2353.31 o 
   0  17  19   103046.24    93090.25   1580.72 o 
   2  17  19    86700.03    77023.23   1224.30 o 
  -5  18  19     4941.51     4553.62    844.62 o 
  -3  18  19    11274.11    11870.63    918.07 o 
  -1  18  19    17760.15    20380.61    455.46 o 
   1  18  19    17729.38    20328.36    376.36 o 
   3  18  19    10650.72    11712.36    353.86 o 
  -4  19  19      433.73     -532.48    550.84 o 
  -2  19  19      674.65      229.52    449.85 o 
   0  19  19      153.96     1626.28    197.38 o 
   2  19  19      700.55      391.16    116.26 o 
   4  19  19      443.15      600.19    298.37 o 
  -5  20  19     1925.70     1992.21    743.64 o 
  -3  20  19     3526.50     4553.62    734.45 o 
  -1  20  19     3198.97     3993.10    233.33 o 
   1  20  19     3087.21     3764.47    181.36 o 
   3  20  19     3990.40     5644.78    320.12 o 
  -4  21  19    27554.96    28643.74   1661.70 o 
  -2  21  19    57661.52    55497.25   2588.95 o 
   0  21  19    63685.07    59613.09   1541.77 o 
   2  21  19    57918.57    54947.78   1124.22 o 
   4  21  19    27319.09    29195.89    991.51 o 
  -5  22  19     1445.56      523.30    734.45 o 
  -3  22  19     5240.45     4002.78    661.01 o 
  -1  22  19     4736.47     3574.77    223.03 o 
   1  22  19     4667.77     3533.66    183.96 o 
   3  22  19     5081.37     4742.63    403.95 o 
  -4  23  19      737.09     -624.29    624.29 o 
  -2  23  19      498.27     -247.88    495.76 o 
   0  23  19      310.13       99.54    184.93 o 
   2  23  19      522.95      113.55    133.65 o 
   4  23  19      790.25      428.15    417.72 o 
  -3  24  19     5988.79     4985.11    853.80 o 
  -1  24  19     8454.41     9336.17    403.95 o 
   1  24  19     8904.43     9143.38    299.40 o 
   3  24  19     6394.80     6838.58    402.59 o 
  -4  25  19    18425.09    19481.41   1404.64 o 
  -2  25  19    39505.49    39587.12   1973.85 o 
   0  25  19    53056.04    53666.02   1762.69 o 
   2  25  19    39619.27    40025.86    980.59 o 
   4  25  19    18521.89    21093.79    716.82 o 
  -3  26  19     1265.49      798.72    624.29 o 
  -1  26  19     2160.61     1980.30    202.56 o 
   1  26  19     2194.55     1838.94    181.35 o 
   3  26  19     1368.57     1673.33    292.76 o 
  -4  27  19      733.74     -697.73    697.73 o 
  -2  27  19      586.01      165.25    486.58 o 
   0  27  19       28.36     -208.10    481.99 o 
   2  27  19      609.08       47.89    210.12 o 
   4  27  19      667.20      711.81    440.67 o 
  -3  28  19     4888.00     4287.38    743.64 o 
  -1  28  19     7368.63     7209.93    334.58 o 
   1  28  19     7683.01     7100.46    288.17 o 
   3  28  19     5580.15     5664.97    415.67 o 
  -2  29  19    19883.52    19885.37   1184.31 o 
   0  29  19    26832.26    27851.55   1092.50 o 
   2  29  19    19638.22    20203.10    488.07 o 
  -3  30  19      265.84      358.05    596.74 o 
  -1  30  19      468.64      480.75    202.56 o 
   1  30  19      485.87      260.33    206.02 o 
   3  30  19      271.77      372.54    307.08 o 
   0  31  19       56.31      502.69    628.88 o 
   2  31  19      367.06       -0.17    245.20 o 
  -3  32  19     5507.07     6802.89    835.44 o 
  -1  32  19     7249.83     7400.50    341.84 o 
   1  32  19     7529.61     6926.11    343.79 o 
   3  32  19     5835.20     5563.50    697.73 o 
   0  33  19     7799.78     7528.16    392.71 o 
   2  33  19     6592.49     5937.87    510.17 o 
  -1  34  19       24.89      170.60    211.65 o 
   1  34  19       13.09     -241.97    266.57 o 
   0  35  19      471.09     1863.68    385.59 o 
   0   0  20   149358.28   128152.88   2703.69 o 
   2   0  20   109719.41    99507.38   1718.53 o 
   4   0  20    40297.46    34755.44    942.16 o 
   6   0  20     8375.70     8455.41    844.62 o 
  -5   1  20     1574.90     1753.51    477.40 o 
  -3   1  20     1956.22     2090.67    201.81 o 
  -1   1  20      810.82     1740.89    125.74 o 
   1   1  20      617.96     1476.53    103.27 o 
   3   1  20     1831.47     1898.14    199.02 o 
   5   1  20     1480.28     1707.61    468.21 o 
  -6   2  20     1310.55     1808.60    560.02 o 
  -4   2  20     3732.42     4612.30    299.95 o 
  -2   2  20     7467.92     8674.70    278.07 o 
   0   2  20     7772.16     8100.41    194.11 o 
   2   2  20     7973.89     8290.58    231.14 o 
   4   2  20     4194.33     4366.15    463.98 o 
   6   2  20     1381.13     1872.86    532.48 o 
  -5   3  20     2468.23     3222.42    541.66 o 
  -3   3  20     4479.13     4700.81    261.51 o 
  -1   3  20     5513.06     4518.42    130.37 o 
   1   3  20     5704.69     4355.00    151.50 o 
   3   3  20     4300.07     4424.49    262.55 o 
   5   3  20     2568.20     3057.17    569.20 o 
  -6   4  20     6343.87     6417.30    817.08 o 
  -4   4  20    26433.87    25144.26    718.53 o 
  -2   4  20    72245.74    67940.84   1187.76 o 
   0   4  20   104000.52   111569.74   1580.25 o 
   2   4  20    74297.63    68069.13   1314.52 o 
   4   4  20    27206.76    24390.81    719.35 o 
   6   4  20     6355.66     6527.47    743.64 o 
  -5   5  20      332.44      348.87    459.03 o 
  -3   5  20      689.04      707.36    169.74 o 
  -1   5  20      222.30      523.60     69.33 o 
   1   5  20      272.47      569.82     84.54 o 
   3   5  20      636.73      812.03    201.58 o 
   5   5  20      346.46      560.02    413.13 o 
  -6   6  20      908.26     1276.12    569.20 o 
  -4   6  20     2706.78     3649.84    279.83 o 
  -2   6  20     5086.47     5936.33    371.35 o 
   0   6  20     4923.22     6228.14    204.75 o 
   2   6  20     5074.37     6047.66    180.63 o 
   4   6  20     2834.04     3384.64    286.20 o 
   6   6  20     1018.32     1432.19    523.30 o 
  -5   7  20     3997.13     4177.21    688.55 o 
  -3   7  20     6058.45     6998.40    311.73 o 
  -1   7  20     3740.73     4790.58    134.52 o 
   1   7  20     2958.99     4283.61    158.33 o 
   3   7  20     6040.28     6453.57    426.90 o 
   5   7  20     4058.43     4737.23    624.29 o 
  -6   8  20     3561.47     4314.92    789.54 o 
  -4   8  20    23019.27    22092.49    661.11 o 
  -2   8  20    62022.88    58882.35   1787.99 o 
   0   8  20    66932.17    59695.02    865.65 o 
   2   8  20    61250.04    60216.39   1054.29 o 
   4   8  20    22855.02    22033.65   1193.49 o 
   6   8  20     3783.34     4131.31    679.37 o 
  -5   9  20      717.98      624.29    514.12 o 
  -3   9  20      744.99      711.13    241.36 o 
  -1   9  20     4251.15     3684.86    129.01 o 
   1   9  20     3941.71     3852.97    153.39 o 
   3   9  20      913.02      687.22    131.75 o 
   5   9  20      777.90     1248.57    440.67 o 
  -6  10  20      695.72      100.99    587.56 o 
  -4  10  20     2203.80     2579.05    578.38 o 
  -2  10  20     1911.90     2316.34    360.71 o 
   0  10  20      798.48     1360.66     90.39 o 
   2  10  20     1917.35     2043.27    138.54 o 
   6  10  20      688.49     1046.60    504.94 o 
  -5  11  20     5374.81     4663.79    752.82 o 
  -3  11  20     1651.37     1844.31    301.39 o 
  -1  11  20     7112.21     6735.94    210.76 o 
   1  11  20     7435.69     7054.66    195.29 o 
   3  11  20     2398.12     1893.16    185.63 o 
   5  11  20     5587.23     5664.48    661.01 o 
  -4  12  20     8216.38     8694.50    596.74 o 
  -2  12  20    19963.07    20489.55    570.56 o 
   0  12  20    48617.93    49331.75    727.99 o 
   2  12  20    20087.06    20139.96    385.94 o 
   6  12  20     4009.54     4314.92    706.91 o 
  -5  13  20      925.84      403.95    560.02 o 
  -3  13  20     1099.36     1773.80    307.08 o 
  -1  13  20     1507.81     1867.72    114.35 o 
   1  13  20     1835.58     1255.05    102.15 o 
   3  13  20     1398.65     1371.95    146.02 o 
   5  13  20     1049.15     1441.37    459.03 o 
  -4  14  20      149.24      -45.90    495.76 o 
  -2  14  20      714.88     1538.32    436.08 o 
   0  14  20        3.21      823.50    101.01 o 
   2  14  20      773.48     1557.34    118.28 o 
   6  14  20      152.00      514.12    523.30 o 
  -5  15  20     7864.37     7004.86    890.53 o 
  -3  15  20    12900.75    13394.62    908.89 o 
  -1  15  20    13187.28    12141.91    459.45 o 
   1  15  20    13269.52    11352.69    251.51 o 
   3  15  20    13053.84    12632.01    553.72 o 
   5  15  20     7813.44     7932.11    752.82 o 
  -4  16  20     6146.98     5866.46    771.18 o 
  -2  16  20    11334.87    11835.44    619.70 o 
   0  16  20    18538.79    19510.71    856.85 o 
   2  16  20    12581.11    12373.80    274.37 o 
  -5  17  20     1688.70     1496.45    661.01 o 
  -3  17  20     4362.18     4581.16    716.09 o 
  -1  17  20     6839.34     6893.59    283.58 o 
   1  17  20     6812.46     7147.53    200.96 o 
   3  17  20     4435.71     5191.06    248.18 o 
  -4  18  20      728.27       91.81    560.02 o 
  -2  18  20     3118.58     2754.21    514.12 o 
   0  18  20     2525.43     5328.57    214.52 o 
   2  18  20     3001.39     3501.65    171.35 o 
   4  18  20      707.84     1055.78    220.34 o 
  -5  19  20     8407.69     7372.09    973.15 o 
  -3  19  20    21012.79    20647.37   1221.03 o 
  -1  19  20    19374.59    18842.25    611.56 o 
   1  19  20    19266.47    19309.23    390.90 o 
   3  19  20    20866.59    19437.94   1091.18 o 
  -4  20  20     4987.88     3846.71    743.64 o 
  -2  20  20     8500.74     8005.56    817.08 o 
   0  20  20     6830.54    11402.16    349.90 o 
   2  20  20     8513.15    10003.19    405.10 o 
   4  20  20     4987.97     5701.21    394.77 o 
  -5  21  20     1411.87      376.41    725.27 o 
  -3  21  20     3969.91     3846.71    670.19 o 
  -1  21  20     4298.71     4947.17    335.10 o 
   1  21  20     4509.07     4983.01    198.09 o 
   3  21  20     4060.12     4897.07    318.58 o 
  -4  22  20     1554.19      495.76    670.19 o 
  -2  22  20     4721.08     4250.66    716.09 o 
   0  22  20    11170.17     9165.82    373.23 o 
   2  22  20     4942.71     4595.65    205.10 o 
   4  22  20     1468.75     1669.52    312.14 o 
  -3  23  20     9826.30     8886.90    945.61 o 
  -1  23  20    14205.77    13678.84    450.30 o 
   1  23  20    13982.36    13771.56    366.22 o 
   3  23  20     9064.53     9840.90    465.00 o 
  -2  24  20     1253.63      615.11    569.20 o 
   0  24  20      813.46     2038.11    321.32 o 
   2  24  20     1180.90     1982.02    240.34 o 
   4  24  20     1317.08     2527.80    748.23 o 
  -3  25  20     2079.34     1175.13    633.47 o 
  -1  25  20     2855.68     2396.06    252.47 o 
   1  25  20     2794.06     2494.21    186.99 o 
   3  25  20     2012.62     2511.13    299.31 o 
  -4  26  20     2686.63     1175.13    752.82 o 
  -2  26  20     7188.69     6261.23    771.18 o 
   0  26  20     9282.26     9200.04    392.71 o 
   2  26  20     7177.33     6663.90    278.00 o 
   4  26  20     2797.72     2506.33    376.41 o 
  -3  27  20     7863.01     6114.34    899.71 o 
  -1  27  20     7897.90     7699.90    394.77 o 
   1  27  20     7715.69     7590.92    293.58 o 
   3  27  20     7379.03     7894.77    453.50 o 
  -4  28  20      758.69     -734.45    734.45 o 
   0  28  20      301.92     1670.88    339.69 o 
   2  28  20      497.76     1370.00    283.96 o 
  -3  29  20     1444.70      532.48    624.29 o 
  -1  29  20     2270.85     2161.31    222.79 o 
   1  29  20     2297.10     1984.91    199.40 o 
   3  29  20     1532.08     1344.70    316.31 o 
   0  30  20     9726.71     9840.04    421.96 o 
   2  30  20     6266.76     5818.17    344.53 o 
  -3  31  20     2446.48     3323.41    661.01 o 
  -1  31  20     3553.21     5136.08    313.16 o 
   1  31  20     3518.40     4490.05    308.46 o 
   3  31  20     2399.90     4002.78    642.65 o 
   0  32  20     1185.37     2024.39    468.21 o 
   2  32  20     1181.80     1240.18    276.95 o 
  -1  33  20      287.69      395.18    211.65 o 
   1  33  20      292.21     -102.91    327.20 o 
   0  34  20     7432.84     7111.82    436.08 o 
   2  34  20     5742.06     4770.33    366.78 o 
  -1  35  20     2696.92     4848.59    371.82 o 
   1   0  21    76332.91    73762.05   1240.25 o 
   3   0  21    65749.70    55917.27   1916.68 o 
   5   0  21    28252.69    26780.06   1432.19 o 
  -6   1  21     3283.44     3158.16    605.93 o 
  -4   1  21    16613.19    15256.51    512.96 o 
  -2   1  21    41013.28    40908.24    737.71 o 
   0   1  21    46379.97    48043.53    744.56 o 
   2   1  21    41308.73    40787.94    737.66 o 
   4   1  21    16804.97    15239.02    513.90 o 
   6   1  21     3405.80     3497.84    605.93 o 
  -5   2  21      108.74     -137.71    440.67 o 
  -3   2  21      440.92      231.66    165.16 o 
  -1   2  21      439.23      111.03     74.82 o 
   1   2  21      445.01       69.91     79.96 o 
   3   2  21      427.86      241.49    166.99 o 
   5   2  21       97.51       -9.18    413.13 o 
  -6   3  21     4933.18     4627.07    762.00 o 
  -4   3  21    18410.00    17135.13    591.98 o 
  -2   3  21    47886.96    47335.59    912.42 o 
   0   3  21    72125.59    73948.80   1059.37 o 
   2   3  21    46525.64    45546.01    903.10 o 
   4   3  21    17617.79    17182.06    557.70 o 
   6   3  21     4654.39     4893.31    716.09 o 
  -5   4  21    20858.99    20895.24   1221.03 o 
  -3   4  21    38632.81    35560.84    926.89 o 
  -1   4  21    52557.27    53687.24    820.73 o 
   1   4  21    52560.17    54033.58   1042.45 o 
   3   4  21    38263.69    34546.68   1036.46 o 
   5   4  21    20342.61    20087.34   1175.13 o 
  -6   5  21     1394.89      890.53    560.02 o 
  -4   5  21     5957.30     5794.55    319.30 o 
  -2   5  21    14014.13    14127.21    302.03 o 
   0   5  21    21388.35    20112.76    325.03 o 
   2   5  21    14017.64    14300.04    332.88 o 
   4   5  21     6058.78     5251.87    372.78 o 
   6   5  21     1490.88     1551.54    532.48 o 
  -5   6  21      192.48     -192.79    449.85 o 
  -3   6  21      243.16      352.33    165.92 o 
  -1   6  21      110.30      -21.27     68.80 o 
   1   6  21      159.10      -83.06     83.06 o 
   3   6  21      247.28      392.61    202.96 o 
   5   6  21      199.06      302.96    413.13 o 
  -6   7  21     5915.91     5058.56    817.08 o 
  -4   7  21    26262.16    24448.46    709.62 o 
  -2   7  21    69864.29    61774.05   1643.06 o 
   0   7  21    78309.37    75813.48   1088.10 o 
   2   7  21    69294.09    63250.82   1348.23 o 
   4   7  21    25737.67    23181.23   1276.12 o 
   6   7  21     5479.71     5177.91    716.09 o 
  -3   8  21    31622.51    32372.83    838.55 o 
  -1   8  21    33636.52    35931.85    541.97 o 
   1   8  21    34274.14    36019.49    635.06 o 
   3   8  21    32080.91    29804.33    957.35 o 
   5   8  21    15120.08    15763.24   1009.88 o 
  -6   9  21      359.05     -284.60    569.20 o 
  -4   9  21     1776.53     2291.88    353.75 o 
  -2   9  21     3052.53     3041.27    213.82 o 
   0   9  21     4132.75     2860.64    123.63 o 
   2   9  21     3079.44     3004.06    155.12 o 
   4   9  21     1619.43     2478.79    440.67 o 
   6   9  21      394.31      569.20    495.76 o 
  -5  10  21      211.41     -293.78    504.94 o 
  -3  10  21      235.75      178.97    200.17 o 
  -1  10  21     2189.78     1742.63    107.17 o 
   1  10  21     2097.56     1854.23    114.44 o 
   3  10  21      249.71      219.32    134.16 o 
   5  10  21      221.98      514.12    431.49 o 
  -4  11  21    22084.86    20996.21    849.23 o 
  -2  11  21    55324.13    56425.71   1410.05 o 
   0  11  21   105178.52   111004.18   1672.94 o 
   2  11  21    54833.52    57316.86   1265.83 o 
   6  11  21     8510.93     9052.16    853.80 o 
  -5  12  21     9539.84     8868.54    872.17 o 
  -3  12  21    11339.21    11405.50    547.83 o 
  -1  12  21    27224.43    24811.50    420.90 o 
   1  12  21    25506.18    23829.35    456.57 o 
   3  12  21     9890.86     9285.10    334.54 o 
   5  12  21     9256.53     8776.74    771.18 o 
  -4  13  21       61.60     -376.41    477.40 o 
  -2  13  21      575.77      509.17    293.78 o 
   0  13  21     1222.69      978.31    105.62 o 
   2  13  21      529.46      730.11    104.56 o 
  -5  14  21      638.84      358.05    578.38 o 
  -3  14  21      972.67     1289.09    309.78 o 
  -1  14  21       56.46      277.14    101.55 o 
   1  14  21      269.43       19.21    102.49 o 
   3  14  21     1250.60     1102.53    151.04 o 
   5  14  21      800.93     1542.36    486.58 o 
  -4  15  21    29268.04    30378.89   1652.52 o 
  -2  15  21    71517.27    68701.16   2249.27 o 
   0  15  21   105250.75   107973.21   1805.97 o 
   2  15  21    69381.26    67111.72   1219.40 o 
  -5  16  21     6391.00     5682.84    862.98 o 
  -3  16  21    11265.72    11209.62    862.98 o 
  -1  16  21    19480.25    22346.01    709.71 o 
   1  16  21    19559.51    22437.24    406.68 o 
   3  16  21    10877.75    10843.92    408.58 o 
   5  16  21     6275.46     7785.22    743.64 o 
  -4  17  21      119.05     -523.30    523.30 o 
  -2  17  21      176.23     -413.13    413.13 o 
   0  17  21        0.46       66.90    115.86 o 
   2  17  21      177.18       71.71    110.10 o 
  -5  18  21     1875.42     1450.55    688.55 o 
  -3  18  21     5477.46     5618.58    762.00 o 
  -1  18  21     4247.92     3599.84    290.20 o 
   1  18  21     4079.96     3539.46    167.49 o 
   3  18  21     5578.89     6182.07    323.45 o 
  -4  19  21    32805.49    34776.44   1845.32 o 
  -2  19  21    73949.60    76594.46   3378.49 o 
   0  19  21    77046.16    79393.30   1663.98 o 
   2  19  21    73656.17    73682.77   1185.27 o 
   4  19  21    33118.79    33739.02   1276.12 o 
  -5  20  21     2664.75     1523.99    734.45 o 
  -3  20  21     8911.43     7821.94    853.80 o 
  -1  20  21     8267.64     7337.43    318.94 o 
   1  20  21     8166.26     7243.32    225.57 o 
   3  20  21     8676.20     8386.97    368.86 o 
  -4  21  21      622.07     -605.93    605.93 o 
  -2  21  21      505.59     -394.77    477.40 o 
   0  21  21      266.30     1272.96    197.92 o 
   2  21  21      495.70       59.32    129.66 o 
   4  21  21      694.47      339.69    266.24 o 
  -3  22  21     4806.48     4324.10    706.91 o 
  -1  22  21     6881.89     7223.31    322.84 o 
   1  22  21     7461.26     7127.22    233.58 o 
   3  22  21     5216.48     5577.64    371.20 o 
  -4  23  21    20797.65    21905.12   1459.73 o 
  -2  23  21    44893.77    43323.66   2102.38 o 
   0  23  21    62048.12    60473.18   1571.00 o 
   2  23  21    44658.84    42643.96    942.89 o 
   4  23  21    20623.00    23258.37   1602.03 o 
  -3  24  21     2864.15     1634.16    661.01 o 
  -1  24  21     4551.63     4338.78    362.64 o 
   1  24  21     4537.00     4090.39    240.79 o 
   3  24  21     2919.77     3390.05    351.62 o 
  -4  25  21      337.42     -670.19    670.19 o 
  -2  25  21      257.40     -514.12    514.12 o 
   0  25  21       27.50      -41.31    224.93 o 
   2  25  21      262.42      -26.33    167.81 o 
   4  25  21      348.94      562.18    403.95 o 
  -3  26  21     6393.37     5223.81    807.90 o 
  -1  26  21     7137.67     6998.43    514.12 o 
   1  26  21     7179.14     6792.50    281.78 o 
   3  26  21     6517.46     7283.16    428.74 o 
  -4  27  21    13929.14    11677.83   1211.85 o 
   0  27  21    31953.56    31413.36   1078.73 o 
   2  27  21    26588.33    26900.09    751.54 o 
   4  27  21    13543.65    15322.57    945.61 o 
  -3  28  21      719.92     -596.74    615.11 o 
  -1  28  21     1136.42     1233.83    211.58 o 
   1  28  21     1178.01     1132.89    189.32 o 
   3  28  21      745.42     1011.93    353.46 o 
   0  29  21       58.49       45.13    596.74 o 
   2  29  21      290.52       60.01    207.83 o 
  -3  30  21     3845.97     3507.02    725.27 o 
  -1  30  21     6107.51     6673.67    358.05 o 
   1  30  21     6257.34     6114.03    328.31 o 
   3  30  21     4409.79     4553.62    642.65 o 
   0  31  21    11937.90    10755.09    451.14 o 
   2  31  21     9044.55     8682.46    328.42 o 
  -1  32  21       95.42      -89.97    204.98 o 
   1  32  21       90.19     -122.12    264.94 o 
   0  33  21      499.56      733.95    789.54 o 
   2  33  21      496.11      479.72    292.18 o 
  -1  34  21     6353.06     7242.57    348.45 o 
   1  34  21     6493.59     6380.58    743.64 o 
   0   0  22    13821.16    16169.65    529.58 o 
   2   0  22    13509.58    14767.42    468.64 o 
   4   0  22     6535.66     7731.25    431.49 o 
   6   0  22     2001.25     2001.39    569.20 o 
  -5   1  22      911.19     1450.55    486.58 o 
  -3   1  22      531.30     1010.56    182.79 o 
  -1   1  22      111.84      515.48     82.19 o 
   1   1  22      395.49      476.92     88.50 o 
   3   1  22      956.81      758.79    196.16 o 
   5   1  22     1022.57     1266.93    468.21 o 
  -6   2  22     5569.35     5829.74    789.54 o 
  -4   2  22    23084.21    21062.20    640.74 o 
  -2   2  22    64683.38    63814.11   1120.37 o 
   0   2  22    88370.77    84241.07   1274.61 o 
   2   2  22    63820.43    63219.61   1218.81 o 
   4   2  22    22406.60    21104.88    763.35 o 
   6   2  22     5700.30     5811.37    762.00 o 
  -5   3  22      340.37      945.61    468.21 o 
  -3   3  22      351.80      715.73    175.05 o 
  -1   3  22       17.86      527.26     83.38 o 
   1   3  22        5.91      436.80     89.88 o 
   3   3  22      393.56      539.86    173.38 o 
   5   3  22      341.07      973.15    449.85 o 
  -6   4  22     1424.83     1680.07    587.56 o 
  -4   4  22     4166.27     4408.93    325.11 o 
  -2   4  22    10333.97    10018.66    325.25 o 
   0   4  22    11624.68    10489.75    261.51 o 
   2   4  22    10312.27    10458.60    270.79 o 
   4   4  22     3990.31     3975.24    569.20 o 
   6   4  22     1429.95     1689.25    541.66 o 
  -5   5  22     2507.71     3011.26    560.02 o 
  -3   5  22     2959.52     2251.24    217.89 o 
  -1   5  22     2538.37     2757.13    132.92 o 
   1   5  22     2386.54     2848.49    146.65 o 
   3   5  22     2883.55     2363.96    245.59 o 
   5   5  22     2578.34     3093.89    578.38 o 
  -6   6  22     4486.09     4406.73    798.72 o 
  -4   6  22    18460.31    17322.40    562.08 o 
  -2   6  22    49823.25    48537.86    866.95 o 
   0   6  22    68528.92    68721.42    991.93 o 
   2   6  22    50463.90    48321.99   1132.68 o 
   4   6  22    18628.19    17030.17   1019.06 o 
   6   6  22     4580.07     5067.74    725.27 o 
  -5   7  22      348.31      881.35    514.12 o 
  -3   7  22     1307.38     1898.01    236.43 o 
  -1   7  22     2599.40     2769.50    127.93 o 
   1   7  22     2735.12     2629.51    144.39 o 
   3   7  22     1433.15     1814.57    168.00 o 
   5   7  22      437.38      817.08    440.67 o 
  -4   8  22     2477.26     2864.51    352.75 o 
  -2   8  22     2841.16     2835.35    219.50 o 
   0   8  22     2970.13     2138.32    104.99 o 
   2   8  22     3438.10     3093.53    158.13 o 
   4   8  22     2661.96     2524.69    449.85 o 
   6   8  22     1103.16     1468.91    541.66 o 
  -5   9  22     2608.18     2634.86    596.74 o 
  -3   9  22     2779.40     3119.28    255.96 o 
  -1   9  22     2582.96     2753.95    121.82 o 
   1   9  22     3143.51     2678.45    143.45 o 
   3   9  22     3550.41     3121.57    199.79 o 
   5   9  22     2813.57     3194.88    532.48 o 
  -4  10  22     8621.97     8914.15    561.28 o 
  -2  10  22    15546.87    14423.04    458.71 o 
   0  10  22    21079.58    23604.75    446.81 o 
   2  10  22    16261.96    14671.12    373.69 o 
   4  10  22     9402.47     8629.84    697.73 o 
  -5  11  22     1015.92      422.31    541.66 o 
  -3  11  22      847.97      770.37    491.17 o 
  -1  11  22     2207.66     2156.42    124.16 o 
   1  11  22     2812.80     2525.79    137.45 o 
   3  11  22     1532.43     1221.01    126.79 o 
   5  11  22     1150.05     1138.41    468.21 o 
  -4  12  22      157.09      618.95    403.95 o 
  -2  12  22       69.65      346.12    180.25 o 
   0  12  22     1115.56     1300.29    111.73 o 
   2  12  22       43.96      259.03    109.83 o 
  -5  13  22     5902.81     4544.44    807.90 o 
  -3  13  22     7948.31     7772.77    486.75 o 
  -1  13  22     6361.21     6779.82    184.80 o 
   1  13  22     5884.13     6254.59    200.57 o 
   3  13  22     7285.07     6592.25    227.94 o 
   5  13  22     5748.92     5884.82    679.37 o 
  -4  14  22     8036.12     8290.16    853.80 o 
  -2  14  22    18438.45    20019.58   1198.08 o 
   0  14  22    28450.50    30632.72    633.08 o 
   2  14  22    18962.09    19974.57    542.25 o 
  -5  15  22     1750.81     1597.44    661.01 o 
  -3  15  22     4452.78     3966.06    661.01 o 
  -1  15  22     7866.10     8685.91    263.41 o 
   1  15  22     7784.79     8324.65    232.85 o 
   3  15  22     4481.69     5358.91    290.68 o 
   5  15  22     1996.34     2781.75    550.84 o 
  -4  16  22      215.47     -523.30    523.30 o 
  -2  16  22      244.87      383.62    316.73 o 
   0  16  22       49.31      757.42    113.71 o 
   2  16  22      223.31      470.89    113.70 o 
  -5  17  22     6211.39     4893.31    899.71 o 
  -3  17  22    11702.83    10805.67    890.53 o 
  -1  17  22     9853.69     9944.29    389.12 o 
   1  17  22    10095.01    10217.68    258.01 o 
   3  17  22    11432.52    11157.86    598.02 o 
   5  17  22     6155.89     7050.77    762.00 o 
  -2  18  22     4613.10     4452.63    716.09 o 
   0  18  22     3859.05     5641.84    361.76 o 
   2  18  22     4948.13     5677.82    214.87 o 
   4  18  22     3858.59     4672.97    348.87 o 
  -5  19  22     1765.85      642.65    706.91 o 
  -3  19  22     5474.43     4562.80    752.82 o 
  -1  19  22     5909.69     5197.93    509.53 o 
   1  19  22     5978.22     4989.03    217.61 o 
   3  19  22     5608.18     5694.71    367.23 o 
  -4  20  22      335.97     -605.93    605.93 o 
  -2  20  22     2155.80     2350.26    550.84 o 
   0  20  22     7254.61     7322.59    280.63 o 
   2  20  22     2265.64     2726.95    178.85 o 
   4  20  22      373.44      459.03    247.88 o 
  -3  21  22     9098.70     8510.50    881.35 o 
  -1  21  22    17516.76    15865.05    498.73 o 
   1  21  22    17361.41    15735.91    351.97 o 
   3  21  22     8867.78     9417.40    442.87 o 
  -4  22  22     1872.57      532.48    688.55 o 
  -2  22  22     2175.60     1744.33    578.38 o 
   0  22  22     2654.98     5049.38    468.21 o 
   2  22  22     1942.52     2176.87    251.47 o 
   4  22  22     1860.97     3075.53    394.77 o 
  -3  23  22     3193.22     2846.01    679.37 o 
  -1  23  22     4785.03     4769.21    546.25 o 
   1  23  22     4716.15     4379.57    244.48 o 
   3  23  22     3142.85     3818.19    355.45 o 
  -4  24  22     1515.29     -119.35    706.91 o 
  -2  24  22     4333.62     3488.66    633.47 o 
   0  24  22     5743.78     5860.91    334.28 o 
   2  24  22     4298.40     4044.87    245.41 o 
   4  24  22     1526.36     1735.15    339.69 o 
  -1  25  22     9123.52     9859.67    509.53 o 
   1  25  22     8845.86     9540.06    316.33 o 
   3  25  22     6994.38     8186.94    472.81 o 
  -4  26  22     1361.12     -743.64    743.64 o 
   0  26  22       68.86      633.47    321.32 o 
   2  26  22      914.62     1652.31    219.50 o 
  -3  27  22     2279.65      569.20    679.37 o 
  -1  27  22     2992.17     3208.01    376.41 o 
   1  27  22     3106.05     3166.44    229.20 o 
   3  27  22     2424.08     2204.76    317.38 o 
   0  28  22     6473.69     6631.90    514.12 o 
   2  28  22     4790.25     4413.69    332.60 o 
  -3  29  22     3730.87     2965.36    734.45 o 
  -1  29  22     3732.30     4313.34    316.73 o 
   1  29  22     3716.65     4438.35    270.52 o 
   3  29  22     3578.43     4985.11    633.47 o 
   0  30  22      868.58     1417.76    394.77 o 
   2  30  22      687.99     1072.80    202.97 o 
  -1  31  22     1034.76     1112.70    216.17 o 
   1  31  22     1084.41      519.86    321.32 o 
   0  32  22     5760.75     4676.78    500.35 o 
   2  32  22     4350.52     4229.96    420.06 o 
  -1  33  22     2074.04     2786.58    266.54 o 
   1  33  22     1835.14     1432.19    449.85 o 
   1   0  23      845.21      790.87     97.93 o 
   3   0  23      313.58      223.97    172.38 o 
   5   0  23        0.71     -174.43    422.31 o 
  -6   1  23     4424.65     4792.32    762.00 o 
  -4   1  23    19265.65    18570.47    698.71 o 
  -2   1  23    49203.89    50663.67    987.91 o 
   0   1  23    69789.39    78141.09   1187.21 o 
   2   1  23    50036.13    49627.88    985.76 o 
   4   1  23    19426.24    18453.18   1083.32 o 
   6   1  23     4274.65     4351.65    743.64 o 
  -5   2  23    23132.92    21657.24   1257.75 o 
  -3   2  23    48348.18    41104.86   1069.66 o 
  -1   2  23    70286.93    72198.28   1140.41 o 
   1   2  23    70169.67    72698.84   1222.12 o 
   3   2  23    47391.32    40641.51   1713.49 o 
   5   2  23    22735.22    21473.63   1230.21 o 
  -6   3  23     2053.83     1588.26    578.38 o 
  -4   3  23     9095.82     8132.84    425.32 o 
  -2   3  23    25501.98    22948.78    450.19 o 
   0   3  23    36387.78    34844.13    574.62 o 
   2   3  23    25801.73    22843.45    490.21 o 
   4   3  23     8999.37     7821.94    697.73 o 
   6   3  23     2111.43     1689.25    560.02 o 
  -5   4  23       42.22     -229.52    459.03 o 
  -3   4  23       34.69     -144.76    168.56 o 
  -1   4  23       53.65      -83.38     83.38 o 
   1   4  23       51.98      -88.74     88.74 o 
   3   4  23       51.45     -130.01    171.59 o 
   5   4  23       49.02     -229.52    413.13 o 
  -4   5  23    23827.14    19981.19    745.29 o 
  -2   5  23    64773.87    61885.74   1198.12 o 
   0   5  23    91599.02    94547.94   1350.23 o 
   2   5  23    62685.96    61468.25   1189.28 o 
   4   5  23    22292.29    20693.27   1147.59 o 
   6   5  23     5518.71     4994.29    716.09 o 
  -5   6  23    17792.49    18113.49   1138.41 o 
  -3   6  23    34070.86    33346.19    876.13 o 
  -1   6  23    53813.24    55785.32    892.27 o 
   1   6  23    55250.94    55845.38    958.01 o 
   3   6  23    33568.17    30946.96   1045.87 o 
   5   6  23    17526.79    16589.50   1064.96 o 
  -4   7  23     2927.42     3437.33    314.13 o 
  -2   7  23     7473.28     6353.22    200.36 o 
   0   7  23    12664.56    12659.57    237.74 o 
   2   7  23     7832.26     6827.04    223.46 o 
   4   7  23     3106.75     2992.90    550.84 o 
  -5   8  23       64.27     -449.85    486.58 o 
  -3   8  23       88.33      287.78    181.35 o 
  -1   8  23       51.53      118.78     89.29 o 
   1   8  23       15.53       93.27     97.61 o 
   3   8  23      169.99      201.68    130.46 o 
   5   8  23      116.79      266.24    449.85 o 
  -4   9  23    18919.38    17195.42   1092.50 o 
  -2   9  23    49119.00    45551.20   2212.31 o 
   0   9  23    65348.95    66306.68   1019.48 o 
   2   9  23    47591.93    45382.07    958.06 o 
   4   9  23    17842.30    17250.51   1028.24 o 
  -5  10  23     9147.18     8336.06    872.17 o 
  -3  10  23    15153.58    13379.99    452.18 o 
  -1  10  23    15546.02    14967.39    323.08 o 
   1  10  23    13429.42    14960.67    318.62 o 
   3  10  23    13651.85    12996.54    324.41 o 
   5  10  23     8759.05     9584.64    789.54 o 
  -4  11  23      901.14      815.97    367.23 o 
  -2  11  23     3083.97     3298.86    325.29 o 
   0  11  23     5025.29     5453.06    192.41 o 
   2  11  23     2856.89     3226.56    169.56 o 
  -5  12  23      549.08      137.71    569.20 o 
  -3  12  23      644.51      676.68    298.41 o 
  -1  12  23      719.87      183.76     94.80 o 
   1  12  23     1057.76      500.26    109.44 o 
   3  12  23     1068.37      433.77    126.59 o 
   5  12  23      669.96      688.55    468.21 o 
  -4  13  23    24890.61    25237.71   1432.19 o 
  -2  13  23    53131.18    49967.98   2905.69 o 
   0  13  23    79229.73    82261.16   1388.39 o 
   2  13  23    51720.35    48653.29   1099.36 o 
  -5  14  23     7553.32     6095.98    872.17 o 
  -3  14  23    13630.43    12561.86    616.30 o 
  -1  14  23    23709.76    21923.67    391.83 o 
   1  14  23    23981.48    21227.20    424.11 o 
   3  14  23    13530.32    11853.62    357.35 o 
   5  14  23     7416.17     7372.09    752.82 o 
  -4  15  23       23.91     -514.12    514.12 o 
  -2  15  23      160.51     -309.76    399.36 o 
   0  15  23      188.56      301.31    111.43 o 
   2  15  23       85.63      303.18    122.16 o 
  -5  16  23     1268.15      743.64    651.83 o 
  -3  16  23     2660.46     3038.81    578.38 o 
  -1  16  23     1752.98     2467.47    197.44 o 
   1  16  23     1731.18     2267.50    144.54 o 
   3  16  23     2767.68     3424.40    385.59 o 
   5  16  23     1470.19     1781.05    550.84 o 
  -4  17  23    28184.19    30332.99   1680.07 o 
  -2  17  23    63388.12    66027.49   2855.19 o 
   0  17  23    72619.12    74628.21   1713.38 o 
   2  17  23    63940.41    61023.67   1001.75 o 
  -5  18  23     3813.63     2497.15    752.82 o 
  -3  18  23     9542.95     9492.83    862.98 o 
  -1  18  23     8881.97     8319.28    286.78 o 
   1  18  23     8718.50     8015.13    237.82 o 
   3  18  23     9427.08    10538.96    569.20 o 
   0  19  23        2.07      -67.26    131.95 o 
   2  19  23       42.38     -106.33    121.24 o 
   4  19  23      261.82      229.52    229.52 o 
  -3  20  23     4181.48     3415.22    633.47 o 
  -1  20  23     8124.37     8086.04    338.55 o 
   1  20  23     8399.02     7808.89    261.53 o 
   3  20  23     4446.43     4346.51    341.84 o 
  -4  21  23    23554.81    24383.90   1514.81 o 
  -2  21  23    56724.16    56865.17   2598.13 o 
   0  21  23    83464.34    83610.62   2132.52 o 
   2  21  23    56169.28    54235.59   1174.74 o 
   4  21  23    23351.47    23686.17    963.97 o 
  -3  22  23     4989.68     4094.59    716.09 o 
  -1  22  23     8459.71     9408.06    394.77 o 
   1  22  23     8136.99     9018.91    286.83 o 
   3  22  23     4909.04     5500.95    373.84 o 
   0  23  23       77.57      614.09    204.41 o 
   2  23  23      187.54      -33.57    164.12 o 
   4  23  23      263.05        0.00    293.78 o 
  -3  24  23     5692.01     4516.90    771.18 o 
  -1  24  23     5173.15     4764.28    743.64 o 
   1  24  23     5320.78     4552.74    280.69 o 
   3  24  23     5755.85     6440.40    406.51 o 
  -4  25  23    14934.13    12944.77   1257.75 o 
   0  25  23    38394.09    35552.89    986.74 o 
   2  25  23    30085.26    29618.79    643.98 o 
   4  25  23    14513.87    15597.99    734.45 o 
  -3  26  23     1174.17     -211.16    651.83 o 
  -1  26  23     1802.11     2041.30    270.83 o 
   1  26  23     1866.32     1979.35    215.56 o 
   3  26  23     1154.65     1774.55    305.85 o 
   0  27  23       54.07        4.59    371.82 o 
   2  27  23      398.01      -28.50    181.01 o 
  -3  28  23     5056.99     3938.51    780.36 o 
  -1  28  23     5362.70     6537.39    381.00 o 
   1  28  23     5542.97     6246.21    318.45 o 
   3  28  23     5415.88     5895.03    428.74 o 
   0  29  23    15424.07    14412.51    519.22 o 
   2  29  23    13209.05    12514.74    380.35 o 
  -1  30  23      248.67      197.46    207.34 o 
   1  30  23      286.72     -240.53    241.82 o 
   3  30  23      137.57      137.71    486.58 o 
   0  31  23      282.93      224.03    775.77 o 
   2  31  23      275.05      309.20    226.56 o 
  -1  32  23     5980.08     6874.58    352.94 o 
   1  32  23     6065.95     6165.47    454.44 o 
   0  33  23     8309.44     9125.60    633.47 o 
   0   0  24    82643.67    82262.03   2134.34 o 
   2   0  24    45162.29    44843.46    813.98 o 
   4   0  24    14245.63    14918.62    945.61 o 
  -5   1  24      107.53     1000.69    486.58 o 
  -3   1  24      514.35      585.66    181.52 o 
  -1   1  24        4.21      532.46     93.30 o 
   1   1  24        1.77      472.01     97.26 o 
   3   1  24      372.04      860.06    185.83 o 
   5   1  24       73.82      615.11    449.85 o 
  -4   2  24     6770.96     6610.09    661.01 o 
  -2   2  24    13022.54    12567.82    343.41 o 
   0   2  24    14326.01    13914.34    269.35 o 
   2   2  24    12672.66    13520.89    324.16 o 
   4   2  24     6429.05     6022.53    633.47 o 
  -5   3  24     1268.61     1569.90    514.12 o 
  -3   3  24     1329.76      984.96    190.01 o 
  -1   3  24     1116.47     1255.35    101.54 o 
   1   3  24     1064.70     1157.27    109.13 o 
   3   3  24     1467.01     1010.65    190.64 o 
   5   3  24     1359.91     1753.51    495.76 o 
  -4   4  24    15720.73    14705.71    597.79 o 
  -2   4  24    41009.01    38510.73    697.76 o 
   0   4  24    58479.00    61128.08    890.88 o 
   2   4  24    40303.29    37112.13    789.77 o 
   4   4  24    15334.42    14533.03    936.43 o 
  -5   5  24      234.70      495.76    504.94 o 
  -3   5  24      623.76      815.98    188.81 o 
  -1   5  24      996.92     1117.20    101.00 o 
   1   5  24     1293.77     1217.87    112.29 o 
   3   5  24      970.46      522.99    184.41 o 
   5   5  24      314.13      817.08    449.85 o 
  -4   6  24     3216.25     3702.62    340.59 o 
  -2   6  24     5140.71     4422.79    251.32 o 
   0   6  24     9269.88     9144.20    211.93 o 
   2   6  24     5317.40     5179.40    204.57 o 
   4   6  24     3112.23     3626.37    569.20 o 
  -5   7  24     1548.30     1377.10    550.84 o 
  -3   7  24     1550.38     2489.14    237.02 o 
  -1   7  24      541.43     1041.47    102.40 o 
   1   7  24      729.37      862.93    110.17 o 
   3   7  24     1800.56     2135.44    186.87 o 
   5   7  24     1725.85     1781.05    495.76 o 
  -4   8  24     8413.68     8134.09    771.18 o 
  -2   8  24    18258.51    16278.41    386.51 o 
   0   8  24    24967.66    22909.78    495.39 o 
   2   8  24    18669.72    15556.20    450.54 o 
   4   8  24     8677.51     8290.16    706.91 o 
  -5   9  24      660.43      661.01    541.66 o 
  -3   9  24     2032.33     2257.18    237.02 o 
  -1   9  24     3862.54     4075.28    176.89 o 
   1   9  24     4269.81     4639.87    181.38 o 
   3   9  24     2467.76     2517.01    170.62 o 
   5   9  24      844.02     1110.86    477.40 o 
  -4  10  24     1264.76      936.43    504.94 o 
  -2  10  24      951.76      545.87    171.00 o 
   0  10  24      853.22      765.93    110.25 o 
   2  10  24     1591.75      986.18    133.34 o 
   4  10  24     1684.12     1064.96    431.49 o 
  -5  11  24     3099.91     2230.91    615.11 o 
  -3  11  24     5309.54     5226.40    450.86 o 
  -1  11  24     2729.07     3260.34    168.45 o 
   1  11  24     2548.48     3484.47    170.90 o 
   3  11  24     4756.66     4535.90    342.05 o 
   5  11  24     2862.70     3029.63    560.02 o 
  -4  12  24     6478.81     6169.42    762.00 o 
  -2  12  24    13579.63    15329.51    902.88 o 
   0  12  24    12267.27    13552.82    308.26 o 
   2  12  24    13739.80    13892.47    562.99 o 
  -5  13  24     2049.41     1542.36    633.47 o 
  -3  13  24     3761.26     4598.25    853.80 o 
  -1  13  24     6210.55     7800.67    227.59 o 
   1  13  24     6403.92     7946.35    227.93 o 
   3  13  24     4078.98     4004.41    234.75 o 
   5  13  24     2349.24     2717.48    550.84 o 
  -4  14  24      658.39      266.24    541.66 o 
  -2  14  24     1288.62     1646.86    296.72 o 
   0  14  24     1556.33     2636.01    196.35 o 
   2  14  24     1415.85     2205.89    160.32 o 
  -5  15  24     3953.97     4269.02    752.82 o 
  -3  15  24     7148.34     7518.98    771.18 o 
  -1  15  24     5501.89     6984.06    615.11 o 
   1  15  24     5373.93     6768.57    233.43 o 
   3  15  24     6583.49     6478.08    335.10 o 
   5  15  24     3827.06     4810.68    706.91 o 
  -4  16  24     3519.74     3323.41    661.01 o 
  -2  16  24     6858.80     6125.37    449.43 o 
   0  16  24     7379.11     9779.91    293.53 o 
   2  16  24     6681.50     7446.70    263.85 o 
  -5  17  24     1712.10      550.84    679.37 o 
  -3  17  24     4912.39     4103.77    697.73 o 
  -1  17  24     6222.23     5030.42    246.65 o 
   1  17  24     6483.84     5425.51    202.71 o 
   3  17  24     5300.55     5232.99    431.49 o 
   5  17  24     1957.83     2790.93    587.56 o 
  -4  18  24       21.03     -486.58    578.38 o 
  -2  18  24       66.40     -449.85    449.85 o 
   0  18  24     1207.10     1151.13    145.00 o 
   2  18  24       68.82      307.61    125.71 o 
   4  18  24       14.41      403.95    220.34 o 
  -3  19  24     5801.65     4553.62    780.36 o 
  -1  19  24     9509.36     8482.16    345.08 o 
   1  19  24     9208.48     7664.35    260.44 o 
   3  19  24     5567.38     6137.36    368.18 o 
  -2  20  24     1408.03     1661.70    560.02 o 
   0  20  24      811.35     3488.66    431.49 o 
   2  20  24     1651.16     2141.62    249.21 o 
   4  20  24     1975.71     3479.48    367.23 o 
  -3  21  24     4822.65     4287.38    725.27 o 
  -1  21  24     8590.95     8202.92    362.64 o 
   1  21  24     8636.54     8218.61    272.71 o 
   3  21  24     5030.76     5338.01    372.34 o 
  -4  22  24      645.03     -670.19    670.19 o 
   0  22  24     4086.30     4836.39    324.39 o 
   2  22  24     2832.34     3024.75    215.67 o 
   4  22  24      635.94      413.13    284.60 o 
  -3  23  24     6693.99     5453.33    862.98 o 
  -1  23  24    10901.13    11648.12    419.57 o 
   1  23  24    10689.81    11396.86    378.54 o 
   3  23  24     6698.12     7557.33    642.65 o 
  -4  24  24     1557.65     -560.02    734.45 o 
   0  24  24      103.50     1606.62    348.87 o 
   2  24  24      740.11     1184.31    394.77 o 
  -1  25  24     4724.19     4918.22    454.44 o 
   1  25  24     4716.19     4639.76    289.11 o 
   3  25  24     3305.66     3655.22    378.90 o 
   0  26  24     3882.15     3789.90    376.41 o 
   2  26  24     2443.23     2490.01    210.08 o 
  -3  27  24     2887.38     1882.04    716.09 o 
  -1  27  24     4202.85     4926.63    431.49 o 
   1  27  24     4140.17     4806.14    299.34 o 
   3  27  24     2598.12     3831.07    396.04 o 
   0  28  24      439.34      967.27    656.42 o 
   2  28  24      880.67     1273.50    331.28 o 
  -1  29  24     2240.46     2357.13    289.19 o 
   1  29  24     2328.48     2209.02    235.57 o 
   3  29  24     1088.40     1221.03    504.94 o 
   0  30  24     3787.34     3012.89    647.24 o 
   2  30  24     3749.55     3428.35    275.62 o 
  -1  31  24     1912.92     2282.52    312.14 o 
   1  31  24     1830.03     1931.28    523.30 o 
   0  32  24     1420.22     1855.01    459.03 o 
  -1  33  24     1016.01      931.98    222.27 o 
   1   0  25    71721.49    65647.20   1117.87 o 
   3   0  25    32933.16    29570.90    956.43 o 
   5   0  25    20337.72    19077.47   1165.95 o 
  -4   1  25     9323.44     8859.36    752.82 o 
  -2   1  25    28381.91    28429.79    544.95 o 
   0   1  25    51401.21    55376.68    952.36 o 
   2   1  25    27849.85    28316.90    544.60 o 
   4   1  25     9779.41     9502.01    752.82 o 
  -5   2  25        2.66       27.54    477.40 o 
  -3   2  25      154.14       30.56    177.82 o 
  -1   2  25      138.00       55.32     93.15 o 
   1   2  25      126.54       95.56    101.44 o 
   3   2  25      136.17       50.95    180.72 o 
   5   2  25        0.70       55.08    440.67 o 
  -4   3  25    23406.71    20573.92   1202.67 o 
  -2   3  25    59723.35    58752.43   1040.83 o 
   0   3  25    79699.32    83904.16   1313.39 o 
   2   3  25    59847.72    57788.04   1268.46 o 
   4   3  25    23218.57    21023.77   1184.31 o 
  -5   4  25    18713.91    17626.92   1138.41 o 
  -3   4  25    36724.59    32871.34    990.01 o 
  -1   4  25    56339.83    55875.53    915.66 o 
   1   4  25    57348.66    58705.52    984.38 o 
   3   4  25    36041.46    33164.19   1165.02 o 
   5   4  25    18306.55    17379.04   1083.32 o 
  -4   5  25     4832.54     4810.68    642.65 o 
  -2   5  25    16075.86    15083.73    362.45 o 
   0   5  25    25259.71    27206.43    456.13 o 
   2   5  25    16048.40    15162.36    363.49 o 
   4   5  25     4776.18     5297.26    624.29 o 
  -5   6  25       47.76      -82.63    486.58 o 
  -3   6  25      194.92        5.32    180.85 o 
  -1   6  25       53.67      -94.10     94.10 o 
   1   6  25       93.97     -102.82    102.82 o 
   3   6  25      290.60     -110.14    110.14 o 
   5   6  25       78.85       45.90    440.67 o 
  -4   7  25    18437.80    16970.46    670.57 o 
  -2   7  25    43464.14    39745.96    718.78 o 
   0   7  25    57183.54    60494.76   1034.36 o 
   2   7  25    40962.12    38312.58    879.88 o 
   4   7  25    17373.97    17443.30   1037.42 o 
  -5   8  25    11017.14    11071.91    945.61 o 
  -3   8  25    21674.93    20477.47    607.87 o 
  -1   8  25    23896.18    23954.29    482.56 o 
   1   8  25    22785.34    25724.61    474.19 o 
   3   8  25    20913.61    19774.66    580.40 o 
   5   8  25    10792.91    11200.44    881.35 o 
  -4   9  25     1880.44     1652.52    523.30 o 
  -2   9  25     3923.23     4376.84    195.95 o 
   0   9  25     4013.33     4394.06    183.37 o 
   2   9  25     4451.83     4603.72    203.99 o 
   4   9  25     2359.37     2295.17    477.40 o 
  -5  10  25      191.35     -183.61    541.66 o 
  -3  10  25      397.53      189.30    371.82 o 
  -1  10  25      181.73      -54.25    106.89 o 
   1  10  25      261.32       68.09    109.29 o 
   3  10  25      629.61      159.59    151.63 o 
   5  10  25      300.41      339.69    468.21 o 
  -4  11  25    20682.97    19306.98   1193.49 o 
  -2  11  25    45932.00    47132.17   1137.87 o 
   0  11  25    59122.80    56918.98    982.23 o 
   2  11  25    46529.37    45675.73    993.84 o 
  -5  12  25     6831.79     6242.87    872.17 o 
  -3  12  25    13403.20    13523.77    642.68 o 
  -1  12  25    16492.16    17139.17    365.10 o 
   1  12  25    17008.98    16859.47    358.13 o 
   3  12  25    14125.57    12732.19    628.88 o 
   5  12  25     7070.46     8198.35    780.36 o 
  -4  13  25      365.26        9.18    523.30 o 
  -2  13  25     1474.79      947.55    288.68 o 
   0  13  25     3078.51     3518.35    185.48 o 
   2  13  25     1545.63     1866.97    159.16 o 
  -5  14  25     1265.28      826.26    651.83 o 
  -3  14  25     1516.41     1780.96    346.17 o 
  -1  14  25      671.12     1152.91    138.58 o 
   1  14  25      957.69     1177.78    129.25 o 
   3  14  25     1878.19     1667.30    316.73 o 
   5  14  25     1485.13     2111.56    560.02 o 
  -4  15  25    23422.16    24319.64   1450.55 o 
  -2  15  25    54116.82    53743.74   2432.88 o 
   0  15  25    65104.07    61807.14   1066.76 o 
   2  15  25    55038.18    51025.61   1171.52 o 
  -5  16  25     5443.58     4461.81    798.72 o 
  -3  16  25    12175.58    10447.62    908.89 o 
  -1  16  25    13151.42    13033.58    469.73 o 
   1  16  25    13420.91    13488.71    312.00 o 
   3  16  25    12294.90    12054.24    596.74 o 
   5  16  25     5277.96     6426.48    780.36 o 
   0  17  25      219.56      -60.12    132.47 o 
   2  17  25      145.93      136.51    133.69 o 
  -3  18  25     1977.30     2047.29    587.56 o 
  -1  18  25     3279.03     3253.61    573.79 o 
   1  18  25     3572.42     3422.83    205.67 o 
   3  18  25     2378.90     2578.86    270.83 o 
  -4  19  25    22491.71    23713.71   1459.73 o 
  -2  19  25    50645.68    50861.00   2350.26 o 
   0  19  25    70689.52    71058.79   1558.39 o 
   2  19  25    50713.28    48409.25   1381.64 o 
   4  19  25    22591.68    23759.62    936.43 o 
  -3  20  25     6009.13     4764.78    817.08 o 
  -1  20  25     8059.60     8599.40    360.76 o 
   1  20  25     8024.01     8120.95    272.06 o 
   3  20  25     6054.17     6077.61    495.76 o 
   0  21  25       41.83     -192.79    194.75 o 
   2  21  25      164.62       62.90    165.19 o 
   4  21  25      154.66      137.71    266.24 o 
  -3  22  25     5065.44     4351.65    762.00 o 
  -1  22  25     8232.45     8727.18    468.21 o 
   1  22  25     8435.14     8200.45    280.69 o 
   3  22  25     5331.06     5617.36    385.46 o 
  -4  23  25    15366.91    13982.18   1239.39 o 
   0  23  25    52698.80    49626.88   1321.05 o 
   2  23  25    34721.27    34096.14    722.05 o 
   4  23  25    15197.45    14523.84    688.55 o 
  -1  24  25     3852.15     4045.82    610.52 o 
   1  24  25     3684.44     4064.35    282.42 o 
   3  24  25     1768.06     2887.15    385.59 o 
   0  25  25        2.69      472.81    220.72 o 
   2  25  25      227.70      -13.71    180.72 o 
  -3  26  25     4155.48     2689.94    780.36 o 
  -1  26  25     4258.11     4549.61    550.84 o 
   1  26  25     4265.91     4317.08    294.46 o 
   3  26  25     4275.87     4741.91    405.13 o 
   0  27  25    21215.49    20118.99    645.90 o 
   2  27  25    16144.16    15291.76    420.33 o 
  -1  28  25      584.99      498.46    216.17 o 
   1  28  25      621.04      452.23    212.85 o 
   3  28  25      365.60      596.74    468.21 o 
   0  29  25       94.01     -224.93    344.28 o 
   2  29  25      328.97       34.01    203.53 o 
  -1  30  25     5783.94     6493.39    352.94 o 
   1  30  25     5829.43     5942.46    619.70 o 
   0  31  25    10115.20    10327.45    454.28 o 
   2  31  25     9516.14    10199.56    561.79 o 
  -1  32  25      175.81       41.65    257.06 o 
   0   0  26     8575.89     8979.26    307.43 o 
   2   0  26     6922.62     7966.87    232.90 o 
   4   0  26     5628.72     5747.11    642.65 o 
  -5   1  26      319.58      532.48    486.58 o 
  -3   1  26      532.92      571.29    194.94 o 
  -1   1  26      975.85     1255.25    110.68 o 
   1   1  26      883.10     1311.51    118.10 o 
   3   1  26      512.06      718.99    197.07 o 
   5   1  26      311.19      615.11    477.40 o 
  -4   2  26     9120.13     8620.66    752.82 o 
  -2   2  26    30436.79    29130.18    601.78 o 
   0   2  26    61452.55    64432.08   1063.77 o 
   2   2  26    29994.04    28003.63    548.62 o 
   4   2  26     9479.77     9290.85    743.64 o 
  -5   3  26      383.68      605.93    504.94 o 
  -3   3  26     1300.16     1500.63    213.17 o 
  -1   3  26      346.25      897.45    106.53 o 
   1   3  26      581.59      876.12    113.32 o 
   3   3  26     1288.26     1795.66    215.24 o 
   5   3  26      385.24      945.61    477.40 o 
  -4   4  26     5382.51     5949.08    679.37 o 
  -2   4  26     8506.01     8389.91    341.64 o 
   0   4  26    12964.20    13950.17    279.91 o 
   2   4  26     8479.67     8576.05    260.92 o 
   4   4  26     4994.42     6160.24    670.19 o 
  -5   5  26      726.70      899.71    532.48 o 
  -3   5  26     1744.24     1870.54    222.12 o 
  -1   5  26      205.99      394.46    102.30 o 
   1   5  26      252.77      461.28    111.44 o 
   3   5  26     1833.47     1965.56    175.77 o 
   5   5  26      892.00     1120.04    477.40 o 
  -4   6  26     9215.93     8253.44    771.18 o 
  -2   6  26    20557.31    18491.04    382.84 o 
   0   6  26    24558.80    23907.64    456.65 o 
   2   6  26    20671.21    18029.99    524.75 o 
   4   6  26     9313.40     8868.54    743.64 o 
  -5   7  26      617.29      596.74    532.48 o 
  -3   7  26     1841.16     2075.67    243.90 o 
  -1   7  26     3044.99     2610.04    151.44 o 
   1   7  26     2886.23     2875.06    166.44 o 
   3   7  26     1926.63     2363.96    289.19 o 
   5   7  26      722.93      936.43    486.58 o 
  -4   8  26     3028.49     2625.68    560.02 o 
  -2   8  26     4537.34     4836.79    192.66 o 
   0   8  26     3593.08     3341.01    174.25 o 
   2   8  26     4659.03     5327.86    215.59 o 
   4   8  26     3278.55     3103.07    523.30 o 
  -5   9  26     1686.19     1248.57    596.74 o 
  -3   9  26     2318.39     2199.59    249.28 o 
  -1   9  26     2171.37     2363.99    150.84 o 
   1   9  26     2054.83     2585.44    151.80 o 
   3   9  26     2098.55     2233.52    293.78 o 
   5   9  26     1621.79     1973.85    541.66 o 
  -4  10  26     5306.02     4388.37    697.73 o 
  -2  10  26    10940.25    11134.06    386.22 o 
   0  10  26    11630.86    12323.74    289.00 o 
   2  10  26    11452.24    10812.58    371.03 o 
   4  10  26     5713.17     5278.89    642.65 o 
  -5  11  26     1471.41     1698.43    642.65 o 
  -3  11  26     3632.18     4005.65    463.85 o 
  -1  11  26     4387.93     4643.24    192.42 o 
   1  11  26     4533.53     4641.53    195.97 o 
   3  11  26     3948.82     3934.98    252.18 o 
   5  11  26     1620.30     2671.58    569.20 o 
  -4  12  26     1694.27     1762.69    569.20 o 
  -2  12  26     3011.93     2499.73    326.63 o 
   0  12  26     2721.83     2402.90    158.08 o 
   2  12  26     3050.73     2882.41    197.68 o 
  -5  13  26     1735.66     1028.24    651.83 o 
  -3  13  26     2244.01     2584.78    372.89 o 
  -1  13  26     1163.47     1230.47    140.15 o 
   1  13  26     1084.92     1107.80    130.63 o 
   3  13  26     2113.00     2071.57    413.13 o 
   5  13  26     1648.06     1964.67    560.02 o 
  -4  14  26     2457.22     2249.27    624.29 o 
  -2  14  26     5819.79     6141.88    688.55 o 
   0  14  26     5420.11     7018.38    234.02 o 
   2  14  26     5779.32     5935.32    312.73 o 
  -5  15  26     2022.18     1551.54    697.73 o 
  -3  15  26     4834.90     5324.80    743.64 o 
  -1  15  26     8387.13     8644.85    310.52 o 
   1  15  26     8774.12     8620.25    289.23 o 
   3  15  26     5233.82     5609.82    628.88 o 
   5  15  26     2200.97     3249.96    615.11 o 
  -4  16  26      497.16      -55.08    587.56 o 
  -2  16  26      436.71     -284.48    284.48 o 
   0  16  26       57.57      492.23    137.14 o 
   2  16  26      504.44      662.63    184.28 o 
  -3  17  26     4432.82     3819.17    688.55 o 
  -1  17  26     6533.54     6222.65    569.20 o 
   1  17  26     6423.34     6290.79    235.74 o 
   3  17  26     4403.15     4109.97    459.03 o 
  -4  18  26     1950.80     1643.34    670.19 o 
  -2  18  26     2023.16     1992.21    550.84 o 
   0  18  26     1871.75     4324.85    273.07 o 
   2  18  26     2154.70     3156.60    408.54 o 
   4  18  26     1934.96     3112.25    312.14 o 
  -3  19  26     5570.29     4186.39    762.00 o 
  -1  19  26     9008.66     9474.47    504.94 o 
   1  19  26     9202.60     9477.05    292.03 o 
   3  19  26     6063.49     5673.66    284.42 o 
  -4  20  26       39.80     -624.29    624.29 o 
   0  20  26      307.42      929.66    262.40 o 
   2  20  26      309.71      413.93    166.97 o 
   4  20  26       44.30      257.06    257.06 o 
  -3  21  26     5174.04     4195.57    716.09 o 
  -1  21  26     4727.36     4755.60    394.77 o 
   1  21  26     4618.15     4840.76    241.17 o 
   3  21  26     5188.13     5655.30    495.76 o 
  -4  22  26     1391.87     -128.53    734.45 o 
   0  22  26      339.78     1551.54    330.50 o 
   2  22  26      907.07     1448.81    255.80 o 
   4  22  26     1351.91     1680.07    302.96 o 
  -1  23  26     7869.57     7299.73    381.00 o 
   1  23  26     7624.45     7291.77    323.65 o 
   3  23  26     4131.80     4717.52    390.28 o 
   0  24  26     2266.31     2578.03    256.36 o 
   2  24  26     1048.47      932.78    187.13 o 
  -1  25  26     5625.24     5829.28    335.24 o 
   1  25  26     5515.81     6023.87    312.70 o 
   3  25  26     2214.95     3193.39    347.78 o 
   0  26  26      143.76     1312.84    358.05 o 
   2  26  26      890.26     1104.92    266.90 o 
  -1  27  26     3735.48     3415.99    573.79 o 
   1  27  26     3901.33     3419.64    264.60 o 
   3  27  26     1763.03     1955.49    514.12 o 
   0  28  26     2290.14     1778.08    367.23 o 
   2  28  26     2399.37     2286.81    223.94 o 
  -1  29  26     1961.50     2442.11    385.59 o 
   1  29  26     1898.32     2473.19    271.81 o 
   0  30  26     1220.22     1303.66    385.59 o 
   2  30  26     1647.28     1652.52    468.21 o 
  -1  31  26     1784.07     1778.72    242.37 o 
   1   0  27      166.16      341.10    113.88 o 
   3   0  27      119.79      312.92    222.27 o 
   5   0  27       25.38     -100.99    477.40 o 
  -4   1  27    11234.45    10622.05    807.90 o 
  -2   1  27    24531.59    23623.68    514.30 o 
   0   1  27    39519.88    41256.04    661.41 o 
   2   1  27    24664.27    23413.67    470.19 o 
   4   1  27    10590.87     9795.79    789.54 o 
  -5   2  27    16321.40    15818.32   1083.32 o 
  -3   2  27    23598.76    22111.82    788.09 o 
  -1   2  27    46802.07    45571.15    744.72 o 
   1   2  27    45466.59    45151.67    797.44 o 
   3   2  27    22737.13    22372.70    908.89 o 
   5   2  27    16172.15    16534.42   1074.14 o 
  -4   3  27     5461.66     5793.01    679.37 o 
  -2   3  27    16994.44    17873.48    383.36 o 
   0   3  27    33710.81    34335.46    622.02 o 
   2   3  27    17192.93    17939.56    416.68 o 
   4   3  27     5997.18     5765.47    661.01 o 
  -5   4  27       82.83      137.71    504.94 o 
  -3   4  27      174.22      -88.86    190.01 o 
  -1   4  27      357.92      184.01    104.09 o 
   1   4  27      410.06      233.74    113.32 o 
   3   4  27      220.24       36.72    367.23 o 
   5   4  27       97.04     -137.71    468.21 o 
  -4   5  27    19648.50    18434.82   1138.41 o 
  -2   5  27    41409.39    35634.33    666.29 o 
   0   5  27    39873.33    39375.94    701.60 o 
   2   5  27    40253.42    35592.83    727.22 o 
   4   5  27    19374.93    18269.56   1110.86 o 
  -5   6  27    12069.27    12017.52    982.33 o 
  -3   6  27    27155.25    22783.39    923.26 o 
  -1   6  27    22581.06    21723.45    447.01 o 
   1   6  27    22143.25    22165.70    433.92 o 
   3   6  27    27129.90    25021.40    593.01 o 
   5   6  27    11774.67    12430.65    927.25 o 
  -4   7  27     2828.44     3598.83    642.65 o 
  -2   7  27     6255.26     6291.77    214.59 o 
   0   7  27     5495.57     5175.69    195.78 o 
   2   7  27     6677.71     6818.95    239.90 o 
   4   7  27     2974.90     3910.97    615.11 o 
  -5   8  27      253.33     -312.14    532.48 o 
  -3   8  27      427.46      338.36    202.19 o 
  -1   8  27      315.67      206.42    116.91 o 
   1   8  27      369.46      425.35    119.40 o 
   3   8  27      472.49      300.80    160.91 o 
   5   8  27      279.93      615.11    504.94 o 
  -4   9  27    18753.70    18471.54   1165.95 o 
  -2   9  27    45525.74    45380.31   1189.96 o 
   0   9  27    64531.89    63516.59   1089.97 o 
   2   9  27    46541.14    44703.48    896.58 o 
   4   9  27    18993.52    18535.80   1120.04 o 
  -5  10  27     9449.65    10309.91    973.15 o 
  -3  10  27    15958.83    17103.62   1037.42 o 
  -1  10  27    19804.93    19141.15    475.72 o 
   1  10  27    20476.39    20135.73    403.42 o 
   3  10  27    16625.50    16562.00    512.35 o 
   5  10  27     9504.29    10484.34    899.71 o 
  -4  11  27     1388.29     1551.54    550.84 o 
  -2  11  27     3855.07     2644.88    274.30 o 
   0  11  27     5795.31     4588.57    198.76 o 
   2  11  27     4169.95     3145.71    199.43 o 
   4  11  27     1491.12     1643.34    486.58 o 
  -5  12  27      366.62       -9.18    605.93 o 
  -3  12  27      784.86      174.43    468.21 o 
  -1  12  27      270.19      -54.28    129.41 o 
   1  12  27      484.91      352.74    125.70 o 
   3  12  27     1046.14      702.19    325.91 o 
   5  12  27      460.36      771.18    532.48 o 
  -4  13  27    18752.47    18324.65   1211.85 o 
  -2  13  27    45847.98    45508.66   2129.92 o 
   0  13  27    55271.88    58840.16   1096.29 o 
   2  13  27    45698.65    44209.56   1258.32 o 
  -5  14  27     5452.10     4801.50    789.54 o 
  -3  14  27    13334.55    13468.07    945.61 o 
  -1  14  27    17848.38    19098.63    502.63 o 
   1  14  27    18511.16    19323.20    453.31 o 
   3  14  27    13841.32    12545.31    931.84 o 
  -4  15  27      261.96     -560.02    560.02 o 
  -2  15  27      664.53     -192.79    459.03 o 
   0  15  27     1061.06     1065.94    137.06 o 
   2  15  27      808.75      876.76    189.05 o 
  -3  16  27     1499.72      367.23    532.48 o 
  -1  16  27     1944.60     1512.09    215.55 o 
   1  16  27     2125.98     1866.75    153.00 o 
   3  16  27     1870.11     1664.14    445.26 o 
  -4  17  27    20388.33    21427.72   1358.74 o 
  -2  17  27    44992.06    44149.92   2028.93 o 
   0  17  27    63520.76    63605.00   1210.12 o 
   2  17  27    45725.26    40006.98    961.36 o 
  -3  18  27     7478.15     7353.73    853.80 o 
  -1  18  27    10331.27    10650.04    423.52 o 
   1  18  27    10133.30    10692.24    311.64 o 
   3  18  27     7172.58     7739.32    514.12 o 
   0  19  27      354.83      275.42    169.62 o 
   2  19  27      335.62       81.09    187.18 o 
   4  19  27       93.59       55.08    238.70 o 
  -3  20  27     3298.56     2451.24    670.19 o 
  -1  20  27     3762.99     4158.85    385.59 o 
   1  20  27     3964.93     4316.85    276.16 o 
   3  20  27     3823.88     2818.03    504.94 o 
  -4  21  27    15275.50    14679.92   1248.57 o 
   0  21  27    42017.11    38652.18   1061.38 o 
   2  21  27    32117.48    31535.80   1131.76 o 
   4  21  27    15038.57    15469.46    697.73 o 
  -3  22  27     3121.72     1762.69    706.91 o 
  -1  22  27     3672.15     3112.25    376.41 o 
   1  22  27     3680.09     3805.42    277.33 o 
   3  22  27     2826.18     3286.69    468.21 o 
   0  23  27      363.84      397.70    223.89 o 
   2  23  27      164.19      -32.05    197.16 o 
  -1  24  27     6614.64     6288.77    440.67 o 
   1  24  27     6565.73     6848.37    322.16 o 
   3  24  27     3148.93     3268.32    486.58 o 
   0  25  27    34043.68    34453.41    973.69 o 
   2  25  27    20627.78    20383.21    836.94 o 
  -1  26  27     1415.99     1711.47    362.64 o 
   1  26  27     1361.58     1519.92    225.95 o 
   3  26  27      553.63      936.43    477.40 o 
   0  27  27       21.63      142.99    284.60 o 
   2  27  27      259.70       81.92    218.88 o 
  -1  28  27     5041.00     5557.68    803.31 o 
   1  28  27     5100.28     4848.74    313.53 o 
   0  29  27    13680.79    13383.28    518.85 o 
   2  29  27    11465.80    11687.01    780.36 o 
  -1  30  27      429.23      415.65    348.87 o 
   1  30  27      418.90     -302.96    394.77 o 
   0   0  28    28307.95    32938.64   1054.22 o 
   2   0  28    16449.80    14980.85    341.67 o 
   4   0  28     5955.59     5838.92    670.19 o 
  -5   1  28      218.84      798.72    532.48 o 
  -3   1  28      471.54      890.53    413.13 o 
  -1   1  28      441.12      923.75    116.55 o 
   1   1  28      759.18      801.75    121.91 o 
   3   1  28      607.87     1120.04    413.13 o 
   5   1  28      257.46      651.83    504.94 o 
  -4   2  28     5026.85     5031.02    661.01 o 
  -2   2  28     9027.94     8619.50    286.55 o 
   0   2  28    16786.45    16283.94    316.55 o 
   2   2  28     8954.74     8183.91    246.64 o 
   4   2  28     4836.22     5021.83    651.83 o 
  -5   3  28      175.75      348.87    523.30 o 
  -3   3  28      668.62      929.72    244.31 o 
  -1   3  28      544.42      626.80    111.72 o 
   1   3  28      609.00      632.05    119.22 o 
   3   3  28      646.98     1009.88    403.95 o 
   5   3  28      252.66      266.24    495.76 o 
  -4   4  28     5344.36     5003.47    670.19 o 
  -2   4  28    13303.98    13145.62    314.63 o 
   0   4  28    17352.61    16574.89    352.31 o 
   2   4  28    14321.43    13065.60    338.82 o 
   4   4  28     5768.20     5031.02    661.01 o 
  -5   5  28      842.17     1322.02    578.38 o 
  -3   5  28     4426.63     4368.95    347.78 o 
  -1   5  28     3960.44     3546.00    168.85 o 
   1   5  28     3613.07     3732.34    183.80 o 
   3   5  28     4048.21     4685.36    229.21 o 
   5   5  28      833.68     1478.09    523.30 o 
  -4   6  28     5547.05     5811.37    706.91 o 
  -2   6  28     9449.98     9945.21    264.45 o 
   0   6  28     6574.05     7509.34    227.21 o 
   2   6  28     9177.77     9608.97    288.93 o 
   4   6  28     5498.29     5820.55    670.19 o 
  -5   7  28      994.32      403.95    569.20 o 
  -3   7  28     1156.46      943.11    244.44 o 
  -1   7  28     1561.60     1408.03    132.75 o 
   1   7  28     1565.80     1620.02    136.92 o 
   3   7  28     1270.56     1034.57    171.46 o 
   5   7  28     1088.48     1009.88    514.12 o 
  -4   8  28     4537.47     4838.22    697.73 o 
  -2   8  28    10325.69    11531.17    290.17 o 
   0   8  28    13450.35    15736.19    365.34 o 
   2   8  28    10871.08    11873.71    322.33 o 
   4   8  28     4926.53     5352.34    651.83 o 
  -5   9  28     1104.42     1955.49    633.47 o 
  -3   9  28     3055.75     4119.73    346.04 o 
  -1   9  28     5275.09     5175.31    218.90 o 
   1   9  28     4981.16     5162.91    207.07 o 
   3   9  28     3045.21     3831.63    258.08 o 
   5   9  28     1098.05     2442.06    578.38 o 
  -4  10  28     3372.41     3809.98    633.47 o 
  -2  10  28     5356.06     5010.18    281.53 o 
   0  10  28     4999.92     5400.28    259.10 o 
   2  10  28     4808.63     4857.13    273.19 o 
   4  10  28     3177.23     3378.49    615.11 o 
  -5  11  28     1065.06      982.33    624.29 o 
  -3  11  28      740.79      495.76    468.21 o 
  -1  11  28      529.92       33.21    131.13 o 
   1  11  28      607.87      307.12    127.63 o 
   3  11  28      824.65      763.46    275.42 o 
   5  11  28     1030.67     1322.02    560.02 o 
  -4  12  28     3156.52     2901.10    624.29 o 
  -2  12  28     5347.17     6211.28    303.82 o 
   0  12  28     6303.64     8529.99    253.14 o 
   2  12  28     5509.11     6276.19    362.74 o 
  -5  13  28     1753.72     1973.85    688.55 o 
  -3  13  28     3957.63     4406.73    697.73 o 
  -1  13  28     6438.58     6911.13    250.06 o 
   1  13  28     6525.05     6678.15    230.64 o 
   3  13  28     4170.06     4871.18    292.13 o 
  -4  14  28     1030.42      348.87    587.56 o 
  -2  14  28     1608.85      413.13    468.21 o 
   0  14  28     1884.29     2369.90    162.42 o 
   2  14  28     1730.27     1521.82    200.44 o 
  -3  15  28     2256.53     1946.31    569.20 o 
  -1  15  28     3296.18     3022.94    449.85 o 
   1  15  28     3373.19     3105.37    192.25 o 
   3  15  28     2516.51     2078.57    321.32 o 
  -4  16  28     1471.44      789.54    624.29 o 
   0  16  28     1799.02     3661.02    314.40 o 
   2  16  28     2071.98     2985.17    313.60 o 
  -3  17  28     5962.82     6004.17    771.18 o 
  -1  17  28     9259.66     9949.87    410.29 o 
   1  17  28     9574.05    10075.73    347.18 o 
   3  17  28     6502.19     5874.52    748.23 o 
  -4  18  28      189.17     -615.11    615.11 o 
   0  18  28      148.22      271.52    150.79 o 
   2  18  28      133.34       31.24    224.93 o 
  -3  19  28     3596.21     2901.10    670.19 o 
  -1  19  28     3590.26     4039.50    376.41 o 
   1  19  28     3450.66     4126.03    273.20 o 
   3  19  28     3423.57     2240.09    321.32 o 
  -4  20  28     1223.37       64.26    688.55 o 
   0  20  28        1.47     1569.73    242.86 o 
   2  20  28      711.08     1668.30    259.98 o 
   4  20  28     1066.14     2331.89    339.69 o 
  -3  21  28     5204.46     4076.22    762.00 o 
  -1  21  28     7776.69     7886.21    486.58 o 
   1  21  28     7789.84     8239.26    332.58 o 
   3  21  28     5172.08     5306.44    486.58 o 
   0  22  28      192.97      235.11    399.36 o 
   2  22  28       43.99       16.90    197.05 o 
  -1  23  28     1850.69     1992.21    302.96 o 
   1  23  28     1728.92     2274.54    226.25 o 
   3  23  28     2182.04     1992.21    394.77 o 
   0  24  28     1303.36     1909.58    367.23 o 
   2  24  28     1098.45     1680.87    303.14 o 
  -1  25  28     6244.97     4746.41    422.31 o 
   1  25  28     6201.57     5254.10    306.84 o 
   0  26  28     1535.27     1795.63    321.32 o 
   2  26  28     1463.01     1208.64    232.23 o 
  -1  27  28     2924.48     3103.07    394.77 o 
   1  27  28     2930.14     3203.88    266.25 o 
   0  28  28      791.62     1735.15    394.77 o 
   2  28  28     1635.72     1854.50    486.58 o 
  -1  29  28     2911.36     2825.63    647.24 o 
   1  29  28     2938.54     2534.57    330.31 o 
   0  30  28     1279.31     1468.91    385.59 o 
   1   0  29    33159.05    35349.61    601.23 o 
   3   0  29    18654.55    20078.16   1138.41 o 
   5   0  29    14079.71    14716.64   1046.60 o 
  -4   1  29     5769.17     5517.59    679.37 o 
  -2   1  29    15411.88    15168.86    347.85 o 
   0   1  29    29012.69    28654.68    872.89 o 
   2   1  29    15911.89    15092.01    347.51 o 
   4   1  29     6421.21     5728.75    679.37 o 
  -5   2  29       12.50     -229.52    514.12 o 
  -3   2  29      278.27      146.89    394.77 o 
  -1   2  29      747.63      826.46    118.14 o 
   1   2  29      768.09      681.44    126.53 o 
   3   2  29      309.24        0.00    385.59 o 
   5   2  29       19.22       36.72    504.94 o 
  -4   3  29    11292.35    10566.97    844.62 o 
  -2   3  29    23848.41    22154.41    452.10 o 
   0   3  29    23803.42    23045.70    619.48 o 
   2   3  29    22969.73    21357.08    450.84 o 
   4   3  29    11217.60    10383.36    835.44 o 
  -5   4  29    10305.12    10530.25    936.43 o 
  -3   4  29    19709.66    19398.79   1138.41 o 
  -1   4  29    18077.20    18177.77    352.94 o 
   1   4  29    17502.50    17912.78    377.39 o 
   3   4  29    19672.51    19845.31    687.72 o 
   5   4  29     9948.94    10429.26    890.53 o 
  -4   5  29     3865.98     4452.63    670.19 o 
  -2   5  29     7516.13     8143.90    244.58 o 
   0   5  29     8693.33    10320.11    269.13 o 
   2   5  29     7746.26     8325.31    269.26 o 
   4   5  29     4052.44     4186.39    642.65 o 
  -5   6  29      188.87     -137.71    550.84 o 
  -3   6  29      283.93      293.19    237.58 o 
  -1   6  29       55.03     -116.55    121.51 o 
   1   6  29       91.07      -94.25    121.67 o 
   3   6  29      281.83      294.79    148.45 o 
   5   6  29      197.25      -91.81    486.58 o 
  -4   7  29    17718.63    16112.10   1083.32 o 
  -2   7  29    42626.08    41720.30    767.18 o 
   0   7  29    54295.11    53918.69    938.36 o 
   2   7  29    42747.76    40540.48    961.11 o 
   4   7  29    17580.65    16864.92   1055.78 o 
  -5   8  29    11067.37    10511.89    973.15 o 
  -3   8  29    20659.40    18893.74    705.75 o 
  -1   8  29    26937.90    22918.62    600.92 o 
   1   8  29    27013.12    23828.13    464.17 o 
   3   8  29    20380.46    18186.28    556.48 o 
   5   8  29    10771.35    10190.56    890.53 o 
  -4   9  29     2607.19     2818.47    596.74 o 
  -2   9  29     5565.87     5129.83    210.35 o 
   0   9  29     7626.83     8742.83    253.28 o 
   2   9  29     5812.78     5211.54    279.54 o 
   4   9  29     2600.82     2497.15    550.84 o 
  -5  10  29      189.41     -302.96    578.38 o 
  -3  10  29      355.71     -174.43    449.85 o 
  -1  10  29      315.60      231.70    141.21 o 
   1  10  29      359.50      433.55    132.02 o 
   3  10  29      394.52      129.16    185.26 o 
  -4  11  29    18396.06    18168.58   1184.31 o 
  -2  11  29    43255.60    42657.66   1080.78 o 
   0  11  29    57456.10    58951.31   1023.86 o 
   2  11  29    42585.40    41877.02   1136.05 o 
   4  11  29    17465.79    17691.18   1129.22 o 
  -3  12  29    14188.16    12669.35    936.43 o 
  -1  12  29    20365.32    19574.01    452.01 o 
   1  12  29    20508.92    19314.94    407.94 o 
   3  12  29    14310.04    12446.43    437.87 o 
  -4  13  29      523.07      -91.81    550.84 o 
  -2  13  29     2172.02     1773.50    193.70 o 
   0  13  29     3428.88     2759.09    173.50 o 
   2  13  29     2154.28     2151.77    236.88 o 
  -3  14  29      931.16       82.63    514.12 o 
  -1  14  29      966.80      907.35    207.02 o 
   1  14  29     1050.32      803.06    165.61 o 
   3  14  29     1125.39      912.13    207.74 o 
  -4  15  29    14805.82    14487.12   1129.22 o 
   0  15  29    53522.69    55077.69    969.51 o 
   2  15  29    36604.12    34714.41    973.69 o 
  -3  16  29     8177.98     7225.20    826.26 o 
  -1  16  29    12343.98    12953.01    474.26 o 
   1  16  29    11783.61    12406.71    573.78 o 
   3  16  29     7525.17     7094.15    872.16 o 
  -4  17  29      176.95     -605.93    605.93 o 
   0  17  29      775.79      907.47    161.37 o 
   2  17  29      742.22      484.51    266.24 o 
  -3  18  29     2099.00     1230.21    596.74 o 
  -1  18  29     1709.73     1677.09    247.88 o 
   1  18  29     1794.86     1652.82    204.63 o 
   3  18  29     2473.66     1584.67    500.35 o 
  -4  19  29    14871.76    14000.55   1175.13 o 
   0  19  29    40613.67    38479.43   1064.58 o 
   2  19  29    30932.28    29276.85    856.61 o 
  -3  20  29     4007.54     2910.28    688.55 o 
  -1  20  29     4842.99     4920.85    413.13 o 
   1  20  29     4938.56     5178.65    293.87 o 
   3  20  29     3767.61     1973.85    275.42 o 
   0  21  29      365.45      169.38    348.87 o 
   2  21  29      126.33     -167.49    198.11 o 
  -1  22  29     3247.03     2965.36    376.41 o 
   1  22  29     3320.06     3256.56    261.70 o 
   3  22  29     2409.39     2552.23    394.77 o 
   0  23  29    23890.46    25487.90    769.08 o 
   2  23  29    19101.80    17431.13    659.29 o 
  -1  24  29     1594.81     1221.03    302.96 o 
   1  24  29     1587.21     1554.01    223.58 o 
   0  25  29      340.58      385.59    344.28 o 
   2  25  29      194.85      145.98    218.52 o 
  -1  26  29     6302.59     5756.29    440.67 o 
   1  26  29     6330.32     6324.90    328.19 o 
   0  27  29    21724.70    21623.34    694.25 o 
   2  27  29    14324.52    15175.25    613.44 o 
  -1  28  29      778.58      330.50    302.96 o 
   1  28  29      740.29      650.13    298.41 o 
   0  29  29       94.18      807.90    376.41 o 
   0   0  30    26918.48    30130.51   1014.47 o 
   2   0  30    13783.03    13410.02    382.96 o 
   4   0  30     6401.16     5150.36    679.37 o 
  -5   1  30      195.18      339.69    541.66 o 
  -3   1  30      256.12      257.06    403.95 o 
  -1   1  30     3788.95     4247.29    184.00 o 
   1   1  30     3818.13     4006.64    195.58 o 
   3   1  30      161.32      385.59    413.13 o 
   5   1  30      198.07      734.45    541.66 o 
  -4   2  30     3437.70     3580.47    642.65 o 
  -2   2  30     7173.76     7018.87    255.28 o 
   0   2  30     5464.72     4633.00    205.75 o 
   2   2  30     7862.91     7218.49    256.96 o 
   4   2  30     3656.62     4002.78    642.65 o 
  -5   3  30      621.16      844.62    560.02 o 
  -3   3  30     1938.33     2818.47    495.76 o 
  -1   3  30     3467.32     4121.28    182.53 o 
   1   3  30     3291.98     4138.10    197.38 o 
   3   3  30     1985.61     2375.62    281.67 o 
   5   3  30      703.92     1377.10    541.66 o 
  -4   4  30     5369.48     5251.35    706.91 o 
  -2   4  30    10261.01    10582.24    305.50 o 
   0   4  30     9142.14    10697.03    280.52 o 
   2   4  30     9861.97    10518.08    403.83 o 
   4   4  30     5203.23     5407.42    688.55 o 
  -5   5  30      313.98      853.80    578.38 o 
  -3   5  30      250.55      146.89    422.31 o 
  -1   5  30      219.83      359.25    139.62 o 
   1   5  30      216.93      381.25    131.13 o 
   3   5  30      351.58      199.63    145.70 o 
   5   5  30      364.27      523.30    532.48 o 
  -4   6  30     2183.82     2341.07    569.20 o 
  -2   6  30     5191.77     5274.53    231.09 o 
   0   6  30     9669.46     9306.85    337.17 o 
   2   6  30     5649.64     5826.52    320.11 o 
   4   6  30     2486.32     2818.47    560.02 o 
  -5   7  30     1169.27     1579.08    624.29 o 
  -3   7  30     4085.69     4425.09    642.65 o 
  -1   7  30     5688.22     6022.54    238.41 o 
   1   7  30     5568.80     5988.40    223.75 o 
   3   7  30     3914.58     4914.20    253.99 o 
  -4   8  30     5070.02     5177.91    743.64 o 
  -2   8  30     8271.34     8511.83    312.73 o 
   0   8  30     8279.06     9095.67    259.90 o 
   2   8  30     7796.66     8345.58    375.85 o 
   4   8  30     4629.79     5095.28    688.55 o 
  -3   9  30      467.50      156.07    459.03 o 
  -1   9  30      950.28      786.70    148.39 o 
   1   9  30      972.76      997.42    143.86 o 
   3   9  30      523.86      464.24    189.61 o 
  -4  10  30     3276.67     2662.40    615.11 o 
  -2  10  30     5132.86     5525.63    260.68 o 
   0  10  30     7137.06     8506.56    255.52 o 
   2  10  30     5369.20     5471.06    334.28 o 
   4  10  30     3477.16     3213.24    587.56 o 
  -3  11  30     4285.66     4507.72    670.19 o 
  -1  11  30     7084.28     7369.58    266.93 o 
   1  11  30     7337.01     7642.42    281.36 o 
   3  11  30     4319.32     4792.01    296.72 o 
  -4  12  30     1652.61     1900.40    605.93 o 
  -2  12  30     2675.08     2443.92    241.79 o 
   0  12  30     4532.31     4342.04    240.49 o 
   2  12  30     2939.89     3147.39    298.41 o 
   4  12  30     1814.74     2221.73    560.02 o 
  -3  13  30     1971.20     1946.31    569.20 o 
  -1  13  30     1721.37     1371.85    163.47 o 
   1  13  30     1781.24     1577.96    180.06 o 
   3  13  30     2181.60     2104.75    376.41 o 
  -4  14  30     1696.96     1101.68    624.29 o 
   0  14  30     2432.50     5065.45    430.08 o 
   2  14  30     2157.81     2478.79    367.23 o 
  -3  15  30     4439.04     3488.66    661.01 o 
  -1  15  30     7514.31     7711.78    468.21 o 
   1  15  30     7579.26     7498.96    290.09 o 
   3  15  30     4856.92     4298.87    403.95 o 
  -4  16  30     1159.27       36.72    624.29 o 
   0  16  30     1506.83     1376.01    194.01 o 
   2  16  30     1408.94     1452.61    321.32 o 
  -3  17  30     1594.53      348.87    587.56 o 
  -1  17  30     1870.88     2120.74    302.96 o 
   1  17  30     1742.17     2145.29    215.51 o 
   3  17  30     1244.36     1220.29    413.13 o 
  -4  18  30      946.07     -174.43    651.83 o 
   0  18  30      159.77     3066.35    431.49 o 
  -1  19  30     8196.36     7858.67    486.58 o 
   1  19  30     8359.86     8067.38    336.70 o 
   3  19  30     6357.98     2607.31    358.05 o 
   0  20  30       46.18       -1.31    367.23 o 
   2  20  30      185.24      129.27    239.14 o 
  -1  21  30     1388.89     1468.91    293.78 o 
   1  21  30     1344.91     1822.99    221.48 o 
   3  21  30     1440.80     1256.02    688.55 o 
   0  22  30      505.06     1536.89    258.70 o 
   2  22  30      790.46     1531.72    229.23 o 
  -1  23  30     5301.29     4856.58    422.31 o 
   1  23  30     5477.88     5227.88    308.48 o 
   0  24  30       66.40      144.41    431.49 o 
   2  24  30      298.31      226.73    218.52 o 
  -1  25  30     1138.42     1404.64    312.14 o 
   1  25  30     1073.12     1387.00    228.94 o 
   0  26  30     2004.47     3641.36    922.66 o 
   2  26  30     1661.38     2065.65    486.58 o 
  -1  27  30     5135.62     4039.50    422.31 o 
   1  27  30     5003.61     4599.18    316.53 o 
   0  28  30     1076.99      982.33    385.59 o 
   1  29  30     1468.59     2276.81    477.40 o 
   1   0  31       64.65      -91.47    117.73 o 
   3   0  31       56.84     -174.43    413.13 o 
   5   0  31       12.96     -128.53    532.48 o 
  -4   1  31     7709.42     7216.02    743.64 o 
  -2   1  31    17401.42    17183.37    477.87 o 
   0   1  31    19905.16    20083.01    510.17 o 
   2   1  31    17057.74    16636.20    474.09 o 
   4   1  31     7626.51     7436.36    752.82 o 
  -3   2  31    17234.04    16516.05   1037.42 o 
  -1   2  31    16288.17    16876.47    344.41 o 
   1   2  31    16376.55    17052.60    370.33 o 
   3   2  31    17588.77    17085.26   1046.60 o 
  -4   3  31     4306.59     4773.96    697.73 o 
  -2   3  31     9726.98     9684.56    297.98 o 
   0   3  31    10936.80    10995.00    288.68 o 
   2   3  31    10111.26    10263.66    361.29 o 
   4   3  31     4246.15     4406.73    670.19 o 
  -3   4  31       15.77     -321.32    413.13 o 
  -1   4  31      113.14      -40.55    127.66 o 
   1   4  31      126.32      -49.35    130.10 o 
   3   4  31       29.84      -31.71    148.20 o 
  -4   5  31    11062.34    10319.09    881.35 o 
  -2   5  31    27831.45    27163.44    594.43 o 
   0   5  31    43290.41    41054.25    913.66 o 
   2   5  31    27595.08    27975.21    785.18 o 
   4   5  31    10631.52    10851.57    881.35 o 
  -3   6  31    15992.55    15561.26   1009.88 o 
  -1   6  31    24461.75    23729.69    540.16 o 
   1   6  31    24681.13    25553.88    573.61 o 
   3   6  31    15773.44    15802.77    448.39 o 
  -4   7  31     2707.41     2928.64    605.93 o 
  -2   7  31     5824.08     6383.37    243.97 o 
   0   7  31     8635.22     9523.72    271.31 o 
   2   7  31     6041.30     5830.69    339.66 o 
   4   7  31     2817.43     3148.98    587.56 o 
  -3   8  31      133.89     -440.67    440.67 o 
  -1   8  31       77.13       59.46    144.84 o 
   1   8  31       82.49        9.98    157.79 o 
   3   8  31      155.62        0.77    186.77 o 
  -4   9  31    14964.48    12348.02    982.33 o 
  -2   9  31    36536.22    33951.98    705.60 o 
   0   9  31    51975.18    49490.11    876.75 o 
   2   9  31    35571.24    32369.65    928.25 o 
   4   9  31    13915.03    12237.86    936.43 o 
  -3  10  31    14964.89    14450.40    982.33 o 
  -1  10  31    23117.75    22440.46    579.97 o 
   1  10  31    22767.57    23371.98    677.14 o 
   3  10  31    14303.50    14099.71    475.52 o 
  -4  11  31      935.76      312.14    560.02 o 
  -2  11  31     3199.12     3268.32    302.96 o 
   0  11  31     5415.67     5690.27    260.05 o 
   2  11  31     3064.67     3499.27    564.61 o 
   4  11  31      985.75      872.17    532.48 o 
  -3  12  31      580.41      881.35    532.48 o 
  -1  12  31      411.16      487.52    170.12 o 
   1  12  31      445.17      263.03    164.54 o 
   3  12  31      625.25     1111.15    381.00 o 
  -4  13  31    14968.11    15396.01   1120.04 o 
   0  13  31    44527.98    43786.66    949.93 o 
   2  13  31    33493.58    31073.29    889.37 o 
  -3  14  31     9796.40     8336.06    862.98 o 
  -1  14  31    12895.47    12458.19    615.11 o 
   1  14  31    12371.81    12704.93    400.77 o 
   3  14  31     9157.10     8666.91    495.76 o 
  -4  15  31      335.24     -596.74    596.74 o 
   0  15  31     1393.35     1838.24    204.63 o 
   2  15  31     1146.03      964.01    293.78 o 
  -3  16  31      747.29     -348.87    560.02 o 
  -1  16  31      860.70      881.35    284.60 o 
   1  16  31      939.31      721.06    200.98 o 
   3  16  31      916.64      837.91    220.43 o 
  -4  17  31    11363.75     9795.79   1028.24 o 
   0  17  31    36689.37    38764.69    884.89 o 
   2  17  31    25675.87    25535.42    775.58 o 
  -1  18  31     6142.02     5958.27    440.67 o 
   1  18  31     6082.07     6159.74    314.37 o 
   3  18  31     3625.52     1744.33    312.14 o 
   0  19  31      420.74      622.35    230.39 o 
   2  19  31      160.83     -110.54    261.65 o 
  -1  20  31     1549.43     1211.85    293.78 o 
   1  20  31     1600.96     1379.92    217.19 o 
   3  20  31     1882.99     1446.67    826.26 o 
   0  21  31    21616.52    21836.44    694.25 o 
   2  21  31    18054.71    17246.55    500.63 o 
  -1  22  31     2145.50     2524.69    385.59 o 
   1  22  31     2041.72     2474.31    241.31 o 
   3  22  31     1512.18     1221.03    284.60 o 
   0  23  31      334.55      -23.08    344.28 o 
   2  23  31      188.84      -92.89    217.53 o 
  -1  24  31     2540.06     2341.07    339.69 o 
   1  24  31     2677.12     2767.76    247.60 o 
   0  25  31    15982.20    14850.99    557.27 o 
   2  25  31    13840.44    13890.38    835.44 o 
  -1  26  31      720.95      642.65    312.14 o 
   1  26  31      776.05      909.04    232.98 o 
   0  27  31      203.04      679.37    385.59 o 
   1  28  31     4853.75     5875.64    642.65 o 
   0   0  32      344.51      589.37    230.39 o 
   2   0  32     2798.99     3675.86    258.49 o 
   4   0  32     1883.78     2175.82    550.84 o 
  -3   1  32      799.93     1028.24    449.85 o 
  -1   1  32     4128.03     4135.60    206.13 o 
   1   1  32     3941.12     4332.68    236.79 o 
   3   1  32      933.17     1101.68    459.03 o 
  -4   2  32     6281.15     5884.82    734.45 o 
  -2   2  32    11675.85    11507.63    378.64 o 
   0   2  32    12030.23    11423.40    336.52 o 
   2   2  32    11086.36    11685.05    383.27 o 
   4   2  32     6237.52     6343.85    734.45 o 
  -3   3  32      754.11      661.01    440.67 o 
  -1   3  32      284.60      496.92    148.99 o 
   1   3  32      259.94      593.92    175.88 o 
   3   3  32      746.42      637.31    271.08 o 
  -4   4  32     1688.59     1707.61    550.84 o 
  -2   4  32     4198.78     4089.03    261.02 o 
   0   4  32     7104.97     7500.72    277.40 o 
   2   4  32     4189.87     4315.82    273.05 o 
   4   4  32     1784.30     1854.50    550.84 o 
  -3   5  32     2151.87     2790.93    532.48 o 
  -1   5  32     4617.82     4816.26    261.92 o 
   1   5  32     4671.11     5271.18    277.15 o 
   3   5  32     2283.35     2914.59    215.14 o 
  -4   6  32     5132.60     5389.06    734.45 o 
  -2   6  32     8847.97     8552.30    324.37 o 
   0   6  32    10361.99    10784.67    322.83 o 
   2   6  32     8834.74     8754.89    468.21 o 
   4   6  32     5100.27     4957.57    716.09 o 
  -3   7  32       67.99     -266.24    449.85 o 
  -1   7  32      230.45      273.40    166.90 o 
   1   7  32      231.92      290.86    177.79 o 
   3   7  32      121.89      150.88    170.25 o 
  -4   8  32     1300.99     1266.93    560.02 o 
  -2   8  32     2033.97     2045.71    212.88 o 
   0   8  32     3917.91     4634.66    249.49 o 
   2   8  32     2271.83     1910.46    236.35 o 
   4   8  32     1567.72     1184.31    541.66 o 
  -3   9  32     4301.43     5040.20    706.91 o 
  -1   9  32     8012.95     8710.74    329.14 o 
   1   9  32     8476.05     9195.99    342.10 o 
   3   9  32     4419.72     5281.52    308.82 o 
  -4  10  32     2917.33     3635.55    661.01 o 
  -2  10  32     5219.37     5526.77    376.41 o 
   0  10  32     8497.81     8025.83    291.45 o 
   2  10  32     5411.34     5577.76    346.90 o 
   4  10  32     2843.72     3672.27    688.55 o 
  -3  11  32     1359.89     1193.49    541.66 o 
  -1  11  32      745.21      684.54    179.63 o 
   1  11  32      738.52      771.01    192.25 o 
   3  11  32     1326.91     1439.34    220.53 o 
  -4  12  32     1861.69     1661.70    624.29 o 
  -2  12  32     2370.83     3378.49    312.14 o 
   0  12  32     2322.51     3733.64    246.27 o 
   2  12  32     2273.47     3277.24    324.39 o 
   4  12  32     1745.87     1964.67    596.74 o 
  -3  13  32     5846.20     5967.45    798.72 o 
  -1  13  32     8248.41     8354.42    504.94 o 
   1  13  32     8210.60     8686.37    340.81 o 
   3  13  32     5965.35     7086.83    352.68 o 
  -4  14  32     2141.20     1248.57    642.65 o 
   0  14  32     3742.47     4353.78    259.23 o 
   2  14  32     3561.20     3693.83    537.07 o 
  -3  15  32     1024.04     -376.41    560.02 o 
  -1  15  32      988.38     1000.69    284.60 o 
   1  15  32      930.08     1074.60    206.58 o 
   3  15  32      888.18      835.65    223.89 o 
  -4  16  32      968.16     -174.43    642.65 o 
   0  16  32      124.70     1836.37    275.42 o 
   2  16  32      600.67     1283.97    256.36 o 
  -1  17  32     7863.92     7216.02    486.58 o 
   1  17  32     7939.89     7851.76    340.81 o 
   3  17  32     5260.80     2965.36    367.23 o 
   0  18  32      993.99     1005.25    367.23 o 
   2  18  32     1016.73     1105.74    259.43 o 
  -1  19  32      696.73      367.23    284.60 o 
   1  19  32      690.27      655.69    213.61 o 
   3  19  32      289.17      -24.08    459.03 o 
   0  20  32      157.84     1643.37    265.21 o 
   2  20  32      840.12     1687.45    275.38 o 
  -1  21  32     5372.22     4746.42    431.49 o 
   1  21  32     5586.53     5299.08    315.45 o 
   3  21  32     3851.69     2221.73    321.32 o 
   0  22  32       58.72       26.81    362.64 o 
   2  22  32        2.78     -156.07    221.48 o 
  -1  23  32      874.07     1129.22    312.14 o 
   1  23  32      816.91      993.00    240.54 o 
   0  24  32      718.25     1420.87    278.92 o 
   2  24  32     1180.25     1395.46    468.21 o 
  -1  25  32     5213.23     4874.94    440.67 o 
   1  25  32     5246.27     5266.19    328.98 o 
   0  26  32       73.49      367.23    385.59 o 
   1  27  32      562.29     1230.21    449.85 o 
   1   0  33     6795.69     7510.55    310.35 o 
   3   0  33    15138.20    16001.94   1028.24 o 
  -4   1  33     4674.83     4709.69    706.91 o 
  -2   1  33    10649.92    10908.73    374.92 o 
   0   1  33     7564.38     8671.23    412.19 o 
   2   1  33    11048.48    11007.49    380.56 o 
   4   1  33     4682.19     4700.51    706.91 o 
  -3   2  33       11.27     -293.78    431.49 o 
  -1   2  33      147.44      -68.42    168.12 o 
   1   2  33      132.93     -135.82    173.85 o 
   3   2  33       15.17     -273.53    273.53 o 
  -4   3  33     7451.78     7537.34    798.72 o 
  -2   3  33    17248.65    18358.08    515.21 o 
   0   3  33    29290.40    32866.52    944.53 o 
   2   3  33    17132.67    18457.98    517.49 o 
   4   3  33     7122.48     7417.99    789.54 o 
  -3   4  33    13688.23    14092.35    963.97 o 
  -1   4  33    20536.54    19757.73    642.29 o 
   1   4  33    20653.92    21593.84    798.69 o 
   3   4  33    13528.60    13690.42    409.39 o 
  -4   5  33     2778.45     3167.34    615.11 o 
  -2   5  33     6683.55     6894.30    302.82 o 
   0   5  33     8607.84     9663.93    434.36 o 
   2   5  33     6824.43     7008.88    358.15 o 
   4   5  33     2808.75     3213.24    624.29 o 
  -3   6  33       22.92     -449.85    449.85 o 
  -1   6  33       54.86     -100.40    199.99 o 
   1   6  33       68.41        4.44    177.79 o 
   3   6  33       48.03       17.92    171.47 o 
  -4   7  33     9431.98     8538.04    862.98 o 
  -2   7  33    22197.39    21391.04    563.52 o 
   0   7  33    37240.96    41845.14    941.68 o 
   2   7  33    21873.02    20953.24    655.28 o 
   4   7  33     8880.68     9162.32    853.80 o 
  -3   8  33    10191.23     9593.82    835.44 o 
  -1   8  33    18005.11    18716.75    596.29 o 
   1   8  33    17734.57    18306.50    501.26 o 
   3   8  33     9601.58     9515.16    371.26 o 
  -4   9  33     1216.19      706.91    578.38 o 
  -2   9  33     3321.84     3213.89    276.53 o 
   0   9  33     5271.25     5342.93    294.45 o 
   2   9  33     3218.22     3106.38    288.39 o 
   4   9  33     1312.35     1147.59    569.20 o 
  -3  10  33      272.86       82.63    504.94 o 
  -1  10  33       71.34      -51.47    209.55 o 
   1  10  33       75.88       71.11    186.52 o 
   3  10  33      338.80      186.95    209.55 o 
  -4  11  33    13825.09    13009.03   1064.96 o 
  -2  11  33    30757.06    30332.99   1092.50 o 
   0  11  33    39048.48    36774.53    844.46 o 
   2  11  33    30185.02    28040.07    840.66 o 
   4  11  33    13644.51    14441.22   1055.78 o 
  -3  12  33    11326.70    10824.03    918.07 o 
  -1  12  33    14507.84    14698.28    688.55 o 
   1  12  33    14260.66    14963.20    445.05 o 
   3  12  33    11117.28    10926.95    463.62 o 
  -4  13  33      366.90     -376.41    596.74 o 
  -2  13  33     1341.85      963.97    220.34 o 
   0  13  33     2022.94     2052.63    215.24 o 
   2  13  33     1288.39     1230.39    353.46 o 
  -1  14  33      419.80      348.87    275.42 o 
   1  14  33      448.11      399.01    202.87 o 
   3  14  33      586.61      778.25    381.00 o 
  -4  15  33    11020.69     8997.07   1000.69 o 
   0  15  33    32342.63    30821.31    736.42 o 
   2  15  33    24834.50    22416.38    707.60 o 
  -1  16  33     7345.70     7794.40    495.76 o 
   1  16  33     7316.49     7874.58    344.29 o 
   3  16  33     4990.53     4574.99    881.35 o 
   0  17  33      954.76      738.39    202.32 o 
   2  17  33      451.28      247.88    422.31 o 
  -1  18  33      721.51      752.82    293.78 o 
   1  18  33      847.64      752.28    217.19 o 
   3  18  33      746.72      110.81    527.89 o 
   0  19  33    20801.76    20510.81    667.80 o 
   2  19  33    14710.34    13997.16    541.80 o 
  -1  20  33     2591.65     2992.90    394.77 o 
   1  20  33     2381.45     3157.38    264.31 o 
   3  20  33     1585.59      697.73    321.32 o 
   0  21  33      378.77     -113.63    249.36 o 
   2  21  33      229.86     -219.70    219.70 o 
  -1  22  33     1466.88     1312.84    312.14 o 
   1  22  33     1550.23     1602.95    236.25 o 
   0  23  33    14027.72    13895.98    537.76 o 
   2  23  33    13078.51    14193.34    844.62 o 
  -1  24  33     1135.80      642.65    321.32 o 
   1  24  33     1160.28     1438.41    246.13 o 
   0  25  33       65.17      247.88    385.59 o 
   1  26  33     2221.15     2561.41    486.58 o 
   0   0  34     5492.40     6343.85    532.48 o 
   2   0  34     8981.62     8917.75    345.69 o 
   4   0  34     6121.49     5682.84    743.64 o 
  -3   1  34     1024.89     1239.39    495.76 o 
  -1   1  34      619.30      284.47    180.49 o 
   1   1  34      697.90      313.43    181.20 o 
   3   1  34      980.04     1358.74    504.94 o 
  -4   2  34      719.12      844.62    541.66 o 
  -2   2  34     1337.94     1320.28    200.05 o 
   0   2  34     1442.20     1067.64    246.43 o 
   2   2  34     1301.26     1391.36    204.37 o 
   4   2  34      910.81     1064.96    541.66 o 
  -3   3  34     1925.42     2515.51    541.66 o 
  -1   3  34     5009.86     5597.84    342.41 o 
   1   3  34     5206.54     5294.88    291.70 o 
   3   3  34     2210.59     2723.17    326.41 o 
  -4   4  34     5506.42     5884.82    771.18 o 
  -2   4  34    10153.23    10405.86    396.97 o 
   0   4  34    13563.96    13721.44    515.82 o 
   2   4  34    10373.38    10407.75    379.52 o 
   4   4  34     5774.88     5894.00    762.00 o 
  -3   5  34      312.99      413.13    477.40 o 
  -1   5  34      197.48      384.36    215.66 o 
   1   5  34      168.92      417.38    187.71 o 
   3   5  34      311.60      440.20    175.08 o 
  -4   6  34      800.27      422.31    541.66 o 
  -2   6  34     1369.82     1480.40    213.89 o 
   0   6  34     2307.59     2604.02    272.42 o 
   2   6  34     1327.29     1592.65    241.82 o 
   4   6  34      923.09     1175.13    569.20 o 
  -3   7  34     2917.83     3158.16    587.56 o 
  -1   7  34     6472.06     7032.90    369.86 o 
   1   7  34     6833.16     7151.21    317.43 o 
   3   7  34     3193.19     3398.23    254.58 o 
  -4   8  34     3726.56     3644.73    670.19 o 
  -2   8  34     7971.78     8308.73    417.72 o 
   0   8  34    13376.88    13514.30    422.11 o 
   2   8  34     8076.61     8503.56    401.86 o 
   4   8  34     3741.89     4048.68    743.64 o 
  -3   9  34      240.94      137.71    504.94 o 
  -1   9  34        8.11       14.80    213.93 o 
   1   9  34        8.89      -17.18    190.67 o 
   3   9  34      214.08       87.76    213.65 o 
  -4  10  34     1013.08      661.01    605.93 o 
  -2  10  34     1165.76     1661.70    257.06 o 
   0  10  34      513.47     1518.30    209.94 o 
   2  10  34     1184.44     2156.06    262.37 o 
   4  10  34      895.18     1404.64    587.56 o 
  -3  11  34     6728.93     6857.97    780.36 o 
  -1  11  34    10596.16    10456.80    578.38 o 
   1  11  34    10413.55    10830.15    381.13 o 
   3  11  34     6672.07     7513.93    363.31 o 
  -4  12  34     3298.33     2267.63    670.19 o 
  -2  12  34     5982.51     5756.29    376.41 o 
   0  12  34     6638.42     6272.97    317.39 o 
   2  12  34     6019.65     5737.77    445.26 o 
  -1  13  34      429.25      146.89    284.60 o 
   1  13  34      435.25      219.27    206.32 o 
   3  13  34      492.45      636.91    231.28 o 
   0  14  34       70.06     1759.60    339.69 o 
   2  14  34      490.27     1427.77    262.85 o 
  -1  15  34     7979.75     7895.39    514.12 o 
   1  15  34     8058.88     8845.60    354.90 o 
   3  15  34     5347.32     5067.87   1028.24 o 
   0  16  34     2584.12     2457.43    264.70 o 
   2  16  34     2180.02     1999.54    335.10 o 
  -1  17  34      396.84      -64.26    284.60 o 
   1  17  34      376.98      227.79    211.89 o 
   3  17  34      288.45     -165.25    330.50 o 
   0  18  34       73.82     1421.50    353.46 o 
   2  18  34      551.14     1028.24    272.65 o 
  -1  19  34     5832.21     6141.88    477.40 o 
   1  19  34     5824.25     6547.10    333.59 o 
   0  20  34      377.54      463.80    358.05 o 
   2  20  34      285.04       85.12    262.85 o 
  -1  21  34      588.68      339.69    302.96 o 
   1  21  34      587.67      850.45    231.17 o 
   0  22  34      391.72     1440.63    335.10 o 
   2  22  34     1210.28     1395.46    477.40 o 
  -1  23  34     4796.92     4516.90    440.67 o 
   1  23  34     4907.29     4485.31    322.70 o 
   0  24  34       78.06      220.34    385.59 o 
   1  25  34      456.09      697.73    440.67 o 
   1   0  35      273.56       43.88    185.83 o 
   3   0  35      203.63       73.45    468.21 o 
  -4   1  35     4700.28     4195.57    734.45 o 
  -2   1  35    10583.41     9760.43    365.63 o 
   0   1  35    12169.85    11774.71    483.60 o 
   2   1  35     9918.94     9904.57    369.62 o 
   4   1  35     4285.34     4425.09    734.45 o 
  -3   2  35    10315.66    10190.56    844.62 o 
  -1   2  35    10379.95    10530.53    393.90 o 
   1   2  35    10174.43    10954.11    389.87 o 
   3   2  35    10511.78    10145.10    524.76 o 
  -4   3  35     2496.41     2377.80    615.11 o 
  -2   3  35     6716.14     7128.85    324.37 o 
   0   3  35     7232.89     8091.01    418.68 o 
   2   3  35     6662.50     7198.73    332.10 o 
   4   3  35     2598.17     3194.88    633.47 o 
  -3   4  35       25.12     -321.32    468.21 o 
  -1   4  35      150.39      153.91    219.58 o 
   1   4  35      146.64       60.33    187.89 o 
   3   4  35       36.96     -133.92    169.96 o 
  -4   5  35     5973.43     6417.30    807.90 o 
  -2   5  35    13966.03    14746.42    502.66 o 
   0   5  35    24606.02    26432.40    801.71 o 
   2   5  35    13895.76    14330.09    458.37 o 
   4   5  35     5769.98     6729.44    798.72 o 
  -3   6  35     8791.68     7684.23    798.72 o 
  -1   6  35    15679.93    14218.66    514.59 o 
   1   6  35    15130.81    14557.25    435.76 o 
   3   6  35     8255.24     8056.94    328.24 o 
  -4   7  35     1452.05     1266.93    605.93 o 
  -2   7  35     4210.70     4428.10    307.37 o 
   0   7  35     6528.04     7867.57    415.32 o 
   2   7  35     3944.90     4593.20    342.41 o 
   4   7  35     1445.85     1955.49    605.93 o 
  -3   8  35       59.21     -192.79    504.94 o 
  -1   8  35       27.25     -247.88    247.88 o 
   1   8  35       40.22     -193.05    193.05 o 
   3   8  35       71.35       77.77    193.83 o 
  -4   9  35    10183.81     9584.64    945.61 o 
  -2   9  35    21949.94    22403.29    669.17 o 
   0   9  35    26620.27    28549.93    774.21 o 
   2   9  35    21549.73    21704.30    694.25 o 
  -3  10  35    10614.95    10723.04    936.43 o 
  -1  10  35    12109.73    12256.22    642.65 o 
   1  10  35    12144.36    12986.52    414.38 o 
   3  10  35    10558.98    11025.84    433.84 o 
  -2  11  35     1433.45     1468.91    247.88 o 
   0  11  35     2002.73     2344.83    231.41 o 
   2  11  35     1458.93     1783.04    321.32 o 
  -1  12  35      252.19      146.89    284.60 o 
   1  12  35      224.92      165.41    204.38 o 
   3  12  35      263.14      301.94    229.41 o 
  -2  13  35    23513.13    23594.36    872.17 o 
   0  13  35    31711.92    32106.92    766.72 o 
   2  13  35    23400.48    21719.84    707.60 o 
  -1  14  35     8763.12     9795.79    569.20 o 
   1  14  35     8671.64    10539.37    386.44 o 
   3  14  35     5491.14     5806.52   1064.96 o 
   0  15  35     1376.06     1547.91    222.11 o 
   2  15  35      799.64      776.57    259.43 o 
  -1  16  35      282.35     -110.17    293.78 o 
   1  16  35      358.56      -34.83    210.08 o 
   3  16  35      492.93     -348.87    348.87 o 
   0  17  35    18120.08    18410.61    665.60 o 
   2  17  35    13991.22    13779.29    541.66 o 
  -1  18  35     3046.60     3231.60    413.13 o 
   1  18  35     2891.74     3576.54    302.03 o 
   0  19  35      404.88      232.11    257.06 o 
   2  19  35      215.91      -10.65    262.85 o 
  -1  20  35      904.22      716.09    312.14 o 
   1  20  35      984.86      848.37    231.17 o 
   0  21  35    13426.08    13619.61    538.34 o 
   2  21  35    10124.83    10309.91    743.64 o 
  -1  22  35     1197.44      762.00    321.32 o 
   1  22  35     1188.05     1276.54    301.81 o 
   0  23  35      103.07      330.50    385.59 o 
   0   0  36     1211.08     1239.39    367.23 o 
   2   0  36      457.84      331.95    197.88 o 
   4   0  36      393.86      339.69    550.84 o 
  -3   1  36     1709.35     1964.67    550.84 o 
  -1   1  36     1626.11     1955.49    216.52 o 
   1   1  36     1782.69     2054.72    221.05 o 
   3   1  36     1835.88     1909.58    541.66 o 
  -4   2  36     4909.77     5187.09    771.18 o 
  -2   2  36     8942.06    10033.61    481.99 o 
   0   2  36     9320.58     9632.09    447.93 o 
   2   2  36     9509.56     9715.50    376.89 o 
   4   2  36     5462.29     5269.71    771.18 o 
  -3   3  36      734.61      587.56    504.94 o 
  -1   3  36     1086.57      988.04    239.14 o 
   1   3  36     1130.97     1024.14    211.13 o 
   3   3  36      753.22      778.87    313.11 o 
  -4   4  36      156.03      -18.36    560.02 o 
  -2   4  36      273.70       71.61    217.36 o 
   0   4  36      375.10      385.95    249.87 o 
   2   4  36      256.87      250.98    206.01 o 
   4   4  36      265.64      403.95    560.02 o 
  -3   5  36     3035.96     3268.32    605.93 o 
  -1   5  36     6197.46     6881.80    378.90 o 
   1   5  36     6603.37     7208.09    327.65 o 
   3   5  36     3372.54     3711.73    262.58 o 
  -4   6  36     4542.16     4388.37    771.18 o 
  -2   6  36     9336.69    10001.99    414.57 o 
   0   6  36    15546.22    15877.70    577.65 o 
   2   6  36     9805.15     9588.54    436.43 o 
  -3   7  36        5.32     -238.70    504.94 o 
  -1   7  36      442.41      437.61    231.28 o 
   1   7  36      458.44      415.74    200.48 o 
   3   7  36       14.95      -35.01    196.95 o 
  -2   8  36      614.04      963.74    215.42 o 
   0   8  36      232.55      418.36    255.87 o 
   2   8  36      548.31     1055.11    255.87 o 
  -1   9  36     7555.17     7693.42    523.30 o 
   1   9  36     7585.70     8197.58    443.78 o 
   3   9  36     5190.93     5559.50    311.23 o 
  -2  10  36     7885.18     8400.33    468.21 o 
   0  10  36     8858.68     8844.43    437.87 o 
   2  10  36     7964.44     8283.82    414.86 o 
  -1  11  36        5.91     -293.78    293.78 o 
   1  11  36        2.56     -130.84    206.17 o 
   3  11  36       46.41      157.08    231.59 o 
  -2  12  36      336.07      688.55    247.88 o 
   0  12  36       26.16     1903.67    227.80 o 
   2  12  36      368.69     1227.75    262.37 o 
  -1  13  36     9666.50     8978.71    560.02 o 
   1  13  36     9652.71     9643.32    375.82 o 
   3  13  36     5633.15     5578.96    766.59 o 
   0  14  36     4545.98     4525.32    308.33 o 
   2  14  36     3338.52     3590.38    356.34 o 
  -1  15  36      254.73        0.00    302.96 o 
   1  15  36      249.73       17.50    217.19 o 
   0  16  36       46.31     1501.62    225.86 o 
   2  16  36      466.42     1046.81    275.84 o 
  -1  17  36     5878.17     5783.83    477.40 o 
   1  17  36     5891.13     6284.96    335.67 o 
   0  18  36      965.89      817.52    268.88 o 
  -1  19  36      462.76      275.42    312.14 o 
   1  19  36      446.38      509.81    229.52 o 
   0  20  36      442.30     1507.73    367.23 o 
   1  21  36     4979.66     4838.09    412.19 o 
   0  22  36      440.92      872.17    403.95 o 
   1   0  37    11233.63    11456.27    394.63 o 
   3   0  37     7780.46     8060.64    798.72 o 
  -2   1  37     6983.83     7244.82    379.39 o 
   0   1  37    11160.63    11692.48    496.59 o 
   2   1  37     7104.50     7444.82    345.69 o 
  -3   2  37      140.29     -486.58    486.58 o 
  -1   2  37      155.04     -104.09    229.84 o 
   1   2  37      166.19     -177.13    199.06 o 
   3   2  37      157.06      -53.59    313.16 o 
  -2   3  37     8576.95     8652.11    403.67 o 
   0   3  37    12413.84    14144.82    545.19 o 
   2   3  37     8145.67     8243.72    374.23 o 
  -3   4  37     6167.96     6151.06    762.00 o 
  -1   4  37    10672.29    10891.38    458.72 o 
   1   4  37    10284.22    10867.57    387.57 o 
   3   4  37     6241.04     5585.91    460.70 o 
  -2   5  37     3748.04     3794.65    314.13 o 
   0   5  37     6507.88     6978.35    412.19 o 
   2   5  37     3645.01     4025.08    386.11 o 
  -3   6  37       13.98      -82.63    523.30 o 
  -1   6  37       74.91       34.33    235.29 o 
   1   6  37       88.05     -186.19    204.38 o 
   3   6  37        8.03     -145.97    193.22 o 
  -2   7  37    16111.90    16766.36    557.65 o 
   0   7  37    18469.79    19939.16    668.55 o 
   2   7  37    16233.62    16654.76    579.68 o 
  -1   8  37    11121.05    11870.63    642.65 o 
   1   8  37    11108.86    11587.19    405.41 o 
   3   8  37     9240.42    10129.73    387.82 o 
  -2   9  37     2426.25     2675.66    280.14 o 
   0   9  37     3259.32     3798.54    359.90 o 
   2   9  37     2325.85     2730.04    500.35 o 
  -1  10  37        7.37      -55.08    302.96 o 
   1  10  37       14.83     -209.69    209.69 o 
   3  10  37       66.97       79.22    217.23 o 
  -2  11  37    16347.66    15533.72    651.83 o 
   0  11  37    20661.06    20299.78    678.36 o 
   2  11  37    16246.65    14644.21    557.84 o 
  -1  12  37     6967.96     8253.44    532.48 o 
   1  12  37     7002.10     8297.06    357.95 o 
   3  12  37     5840.58     7124.21    504.94 o 
   0  13  37      954.76     1464.07    231.17 o 
   2  13  37      784.91      884.34    325.91 o 
  -1  14  37      122.62       73.45    302.96 o 
   1  14  37      139.78     -133.94    217.83 o 
   0  15  37    17165.72    17931.37    517.11 o 
   2  15  37    12843.72    12341.32    519.22 o 
  -1  16  37     3062.41     3626.37    431.49 o 
   1  16  37     2922.27     3517.63    292.87 o 
   0  17  37      329.36      413.35    265.92 o 
  -1  18  37      432.46      293.78    321.32 o 
   1  18  37      498.07      331.22    229.52 o 
   0  19  37    12311.34    11652.91    498.73 o 
   1  20  37     1366.26     1799.41    440.67 o 
   0  21  37      110.41       -9.18    394.77 o 
   0   0  38    11077.11    12485.73    734.45 o 
   2   0  38     9873.70    10374.57    441.06 o 
  -3   1  38     1304.52     1202.67    550.84 o 
  -1   1  38     1856.27     1868.95    228.51 o 
   1   1  38     1844.64     1956.45    230.49 o 
   3   1  38     1356.69     1487.27    569.20 o 
  -2   2  38      118.55      121.76    234.37 o 
   0   2  38      367.51      187.69    262.85 o 
   2   2  38      128.62       65.21    213.96 o 
  -3   3  38     1681.56     1551.54    569.20 o 
  -1   3  38     2478.58     2722.68    287.52 o 
   1   3  38     2629.28     2880.77    244.46 o 
   3   3  38     1941.06     1854.15    357.19 o 
  -2   4  38     7641.09     7398.05    463.62 o 
   0   4  38    11069.44    10913.33    486.75 o 
   2   4  38     8044.98     7591.06    355.81 o 
  -3   5  38      151.11       27.54    532.48 o 
  -1   5  38      893.30      872.87    250.94 o 
   1   5  38      890.99      913.28    221.77 o 
   3   5  38      201.82      272.42    196.83 o 
  -2   6  38      118.78      117.09    222.30 o 
   0   6  38       42.07        5.85    316.73 o 
   2   6  38      111.15      448.65    228.08 o 
  -1   7  38     5273.09     5490.05    495.76 o 
   1   7  38     5556.10     6169.87    327.65 o 
   3   7  38     4894.96     5492.82    372.39 o 
  -2   8  38     7855.68     7942.11    387.01 o 
   0   8  38     8800.82     7926.39    434.80 o 
   2   8  38     8114.10     7971.64    419.57 o 
  -1   9  38       44.80     -165.25    312.14 o 
   1   9  38       54.67       34.71    218.43 o 
   3   9  38       27.36      493.34    261.93 o 
  -2  10  38      167.47       64.26    257.06 o 
   0  10  38       12.86      484.78    265.92 o 
   2  10  38      118.45      613.54    265.21 o 
  -1  11  38     6733.99     6949.78    514.12 o 
   1  11  38     6919.68     7786.41    354.13 o 
   3  11  38     4890.59     6288.77    817.08 o 
  -2  12  38     4682.62     4535.26    385.59 o 
   0  12  38     5650.45     5949.62    398.88 o 
   2  12  38     4860.13     5044.07    385.24 o 
  -1  13  38       14.16     -302.96    312.14 o 
   1  13  38       11.92      -77.70    218.29 o 
   0  14  38      392.36     1039.09    231.17 o 
  -1  15  38     7085.33     6610.09    514.12 o 
   1  15  38     7036.65     7300.65    356.49 o 
   0  16  38     2127.43     2321.49    253.62 o 
  -1  17  38      223.98     -312.14    312.14 o 
   1  17  38      215.31      -58.21    227.56 o 
   0  18  38      583.32     2111.56    459.03 o 
   0  20  38     1207.41     1771.87    440.67 o 
   1   0  39      304.32      -16.53    212.52 o 
   3   0  39      192.20     -100.99    523.30 o 
  -2   1  39     6110.86     6717.91    383.78 o 
   0   1  39     9164.21    10591.17    486.88 o 
   2   1  39     5921.14     6729.50    385.99 o 
  -3   2  39     5237.17     5480.87    762.00 o 
  -1   2  39     9001.82     8957.27    440.15 o 
   1   2  39     9164.75     9185.51    373.36 o 
   3   2  39     5588.13     5728.75    762.00 o 
  -2   3  39     3638.78     3098.24    310.80 o 
   0   3  39     6701.71     7426.93    431.66 o 
   2   3  39     3697.82     3574.96    344.11 o 
  -1   4  39      216.94        4.24    250.94 o 
   1   4  39      235.96      -17.49    212.97 o 
   3   4  39       47.47      -18.36    541.66 o 
  -2   5  39     8435.62     9071.17    423.30 o 
   0   5  39     9864.43    11852.19    512.72 o 
   2   5  39     8561.14     9801.09    455.67 o 
  -1   6  39     7419.37     7913.75    560.02 o 
   1   6  39     7472.88     8739.37    364.34 o 
   3   6  39     5618.96     6238.29    417.72 o 
  -2   7  39     2083.22     2393.27    259.72 o 
   0   7  39     3175.67     3607.89    373.23 o 
   2   7  39     2107.23     2580.02    268.35 o 
  -1   8  39      166.13       -9.18    330.50 o 
   1   8  39      166.59      193.15    223.16 o 
   3   8  39      104.28       20.43    248.67 o 
  -2   9  39    10631.45    10647.42    449.33 o 
   0   9  39    13006.40    13477.19    548.29 o 
   2   9  39    10698.94    10750.27    527.89 o 
  -1  10  39     6033.02     6867.15    523.30 o 
   1  10  39     6077.94     7184.97    350.35 o 
  -2  11  39      769.63      688.55    266.24 o 
   0  11  39     1016.99     1708.24    295.32 o 
   2  11  39      801.95      762.00    422.31 o 
  -1  12  39       30.33     -302.96    321.32 o 
   1  12  39       52.02        5.63    227.56 o 
   0  13  39    10029.60    10337.03    480.26 o 
  -1  14  39     1815.71     2515.51    358.05 o 
   1  14  39     1813.28     2565.49    262.41 o 
   0  15  39      199.29       88.77    225.86 o 
   1  16  39      316.66      353.95    236.25 o 
   0  17  39    12493.85    13587.42    817.08 o 
   0   0  40       22.44      183.61    403.95 o 
   2   0  40        3.60     -178.73    249.05 o 
  -3   1  40     1806.65     1790.23    596.74 o 
  -1   1  40     2728.09     2548.90    294.89 o 
   1   1  40     2651.29     2668.72    254.35 o 
   3   1  40     1754.67     1689.25    596.74 o 
  -2   2  40     8480.85     8687.58    425.72 o 
   0   2  40    11489.59    11257.45    503.08 o 
   2   2  40     8609.23     8459.49    514.12 o 
  -1   3  40     1369.92     1497.70    280.99 o 
   1   3  40     1294.73     1423.66    237.19 o 
   3   3  40      560.48      569.20    578.38 o 
  -2   4  40       67.57       29.05    242.84 o 
   0   4  40        7.94      -78.04    272.65 o 
   2   4  40       52.86      132.61    258.08 o 
  -1   5  40     3027.83     3332.59    468.21 o 
   1   5  40     3081.64     3251.82    275.86 o 
  -2   6  40     6812.44     6634.21    373.53 o 
   0   6  40     8168.28     7931.41    447.79 o 
   2   6  40     6733.25     6317.60    407.61 o 
  -1   7  40      368.59      312.14    348.87 o 
   1   7  40      335.61      161.91    227.56 o 
  -2   8  40      110.23      -97.53    227.88 o 
   0   8  40        2.86      286.92    282.33 o 
   2   8  40      107.87      419.54    335.15 o 
  -1   9  40     4976.93     4819.86    486.58 o 
   1   9  40     5179.67     5549.17    334.40 o 
  -2  10  40     5753.97     6187.78    440.67 o 
   0  10  40     6233.29     6302.76    418.38 o 
  -1  11  40       20.80     -220.34    330.50 o 
   1  11  40       20.22     -228.45    228.49 o 
   0  12  40      174.80      467.38    285.41 o 
   1  13  40     5327.68     5245.05    341.64 o 
   0  14  40     2751.67     2699.12    468.21 o 
   0  16  40     1302.66     2736.42    337.38 o 
   1   0  41     6396.53     5351.40    330.42 o 
  -2   1  41     3136.97     3331.14    334.58 o 
   0   1  41     4702.89     5059.70    412.19 o 
   2   1  41     3321.61     3651.65    399.36 o 
  -1   2  41      499.13      508.63    280.99 o 
   1   2  41      491.90      256.33    234.24 o 
  -2   3  41     5390.71     5219.56    371.70 o 
   0   3  41     6452.95     6756.27    434.80 o 
   2   3  41     5500.75     5517.59    615.11 o 
  -1   4  41     5856.17     5692.03    532.48 o 
   1   4  41     6050.81     6085.85    343.59 o 
  -2   5  41     2276.05     2414.43    278.53 o 
   0   5  41     2658.26     3130.18    334.28 o 
  -1   6  41      479.69      220.34    358.05 o 
   1   6  41      463.37      345.04    235.81 o 
  -2   7  41     4871.57     5017.77    363.44 o 
   0   7  41     7217.10     7484.67    447.79 o 
  -1   8  41     3891.95     4342.46    486.58 o 
   1   8  41     3817.62     4204.87    327.65 o 
  -2   9  41      513.73      688.55    284.60 o 
   0   9  41      948.19     1469.79    301.81 o 
   1  10  41      298.69       55.94    235.81 o 
   0  11  41     6422.05     6112.61    428.31 o 
   1  12  41     1805.34     2399.82    348.87 o 
   0  13  41      281.24       55.08    413.13 o 
   0   0  42    10988.28    10934.20    734.45 o 
  -1   1  42     2011.51     2101.18    309.78 o 
   1   1  42     2013.22     1948.74    256.59 o 
   0   2  42      102.94       31.67    288.83 o 
  -1   3  42     3447.76     3745.72    504.94 o 
   1   3  42     3468.24     4098.09    327.86 o 
   0   4  42     9882.57    11094.75    519.22 o 
   1   5  42     1008.98      896.52    248.36 o 
   0   6  42      126.10      362.54    298.41 o 
   1   7  42     3994.50     4174.52    416.87 o 
   0   8  42     7310.85     7905.44    460.78 o 
   1   9  42      327.97      -42.42    307.90 o 
   0  10  42      231.18      844.62    431.49 o 
   0  12  42     3352.72     3295.87    495.76 o 
   1   0  43      548.42      850.50    323.81 o 
   0   1  43     4060.54     4197.93    412.19 o 
   1   2  43     4817.53     5460.27    444.36 o 
   0   3  43     2261.75     3091.07    347.26 o 
   1   4  43      517.26      561.35    314.40 o 
   0   5  43     4553.92     4737.23    596.74 o 
   1   6  43     3177.84     3207.75    352.68 o 
   0   7  43      903.50     1698.43    459.03 o 

#==============================================================================
# Additional structures and associated data_? identifiers
# should be added at this point if there is more than one 
# structure analysis in the CIF.

#==============================================================================
#     End of CIF
#==============================================================================
