# Supplementary material for: Confined water-mediated high proton conduction in hydrophobic channel of a synthetic nanotube
Source: Nat Commun. 2020 Feb 18;11:843. doi: 10.1038/s41467-020-14627-z (PMC7029035; doi:10.1038/s41467-020-14627-z)
Supplement: Supplementary file 4 — Supplementary Data 2 [file 41467_2020_14627_MOESM4_ESM.cif]

data_global
_audit_creation_date                               2015-05-18
_audit_creation_method                            'by CrystalStructure 4.1'
_audit_update_record                               ?

#==============================================================================
# PROCESSING SUMMARY (IUCr Office Use Only)

_journal_date_recd_electronic                      ?
_journal_date_from_coeditor                        ?
_journal_date_accepted                             ?
_journal_coeditor_code                             ?

#==============================================================================
# SUBMISSION DETAILS

_publ_contact_author_name                         'ENTER NAME'
_publ_contact_author_email                        'ENTER EMAIL ADDRESS'
_publ_contact_author_fax                          'ENTER FAX NUMBER'
_publ_contact_author_phone                        'ENTER PHONE NUMBER'
_publ_contact_letter
;
    ENTER TEXT OF LETTER
;
_publ_requested_journal                           'ENTER JOURNAL NAME HERE'
_publ_requested_category
                                               'CHOOSE FI FM FO CI CM CO or AD'
_publ_requested_coeditor_name                      ?

#==============================================================================
# TITLE AND AUTHOR LIST

_publ_section_title
;
    ENTER SECTION TITLE
;
_publ_section_title_footnote
;
    ENTER FOOTNOTE TO TITLE OF PAPER
;
loop_
_publ_author_name
_publ_author_footnote
_publ_author_address
' FIRST AUTHORS NAME '
;
  FIRST AUTHORS FOOTNOTES
;
;
  FIRST AUTHORS ADDRESS
;
_publ_section_synopsis
;
    ENTER SYNOPSIS
;

#==============================================================================
# TEXT

_publ_section_abstract
;
    ENTER ABSTRACT
;
_publ_section_comment
;
    ENTER TEXT
;
_publ_section_references
;
    ENTER OTHER REFERENCES

    Rigaku (2014). CrystalStructure. Version 4.1. 
    Rigaku Corporation, Tokyo, Japan.

    Burla, M. C., Caliandro, R., Camalli, M., Carrozzini, B., 
    Cascarano, G. L., De Caro, L., Giacovazzo, C., Polidori, G. and Spagna R.
    (2005). J. Appl. Cryst. 38, 381-388.
    SIR2004

;
_publ_section_figure_captions
;
    ENTER FIGURE CAPTIONS
;
_publ_section_exptl_prep
;
    ENTER COMPOUND PREPARATION DETAILS
;
_publ_section_exptl_refinement
;
    ENTER SPECIAL DETAILS OF THE REFINEMENT
;

#==============================================================================
data_Pt(II)square_BS

#==============================================================================
# CHEMICAL DATA

_chemical_formula_sum                             'C112 N16 O32 Pt4 S8'
_chemical_formula_moiety                          'C112 N16 O32 Pt4 S8'
_chemical_formula_weight                           3118.16
_chemical_melting_point                            ?
_chemical_absolute_configuration
                                                 'ad'

#==============================================================================
# CRYSTAL DATA
_space_group_crystal_system                        triclinic
_space_group_name_H-M_alt                         'P 1'
_space_group_name_Hall                            'P 1'
_space_group_IT_number                             1
loop_
_symmetry_equiv_pos_site_id
_space_group_symop_operation_xyz
1   '+X,+Y,+Z'
#------------------------------------------------------------------------------
_cell_length_a                                     11.1189(3)
_cell_length_b                                     16.8886(5)
_cell_length_c                                     18.1097(5)
_cell_angle_alpha                                  110.2680(10)
_cell_angle_beta                                   97.098(2)
_cell_angle_gamma                                  91.942(2)
_cell_volume                                       3154.92(16)
_cell_formula_units_Z                              1
_cell_measurement_reflns_used                      9046
_cell_measurement_theta_min                        2.28
_cell_measurement_theta_max                        32.06
_cell_measurement_temperature                      100(2)
#------------------------------------------------------------------------------
_exptl_crystal_description                         'block'
_exptl_crystal_colour                              'nocolor'
_exptl_crystal_size_max                            0.30
_exptl_crystal_size_mid                            0.03
_exptl_crystal_size_min                            0.02
_exptl_crystal_density_diffrn                      1.641
_exptl_crystal_density_meas                        ?
_exptl_crystal_density_method                     'not measured'
_exptl_crystal_F_000                               1480.00
_exptl_absorpt_coefficient_mu                      4.613
_exptl_absorpt_correction_type                     multi-scan
_exptl_absorpt_process_details                    '(SADABS; Sheldrick, 1996)'
_exptl_absorpt_correction_T_min                   0.5467
_exptl_absorpt_correction_T_max                   0.7464
#==============================================================================
# EXPERIMENTAL DATA

_diffrn_ambient_temperature                        100(2)
_diffrn_radiation_type                            'Mo K\a'
_diffrn_radiation_wavelength                       0.71073
_diffrn_radiation_source                          'sealed tube' 
_diffrn_radiation_monochromator                    graphite 
_diffrn_measurement_device_type                   'Bruker SMART APEXII CCD detector' 
_diffrn_measurement_method                        'phi and omega scans'
_diffrn_detector_area_resol_mean                   8.333
_diffrn_reflns_number                              79979
_diffrn_reflns_av_R_equivalents                    0.0302
_diffrn_reflns_theta_max                           32.296
_diffrn_reflns_theta_min                           1.290
_diffrn_reflns_theta_full                          25.240
_diffrn_measured_fraction_theta_max                0.979
_diffrn_measured_fraction_theta_full               0.998
_diffrn_reflns_Laue_measured_fraction_max          0.979
_diffrn_reflns_Laue_measured_fraction_full         0.998
_diffrn_reflns_point_group_measured_fraction_max   0.914
_diffrn_reflns_point_group_measured_fraction_full  0.969
_diffrn_reflns_limit_h_min                        -16
_diffrn_reflns_limit_h_max                         16
_diffrn_reflns_limit_k_min                        -24
_diffrn_reflns_limit_k_max                         25
_diffrn_reflns_limit_l_min                        -27
_diffrn_reflns_limit_l_max                         26
_diffrn_standards_number                           0
_diffrn_standards_interval_count                   .
_diffrn_standards_decay_%                          ?

#==============================================================================
# REFINEMENT DATA

_refine_special_details
;
    Refinement was performed using all reflections. The weighted 
    R-factor (wR) and goodness of fit (S) are based on F^2^.
    R-factor (gt) are based on F. The threshold expression of
    F^2^ > 2.0 sigma(F^2^) is used only for calculating R-factor (gt).
;
_reflns_number_total                               41062
_reflns_number_gt                                  32420
_reflns_threshold_expression                       F^2^>2.0\s(F^2^)
_refine_ls_structure_factor_coef                   Fsqd
_refine_ls_R_factor_all                            0.0852
_refine_ls_R_factor_gt                             0.0655
_refine_ls_wR_factor_ref                           0.1982
_refine_ls_wR_factor_gt                            0.1806
_refine_ls_number_restraints                       818
_refine_ls_number_reflns                           41062
_refine_ls_number_parameters                       1075
_refine_ls_goodness_of_fit_ref                     1.035
_refine_ls_weighting_scheme                        calc
_refine_ls_weighting_details
          'w = 1/[\s^2^(Fo^2^)+(0.1116P)^2^+16.3411P] where P=(Fo^2^+2Fc^2^)/3'
_atom_sites_solution_primary                       direct
_atom_sites_solution_secondary                     difmap
_refine_ls_shift/su_max                            0.001
_refine_diff_density_max                           6.62
_refine_diff_density_min                          -3.78
_refine_ls_extinction_method                       none
_refine_ls_extinction_coef                         ?
_refine_ls_abs_structure_details
;
 Flack x determined using 13652 quotients [(I+)-(I-)]/[(I+)+(I-)]
 (Parsons and Flack (2004), Acta Cryst. A60, s61).
;
_refine_ls_abs_structure_Flack                     0.071(4)

loop_
_atom_type_symbol
_atom_type_description
_atom_type_scat_dispersion_real
_atom_type_scat_dispersion_imag
_atom_type_scat_source
  'C' 'C'  0.0033 0.0016 
;
International Tables for Crystallography
(Vol. C, Tables 4.2.6.8 and 6.1.1.4)
;
  'N' 'N'  0.0061 0.0033 
;
International Tables for Crystallography
(Vol. C, Tables 4.2.6.8 and 6.1.1.4)
;
  'O' 'O'  0.0106 0.0060 
;
International Tables for Crystallography
(Vol. C, Tables 4.2.6.8 and 6.1.1.4)
;
  'S' 'S'  0.1246 0.1234 
;
International Tables for Crystallography
(Vol. C, Tables 4.2.6.8 and 6.1.1.4)
;
  'Pt' 'Pt'  -1.7033 8.3905 
;
International Tables for Crystallography
(Vol. C, Tables 4.2.6.8 and 6.1.1.4)
;

#==============================================================================
# ATOMIC COORDINATES AND THERMAL PARAMETERS

loop_
_atom_site_label
_atom_site_type_symbol
_atom_site_fract_x
_atom_site_fract_y
_atom_site_fract_z
_atom_site_U_iso_or_equiv
_atom_site_adp_type
_atom_site_occupancy
_atom_site_site_symmetry_multiplicity
_atom_site_calc_flag
_atom_site_refinement_flags
_atom_site_disorder_assembly
_atom_site_disorder_group
 Pt1 Pt 1.2771(4) 0.5907(3) 0.4850(3) 0.02839(13) Uani 1 1 d . . .
 Pt2 Pt 0.9947(4) 0.7620(3) -0.0478(3) 0.02910(13) Uani 1 1 d . . .
 Pt3 Pt 0.5714(4) 0.0469(3) 0.2738(3) 0.04132(18) Uani 1 1 d . . .
 Pt4 Pt 0.2874(4) 0.2245(3) -0.2529(3) 0.02963(13) Uani 1 1 d . . .
 S1 S 1.4535(7) 0.7995(4) 1.0139(5) 0.0703(5) Uani 1 1 d . . .
 S2 S 0.6376(7) 0.5515(5) 0.3956(5) 0.0703(5) Uani 1 1 d . . .
 S3 S 1.0739(7) 0.6443(4) 0.6749(5) 0.0703(5) Uani 1 1 d . . .
 S4 S 0.4390(7) 0.3239(4) 0.5375(5) 0.0703(5) Uani 1 1 d . . .
 S5 S 0.9167(7) 0.9082(4) 0.2886(5) 0.0703(5) Uani 1 1 d . . .
 S6 S 1.3639(7) 0.9500(4) 0.6019(5) 0.0703(5) Uani 1 1 d . . .
 S7 S 0.9851 0.2967 -0.1498 0.0703 Uani 1 1 d . . .
 S8 S 1.0586(7) 0.2083(5) 0.1273(5) 0.0703(5) Uani 1 1 d . . .
 O1 O 1.5649(14) 0.8046(12) 1.0660(10) 0.0893(11) Uani 1 1 d . . .
 O2 O 1.3712(15) 0.8547(12) 1.0543(10) 0.0893(11) Uani 1 1 d . . .
 O3 O 1.4804(17) 0.8133(12) 0.9426(9) 0.0893(11) Uani 1 1 d . . .
 O4 O 0.7441(15) 0.5496(12) 0.3597(11) 0.0893(11) Uani 1 1 d . . .
 O5 O 0.5880(16) 0.6327(10) 0.4191(11) 0.0893(11) Uani 1 1 d . . .
 O6 O 0.6528(18) 0.5175(11) 0.4591(10) 0.0893(11) Uani 1 1 d . . .
 O7 O 0.9980(15) 0.6651(11) 0.7361(10) 0.0893(11) Uani 1 1 d . . .
 O8 O 1.1999(13) 0.6733(11) 0.7060(11) 0.0893(11) Uani 1 1 d . . .
 O9 O 1.0584(16) 0.5561(9) 0.6263(10) 0.0893(11) Uani 1 1 d . . .
 O10 O 0.4263(18) 0.3044(11) 0.4523(8) 0.0893(11) Uani 1 1 d . . .
 O11 O 0.4029(18) 0.2525(10) 0.5575(11) 0.0893(11) Uani 1 1 d . . .
 O12 O 0.381(2) 0.3986(10) 0.5774(11) 0.0893(11) Uani 1 1 d . . .
 O13 O 0.8450(16) 0.9598(12) 0.3438(10) 0.0893(11) Uani 1 1 d . . .
 O14 O 1.0450(13) 0.9109(12) 0.3226(10) 0.0893(11) Uani 1 1 d . . .
 O15 O 0.9101(17) 0.9356(12) 0.2176(9) 0.0893(11) Uani 1 1 d . . .
 O16 O 1.2740(17) 0.9840(11) 0.6556(10) 0.0893(11) Uani 1 1 d . . .
 O17 O 1.3534(18) 0.8576(8) 0.5671(11) 0.0893(11) Uani 1 1 d . . .
 O18 O 1.3627(18) 0.9889(11) 0.5394(10) 0.0893(11) Uani 1 1 d . . .
 O19 O 0.9991 0.2038 -0.1655 0.0893 Uani 1 1 d . . .
 O20 O 1.098 0.3538 -0.1048 0.0893 Uani 1 1 d . . .
 O21 O 0.9429 0.3368 -0.208 0.0893 Uani 1 1 d . . .
 O22 O 0.9958(16) 0.1261(10) 0.0713(10) 0.0893(11) Uani 1 1 d . . .
 O23 O 1.1274(16) 0.2021(12) 0.1996(9) 0.0893(11) Uani 1 1 d . . .
 O24 O 1.1246(16) 0.2477(11) 0.0825(10) 0.0893(11) Uani 1 1 d . . .
 O25 O 1.217(2) 1.0015(14) 0.2730(17) 0.125(8) Uani 1 1 d . . .
 O26 O 1.158(2) 0.4119(14) 0.0542(16) 0.126(9) Uani 1 1 d . . .
 O27 O 1.2515(16) 1.1699(11) 0.3381(10) 0.092(6) Uani 1 1 d . . .
 O28 O 1.1699(16) 0.4196(11) 0.6530(13) 0.080(5) Uani 1 1 d . . .
 O29 O 1.089(5) 0.9915(14) 0.1170(17) 0.192(19) Uani 1 1 d . . .
 O31 O 0.7146(16) 0.8719(16) -0.0785(14) 0.109(7) Uani 1 1 d . . .
 O32 O 1.370(6) 0.826(5) 0.793(3) 0.40(6) Uani 1 1 d . . .
 O33 O 0.835(3) 0.953(4) 0.075(2) 0.30(4) Uani 1 1 d . . .
 N1 N 1.2213(14) 0.6194(9) 0.3872(8) 0.026(3) Uani 1 1 d . . .
 N2 N 1.0589(14) 0.7286(11) 0.0459(9) 0.032(3) Uani 1 1 d . . .
 N3 N 0.8649(15) 0.6641(9) -0.0865(8) 0.030(3) Uani 1 1 d . . .
 N4 N 0.4174(14) 0.3191(10) -0.2235(9) 0.033(3) Uani 1 1 d . . .
 N5 N 0.3506(14) 0.1974(9) -0.1561(10) 0.030(3) Uani 1 1 d . . .
 N6 N 0.5180(15) 0.0737(11) 0.1749(10) 0.038(3) Uani 1 1 d . . .
 N7 N 0.6967(14) 0.1477(12) 0.3144(11) 0.040(3) Uani 1 1 d . . .
 N8 N 1.1467(14) 0.4918(9) 0.4493(8) 0.030(3) Uani 1 1 d . . .
 N9 N 1.3459(14) 0.5692(10) 0.5859(8) 0.032(3) Uani 1 1 d . . .
 N10 N 1.4127(13) 0.6842(11) 0.5242(10) 0.032(3) Uani 1 1 d . . .
 N11 N 1.1222(14) 0.8593(11) -0.0219(10) 0.035(3) Uani 1 1 d . . .
 N12 N 0.9325(15) 0.8013(9) -0.1380(7) 0.029(3) Uani 1 1 d . . .
 N13 N 0.2182(18) 0.2480(11) -0.3509(10) 0.040(4) Uani 1 1 d . . .
 N14 N 0.1505(15) 0.1286(9) -0.2872(8) 0.032(3) Uani 1 1 d . . .
 N15 N 0.4586(17) -0.0633(12) 0.2359(12) 0.050(4) Uani 1 1 d . . .
 N16 N 0.625(2) 0.0176(17) 0.3726(16) 0.071(6) Uani 1 1 d . . .
 C1 C 1.1943(14) 0.6981(9) 0.3927(8) 0.035(3) Uani 1 1 d . . .
 C2 C 1.1599(13) 0.7197(8) 0.3263(7) 0.030(2) Uani 1 1 d . . .
 C3 C 1.1548(15) 0.6584(10) 0.2504(9) 0.031(3) Uani 1 1 d . . .
 C4 C 1.1854(16) 0.5767(9) 0.2456(9) 0.037(3) Uani 1 1 d . . .
 C5 C 1.2218(18) 0.5597(10) 0.3119(8) 0.044(4) Uani 1 1 d . . .
 C6 C 1.0959(15) 0.7863(9) 0.1165(8) 0.041(3) Uani 1 1 d . . .
 C7 C 1.1272(15) 0.7644(9) 0.1846(8) 0.040(3) Uani 1 1 d . . .
 C8 C 1.1218(14) 0.6817(11) 0.1790(9) 0.030(3) Uani 1 1 d . . .
 C9 C 1.0894(15) 0.6221(9) 0.1045(8) 0.040(3) Uani 1 1 d . . .
 C10 C 1.0570(15) 0.6433(9) 0.0386(8) 0.038(3) Uani 1 1 d . . .
 C11 C 0.7574(16) 0.6692(10) -0.0601(10) 0.036(3) Uani 1 1 d . . .
 C12 C 0.6698(16) 0.6060(12) -0.0888(10) 0.043(4) Uani 1 1 d . . .
 C13 C 0.6879(15) 0.5281(10) -0.1455(9) 0.031(3) Uani 1 1 d . . .
 C14 C 0.7986(15) 0.5237(10) -0.1737(9) 0.035(3) Uani 1 1 d . . .
 C15 C 0.8841(18) 0.5916(11) -0.1461(9) 0.044(4) Uani 1 1 d . . .
 C16 C 0.3881(14) 0.4007(11) -0.2069(12) 0.041(4) Uani 1 1 d . . .
 C17 C 0.4716(16) 0.4681(12) -0.1833(12) 0.044(4) Uani 1 1 d . . .
 C18 C 0.5941(14) 0.4559(11) -0.1756(9) 0.032(3) Uani 1 1 d . . .
 C19 C 0.6311(18) 0.3749(12) -0.1943(13) 0.048(4) Uani 1 1 d . . .
 C20 C 0.5363(17) 0.3062(11) -0.2205(11) 0.040(3) Uani 1 1 d . . .
 C21 C 0.306(2) 0.2289(14) -0.0902(11) 0.066(7) Uani 1 1 d . . .
 C22 C 0.341(2) 0.2090(15) -0.0218(11) 0.065(6) Uani 1 1 d . . .
 C23 C 0.4173(14) 0.1471(10) -0.0256(9) 0.029(3) Uani 1 1 d . . .
 C24 C 0.4715(15) 0.1127(11) -0.0963(10) 0.045(3) Uani 1 1 d . . .
 C25 C 0.4280(19) 0.1374(13) -0.1594(11) 0.057(5) Uani 1 1 d . . .
 C26 C 0.4189(15) 0.1169(11) 0.1701(9) 0.045(3) Uani 1 1 d . . .
 C27 C 0.3840(15) 0.1391(11) 0.1056(10) 0.045(3) Uani 1 1 d . . .
 C28 C 0.4487(16) 0.1207(10) 0.0422(10) 0.033(3) Uani 1 1 d . . .
 C29 C 0.5518(18) 0.0732(14) 0.0473(11) 0.058(5) Uani 1 1 d . . .
 C30 C 0.5794(18) 0.0468(16) 0.1123(14) 0.066(6) Uani 1 1 d . . .
 C31 C 0.8103(16) 0.1352(13) 0.2945(13) 0.045(4) Uani 1 1 d . . .
 C32 C 0.9032(17) 0.2064(12) 0.3236(13) 0.042(4) Uani 1 1 d . . .
 C33 C 0.8735(15) 0.2856(13) 0.3682(10) 0.038(3) Uani 1 1 d . . .
 C34 C 0.7539(16) 0.2958(13) 0.3858(11) 0.046(4) Uani 1 1 d . . .
 C35 C 0.6722(15) 0.2251(13) 0.3601(10) 0.045(4) Uani 1 1 d . . .
 C36 C 1.0250(16) 0.5038(12) 0.4391(10) 0.042(4) Uani 1 1 d . . .
 C37 C 0.9406(16) 0.4397(11) 0.4179(11) 0.039(3) Uani 1 1 d . . .
 C38 C 0.9664(16) 0.3554(11) 0.3964(9) 0.035(3) Uani 1 1 d . . .
 C39 C 1.0915(16) 0.3432(12) 0.4054(10) 0.039(3) Uani 1 1 d . . .
 C40 C 1.1784(15) 0.4124(10) 0.4337(9) 0.034(3) Uani 1 1 d . . .
 C41 C 1.4700(14) 0.6108(10) 0.6123(8) 0.039(3) Uani 1 1 d . . .
 C42 C 1.527(2) 0.6118(14) 0.6950(10) 0.053(5) Uani 1 1 d . . .
 C43 C 1.6555(18) 0.6561(13) 0.7144(12) 0.059(5) Uani 1 1 d . . .
 C44 C 1.6552(19) 0.7469(13) 0.7094(10) 0.051(4) Uani 1 1 d . . .
 C45 C 1.5987(16) 0.7392(10) 0.6248(10) 0.039(3) Uani 1 1 d . . .
 C46 C 1.4692(13) 0.6967(9) 0.6068(8) 0.035(3) Uani 1 1 d . . .
 C47 C 1.1213(15) 0.8825(11) -0.0964(9) 0.046(3) Uani 1 1 d . . .
 C48 C 1.195(2) 0.9674(13) -0.0792(12) 0.064(5) Uani 1 1 d . . .
 C49 C 1.181(2) 0.9857(16) -0.1558(15) 0.082(7) Uani 1 1 d . . .
 C50 C 1.042(3) 0.993(2) -0.1903(16) 0.081(7) Uani 1 1 d . . .
 C51 C 0.9748(18) 0.9000(13) -0.2073(11) 0.052(4) Uani 1 1 d . . .
 C52 C 0.9936(17) 0.8845(11) -0.1281(9) 0.042(3) Uani 1 1 d . . .
 C53 C -0.108(2) 0.0804(14) -0.4631(15) 0.071(7) Uani 1 1 d . . .
 C54 C -0.022(2) 0.0588(14) -0.3998(13) 0.061(6) Uani 1 1 d . . .
 C55 C 0.0605(15) 0.1425(9) -0.3514(9) 0.042(3) Uani 1 1 d . . .
 C56 C 0.1341(17) 0.1717(9) -0.4044(9) 0.044(3) Uani 1 1 d . . .
 C57 C 0.050(2) 0.1925(13) -0.4661(13) 0.056(5) Uani 1 1 d . . .
 C58 C -0.032(2) 0.1117(14) -0.5155(13) 0.075(7) Uani 1 1 d . . .
 C59 C 0.5147(15) -0.1177(12) 0.2763(11) 0.051(4) Uani 1 1 d . . .
 C60 C 0.430(2) -0.1983(13) 0.2674(14) 0.066(5) Uani 1 1 d . . .
 C61 C 0.4927(18) -0.2435(15) 0.3175(15) 0.064(5) Uani 1 1 d . . .
 C62 C 0.524(3) -0.1888(17) 0.4015(19) 0.084(9) Uani 1 1 d . . .
 C63 C 0.603(2) -0.1104(15) 0.4174(13) 0.060(5) Uani 1 1 d . . .
 C64 C 0.541(2) -0.0623(13) 0.3633(14) 0.056(5) Uani 1 1 d . . .
 C65 C 0.597(2) 0.3445(18) 0.5747(17) 0.0830(10) Uani 1 1 d . . .
 C66 C 0.662(3) 0.2897(18) 0.6081(17) 0.0830(10) Uani 1 1 d . . .
 C67 C 0.779(3) 0.3012(17) 0.6294(17) 0.0830(10) Uani 1 1 d . . .
 C68 C 0.840(3) 0.3774(18) 0.6272(17) 0.0830(10) Uani 1 1 d . . .
 C69 C 0.783(3) 0.4246(17) 0.5959(16) 0.0830(10) Uani 1 1 d . . .
 C70 C 0.657(3) 0.4137(18) 0.5704(17) 0.0830(10) Uani 1 1 d . . .
 C71 C 0.856(2) 0.8018(18) 0.2511(17) 0.0830(10) Uani 1 1 d . . .
 C72 C 0.799(3) 0.7621(17) 0.1731(17) 0.0830(10) Uani 1 1 d . . .
 C73 C 0.753(2) 0.6776(17) 0.1501(17) 0.0830(10) Uani 1 1 d . . .
 C74 C 0.775(2) 0.6348(17) 0.2045(16) 0.0830(10) Uani 1 1 d . . .
 C75 C 0.828(2) 0.6795(17) 0.2798(17) 0.0830(10) Uani 1 1 d . . .
 C76 C 0.864(2) 0.7607(18) 0.2991(17) 0.0830(10) Uani 1 1 d . . .
 C77 C 1.024(3) 0.7024(17) 0.6161(16) 0.0830(10) Uani 1 1 d . . .
 C78 C 0.910(3) 0.6871(18) 0.5683(17) 0.0830(10) Uani 1 1 d . . .
 C79 C 0.867(3) 0.7394(19) 0.5188(17) 0.0830(10) Uani 1 1 d . . .
 C80 C 0.941(3) 0.7992(18) 0.5282(17) 0.0830(10) Uani 1 1 d . . .
 C81 C 1.061(3) 0.8218(19) 0.5753(18) 0.0830(10) Uani 1 1 d . . .
 C82 C 1.097(3) 0.7725(18) 0.6135(17) 0.0830(10) Uani 1 1 d . . .
 C83 C 1.388(2) 0.6487(17) 1.0195(16) 0.0830(10) Uani 1 1 d . . .
 C84 C 1.374(2) 0.6972(17) 0.9773(16) 0.0830(10) Uani 1 1 d . . .
 C85 C 1.316(3) 0.6763(17) 0.9127(18) 0.0830(10) Uani 1 1 d . . .
 C86 C 1.239(2) 0.5922(17) 0.8733(15) 0.0830(10) Uani 1 1 d . . .
 C87 C 1.245(2) 0.5368(16) 0.9253(16) 0.0830(10) Uani 1 1 d . . .
 C88 C 1.323(2) 0.5567(17) 0.9900(16) 0.0830(10) Uani 1 1 d . . .
 C89 C 0.526(2) 0.4817(14) 0.3219(13) 0.0830(10) Uani 1 1 d . . .
 C90 C 0.4761(19) 0.4144(13) 0.3428(13) 0.0830(10) Uani 1 1 d . . .
 C91 C 0.384(2) 0.3595(14) 0.2811(12) 0.0830(10) Uani 1 1 d . . .
 C92 C 0.351(2) 0.3693(14) 0.2067(13) 0.0830(10) Uani 1 1 d . . .
 C93 C 0.407(2) 0.4353(14) 0.1894(14) 0.0830(10) Uani 1 1 d . . .
 C94 C 0.491(2) 0.4927(15) 0.2496(13) 0.0830(10) Uani 1 1 d . . .
 C95 C 0.930(2) 0.2689(18) 0.1435(16) 0.0830(10) Uani 1 1 d . . .
 C96 C 0.817(3) 0.2265(18) 0.1404(17) 0.0830(10) Uani 1 1 d . . .
 C97 C 0.722(3) 0.2867(19) 0.1732(17) 0.0830(10) Uani 1 1 d . . .
 C98 C 0.753(3) 0.3616(18) 0.2123(17) 0.0830(10) Uani 1 1 d . . .
 C99 C 0.867(3) 0.3952(18) 0.2153(17) 0.0830(10) Uani 1 1 d . . .
 C100 C 0.959(3) 0.3515(18) 0.1869(17) 0.0830(10) Uani 1 1 d . . .
 C101 C 0.875(2) 0.4099(13) -0.0349(15) 0.0830(10) Uani 1 1 d . . .
 C102 C 0.880(2) 0.3241(12) -0.0813(16) 0.0830(10) Uani 1 1 d . . .
 C103 C 0.807(2) 0.2594(14) -0.0741(16) 0.0830(10) Uani 1 1 d . . .
 C104 C 0.714(2) 0.2844(14) -0.0255(16) 0.0830(10) Uani 1 1 d . . .
 C105 C 0.687(2) 0.3706(13) 0.0057(16) 0.0830(10) Uani 1 1 d . . .
 C106 C 0.783(2) 0.4340(14) 0.0143(16) 0.0830(10) Uani 1 1 d . . .
 C107 C 1.510(3) 0.9860(16) 0.6636(16) 0.0830(10) Uani 1 1 d . . .
 C108 C 1.540(2) 0.9520(17) 0.7210(14) 0.0830(10) Uani 1 1 d . . .
 C109 C 1.646(2) 0.9818(15) 0.7712(15) 0.0830(10) Uani 1 1 d . . .
 C110 C 1.708(2) 1.0443(15) 0.7562(15) 0.0830(10) Uani 1 1 d . . .
 C111 C 1.688(2) 1.0845(18) 0.7022(14) 0.0830(10) Uani 1 1 d . . .
 C112 C 1.581(2) 1.0517(15) 0.6585(16) 0.0830(10) Uani 1 1 d . . .


loop_
_atom_site_aniso_label
_atom_site_aniso_U_11
_atom_site_aniso_U_22
_atom_site_aniso_U_33
_atom_site_aniso_U_12
_atom_site_aniso_U_13
_atom_site_aniso_U_23
 Pt1 0.0306(3) 0.0310(3) 0.0211(2) 0.0043(2) 0.00059(19) 0.00700(19)
 Pt2 0.0269(3) 0.0365(3) 0.0242(2) -0.0009(2) -0.00019(19) 0.0126(2)
 Pt3 0.0341(4) 0.0508(4) 0.0472(4) -0.0071(3) -0.0014(3) 0.0310(3)
 Pt4 0.0320(3) 0.0263(3) 0.0293(2) 0.0010(2) 0.0023(2) 0.0090(2)
 S1 0.0693(11) 0.0604(10) 0.0808(13) 0.0130(9) 0.0257(10) 0.0187(9)
 S2 0.0693(11) 0.0604(10) 0.0808(13) 0.0130(9) 0.0257(10) 0.0187(9)
 S3 0.0693(11) 0.0604(10) 0.0808(13) 0.0130(9) 0.0257(10) 0.0187(9)
 S4 0.0693(11) 0.0604(10) 0.0808(13) 0.0130(9) 0.0257(10) 0.0187(9)
 S5 0.0693(11) 0.0604(10) 0.0808(13) 0.0130(9) 0.0257(10) 0.0187(9)
 S6 0.0693(11) 0.0604(10) 0.0808(13) 0.0130(9) 0.0257(10) 0.0187(9)
 S7 0.0693 0.0604 0.0808 0.0130 0.0257 0.0187
 S8 0.0693(11) 0.0604(10) 0.0808(13) 0.0130(9) 0.0257(10) 0.0187(9)
 O1 0.093(3) 0.085(3) 0.090(3) 0.019(2) 0.025(2) 0.026(2)
 O2 0.093(3) 0.085(3) 0.090(3) 0.019(2) 0.025(2) 0.026(2)
 O3 0.093(3) 0.085(3) 0.090(3) 0.019(2) 0.025(2) 0.026(2)
 O4 0.093(3) 0.085(3) 0.090(3) 0.019(2) 0.025(2) 0.026(2)
 O5 0.093(3) 0.085(3) 0.090(3) 0.019(2) 0.025(2) 0.026(2)
 O6 0.093(3) 0.085(3) 0.090(3) 0.019(2) 0.025(2) 0.026(2)
 O7 0.093(3) 0.085(3) 0.090(3) 0.019(2) 0.025(2) 0.026(2)
 O8 0.093(3) 0.085(3) 0.090(3) 0.019(2) 0.025(2) 0.026(2)
 O9 0.093(3) 0.085(3) 0.090(3) 0.019(2) 0.025(2) 0.026(2)
 O10 0.093(3) 0.085(3) 0.090(3) 0.019(2) 0.025(2) 0.026(2)
 O11 0.093(3) 0.085(3) 0.090(3) 0.019(2) 0.025(2) 0.026(2)
 O12 0.093(3) 0.085(3) 0.090(3) 0.019(2) 0.025(2) 0.026(2)
 O13 0.093(3) 0.085(3) 0.090(3) 0.019(2) 0.025(2) 0.026(2)
 O14 0.093(3) 0.085(3) 0.090(3) 0.019(2) 0.025(2) 0.026(2)
 O15 0.093(3) 0.085(3) 0.090(3) 0.019(2) 0.025(2) 0.026(2)
 O16 0.093(3) 0.085(3) 0.090(3) 0.019(2) 0.025(2) 0.026(2)
 O17 0.093(3) 0.085(3) 0.090(3) 0.019(2) 0.025(2) 0.026(2)
 O18 0.093(3) 0.085(3) 0.090(3) 0.019(2) 0.025(2) 0.026(2)
 O19 0.0934 0.0851 0.0896 0.0193 0.0248 0.0260
 O20 0.0934 0.0851 0.0896 0.0193 0.0248 0.0260
 O21 0.0934 0.0851 0.0896 0.0193 0.0248 0.0260
 O22 0.093(3) 0.085(3) 0.090(3) 0.019(2) 0.025(2) 0.026(2)
 O23 0.093(3) 0.085(3) 0.090(3) 0.019(2) 0.025(2) 0.026(2)
 O24 0.093(3) 0.085(3) 0.090(3) 0.019(2) 0.025(2) 0.026(2)
 O25 0.116(17) 0.073(12) 0.16(2) 0.011(11) 0.014(15) 0.002(13)
 O26 0.108(16) 0.082(12) 0.138(19) 0.023(11) 0.030(14) -0.031(12)
 O27 0.082(10) 0.066(9) 0.072(9) -0.003(8) -0.013(8) -0.035(7)
 O28 0.066(9) 0.063(9) 0.115(13) 0.017(7) 0.002(9) 0.040(9)
 O29 0.42(6) 0.064(12) 0.109(18) 0.07(2) 0.12(3) 0.023(12)
 O31 0.052(9) 0.135(18) 0.112(15) 0.008(10) 0.018(9) 0.005(13)
 O32 0.38(8) 0.65(13) 0.15(3) -0.40(9) -0.11(4) 0.21(6)
 O33 0.073(16) 0.51(9) 0.13(3) -0.04(3) 0.006(16) -0.10(4)
 N1 0.035(6) 0.027(6) 0.013(4) 0.005(5) 0.002(4) 0.004(4)
 N2 0.023(5) 0.038(6) 0.029(6) 0.004(4) -0.006(4) 0.008(5)
 N3 0.039(7) 0.028(6) 0.015(5) -0.008(5) -0.006(4) 0.004(4)
 N4 0.034(7) 0.036(7) 0.034(6) 0.010(5) 0.007(5) 0.019(5)
 N5 0.027(6) 0.021(5) 0.038(6) 0.002(4) 0.000(5) 0.006(5)
 N6 0.036(7) 0.044(7) 0.044(7) -0.005(5) 0.003(5) 0.030(6)
 N7 0.028(6) 0.054(9) 0.052(8) 0.005(6) 0.013(6) 0.033(7)
 N8 0.035(7) 0.024(5) 0.019(5) -0.010(5) -0.004(4) -0.004(4)
 N9 0.031(6) 0.039(7) 0.020(5) -0.006(5) -0.004(4) 0.008(5)
 N10 0.023(5) 0.044(7) 0.038(7) 0.008(5) 0.001(5) 0.025(6)
 N11 0.030(6) 0.044(7) 0.036(6) -0.002(5) 0.004(5) 0.022(6)
 N12 0.040(6) 0.034(6) 0.010(4) -0.011(5) -0.002(4) 0.006(4)
 N13 0.054(9) 0.033(7) 0.034(6) 0.013(6) -0.001(6) 0.015(5)
 N14 0.040(7) 0.022(5) 0.022(5) -0.009(5) -0.000(4) -0.004(4)
 N15 0.043(8) 0.047(8) 0.069(10) -0.007(6) -0.001(7) 0.034(8)
 N16 0.055(11) 0.091(15) 0.098(16) 0.003(10) 0.003(10) 0.075(13)
 C1 0.043(7) 0.029(6) 0.023(5) 0.007(5) 0.002(5) -0.001(4)
 C2 0.043(6) 0.027(5) 0.025(5) 0.008(5) 0.010(4) 0.012(4)
 C3 0.032(7) 0.033(7) 0.023(5) 0.005(5) -0.000(5) 0.007(5)
 C4 0.052(8) 0.028(6) 0.029(5) 0.013(6) 0.003(5) 0.006(5)
 C5 0.068(10) 0.035(7) 0.017(5) 0.018(7) -0.002(5) -0.006(5)
 C6 0.051(8) 0.038(7) 0.028(5) 0.004(6) -0.011(5) 0.007(5)
 C7 0.059(8) 0.029(6) 0.023(5) 0.006(6) -0.008(5) 0.003(4)
 C8 0.026(6) 0.041(7) 0.021(5) 0.007(5) -0.003(4) 0.009(5)
 C9 0.052(8) 0.034(6) 0.027(5) 0.006(6) -0.008(5) 0.007(5)
 C10 0.052(8) 0.035(6) 0.024(5) 0.003(5) 0.000(5) 0.008(4)
 C11 0.039(8) 0.030(6) 0.041(7) 0.011(6) 0.015(6) 0.011(5)
 C12 0.028(7) 0.052(9) 0.034(7) 0.005(6) 0.008(5) -0.006(6)
 C13 0.034(7) 0.025(6) 0.032(6) 0.003(5) -0.003(5) 0.011(5)
 C14 0.040(7) 0.033(6) 0.029(6) -0.004(5) 0.003(5) 0.009(5)
 C15 0.060(10) 0.040(7) 0.028(6) -0.003(7) 0.018(6) 0.005(5)
 C16 0.024(7) 0.038(8) 0.060(10) 0.003(6) -0.004(6) 0.021(7)
 C17 0.033(8) 0.038(8) 0.054(9) 0.001(6) 0.004(7) 0.008(7)
 C18 0.021(6) 0.039(7) 0.037(7) 0.000(5) -0.004(5) 0.016(6)
 C19 0.036(8) 0.038(8) 0.062(11) -0.004(6) 0.014(7) 0.007(7)
 C20 0.040(8) 0.030(7) 0.054(9) -0.000(6) 0.006(6) 0.018(6)
 C21 0.105(17) 0.069(12) 0.037(8) 0.058(13) 0.021(9) 0.028(8)
 C22 0.093(15) 0.079(13) 0.037(8) 0.054(12) 0.027(9) 0.029(8)
 C23 0.031(7) 0.029(6) 0.026(5) 0.005(5) 0.000(5) 0.009(5)
 C24 0.040(7) 0.052(8) 0.052(8) 0.019(6) 0.013(6) 0.027(7)
 C25 0.071(11) 0.063(11) 0.048(8) 0.037(9) 0.029(8) 0.024(8)
 C26 0.047(8) 0.050(8) 0.040(7) 0.006(6) 0.005(6) 0.019(6)
 C27 0.041(7) 0.056(9) 0.038(7) 0.018(6) 0.009(6) 0.012(6)
 C28 0.038(7) 0.025(6) 0.034(6) -0.006(5) 0.001(5) 0.010(5)
 C29 0.061(10) 0.082(13) 0.042(8) 0.032(9) 0.020(7) 0.029(8)
 C30 0.054(10) 0.094(15) 0.079(13) 0.037(10) 0.022(9) 0.061(12)
 C31 0.027(7) 0.046(9) 0.064(10) -0.003(6) 0.007(7) 0.023(8)
 C32 0.036(8) 0.041(8) 0.061(10) -0.001(6) 0.010(7) 0.031(8)
 C33 0.027(7) 0.054(9) 0.043(7) 0.000(6) 0.007(5) 0.026(7)
 C34 0.032(7) 0.057(9) 0.041(8) 0.004(6) 0.006(6) 0.006(7)
 C35 0.028(6) 0.059(10) 0.040(7) -0.004(6) 0.007(5) 0.008(7)
 C36 0.036(7) 0.044(7) 0.032(6) 0.013(6) 0.001(5) -0.005(6)
 C37 0.032(7) 0.040(7) 0.046(8) 0.013(5) 0.006(6) 0.015(6)
 C38 0.040(8) 0.036(7) 0.030(6) 0.006(6) 0.008(5) 0.011(5)
 C39 0.039(8) 0.046(8) 0.044(7) 0.013(7) 0.003(6) 0.030(7)
 C40 0.038(8) 0.032(7) 0.034(6) 0.010(6) 0.009(6) 0.012(5)
 C41 0.045(7) 0.040(7) 0.030(6) -0.005(6) -0.005(5) 0.017(5)
 C42 0.060(11) 0.071(12) 0.036(7) -0.010(9) -0.018(7) 0.037(8)
 C43 0.051(9) 0.060(11) 0.063(10) -0.017(8) -0.026(8) 0.031(9)
 C44 0.056(10) 0.053(10) 0.033(7) -0.008(8) -0.021(6) 0.013(6)
 C45 0.044(8) 0.033(6) 0.037(6) -0.007(6) -0.006(6) 0.014(5)
 C46 0.039(6) 0.039(7) 0.024(5) 0.001(5) -0.004(4) 0.008(4)
 C47 0.047(7) 0.048(7) 0.041(7) -0.010(6) -0.008(5) 0.022(6)
 C48 0.078(11) 0.056(10) 0.058(9) -0.029(9) -0.013(8) 0.030(8)
 C49 0.082(11) 0.080(13) 0.088(13) -0.060(11) -0.010(10) 0.049(11)
 C50 0.094(13) 0.094(14) 0.067(12) -0.037(12) -0.015(10) 0.056(11)
 C51 0.059(9) 0.057(9) 0.050(8) -0.011(7) -0.001(7) 0.037(8)
 C52 0.050(7) 0.045(8) 0.030(6) -0.004(6) -0.006(5) 0.017(5)
 C53 0.078(15) 0.046(10) 0.070(13) -0.022(10) -0.031(11) 0.015(9)
 C54 0.066(12) 0.052(10) 0.052(9) 0.003(9) -0.028(9) 0.014(8)
 C55 0.051(8) 0.032(6) 0.035(6) 0.003(6) -0.007(6) 0.007(5)
 C56 0.064(9) 0.027(6) 0.035(6) 0.001(6) -0.002(6) 0.007(5)
 C57 0.060(11) 0.038(8) 0.057(10) -0.002(8) -0.024(9) 0.015(7)
 C58 0.089(16) 0.051(10) 0.059(11) -0.010(10) -0.027(11) 0.002(9)
 C59 0.038(7) 0.063(10) 0.062(10) -0.006(7) 0.004(6) 0.038(8)
 C60 0.064(11) 0.052(10) 0.083(14) -0.012(9) 0.004(10) 0.030(10)
 C61 0.053(10) 0.073(12) 0.087(14) 0.018(9) 0.028(10) 0.048(11)
 C62 0.11(2) 0.076(14) 0.12(2) 0.048(14) 0.068(17) 0.084(16)
 C63 0.070(12) 0.074(13) 0.060(10) 0.037(10) 0.031(9) 0.044(10)
 C64 0.062(11) 0.045(9) 0.079(13) 0.006(8) 0.014(9) 0.042(9)
 C65 0.082(2) 0.082(2) 0.083(2) 0.0204(17) 0.0351(18) 0.0181(17)
 C66 0.082(2) 0.082(2) 0.083(2) 0.0204(17) 0.0351(18) 0.0181(17)
 C67 0.082(2) 0.082(2) 0.083(2) 0.0204(17) 0.0351(18) 0.0181(17)
 C68 0.082(2) 0.082(2) 0.083(2) 0.0204(17) 0.0351(18) 0.0181(17)
 C69 0.082(2) 0.082(2) 0.083(2) 0.0204(17) 0.0351(18) 0.0181(17)
 C70 0.082(2) 0.082(2) 0.083(2) 0.0204(17) 0.0351(18) 0.0181(17)
 C71 0.082(2) 0.082(2) 0.083(2) 0.0204(17) 0.0351(18) 0.0181(17)
 C72 0.082(2) 0.082(2) 0.083(2) 0.0204(17) 0.0351(18) 0.0181(17)
 C73 0.082(2) 0.082(2) 0.083(2) 0.0204(17) 0.0351(18) 0.0181(17)
 C74 0.082(2) 0.082(2) 0.083(2) 0.0204(17) 0.0351(18) 0.0181(17)
 C75 0.082(2) 0.082(2) 0.083(2) 0.0204(17) 0.0351(18) 0.0181(17)
 C76 0.082(2) 0.082(2) 0.083(2) 0.0204(17) 0.0351(18) 0.0181(17)
 C77 0.082(2) 0.082(2) 0.083(2) 0.0204(17) 0.0351(18) 0.0181(17)
 C78 0.082(2) 0.082(2) 0.083(2) 0.0204(17) 0.0351(18) 0.0181(17)
 C79 0.082(2) 0.082(2) 0.083(2) 0.0204(17) 0.0351(18) 0.0181(17)
 C80 0.082(2) 0.082(2) 0.083(2) 0.0204(17) 0.0351(18) 0.0181(17)
 C81 0.082(2) 0.082(2) 0.083(2) 0.0204(17) 0.0351(18) 0.0181(17)
 C82 0.082(2) 0.082(2) 0.083(2) 0.0204(17) 0.0351(18) 0.0181(17)
 C83 0.082(2) 0.082(2) 0.083(2) 0.0204(17) 0.0351(18) 0.0181(17)
 C84 0.082(2) 0.082(2) 0.083(2) 0.0204(17) 0.0351(18) 0.0181(17)
 C85 0.082(2) 0.082(2) 0.083(2) 0.0204(17) 0.0351(18) 0.0181(17)
 C86 0.082(2) 0.082(2) 0.083(2) 0.0204(17) 0.0351(18) 0.0181(17)
 C87 0.082(2) 0.082(2) 0.083(2) 0.0204(17) 0.0351(18) 0.0181(17)
 C88 0.082(2) 0.082(2) 0.083(2) 0.0204(17) 0.0351(18) 0.0181(17)
 C89 0.082(2) 0.082(2) 0.083(2) 0.0204(17) 0.0351(18) 0.0181(17)
 C90 0.082(2) 0.082(2) 0.083(2) 0.0204(17) 0.0351(18) 0.0181(17)
 C91 0.082(2) 0.082(2) 0.083(2) 0.0204(17) 0.0351(18) 0.0181(17)
 C92 0.082(2) 0.082(2) 0.083(2) 0.0204(17) 0.0351(18) 0.0181(17)
 C93 0.082(2) 0.082(2) 0.083(2) 0.0204(17) 0.0351(18) 0.0181(17)
 C94 0.082(2) 0.082(2) 0.083(2) 0.0204(17) 0.0351(18) 0.0181(17)
 C95 0.082(2) 0.082(2) 0.083(2) 0.0204(17) 0.0351(18) 0.0181(17)
 C96 0.082(2) 0.082(2) 0.083(2) 0.0204(17) 0.0351(18) 0.0181(17)
 C97 0.082(2) 0.082(2) 0.083(2) 0.0204(17) 0.0351(18) 0.0181(17)
 C98 0.082(2) 0.082(2) 0.083(2) 0.0204(17) 0.0351(18) 0.0181(17)
 C99 0.082(2) 0.082(2) 0.083(2) 0.0204(17) 0.0351(18) 0.0181(17)
 C100 0.082(2) 0.082(2) 0.083(2) 0.0204(17) 0.0351(18) 0.0181(17)
 C101 0.082(2) 0.082(2) 0.083(2) 0.0204(17) 0.0351(18) 0.0181(17)
 C102 0.082(2) 0.082(2) 0.083(2) 0.0204(17) 0.0351(18) 0.0181(17)
 C103 0.082(2) 0.082(2) 0.083(2) 0.0204(17) 0.0351(18) 0.0181(17)
 C104 0.082(2) 0.082(2) 0.083(2) 0.0204(17) 0.0351(18) 0.0181(17)
 C105 0.082(2) 0.082(2) 0.083(2) 0.0204(17) 0.0351(18) 0.0181(17)
 C106 0.082(2) 0.082(2) 0.083(2) 0.0204(17) 0.0351(18) 0.0181(17)
 C107 0.082(2) 0.082(2) 0.083(2) 0.0204(17) 0.0351(18) 0.0181(17)
 C108 0.082(2) 0.082(2) 0.083(2) 0.0204(17) 0.0351(18) 0.0181(17)
 C109 0.082(2) 0.082(2) 0.083(2) 0.0204(17) 0.0351(18) 0.0181(17)
 C110 0.082(2) 0.082(2) 0.083(2) 0.0204(17) 0.0351(18) 0.0181(17)
 C111 0.082(2) 0.082(2) 0.083(2) 0.0204(17) 0.0351(18) 0.0181(17)
 C112 0.082(2) 0.082(2) 0.083(2) 0.0204(17) 0.0351(18) 0.0181(17)

#==============================================================================
_computing_data_collection                        'APEX2 (Bruker, 2006)'
_computing_cell_refinement                        'APEX2 (Bruker, 2006)'
_computing_data_reduction                         'CrystalStructure 4.1 (Rigaku, 2014)'
_computing_structure_solution
                                                'SIR2004 (Burla, et al., 2005)'
_computing_structure_refinement
                                                 'SHELXL2013 (Sheldrick, 2008)'
_computing_publication_material
                                          'CrystalStructure 4.1 (Rigaku, 2014)'
_computing_molecular_graphics                     'CrystalStructure 4.1'

#==============================================================================
# MOLECULAR GEOMETRY

_geom_special_details
;
    ENTER SPECIAL DETAILS OF THE MOLECULAR GEOMETRY
;

loop_
_geom_bond_atom_site_label_1
_geom_bond_atom_site_label_2
_geom_bond_distance
_geom_bond_publ_flag
_geom_bond_site_symmetry_1
_geom_bond_site_symmetry_2
Pt1 N1 2.026(16) yes . .
Pt1 N8 2.040(15) yes . .
Pt1 N9 2.046(18) yes . .
Pt1 N10 2.018(16) yes . .
Pt2 N2 2.024(19) yes . .
Pt2 N3 2.023(16) yes . .
Pt2 N11 2.018(17) yes . .
Pt2 N12 2.022(16) yes . .
Pt3 N6 2.02(2) yes . .
Pt3 N7 2.025(17) yes . .
Pt3 N15 2.062(19) yes . .
Pt3 N16 2.04(3) yes . .
Pt4 N4 1.996(17) yes . .
Pt4 N5 2.012(19) yes . .
Pt4 N13 2.02(2) yes . .
Pt4 N14 2.056(16) yes . .
S1 O1 1.441(17) yes . .
S1 O2 1.411(19) yes . .
S1 O3 1.45(2) yes . .
S1 C84 1.78(3) yes . .
S2 O4 1.42(2) yes . .
S2 O5 1.439(18) yes . .
S2 O6 1.45(2) yes . .
S2 C89 1.76(2) yes . .
S3 O7 1.43(2) yes . .
S3 O8 1.445(15) yes . .
S3 O9 1.435(15) yes . .
S3 C77 1.74(3) yes . .
S4 O10 1.448(17) yes . .
S4 O11 1.43(2) yes . .
S4 O12 1.435(19) yes . .
S4 C65 1.78(3) yes . .
S5 O13 1.426(19) yes . .
S5 O14 1.474(16) yes . .
S5 O15 1.51(2) yes . .
S5 C71 1.76(3) yes . .
S6 O16 1.47(2) yes . .
S6 O17 1.460(15) yes . .
S6 O18 1.49(2) yes . .
S6 C107 1.81(3) yes . .
S7 O19 1.51166(5) yes . .
S7 O20 1.51346(5) yes . .
S7 O21 1.47768(3) yes . .
S7 C102 1.76(3) yes . .
S8 O22 1.493(15) yes . .
S8 O23 1.471(19) yes . .
S8 O24 1.46(2) yes . .
S8 C95 1.78(3) yes . .
N1 C1 1.35(2) yes . .
N1 C5 1.388(18) yes . .
N2 C6 1.317(18) yes . .
N2 C10 1.40(2) yes . .
N3 C11 1.34(3) yes . .
N3 C15 1.37(2) yes . .
N4 C16 1.37(3) yes . .
N4 C20 1.35(2) yes . .
N5 C21 1.29(3) yes . .
N5 C25 1.34(3) yes . .
N6 C26 1.35(3) yes . .
N6 C30 1.35(3) yes . .
N7 C31 1.36(3) yes . .
N7 C35 1.34(2) yes . .
N8 C36 1.37(2) yes . .
N8 C40 1.34(2) yes . .
N9 C41 1.47(2) yes . .
N10 C46 1.49(2) yes . .
N11 C47 1.53(3) yes . .
N12 C52 1.48(2) yes . .
N13 C56 1.52(2) yes . .
N14 C55 1.52(2) yes . .
N15 C59 1.47(3) yes . .
N16 C64 1.56(4) yes . .
C1 C2 1.39(2) yes . .
C2 C3 1.398(18) yes . .
C3 C4 1.41(2) yes . .
C3 C8 1.49(3) yes . .
C4 C5 1.35(2) yes . .
C6 C7 1.41(2) yes . .
C7 C8 1.36(2) yes . .
C8 C9 1.371(18) yes . .
C9 C10 1.37(2) yes . .
C11 C12 1.33(2) yes . .
C12 C13 1.40(2) yes . .
C13 C14 1.38(2) yes . .
C13 C18 1.48(2) yes . .
C14 C15 1.37(2) yes . .
C16 C17 1.36(2) yes . .
C17 C18 1.38(2) yes . .
C18 C19 1.38(3) yes . .
C19 C20 1.45(3) yes . .
C21 C22 1.40(3) yes . .
C22 C23 1.36(3) yes . .
C23 C24 1.43(2) yes . .
C23 C28 1.45(3) yes . .
C24 C25 1.39(3) yes . .
C26 C27 1.36(3) yes . .
C27 C28 1.38(3) yes . .
C28 C29 1.43(3) yes . .
C29 C30 1.40(4) yes . .
C31 C32 1.46(3) yes . .
C32 C33 1.38(3) yes . .
C33 C34 1.41(2) yes . .
C33 C38 1.44(2) yes . .
C34 C35 1.38(3) yes . .
C36 C37 1.32(2) yes . .
C37 C38 1.39(3) yes . .
C38 C39 1.41(3) yes . .
C39 C40 1.40(2) yes . .
C41 C42 1.54(3) yes . .
C41 C46 1.49(2) yes . .
C42 C43 1.54(3) yes . .
C43 C44 1.57(3) yes . .
C44 C45 1.54(3) yes . .
C45 C46 1.53(2) yes . .
C47 C48 1.54(3) yes . .
C47 C52 1.47(2) yes . .
C48 C49 1.51(4) yes . .
C49 C50 1.63(4) yes . .
C50 C51 1.63(4) yes . .
C51 C52 1.54(3) yes . .
C53 C54 1.55(4) yes . .
C53 C58 1.55(4) yes . .
C54 C55 1.57(2) yes . .
C55 C56 1.53(3) yes . .
C56 C57 1.51(3) yes . .
C57 C58 1.54(3) yes . .
C59 C60 1.58(3) yes . .
C59 C64 1.51(3) yes . .
C60 C61 1.50(4) yes . .
C61 C62 1.47(4) yes . .
C62 C63 1.48(4) yes . .
C63 C64 1.58(4) yes . .
C65 C66 1.44(5) yes . .
C65 C70 1.36(4) yes . .
C66 C67 1.30(4) yes . .
C67 C68 1.45(4) yes . .
C68 C69 1.27(5) yes . .
C69 C70 1.41(4) yes . .
C71 C72 1.39(4) yes . .
C71 C76 1.28(5) yes . .
C72 C73 1.40(4) yes . .
C73 C74 1.41(5) yes . .
C74 C75 1.35(3) yes . .
C75 C76 1.33(4) yes . .
C77 C78 1.41(4) yes . .
C77 C82 1.43(4) yes . .
C78 C79 1.51(5) yes . .
C79 C80 1.24(4) yes . .
C80 C81 1.45(4) yes . .
C81 C82 1.30(5) yes . .
C83 C84 1.30(5) yes . .
C83 C88 1.57(4) yes . .
C84 C85 1.19(4) yes . .
C85 C86 1.52(4) yes . .
C86 C87 1.54(5) yes . .
C87 C88 1.30(4) yes . .
C89 C90 1.43(4) yes . .
C89 C94 1.40(4) yes . .
C90 C91 1.44(3) yes . .
C91 C92 1.42(4) yes . .
C92 C93 1.40(4) yes . .
C93 C94 1.40(3) yes . .
C95 C96 1.41(4) yes . .
C95 C100 1.35(4) yes . .
C96 C97 1.52(4) yes . .
C97 C98 1.23(4) yes . .
C98 C99 1.36(4) yes . .
C99 C100 1.33(4) yes . .
C101 C102 1.41(3) yes . .
C101 C106 1.41(4) yes . .
C102 C103 1.39(4) yes . .
C103 C104 1.42(4) yes . .
C104 C105 1.42(3) yes . .
C105 C106 1.44(3) yes . .
C107 C108 1.36(4) yes . .
C107 C112 1.37(4) yes . .
C108 C109 1.36(3) yes . .
C109 C110 1.36(4) yes . .
C110 C111 1.37(4) yes . .
C111 C112 1.33(3) yes . .

loop_
_geom_angle_atom_site_label_1
_geom_angle_atom_site_label_2
_geom_angle_atom_site_label_3
_geom_angle
_geom_angle_publ_flag
_geom_angle_site_symmetry_1
_geom_angle_site_symmetry_2
_geom_angle_site_symmetry_3
N1 Pt1 N8 90.9(6) yes . . .
N1 Pt1 N9 175.0(7) yes . . .
N1 Pt1 N10 92.5(7) yes . . .
N8 Pt1 N9 94.0(7) yes . . .
N8 Pt1 N10 176.2(8) yes . . .
N9 Pt1 N10 82.6(7) yes . . .
N2 Pt2 N3 91.0(7) yes . . .
N2 Pt2 N11 94.9(7) yes . . .
N2 Pt2 N12 177.3(6) yes . . .
N3 Pt2 N11 173.6(7) yes . . .
N3 Pt2 N12 91.2(6) yes . . .
N11 Pt2 N12 83.0(7) yes . . .
N6 Pt3 N7 90.8(8) yes . . .
N6 Pt3 N15 93.6(8) yes . . .
N6 Pt3 N16 179.0(8) yes . . .
N7 Pt3 N15 173.7(8) yes . . .
N7 Pt3 N16 90.1(9) yes . . .
N15 Pt3 N16 85.5(10) yes . . .
N4 Pt4 N5 90.6(7) yes . . .
N4 Pt4 N13 91.8(8) yes . . .
N4 Pt4 N14 177.5(8) yes . . .
N5 Pt4 N13 177.6(7) yes . . .
N5 Pt4 N14 91.9(7) yes . . .
N13 Pt4 N14 85.7(7) yes . . .
O1 S1 O2 111.0(10) yes . . .
O1 S1 O3 109.9(12) yes . . .
O1 S1 C84 113.1(14) yes . . .
O2 S1 O3 113.5(13) yes . . .
O2 S1 C84 105.2(12) yes . . .
O3 S1 C84 103.9(12) yes . . .
O4 S2 O5 113.8(13) yes . . .
O4 S2 O6 112.3(13) yes . . .
O4 S2 C89 106.3(11) yes . . .
O5 S2 O6 112.6(12) yes . . .
O5 S2 C89 105.7(11) yes . . .
O6 S2 C89 105.4(12) yes . . .
O7 S3 O8 112.1(11) yes . . .
O7 S3 O9 112.4(12) yes . . .
O7 S3 C77 104.4(13) yes . . .
O8 S3 O9 112.3(11) yes . . .
O8 S3 C77 106.7(13) yes . . .
O9 S3 C77 108.4(12) yes . . .
O10 S4 O11 112.3(11) yes . . .
O10 S4 O12 112.4(13) yes . . .
O10 S4 C65 107.4(14) yes . . .
O11 S4 O12 113.0(13) yes . . .
O11 S4 C65 103.9(14) yes . . .
O12 S4 C65 107.2(12) yes . . .
O13 S5 O14 113.6(10) yes . . .
O13 S5 O15 108.9(12) yes . . .
O13 S5 C71 110.7(13) yes . . .
O14 S5 O15 109.5(12) yes . . .
O14 S5 C71 108.3(13) yes . . .
O15 S5 C71 105.5(13) yes . . .
O16 S6 O17 113.5(12) yes . . .
O16 S6 O18 111.9(12) yes . . .
O16 S6 C107 104.9(11) yes . . .
O17 S6 O18 111.4(11) yes . . .
O17 S6 C107 109.4(12) yes . . .
O18 S6 C107 105.2(13) yes . . .
O19 S7 O20 113.7470(19) yes . . .
O19 S7 O21 127.7256(14) yes . . .
O19 S7 C102 104.6(7) yes . . .
O20 S7 O21 101.260(2) yes . . .
O20 S7 C102 103.2(7) yes . . .
O21 S7 C102 103.6(9) yes . . .
O22 S8 O23 113.7(12) yes . . .
O22 S8 O24 108.7(11) yes . . .
O22 S8 C95 99.0(11) yes . . .
O23 S8 O24 116.5(11) yes . . .
O23 S8 C95 114.8(12) yes . . .
O24 S8 C95 102.3(14) yes . . .
Pt1 N1 C1 121.6(9) yes . . .
Pt1 N1 C5 120.0(13) yes . . .
C1 N1 C5 118.0(15) yes . . .
Pt2 N2 C6 121.1(14) yes . . .
Pt2 N2 C10 120.7(10) yes . . .
C6 N2 C10 118.1(17) yes . . .
Pt2 N3 C11 122.7(10) yes . . .
Pt2 N3 C15 118.9(13) yes . . .
C11 N3 C15 118.3(15) yes . . .
Pt4 N4 C16 120.6(12) yes . . .
Pt4 N4 C20 122.6(13) yes . . .
C16 N4 C20 116.8(15) yes . . .
Pt4 N5 C21 121.3(15) yes . . .
Pt4 N5 C25 121.9(13) yes . . .
C21 N5 C25 116(2) yes . . .
Pt3 N6 C26 120.5(14) yes . . .
Pt3 N6 C30 120.1(16) yes . . .
C26 N6 C30 119(2) yes . . .
Pt3 N7 C31 117.9(13) yes . . .
Pt3 N7 C35 122.7(13) yes . . .
C31 N7 C35 119.4(16) yes . . .
Pt1 N8 C36 121.7(12) yes . . .
Pt1 N8 C40 120.2(12) yes . . .
C36 N8 C40 118.1(15) yes . . .
Pt1 N9 C41 108.0(12) yes . . .
Pt1 N10 C46 111.3(13) yes . . .
Pt2 N11 C47 107.4(10) yes . . .
Pt2 N12 C52 111.4(10) yes . . .
Pt4 N13 C56 108.2(13) yes . . .
Pt4 N14 C55 107.2(11) yes . . .
Pt3 N15 C59 106.2(12) yes . . .
Pt3 N16 C64 105.6(15) yes . . .
N1 C1 C2 122.4(11) yes . . .
C1 C2 C3 119.5(14) yes . . .
C2 C3 C4 117.4(15) yes . . .
C2 C3 C8 119.8(15) yes . . .
C4 C3 C8 122.7(13) yes . . .
C3 C4 C5 120.7(13) yes . . .
N1 C5 C4 121.6(16) yes . . .
N2 C6 C7 122.0(16) yes . . .
C6 C7 C8 120.7(12) yes . . .
C3 C8 C7 120.9(12) yes . . .
C3 C8 C9 122.3(16) yes . . .
C7 C8 C9 116.7(16) yes . . .
C8 C9 C10 122.6(15) yes . . .
N2 C10 C9 119.8(12) yes . . .
N3 C11 C12 122.4(15) yes . . .
C11 C12 C13 121.6(17) yes . . .
C12 C13 C14 115.6(14) yes . . .
C12 C13 C18 122.6(15) yes . . .
C14 C13 C18 121.9(13) yes . . .
C13 C14 C15 121.2(14) yes . . .
N3 C15 C14 120.6(18) yes . . .
N4 C16 C17 123.7(16) yes . . .
C16 C17 C18 119.8(17) yes . . .
C13 C18 C17 121.5(16) yes . . .
C13 C18 C19 118.6(15) yes . . .
C17 C18 C19 119.9(16) yes . . .
C18 C19 C20 116.8(17) yes . . .
N4 C20 C19 122.8(16) yes . . .
N5 C21 C22 124(2) yes . . .
C21 C22 C23 119.1(19) yes . . .
C22 C23 C24 117.9(18) yes . . .
C22 C23 C28 120.8(15) yes . . .
C24 C23 C28 121.1(16) yes . . .
C23 C24 C25 116.2(17) yes . . .
N5 C25 C24 125.2(18) yes . . .
N6 C26 C27 121.7(17) yes . . .
C26 C27 C28 122.3(17) yes . . .
C23 C28 C27 123.6(16) yes . . .
C23 C28 C29 121.1(16) yes . . .
C27 C28 C29 115.3(18) yes . . .
C28 C29 C30 120.4(18) yes . . .
N6 C30 C29 120(2) yes . . .
N7 C31 C32 119.2(17) yes . . .
C31 C32 C33 119.7(17) yes . . .
C32 C33 C34 119.0(17) yes . . .
C32 C33 C38 119.0(16) yes . . .
C34 C33 C38 122.1(16) yes . . .
C33 C34 C35 118.4(17) yes . . .
N7 C35 C34 124.1(16) yes . . .
N8 C36 C37 121.5(18) yes . . .
C36 C37 C38 123.6(17) yes . . .
C33 C38 C37 123.2(17) yes . . .
C33 C38 C39 122.4(17) yes . . .
C37 C38 C39 114.4(15) yes . . .
C38 C39 C40 120.6(17) yes . . .
N8 C40 C39 121.5(16) yes . . .
N9 C41 C42 113.9(16) yes . . .
N9 C41 C46 108.4(14) yes . . .
C42 C41 C46 113.2(12) yes . . .
C41 C42 C43 108.2(18) yes . . .
C42 C43 C44 111.7(18) yes . . .
C43 C44 C45 108.8(14) yes . . .
C44 C45 C46 109.3(16) yes . . .
N10 C46 C41 106.2(11) yes . . .
N10 C46 C45 111.3(14) yes . . .
C41 C46 C45 110.7(13) yes . . .
N11 C47 C48 112.2(13) yes . . .
N11 C47 C52 107.5(15) yes . . .
C48 C47 C52 111.6(17) yes . . .
C47 C48 C49 107.1(16) yes . . .
C48 C49 C50 114(2) yes . . .
C49 C50 C51 104(2) yes . . .
C50 C51 C52 106.6(15) yes . . .
N12 C52 C47 105.8(16) yes . . .
N12 C52 C51 110.1(12) yes . . .
C47 C52 C51 114.8(16) yes . . .
C54 C53 C58 110(2) yes . . .
C53 C54 C55 105.4(18) yes . . .
N14 C55 C54 110.2(15) yes . . .
N14 C55 C56 107.4(14) yes . . .
C54 C55 C56 111.8(14) yes . . .
N13 C56 C55 107.4(13) yes . . .
N13 C56 C57 111.9(15) yes . . .
C55 C56 C57 110.3(16) yes . . .
C56 C57 C58 107.3(18) yes . . .
C53 C58 C57 111.9(18) yes . . .
N15 C59 C60 113.7(15) yes . . .
N15 C59 C64 105.3(16) yes . . .
C60 C59 C64 109.1(19) yes . . .
C59 C60 C61 108.3(17) yes . . .
C60 C61 C62 113(2) yes . . .
C61 C62 C63 116(3) yes . . .
C62 C63 C64 108(2) yes . . .
N16 C64 C59 109(2) yes . . .
N16 C64 C63 110.1(18) yes . . .
C59 C64 C63 112.8(17) yes . . .
S4 C65 C66 122(2) yes . . .
S4 C65 C70 118(2) yes . . .
C66 C65 C70 120(3) yes . . .
C65 C66 C67 122(3) yes . . .
C66 C67 C68 117(3) yes . . .
C67 C68 C69 121(3) yes . . .
C68 C69 C70 124(3) yes . . .
C65 C70 C69 116(3) yes . . .
S5 C71 C72 123(3) yes . . .
S5 C71 C76 117(2) yes . . .
C72 C71 C76 120(3) yes . . .
C71 C72 C73 118(3) yes . . .
C72 C73 C74 119(2) yes . . .
C73 C74 C75 119(3) yes . . .
C74 C75 C76 119(3) yes . . .
C71 C76 C75 125(3) yes . . .
S3 C77 C78 124(2) yes . . .
S3 C77 C82 122(2) yes . . .
C78 C77 C82 114(3) yes . . .
C77 C78 C79 124(3) yes . . .
C78 C79 C80 112(3) yes . . .
C79 C80 C81 130(3) yes . . .
C80 C81 C82 117(3) yes . . .
C77 C82 C81 124(3) yes . . .
C84 C83 C88 122(2) yes . . .
S1 C84 C83 118.9(19) yes . . .
S1 C84 C85 116(3) yes . . .
C83 C84 C85 124(3) yes . . .
C84 C85 C86 123(3) yes . . .
C85 C86 C87 113(2) yes . . .
C86 C87 C88 121(2) yes . . .
C83 C88 C87 115(3) yes . . .
S2 C89 C90 114.5(17) yes . . .
S2 C89 C94 121.7(19) yes . . .
C90 C89 C94 123.8(19) yes . . .
C89 C90 C91 113(2) yes . . .
C90 C91 C92 124(2) yes . . .
C91 C92 C93 120.8(19) yes . . .
C92 C93 C94 117(2) yes . . .
C89 C94 C93 122(2) yes . . .
S8 C95 C96 118(2) yes . . .
S8 C95 C100 114(2) yes . . .
C96 C95 C100 123(3) yes . . .
C95 C96 C97 113(2) yes . . .
C96 C97 C98 120(3) yes . . .
C97 C98 C99 121(3) yes . . .
C98 C99 C100 125(3) yes . . .
C95 C100 C99 116(3) yes . . .
C102 C101 C106 120(2) yes . . .
S7 C102 C101 119(2) yes . . .
S7 C102 C103 118.3(16) yes . . .
C101 C102 C103 122(2) yes . . .
C102 C103 C104 117(2) yes . . .
C103 C104 C105 121(2) yes . . .
C104 C105 C106 117(2) yes . . .
C101 C106 C105 117.5(19) yes . . .
S6 C107 C108 117(2) yes . . .
S6 C107 C112 121(2) yes . . .
C108 C107 C112 122(2) yes . . .
C107 C108 C109 118(3) yes . . .
C108 C109 C110 113(3) yes . . .
C109 C110 C111 135(2) yes . . .
C110 C111 C112 106(3) yes . . .
C107 C112 C111 126(3) yes . . .

loop_
_geom_torsion_atom_site_label_1
_geom_torsion_atom_site_label_2
_geom_torsion_atom_site_label_3
_geom_torsion_atom_site_label_4
_geom_torsion
_geom_torsion_publ_flag
_geom_torsion_site_symmetry_1
_geom_torsion_site_symmetry_2
_geom_torsion_site_symmetry_3
_geom_torsion_site_symmetry_4
N1 Pt1 N8 C36 -60.7(11) no . . . .
N1 Pt1 N8 C40 118.0(11) no . . . .
N8 Pt1 N1 C1 127.7(12) no . . . .
N8 Pt1 N1 C5 -58.7(11) no . . . .
N1 Pt1 N10 C46 170.0(9) no . . . .
N10 Pt1 N1 C1 -54.1(12) no . . . .
N10 Pt1 N1 C5 119.5(11) no . . . .
N8 Pt1 N9 C41 160.0(8) no . . . .
N9 Pt1 N8 C36 120.0(11) no . . . .
N9 Pt1 N8 C40 -61.2(11) no . . . .
N9 Pt1 N10 C46 -10.5(9) no . . . .
N10 Pt1 N9 C41 -18.3(8) no . . . .
N2 Pt2 N3 C11 86.0(12) no . . . .
N2 Pt2 N3 C15 -98.8(11) no . . . .
N3 Pt2 N2 C6 -141.0(12) no . . . .
N3 Pt2 N2 C10 34.4(12) no . . . .
N2 Pt2 N11 C47 163.5(9) no . . . .
N11 Pt2 N2 C6 41.6(12) no . . . .
N11 Pt2 N2 C10 -143.0(11) no . . . .
N3 Pt2 N12 C52 171.9(9) no . . . .
N12 Pt2 N3 C11 -92.5(12) no . . . .
N12 Pt2 N3 C15 82.7(11) no . . . .
N11 Pt2 N12 C52 -10.9(9) no . . . .
N12 Pt2 N11 C47 -18.2(9) no . . . .
N6 Pt3 N7 C31 -90.7(14) no . . . .
N6 Pt3 N7 C35 89.9(15) no . . . .
N7 Pt3 N6 C26 -98.1(12) no . . . .
N7 Pt3 N6 C30 83.7(12) no . . . .
N6 Pt3 N15 C59 154.3(11) no . . . .
N15 Pt3 N6 C26 86.5(12) no . . . .
N15 Pt3 N6 C30 -91.8(12) no . . . .
N7 Pt3 N16 C64 179.3(12) no . . . .
N16 Pt3 N7 C31 88.8(15) no . . . .
N16 Pt3 N7 C35 -90.6(16) no . . . .
N15 Pt3 N16 C64 -5.3(12) no . . . .
N16 Pt3 N15 C59 -25.2(12) no . . . .
N4 Pt4 N5 C21 93.9(11) no . . . .
N4 Pt4 N5 C25 -95.4(11) no . . . .
N5 Pt4 N4 C16 -117.8(12) no . . . .
N5 Pt4 N4 C20 63.6(13) no . . . .
N4 Pt4 N13 C56 164.4(10) no . . . .
N13 Pt4 N4 C16 62.0(13) no . . . .
N13 Pt4 N4 C20 -116.6(13) no . . . .
N5 Pt4 N14 C55 166.5(8) no . . . .
N14 Pt4 N5 C21 -85.9(11) no . . . .
N14 Pt4 N5 C25 84.8(11) no . . . .
N13 Pt4 N14 C55 -13.3(9) no . . . .
N14 Pt4 N13 C56 -15.7(10) no . . . .
O1 S1 C84 C83 27(2) no . . . .
O1 S1 C84 C85 -149.0(18) no . . . .
O2 S1 C84 C83 -94(2) no . . . .
O2 S1 C84 C85 90(2) no . . . .
O3 S1 C84 C83 146.3(19) no . . . .
O3 S1 C84 C85 -30(2) no . . . .
O4 S2 C89 C90 122.1(16) no . . . .
O4 S2 C89 C94 -58(2) no . . . .
O5 S2 C89 C90 -116.7(16) no . . . .
O5 S2 C89 C94 63(2) no . . . .
O6 S2 C89 C90 2.7(18) no . . . .
O6 S2 C89 C94 -177.5(16) no . . . .
O7 S3 C77 C78 -68(2) no . . . .
O7 S3 C77 C82 110.8(19) no . . . .
O8 S3 C77 C78 173.0(18) no . . . .
O8 S3 C77 C82 -8(2) no . . . .
O9 S3 C77 C78 52(2) no . . . .
O9 S3 C77 C82 -129.2(18) no . . . .
O10 S4 C65 C66 -114(2) no . . . .
O10 S4 C65 C70 66(2) no . . . .
O11 S4 C65 C66 6(2) no . . . .
O11 S4 C65 C70 -174.9(17) no . . . .
O12 S4 C65 C66 125.4(19) no . . . .
O12 S4 C65 C70 -55(2) no . . . .
O13 S5 C71 C72 109(2) no . . . .
O13 S5 C71 C76 -70(2) no . . . .
O14 S5 C71 C72 -126(2) no . . . .
O14 S5 C71 C76 55(2) no . . . .
O15 S5 C71 C72 -9(2) no . . . .
O15 S5 C71 C76 172.1(18) no . . . .
O16 S6 C107 C108 68.3(19) no . . . .
O16 S6 C107 C112 -104(2) no . . . .
O17 S6 C107 C108 -54(2) no . . . .
O17 S6 C107 C112 133.9(18) no . . . .
O18 S6 C107 C108 -173.4(16) no . . . .
O18 S6 C107 C112 14(2) no . . . .
O19 S7 C102 C101 160.0(15) no . . . .
O19 S7 C102 C103 -18.8(19) no . . . .
O20 S7 C102 C101 40.8(19) no . . . .
O20 S7 C102 C103 -138.0(15) no . . . .
O21 S7 C102 C101 -64.5(18) no . . . .
O21 S7 C102 C103 116.8(16) no . . . .
O22 S8 C95 C96 31(2) no . . . .
O22 S8 C95 C100 -174(2) no . . . .
O23 S8 C95 C96 -90(2) no . . . .
O23 S8 C95 C100 65(3) no . . . .
O24 S8 C95 C96 142.6(19) no . . . .
O24 S8 C95 C100 -62(2) no . . . .
Pt1 N1 C1 C2 177.8(9) no . . . .
Pt1 N1 C5 C4 -180.0(11) no . . . .
C1 N1 C5 C4 -6(3) no . . . .
C5 N1 C1 C2 4(2) no . . . .
Pt2 N2 C6 C7 172.3(10) no . . . .
Pt2 N2 C10 C9 -173.5(10) no . . . .
C6 N2 C10 C9 2(2) no . . . .
C10 N2 C6 C7 -3(2) no . . . .
Pt2 N3 C11 C12 176.4(12) no . . . .
Pt2 N3 C15 C14 179.7(11) no . . . .
C11 N3 C15 C14 -5(3) no . . . .
C15 N3 C11 C12 1(3) no . . . .
Pt4 N4 C16 C17 177.1(13) no . . . .
Pt4 N4 C20 C19 -175.9(12) no . . . .
C16 N4 C20 C19 5(3) no . . . .
C20 N4 C16 C17 -4(3) no . . . .
Pt4 N5 C21 C22 176.0(13) no . . . .
Pt4 N5 C25 C24 -177.2(12) no . . . .
C21 N5 C25 C24 -6(3) no . . . .
C25 N5 C21 C22 5(3) no . . . .
Pt3 N6 C26 C27 177.1(10) no . . . .
Pt3 N6 C30 C29 -172.7(11) no . . . .
C26 N6 C30 C29 9(3) no . . . .
C30 N6 C26 C27 -5(3) no . . . .
Pt3 N7 C31 C32 -179.3(13) no . . . .
Pt3 N7 C35 C34 -177.1(13) no . . . .
C31 N7 C35 C34 4(3) no . . . .
C35 N7 C31 C32 0(3) no . . . .
Pt1 N8 C36 C37 -178.2(11) no . . . .
Pt1 N8 C40 C39 -176.8(10) no . . . .
C36 N8 C40 C39 2(2) no . . . .
C40 N8 C36 C37 3(2) no . . . .
Pt1 N9 C41 C42 171.1(8) no . . . .
Pt1 N9 C41 C46 44.1(12) no . . . .
Pt1 N10 C46 C41 36.7(13) no . . . .
Pt1 N10 C46 C45 157.2(8) no . . . .
Pt2 N11 C47 C48 167.9(9) no . . . .
Pt2 N11 C47 C52 44.9(13) no . . . .
Pt2 N12 C52 C47 38.4(13) no . . . .
Pt2 N12 C52 C51 162.9(9) no . . . .
Pt4 N13 C56 C55 41.8(15) no . . . .
Pt4 N13 C56 C57 162.9(10) no . . . .
Pt4 N14 C55 C54 161.7(8) no . . . .
Pt4 N14 C55 C56 39.6(11) no . . . .
Pt3 N15 C59 C60 169.3(10) no . . . .
Pt3 N15 C59 C64 50.0(15) no . . . .
Pt3 N16 C64 C59 34.8(19) no . . . .
Pt3 N16 C64 C63 159.3(12) no . . . .
N1 C1 C2 C3 -1(2) no . . . .
C1 C2 C3 C4 0(2) no . . . .
C1 C2 C3 C8 -178.1(13) no . . . .
C2 C3 C4 C5 -2(2) no . . . .
C2 C3 C8 C7 17(2) no . . . .
C2 C3 C8 C9 -165.4(14) no . . . .
C4 C3 C8 C7 -160.8(14) no . . . .
C4 C3 C8 C9 17(2) no . . . .
C8 C3 C4 C5 176.0(14) no . . . .
C3 C4 C5 N1 5(3) no . . . .
N2 C6 C7 C8 1(3) no . . . .
C6 C7 C8 C3 179.9(14) no . . . .
C6 C7 C8 C9 2(2) no . . . .
C3 C8 C9 C10 178.9(14) no . . . .
C7 C8 C9 C10 -4(2) no . . . .
C8 C9 C10 N2 1(2) no . . . .
N3 C11 C12 C13 4(3) no . . . .
C11 C12 C13 C14 -5(3) no . . . .
C11 C12 C13 C18 177.2(17) no . . . .
C12 C13 C14 C15 1(2) no . . . .
C12 C13 C18 C17 33(3) no . . . .
C12 C13 C18 C19 -145.5(17) no . . . .
C14 C13 C18 C17 -145.2(16) no . . . .
C14 C13 C18 C19 36(2) no . . . .
C18 C13 C14 C15 179.1(15) no . . . .
C13 C14 C15 N3 4(3) no . . . .
N4 C16 C17 C18 1(3) no . . . .
C16 C17 C18 C13 -176.4(17) no . . . .
C16 C17 C18 C19 2(3) no . . . .
C13 C18 C19 C20 177.6(15) no . . . .
C17 C18 C19 C20 -1(3) no . . . .
C18 C19 C20 N4 -3(3) no . . . .
N5 C21 C22 C23 -6(4) no . . . .
C21 C22 C23 C24 8(3) no . . . .
C21 C22 C23 C28 -176.0(17) no . . . .
C22 C23 C24 C25 -9(2) no . . . .
C22 C23 C28 C27 16(2) no . . . .
C22 C23 C28 C29 -163.2(16) no . . . .
C24 C23 C28 C27 -167.4(13) no . . . .
C24 C23 C28 C29 13(2) no . . . .
C28 C23 C24 C25 175.1(13) no . . . .
C23 C24 C25 N5 8(3) no . . . .
N6 C26 C27 C28 -1(2) no . . . .
C26 C27 C28 C23 -176.9(13) no . . . .
C26 C27 C28 C29 3(2) no . . . .
C23 C28 C29 C30 -178.7(13) no . . . .
C27 C28 C29 C30 2(2) no . . . .
C28 C29 C30 N6 -8(3) no . . . .
N7 C31 C32 C33 -2(3) no . . . .
C31 C32 C33 C34 1(3) no . . . .
C31 C32 C33 C38 -179.9(18) no . . . .
C32 C33 C34 C35 3(3) no . . . .
C32 C33 C38 C37 158.0(18) no . . . .
C32 C33 C38 C39 -23(3) no . . . .
C34 C33 C38 C37 -23(3) no . . . .
C34 C33 C38 C39 156.2(17) no . . . .
C38 C33 C34 C35 -176.7(17) no . . . .
C33 C34 C35 N7 -5(3) no . . . .
N8 C36 C37 C38 -7(3) no . . . .
C36 C37 C38 C33 -175.6(17) no . . . .
C36 C37 C38 C39 5(3) no . . . .
C33 C38 C39 C40 -179.3(16) no . . . .
C37 C38 C39 C40 -0(3) no . . . .
C38 C39 C40 N8 -3(3) no . . . .
N9 C41 C42 C43 179.5(12) no . . . .
N9 C41 C46 N10 -52.8(14) no . . . .
N9 C41 C46 C45 -173.7(10) no . . . .
C42 C41 C46 N10 179.8(13) no . . . .
C42 C41 C46 C45 58.8(16) no . . . .
C46 C41 C42 C43 -56.0(18) no . . . .
C41 C42 C43 C44 55.4(19) no . . . .
C42 C43 C44 C45 -59(2) no . . . .
C43 C44 C45 C46 58.7(18) no . . . .
C44 C45 C46 N10 -177.4(12) no . . . .
C44 C45 C46 C41 -59.6(15) no . . . .
N11 C47 C48 C49 -176.8(13) no . . . .
N11 C47 C52 N12 -53.8(14) no . . . .
N11 C47 C52 C51 -175.4(11) no . . . .
C48 C47 C52 N12 -177.2(13) no . . . .
C48 C47 C52 C51 61.2(17) no . . . .
C52 C47 C48 C49 -56.1(19) no . . . .
C47 C48 C49 C50 60(2) no . . . .
C48 C49 C50 C51 -62(2) no . . . .
C49 C50 C51 C52 57(2) no . . . .
C50 C51 C52 N12 178.7(16) no . . . .
C50 C51 C52 C47 -62(2) no . . . .
C54 C53 C58 C57 -61(2) no . . . .
C58 C53 C54 C55 58.0(19) no . . . .
C53 C54 C55 N14 -179.5(15) no . . . .
C53 C54 C55 C56 -60(2) no . . . .
N14 C55 C56 N13 -54.0(14) no . . . .
N14 C55 C56 C57 -176.1(9) no . . . .
C54 C55 C56 N13 -175.0(14) no . . . .
C54 C55 C56 C57 62.8(17) no . . . .
N13 C56 C57 C58 -178.9(14) no . . . .
C55 C56 C57 C58 -59.4(16) no . . . .
C56 C57 C58 C53 60(2) no . . . .
N15 C59 C60 C61 -174.6(15) no . . . .
N15 C59 C64 N16 -57.3(18) no . . . .
N15 C59 C64 C63 179.8(15) no . . . .
C60 C59 C64 N16 -179.7(14) no . . . .
C60 C59 C64 C63 57(2) no . . . .
C64 C59 C60 C61 -57(2) no . . . .
C59 C60 C61 C62 57(2) no . . . .
C60 C61 C62 C63 -58(3) no . . . .
C61 C62 C63 C64 52(3) no . . . .
C62 C63 C64 N16 -175.9(18) no . . . .
C62 C63 C64 C59 -53(2) no . . . .
S4 C65 C66 C67 174.5(17) no . . . .
S4 C65 C70 C69 -176.2(16) no . . . .
C66 C65 C70 C69 3(4) no . . . .
C70 C65 C66 C67 -5(4) no . . . .
C65 C66 C67 C68 7(4) no . . . .
C66 C67 C68 C69 -9(4) no . . . .
C67 C68 C69 C70 8(4) no . . . .
C68 C69 C70 C65 -5(4) no . . . .
S5 C71 C72 C73 -179.5(17) no . . . .
S5 C71 C76 C75 -177.1(19) no . . . .
C72 C71 C76 C75 3(5) no . . . .
C76 C71 C72 C73 -0(4) no . . . .
C71 C72 C73 C74 -5(4) no . . . .
C72 C73 C74 C75 8(4) no . . . .
C73 C74 C75 C76 -5(4) no . . . .
C74 C75 C76 C71 -1(4) no . . . .
S3 C77 C78 C79 178.6(17) no . . . .
S3 C77 C82 C81 -174.5(18) no . . . .
C78 C77 C82 C81 5(4) no . . . .
C82 C77 C78 C79 -0(4) no . . . .
C77 C78 C79 C80 -3(4) no . . . .
C78 C79 C80 C81 3(4) no . . . .
C79 C80 C81 C82 1(5) no . . . .
C80 C81 C82 C77 -5(4) no . . . .
C84 C83 C88 C87 -6(4) no . . . .
C88 C83 C84 S1 -179(2) no . . . .
C88 C83 C84 C85 -3(4) no . . . .
S1 C84 C85 C86 -177.8(17) no . . . .
C83 C84 C85 C86 6(5) no . . . .
C84 C85 C86 C87 -1(4) no . . . .
C85 C86 C87 C88 -9(3) no . . . .
C86 C87 C88 C83 12(4) no . . . .
S2 C89 C90 C91 179.2(13) no . . . .
S2 C89 C94 C93 177.0(15) no . . . .
C90 C89 C94 C93 -3(3) no . . . .
C94 C89 C90 C91 -1(3) no . . . .
C89 C90 C91 C92 3(3) no . . . .
C90 C91 C92 C93 -1(3) no . . . .
C91 C92 C93 C94 -3(3) no . . . .
C92 C93 C94 C89 5(3) no . . . .
S8 C95 C96 C97 166.9(17) no . . . .
S8 C95 C100 C99 -166(2) no . . . .
C96 C95 C100 C99 -12(5) no . . . .
C100 C95 C96 C97 14(4) no . . . .
C95 C96 C97 C98 -14(4) no . . . .
C96 C97 C98 C99 12(5) no . . . .
C97 C98 C99 C100 -9(5) no . . . .
C98 C99 C100 C95 9(5) no . . . .
C102 C101 C106 C105 -9(4) no . . . .
C106 C101 C102 S7 174(2) no . . . .
C106 C101 C102 C103 -8(4) no . . . .
S7 C102 C103 C104 -172.7(15) no . . . .
C101 C102 C103 C104 9(4) no . . . .
C102 C103 C104 C105 8(4) no . . . .
C103 C104 C105 C106 -24(4) no . . . .
C104 C105 C106 C101 24(4) no . . . .
S6 C107 C108 C109 -176.3(15) no . . . .
S6 C107 C112 C111 178.4(16) no . . . .
C108 C107 C112 C111 6(4) no . . . .
C112 C107 C108 C109 -4(4) no . . . .
C107 C108 C109 C110 1(3) no . . . .
C108 C109 C110 C111 -1(4) no . . . .
C109 C110 C111 C112 2(4) no . . . .
C110 C111 C112 C107 -5(3) no . . . .

loop_
_geom_contact_atom_site_label_1
_geom_contact_atom_site_label_2
_geom_contact_distance
_geom_contact_publ_flag
_geom_contact_site_symmetry_1
_geom_contact_site_symmetry_2
O1 C83 3.04(3) no . .
O2 C83 3.33(3) no . .
O2 C85 3.19(3) no . .
O3 C85 2.76(3) no . .
O4 C94 3.15(3) no . .
O5 C90 3.58(3) no . .
O5 C94 3.19(2) no . .
O6 C90 2.74(2) no . .
O7 C78 3.22(4) no . .
O7 C82 3.56(4) no . .
O8 C82 2.92(4) no . .
O9 C78 3.19(4) no . .
O10 C70 3.19(3) no . .
O11 C66 2.89(3) no . .
O12 C70 3.09(4) no . .
O13 C76 3.20(4) no . .
O14 C76 3.06(3) no . .
O15 C72 2.94(3) no . .
O16 C108 3.18(3) no . .
O16 C112 3.55(3) no . .
O17 C108 3.14(3) no . .
O18 C112 2.93(3) no . .
O19 C103 2.85(3) no . .
O20 C101 2.96(3) no . .
O21 C101 3.15(3) no . .
O21 C103 3.58(3) no . .
O22 C96 2.79(3) no . .
O23 C96 3.57(3) no . .
O23 C100 3.25(4) no . .
O24 C100 2.97(3) no . .
N1 C3 2.80(2) no . .
N1 C36 3.31(3) no . .
N2 C8 2.81(3) no . .
N2 C11 3.57(2) no . .
N3 C10 3.04(2) no . .
N3 C13 2.79(2) no . .
N4 C18 2.80(2) no . .
N4 C21 3.58(3) no . .
N5 C20 3.29(3) no . .
N5 C23 2.80(3) no . .
N6 C28 2.81(3) no . .
N6 C31 3.58(2) no . .
N7 C30 3.51(3) no . .
N7 C33 2.81(2) no . .
N8 C5 3.26(3) no . .
N8 C38 2.82(2) no . .
N9 C40 3.378(19) no . .
N10 C1 3.26(2) no . .
N11 C6 3.19(3) no . .
N12 C15 3.51(2) no . .
N13 C16 3.29(2) no . .
N14 C21 3.56(2) no . .
N14 C25 3.59(3) no . .
N16 C31 3.55(4) no . .
C1 C4 2.729(17) no . .
C2 C5 2.74(2) no . .
C2 C7 2.90(2) no . .
C4 C9 3.00(2) no . .
C6 C9 2.70(2) no . .
C7 C10 2.725(16) no . .
C10 C15 3.45(2) no . .
C11 C14 2.70(2) no . .
C12 C15 2.70(3) no . .
C12 C17 3.03(2) no . .
C14 C19 2.96(3) no . .
C16 C19 2.75(3) no . .
C17 C20 2.72(3) no . .
C21 C24 2.72(3) no . .
C22 C25 2.68(3) no . .
C22 C27 2.93(3) no . .
C24 C29 2.94(3) no . .
C26 C29 2.73(3) no . .
C27 C30 2.73(3) no . .
C31 C34 2.78(3) no . .
C32 C35 2.73(3) no . .
C32 C39 2.91(2) no . .
C34 C37 2.99(3) no . .
C36 C39 2.72(3) no . .
C37 C40 2.70(2) no . .
C41 C44 2.93(2) no . .
C42 C45 2.99(3) no . .
C43 C46 2.93(3) no . .
C47 C50 3.02(4) no . .
C48 C51 3.04(3) no . .
C49 C52 2.85(3) no . .
C53 C56 2.94(3) no . .
C54 C57 3.03(4) no . .
C55 C58 2.88(3) no . .
C59 C62 2.90(4) no . .
C60 C63 3.00(3) no . .
C61 C64 2.89(3) no . .
C65 C68 2.72(4) no . .
C66 C69 2.70(4) no . .
C67 C70 2.79(5) no . .
C71 C74 2.73(4) no . .
C72 C75 2.75(5) no . .
C73 C76 2.69(4) no . .
C77 C80 2.76(5) no . .
C78 C81 2.74(4) no . .
C79 C82 2.83(4) no . .
C83 C86 2.78(3) no . .
C84 C87 2.81(4) no . .
C85 C88 2.83(5) no . .
C89 C92 2.78(3) no . .
C90 C93 2.93(4) no . .
C91 C94 2.77(4) no . .
C95 C98 2.71(4) no . .
C96 C99 2.70(4) no . .
C97 C100 2.77(4) no . .
C101 C104 2.79(4) no . .
C102 C105 2.79(4) no . .
C103 C106 2.87(3) no . .
C107 C110 2.53(4) no . .
C108 C111 2.88(4) no . .
C109 C112 2.73(4) no . .
O1 N15 3.49(2) no . 1_666
O1 C11 3.60(2) no . 1_656
O1 C72 3.30(3) no . 1_656
O2 N11 2.95(2) no . 1_556
O2 N15 3.11(3) no . 1_666
O3 O31 2.87(3) no . 1_656
O3 O32 2.91(6) no . .
O4 C36 3.50(3) no . .
O4 C37 3.22(3) no . .
O4 C75 3.19(4) no . .
O4 C79 3.57(3) no . .
O4 C98 3.38(3) no . .
O4 C99 3.45(3) no . .
O5 N10 2.84(3) no . 1_455
O5 C45 3.52(2) no . 1_455
O5 C61 3.35(4) no . 1_565
O5 C62 3.23(4) no . 1_565
O5 C79 3.48(3) no . .
O6 C37 3.57(3) no . .
O6 C41 3.59(2) no . 1_455
O6 C69 3.56(4) no . .
O6 C70 3.09(4) no . .
O7 N12 2.81(2) no . 1_556
O7 C15 3.18(3) no . 1_556
O8 O32 2.97(7) no . .
O8 N9 2.98(2) no . .
O9 O28 2.81(3) no . .
O9 N8 3.29(2) no . .
O9 N9 3.38(2) no . .
O9 C36 3.16(2) no . .
O9 C69 3.59(3) no . .
O10 O27 2.94(2) no . 1_445
O10 C35 3.45(3) no . .
O10 C40 3.40(3) no . 1_455
O10 C90 3.23(3) no . .
O10 C91 3.52(3) no . .
O11 N13 2.81(3) no . 1_556
O11 C56 3.49(3) no . 1_556
O12 O28 2.84(3) no . 1_455
O12 N9 2.87(3) no . 1_455
O12 C40 3.30(3) no . 1_455
O12 C41 3.50(2) no . 1_455
O13 N16 2.71(3) no . 1_565
O13 C31 3.40(3) no . 1_565
O13 C53 3.34(3) no . 1_666
O13 C58 3.05(2) no . 1_666
O13 C63 3.50(3) no . 1_565
O13 C64 3.46(3) no . 1_565
O14 O25 2.83(4) no . .
O14 C2 3.53(3) no . .
O14 C7 3.10(2) no . .
O15 O25 3.47(3) no . .
O15 O29 3.18(5) no . .
O15 O33 2.73(5) no . .
O15 C6 3.47(2) no . .
O15 C31 3.45(3) no . 1_565
O16 N14 2.78(2) no . 1_666
O16 C81 3.35(3) no . .
O17 N10 2.88(2) no . .
O17 C1 3.572(18) no . .
O17 C46 3.31(2) no . .
O17 C81 3.32(4) no . .
O17 C82 3.47(4) no . .
O19 N14 2.903(15) no . 1_655
O19 C21 3.47(3) no . 1_655
O19 C50 3.48(3) no . 1_545
O19 C55 3.327(16) no . 1_655
O20 O26 2.69(3) no . .
O20 C21 3.23(3) no . 1_655
O20 C87 3.29(3) no . 1_554
O21 C14 3.486(17) no . .
O21 C19 3.57(2) no . .
O21 C67 3.12(3) no . 1_554
O21 C68 3.36(3) no . 1_554
O22 O29 2.86(4) no . 1_545
O22 O33 3.40(7) no . 1_545
O23 O27 2.94(3) no . 1_545
O23 O29 3.33(3) no . 1_545
O23 C27 3.51(2) no . 1_655
O23 C32 3.54(3) no . .
O24 O26 3.01(3) no . .
O24 C22 3.18(3) no . 1_655
O24 C27 3.53(3) no . 1_655
O24 C92 3.27(3) no . 1_655
O25 O14 2.83(4) no . .
O25 O15 3.47(3) no . .
O25 O27 2.67(3) no . .
O25 O29 2.95(4) no . .
O25 N15 3.00(3) no . 1_665
O26 O20 2.69(3) no . .
O26 O24 3.01(3) no . .
O26 C4 3.58(3) no . .
O26 C9 3.48(3) no . .
O26 C88 3.59(4) no . 1_554
O26 C92 3.57(4) no . 1_655
O26 C93 3.37(3) no . 1_655
O26 C101 3.35(3) no . .
O27 O10 2.94(2) no . 1_665
O27 O23 2.94(3) no . 1_565
O27 O25 2.67(3) no . .
O27 C39 3.41(3) no . 1_565
O28 O9 2.81(3) no . .
O28 O12 2.84(3) no . 1_655
O28 N13 2.95(3) no . 1_656
O28 C16 3.39(3) no . 1_656
O29 O15 3.18(5) no . .
O29 O22 2.86(4) no . 1_565
O29 O23 3.33(3) no . 1_565
O29 O25 2.95(4) no . .
O29 O33 2.83(6) no . .
O29 N11 2.80(3) no . .
O29 C6 3.47(3) no . .
O31 O3 2.87(3) no . 1_454
O31 O33 2.78(4) no . .
O31 N12 2.90(3) no . .
O31 C11 3.59(3) no . .
O31 C52 3.35(3) no . .
O32 O3 2.91(6) no . .
O32 O8 2.97(7) no . .
O32 C47 3.57(7) no . 1_556
O32 C48 3.52(7) no . 1_556
O32 C49 3.41(9) no . 1_556
O32 C108 3.47(9) no . .
O33 O15 2.73(5) no . .
O33 O22 3.40(7) no . 1_565
O33 O29 2.83(6) no . .
O33 O31 2.78(4) no . .
O33 C30 3.33(5) no . 1_565
N8 O9 3.29(2) no . .
N9 O8 2.98(2) no . .
N9 O9 3.38(2) no . .
N9 O12 2.87(3) no . 1_655
N10 O5 2.84(3) no . 1_655
N10 O17 2.88(2) no . .
N11 O2 2.95(2) no . 1_554
N11 O29 2.80(3) no . .
N12 O7 2.81(2) no . 1_554
N12 O31 2.90(3) no . .
N13 O11 2.81(3) no . 1_554
N13 O28 2.95(3) no . 1_454
N14 O16 2.78(2) no . 1_444
N14 O19 2.903(15) no . 1_455
N14 C50 3.59(4) no . 1_445
N15 O1 3.49(2) no . 1_444
N15 O2 3.11(3) no . 1_444
N15 O25 3.00(3) no . 1_445
N16 O13 2.71(3) no . 1_545
C1 O17 3.572(18) no . .
C2 O14 3.53(3) no . .
C2 C76 3.39(3) no . .
C4 O26 3.58(3) no . .
C4 C93 3.48(3) no . 1_655
C5 C92 3.58(3) no . 1_655
C5 C93 3.43(3) no . 1_655
C5 C94 3.42(3) no . 1_655
C6 O15 3.47(2) no . .
C6 O29 3.47(3) no . .
C7 O14 3.10(2) no . .
C7 C60 3.45(3) no . 1_665
C7 C71 3.39(3) no . .
C9 O26 3.48(3) no . .
C9 C88 3.49(3) no . 1_554
C10 C87 3.26(3) no . 1_554
C10 C88 3.42(3) no . 1_554
C11 O1 3.60(2) no . 1_454
C11 O31 3.59(3) no . .
C14 O21 3.486(17) no . .
C15 O7 3.18(3) no . 1_554
C16 O28 3.39(3) no . 1_454
C16 C87 3.30(3) no . 1_454
C17 C86 3.42(3) no . 1_454
C17 C87 3.37(3) no . 1_454
C19 O21 3.57(2) no . .
C19 C66 3.43(4) no . 1_554
C19 C101 3.58(3) no . .
C19 C102 3.54(3) no . .
C20 C66 3.49(4) no . 1_554
C21 O19 3.47(3) no . 1_455
C21 O20 3.23(3) no . 1_455
C22 O24 3.18(3) no . 1_455
C24 C109 3.49(3) no . 1_444
C25 C107 3.59(3) no . 1_444
C25 C108 3.50(3) no . 1_444
C27 O23 3.51(2) no . 1_455
C27 O24 3.53(3) no . 1_455
C30 O33 3.33(5) no . 1_545
C31 O13 3.40(3) no . 1_545
C31 O15 3.45(3) no . 1_545
C32 O23 3.54(3) no . .
C32 C96 3.47(4) no . .
C34 C70 3.57(3) no . .
C35 O10 3.45(3) no . .
C36 O4 3.50(3) no . .
C36 O9 3.16(2) no . .
C36 C78 3.56(3) no . .
C37 O4 3.22(3) no . .
C37 O6 3.57(3) no . .
C37 C99 3.46(4) no . .
C39 O27 3.41(3) no . 1_545
C40 O10 3.40(3) no . 1_655
C40 O12 3.30(3) no . 1_655
C41 O6 3.59(2) no . 1_655
C41 O12 3.50(2) no . 1_655
C45 O5 3.52(2) no . 1_655
C45 C108 3.53(3) no . .
C46 O17 3.31(2) no . .
C47 O32 3.57(7) no . 1_554
C48 O32 3.52(7) no . 1_554
C49 O32 3.41(9) no . 1_554
C50 O19 3.48(3) no . 1_565
C50 N14 3.59(4) no . 1_665
C52 O31 3.35(3) no . .
C53 O13 3.34(3) no . 1_444
C55 O19 3.327(16) no . 1_455
C56 O11 3.49(3) no . 1_554
C58 O13 3.05(2) no . 1_444
C60 C7 3.45(3) no . 1_445
C61 O5 3.35(4) no . 1_545
C62 O5 3.23(4) no . 1_545
C63 O13 3.50(3) no . 1_545
C64 O13 3.46(3) no . 1_545
C66 C19 3.43(4) no . 1_556
C66 C20 3.49(4) no . 1_556
C67 O21 3.12(3) no . 1_556
C68 O21 3.36(3) no . 1_556
C69 O6 3.56(4) no . .
C69 O9 3.59(3) no . .
C70 O6 3.09(4) no . .
C70 C34 3.57(3) no . .
C71 C7 3.39(3) no . .
C72 O1 3.30(3) no . 1_454
C75 O4 3.19(4) no . .
C76 C2 3.39(3) no . .
C78 C36 3.56(3) no . .
C79 O4 3.57(3) no . .
C79 O5 3.48(3) no . .
C81 O16 3.35(3) no . .
C81 O17 3.32(4) no . .
C82 O17 3.47(4) no . .
C86 C17 3.42(3) no . 1_656
C87 O20 3.29(3) no . 1_556
C87 C10 3.26(3) no . 1_556
C87 C16 3.30(3) no . 1_656
C87 C17 3.37(3) no . 1_656
C88 O26 3.59(4) no . 1_556
C88 C9 3.49(3) no . 1_556
C88 C10 3.42(3) no . 1_556
C90 O10 3.23(3) no . .
C91 O10 3.52(3) no . .
C92 O24 3.27(3) no . 1_455
C92 O26 3.57(4) no . 1_455
C92 C5 3.58(3) no . 1_455
C93 O26 3.37(3) no . 1_455
C93 C4 3.48(3) no . 1_455
C93 C5 3.43(3) no . 1_455
C94 C5 3.42(3) no . 1_455
C96 C32 3.47(4) no . .
C96 C104 3.54(4) no . .
C97 C104 3.58(5) no . .
C98 O4 3.38(3) no . .
C99 O4 3.45(3) no . .
C99 C37 3.46(4) no . .
C101 O26 3.35(3) no . .
C101 C19 3.58(3) no . .
C102 C19 3.54(3) no . .
C104 C96 3.54(4) no . .
C104 C97 3.58(5) no . .
C107 C25 3.59(3) no . 1_666
C108 O32 3.47(9) no . .
C108 C25 3.50(3) no . 1_666
C108 C45 3.53(3) no . .
C109 C24 3.49(3) no . 1_666

#==============================================================================

#==============================================================================
# Additional structures and associated data_? identifiers
# should be added at this point if there is more than one 
# structure analysis in the CIF.


_shelxl_res_file
;
TITL reTricliP
CELL  0.71069 11.11890 16.88860 18.10970 110.26800 97.09800 91.94200
ZERR  1 0.00030 0.00050 0.00050 0.00100 0.00200 0.00200
LATT -1
SFAC C N O S PT
UNIT 112 16 33 8 4
L.S. 100
FMAP 2
PLAN -50
WPDB -2
HTAB
BOND $H
CONF
LIST 4
TEMP 100.0
ACTA
SADI 0.0200 C101 C102 C102 C103 C103 C104 C104 C105 C105 C106 C106 C101
DELU 0.0100 0.0100 C65 C66 C67 C68 C69 C70 C71 C72 C73 C74 C75 C76 C77 C78  =
     C79 C80 C81 C82
DELU 0.0100 0.0100 C83 C84 C85 C86 C87 C88 C89 C90 C91 C92 C93 C94 C95 C96  =
     C97 C98 C99 C100
DELU 0.0100 0.0100 C101 C102 C103 C104 C105 C106 C107 C108 C109 C110 C111  =
     C112
SIMU 0.0400 0.0800 C65 C66 C67 C68 C69 C70 C71 C72 C73 C74 C75 C76 C77 C78  =
     C79 C80 C81 C82
SIMU 0.0400 0.0800 C83 C84 C85 C86 C87 C88 C89 C90 C91 C92 C93 C94 C95 C96  =
     C97 C98 C99 C100
SIMU 0.0400 0.0800 C101 C102 C103 C104 C105 C106 C107 C108 C109 C110 C111  =
     C112
ISOR 0.1000 0.2000 S1 S2 S3 S4 S5 S6 S7 S8
SADI 0.0200 S8 O19 S8 O20 S8 O21
SADI 0.0200 O19 O20 O20 O21 O21 O19
EADP S1 S2 S3 S4 S5 S6 S7 S8
SADI 0.0200 S1 O1 S1 O2 S1 O3 S2 O4 S2 O5 S2 O6 S3 O7 S3 O8 S3 O9 S4 O10  =
     S4 O11 S4 O12
SADI 0.0200 S5 O13 S5 O14 S5 O15 S6 O16 S6 O17 S6 O18 S7 O19 S7 O20 S7 O21  =
     S8 O22 S8 O23 S8 O24
SADI 0.0200 O1 O2 O2 O3 O3 O1 O4 O5 O5 O6 O6 O4 O7 O8 O8 O9 O9 O7 O10 O11  =
     O11 O12 O12 O10
DELU 0.0100 0.0100 C36 C37
SIMU 0.0400 0.0800 C36 C37
FLAT 0.1000 C89 C90 C91 C92 C93 C94
SADI 0.0200 O13 O14 O14 O15 O15 O13 O16 O17 O17 O18 O18 O16 O19 O20 O20  =
     O21 O21 O19 O22 O23 O23 O24 O24 O22
EADP S1 S2 S3 S4 S5 S6 S7 S8
EADP O1 O2 O3 O4 O5 O6 O7 O8 O9 O10 O11 O12 O13 O14 O15 O16 O17 O18 O19  =
     O20 O21 O22 O23 O24
SADI 0.0200 C89 C90 C90 C91 C91 C92 C92 C93 C93 C94 C94 C89
DELU 0.0100 0.0100 C47 C48 C49 C50 C51 C52
SIMU 0.0400 0.0800 C47 C48 C49 C50 C51 C52
SADI 0.0200 C107 C108 C108 C109 C109 C110 C110 C111 C111 C112 C112 C107
EADP C65 C66 C67 C68 C69 C70 C71 C72 C73 C74 C75 C76 C77 C78 C79 C80 C81  =
     C82 C83 C84 C85 C86 C87 C88 C89 C90
EADP C112 C111 C110 C109 C108 C107 C106 C105 C104 C103 C102 C101 C100 C99  =
     C98 C97 C96 C95 C94 C93 C92 C91 C90 C89 C88 C87 C86 C85 C84
DANG 2.2621 0.0400 C84 C86
DANG 2.6662 0.0400 C85 C87
DANG 2.5928 0.0400 C86 C88
DANG 2.4733 0.0400 C87 C83
DANG 2.4361 0.0400 C101 C103
DANG 2.4380 0.0400 C102 C104
DANG 2.4766 0.0400 C103 C105
DANG 2.4834 0.0400 C104 C106
DANG 2.4849 0.0400 C105 C101
DANG 2.4535 0.0400 C106 C102
DANG 2.4989 0.0400 C89 C91
DANG 2.4967 0.0400 C90 C92
DANG 2.4491 0.0400 C91 C93
DANG 2.4294 0.0400 C92 C94
DANG 2.4288 0.0400 C93 C89
DANG 2.4467 0.0400 C94 C90
WGHT    0.111600   16.341099
FVAR       0.04967
PT1   5    1.277079    0.590650    0.484983    11.00000    0.03064    0.03097 =
         0.02108    0.00700    0.00059    0.00425
PT2   5    0.994682    0.762018   -0.047773    11.00000    0.02687    0.03646 =
         0.02418    0.01262   -0.00019   -0.00089
PT3   5    0.571364    0.046903    0.273847    11.00000    0.03410    0.05084 =
         0.04717    0.03096   -0.00143   -0.00709
PT4   5    0.287406    0.224525   -0.252863    11.00000    0.03201    0.02630 =
         0.02928    0.00904    0.00232    0.00098
S1    4    1.453478    0.799490    1.013898    11.00000    0.06933    0.06036 =
         0.08078    0.01870    0.02567    0.01303
S2    4    0.637604    0.551495    0.395546    11.00000    0.06933    0.06036 =
         0.08078    0.01870    0.02567    0.01303
S3    4    1.073848    0.644269    0.674886    11.00000    0.06933    0.06036 =
         0.08078    0.01870    0.02567    0.01303
S4    4    0.439004    0.323934    0.537506    11.00000    0.06933    0.06036 =
         0.08078    0.01870    0.02567    0.01303
S5    4    0.916723    0.908146    0.288628    11.00000    0.06933    0.06036 =
         0.08078    0.01870    0.02567    0.01303
S6    4    1.363901    0.949960    0.601914    11.00000    0.06933    0.06036 =
         0.08078    0.01870    0.02567    0.01303
AFIX   1
S7    4   10.985100   10.296700    9.850201    11.00000    0.06933    0.06036 =
         0.08078    0.01870    0.02567    0.01303
AFIX   0
S8    4    1.058578    0.208325    0.127321    11.00000    0.06933    0.06036 =
         0.08078    0.01870    0.02567    0.01303
O1    3    1.564846    0.804640    1.065976    11.00000    0.09342    0.08508 =
         0.08958    0.02601    0.02477    0.01926
O2    3    1.371198    0.854696    1.054301    11.00000    0.09342    0.08508 =
         0.08958    0.02601    0.02477    0.01926
O3    3    1.480363    0.813331    0.942551    11.00000    0.09342    0.08508 =
         0.08958    0.02601    0.02477    0.01926
O4    3    0.744148    0.549607    0.359742    11.00000    0.09342    0.08508 =
         0.08958    0.02601    0.02477    0.01926
O5    3    0.588040    0.632723    0.419067    11.00000    0.09342    0.08508 =
         0.08958    0.02601    0.02477    0.01926
O6    3    0.652746    0.517550    0.459107    11.00000    0.09342    0.08508 =
         0.08958    0.02601    0.02477    0.01926
O7    3    0.998018    0.665056    0.736109    11.00000    0.09342    0.08508 =
         0.08958    0.02601    0.02477    0.01926
O8    3    1.199926    0.673251    0.705994    11.00000    0.09342    0.08508 =
         0.08958    0.02601    0.02477    0.01926
O9    3    1.058381    0.556049    0.626296    11.00000    0.09342    0.08508 =
         0.08958    0.02601    0.02477    0.01926
O10   3    0.426249    0.304416    0.452348    11.00000    0.09342    0.08508 =
         0.08958    0.02601    0.02477    0.01926
O11   3    0.402926    0.252517    0.557548    11.00000    0.09342    0.08508 =
         0.08958    0.02601    0.02477    0.01926
O12   3    0.381370    0.398573    0.577357    11.00000    0.09342    0.08508 =
         0.08958    0.02601    0.02477    0.01926
O13   3    0.845048    0.959786    0.343809    11.00000    0.09342    0.08508 =
         0.08958    0.02601    0.02477    0.01926
O14   3    1.045003    0.910888    0.322569    11.00000    0.09342    0.08508 =
         0.08958    0.02601    0.02477    0.01926
O15   3    0.910131    0.935598    0.217633    11.00000    0.09342    0.08508 =
         0.08958    0.02601    0.02477    0.01926
O16   3    1.274015    0.984029    0.655602    11.00000    0.09342    0.08508 =
         0.08958    0.02601    0.02477    0.01926
O17   3    1.353374    0.857635    0.567093    11.00000    0.09342    0.08508 =
         0.08958    0.02601    0.02477    0.01926
O18   3    1.362659    0.988931    0.539364    11.00000    0.09342    0.08508 =
         0.08958    0.02601    0.02477    0.01926
AFIX   1
O19   3   10.999100   10.203800    9.834499    11.00000    0.09342    0.08508 =
         0.08958    0.02601    0.02477    0.01926
AFIX   1
O20   3   11.098001   10.353801    9.895201    11.00000    0.09342    0.08508 =
         0.08958    0.02601    0.02477    0.01926
AFIX   1
O21   3   10.942900   10.336800    9.792000    11.00000    0.09342    0.08508 =
         0.08958    0.02601    0.02477    0.01926
AFIX   0
O22   3    0.995797    0.126095    0.071302    11.00000    0.09342    0.08508 =
         0.08958    0.02601    0.02477    0.01926
O23   3    1.127432    0.202113    0.199600    11.00000    0.09342    0.08508 =
         0.08958    0.02601    0.02477    0.01926
O24   3    1.124600    0.247678    0.082520    11.00000    0.09342    0.08508 =
         0.08958    0.02601    0.02477    0.01926
O25   3    1.217317    1.001446    0.273035    11.00000    0.11623    0.07268 =
         0.15534    0.00225    0.01407    0.01118
O26   3    1.158388    0.411882    0.054195    11.00000    0.10769    0.08206 =
         0.13768   -0.03094    0.03036    0.02303
O27   3    1.251542    1.169853    0.338055    11.00000    0.08238    0.06596 =
         0.07154   -0.03547   -0.01329   -0.00279
O28   3    1.169875    0.419638    0.652960    11.00000    0.06625    0.06289 =
         0.11513    0.04012    0.00161    0.01677
O29   3    1.089294    0.991538    0.117016    11.00000    0.42322    0.06431 =
         0.10878    0.02329    0.12372    0.06710
O31   3    0.714590    0.871873   -0.078545    11.00000    0.05190    0.13485 =
         0.11171    0.00515    0.01850    0.00778
O32   3    1.369521    0.826339    0.793436    11.00000    0.38348    0.65399 =
         0.14863    0.21203   -0.10919   -0.39766
O33   3    0.835018    0.952954    0.075215    11.00000    0.07278    0.51145 =
         0.13360   -0.09532    0.00583   -0.04229
N1    2    1.221346    0.619421    0.387157    11.00000    0.03516    0.02654 =
         0.01343    0.00444    0.00154    0.00490
N2    2    1.058902    0.728570    0.045874    11.00000    0.02304    0.03766 =
         0.02873    0.00754   -0.00636    0.00403
N3    2    0.864943    0.664063   -0.086493    11.00000    0.03921    0.02790 =
         0.01536    0.00392   -0.00635   -0.00757
N4    2    0.417345    0.319051   -0.223493    11.00000    0.03422    0.03566 =
         0.03415    0.01882    0.00655    0.00994
N5    2    0.350626    0.197360   -0.156129    11.00000    0.02658    0.02083 =
         0.03787    0.00576    0.00013    0.00241
N6    2    0.518042    0.073740    0.174942    11.00000    0.03630    0.04418 =
         0.04392    0.02992    0.00323   -0.00454
N7    2    0.696749    0.147690    0.314376    11.00000    0.02780    0.05382 =
         0.05197    0.03346    0.01266    0.00511
N8    2    1.146690    0.491804    0.449317    11.00000    0.03480    0.02350 =
         0.01855   -0.00393   -0.00399   -0.01022
N9    2    1.345896    0.569145    0.585859    11.00000    0.03067    0.03872 =
         0.02035    0.00757   -0.00424   -0.00576
N10   2    1.412728    0.684235    0.524152    11.00000    0.02274    0.04370 =
         0.03830    0.02524    0.00065    0.00769
N11   2    1.122151    0.859298   -0.021914    11.00000    0.03040    0.04443 =
         0.03551    0.02211    0.00387   -0.00221
N12   2    0.932543    0.801293   -0.137969    11.00000    0.03962    0.03361 =
         0.00980    0.00591   -0.00227   -0.01128
N13   2    0.218205    0.247981   -0.350855    11.00000    0.05423    0.03309 =
         0.03430    0.01482   -0.00098    0.01323
N14   2    0.150516    0.128648   -0.287202    11.00000    0.04048    0.02153 =
         0.02249   -0.00389   -0.00025   -0.00897
N15   2    0.458574   -0.063321    0.235912    11.00000    0.04322    0.04701 =
         0.06851    0.03437   -0.00143   -0.00665
N16   2    0.624599    0.017577    0.372621    11.00000    0.05470    0.09051 =
         0.09764    0.07454    0.00313    0.00321
C1    1    1.194318    0.698134    0.392680    11.00000    0.04306    0.02936 =
         0.02323   -0.00109    0.00183    0.00684
C2    1    1.159931    0.719670    0.326324    11.00000    0.04299    0.02724 =
         0.02478    0.01248    0.00978    0.00831
C3    1    1.154808    0.658437    0.250443    11.00000    0.03222    0.03341 =
         0.02254    0.00687   -0.00023    0.00498
C4    1    1.185395    0.576684    0.245570    11.00000    0.05216    0.02830 =
         0.02859    0.00594    0.00278    0.01280
C5    1    1.221809    0.559679    0.311870    11.00000    0.06778    0.03493 =
         0.01721   -0.00617   -0.00163    0.01773
C6    1    1.095898    0.786245    0.116525    11.00000    0.05078    0.03762 =
         0.02751    0.00733   -0.01058    0.00366
C7    1    1.127201    0.764406    0.184616    11.00000    0.05875    0.02906 =
         0.02290    0.00331   -0.00845    0.00553
C8    1    1.121803    0.681730    0.179053    11.00000    0.02629    0.04074 =
         0.02141    0.00913   -0.00288    0.00692
C9    1    1.089433    0.622135    0.104453    11.00000    0.05170    0.03421 =
         0.02669    0.00666   -0.00833    0.00646
C10   1    1.056978    0.643259    0.038547    11.00000    0.05216    0.03525 =
         0.02365    0.00803    0.00015    0.00327
C11   1    0.757417    0.669226   -0.060057    11.00000    0.03880    0.02980 =
         0.04115    0.01091    0.01472    0.01086
C12   1    0.669792    0.606006   -0.088784    11.00000    0.02816    0.05164 =
         0.03400   -0.00640    0.00840    0.00471
C13   1    0.687941    0.528136   -0.145529    11.00000    0.03417    0.02476 =
         0.03224    0.01075   -0.00268    0.00257
C14   1    0.798621    0.523720   -0.173668    11.00000    0.03969    0.03319 =
         0.02949    0.00899    0.00264   -0.00369
C15   1    0.884123    0.591606   -0.146085    11.00000    0.06035    0.03952 =
         0.02844    0.00523    0.01850   -0.00275
C16   1    0.388059    0.400649   -0.206917    11.00000    0.02354    0.03837 =
         0.06016    0.02051   -0.00410    0.00332
C17   1    0.471622    0.468124   -0.183334    11.00000    0.03316    0.03831 =
         0.05427    0.00800    0.00414    0.00112
C18   1    0.594133    0.455929   -0.175571    11.00000    0.02082    0.03901 =
         0.03717    0.01626   -0.00352    0.00036
C19   1    0.631064    0.374896   -0.194260    11.00000    0.03609    0.03812 =
         0.06156    0.00676    0.01443   -0.00414
C20   1    0.536315    0.306240   -0.220485    11.00000    0.03970    0.02991 =
         0.05406    0.01848    0.00564   -0.00017
C21   1    0.306349    0.228901   -0.090184    11.00000    0.10536    0.06873 =
         0.03693    0.02848    0.02111    0.05764
C22   1    0.340640    0.208952   -0.021820    11.00000    0.09324    0.07869 =
         0.03716    0.02856    0.02677    0.05382
C23   1    0.417307    0.147055   -0.025598    11.00000    0.03140    0.02925 =
         0.02602    0.00866    0.00003    0.00503
C24   1    0.471535    0.112702   -0.096253    11.00000    0.03969    0.05190 =
         0.05180    0.02688    0.01314    0.01905
C25   1    0.427979    0.137380   -0.159442    11.00000    0.07125    0.06283 =
         0.04784    0.02424    0.02944    0.03670
C26   1    0.418911    0.116849    0.170136    11.00000    0.04734    0.05041 =
         0.03987    0.01864    0.00520    0.00558
C27   1    0.384028    0.139055    0.105632    11.00000    0.04054    0.05611 =
         0.03804    0.01231    0.00873    0.01757
C28   1    0.448750    0.120666    0.042205    11.00000    0.03758    0.02528 =
         0.03448    0.00989    0.00073   -0.00576
C29   1    0.551761    0.073215    0.047268    11.00000    0.06103    0.08217 =
         0.04203    0.02904    0.01995    0.03166
C30   1    0.579347    0.046760    0.112282    11.00000    0.05421    0.09424 =
         0.07881    0.06061    0.02154    0.03733
C31   1    0.810264    0.135194    0.294546    11.00000    0.02709    0.04632 =
         0.06375    0.02323    0.00745   -0.00251
C32   1    0.903214    0.206433    0.323589    11.00000    0.03575    0.04079 =
         0.06090    0.03108    0.00992   -0.00137
C33   1    0.873501    0.285593    0.368217    11.00000    0.02668    0.05385 =
         0.04256    0.02646    0.00740    0.00031
C34   1    0.753882    0.295766    0.385779    11.00000    0.03229    0.05698 =
         0.04067    0.00641    0.00566    0.00440
C35   1    0.672242    0.225138    0.360114    11.00000    0.02839    0.05908 =
         0.04000    0.00813    0.00744   -0.00388
C36   1    1.024983    0.503808    0.439095    11.00000    0.03567    0.04361 =
         0.03232   -0.00475    0.00122    0.01275
C37   1    0.940600    0.439727    0.417939    11.00000    0.03158    0.04045 =
         0.04599    0.01476    0.00576    0.01265
C38   1    0.966435    0.355364    0.396403    11.00000    0.04043    0.03592 =
         0.03015    0.01086    0.00804    0.00580
C39   1    1.091476    0.343205    0.405446    11.00000    0.03877    0.04560 =
         0.04422    0.03004    0.00346    0.01304
C40   1    1.178410    0.412451    0.433729    11.00000    0.03801    0.03208 =
         0.03410    0.01244    0.00908    0.01022
C41   1    1.470026    0.610814    0.612318    11.00000    0.04547    0.04049 =
         0.03019    0.01715   -0.00458   -0.00488
C42   1    1.526637    0.611747    0.694967    11.00000    0.05991    0.07107 =
         0.03611    0.03704   -0.01779   -0.00999
C43   1    1.655457    0.656143    0.714412    11.00000    0.05112    0.05962 =
         0.06272    0.03138   -0.02617   -0.01656
C44   1    1.655170    0.746874    0.709350    11.00000    0.05630    0.05284 =
         0.03282    0.01304   -0.02146   -0.00805
C45   1    1.598663    0.739200    0.624777    11.00000    0.04351    0.03284 =
         0.03717    0.01350   -0.00586   -0.00718
C46   1    1.469196    0.696686    0.606766    11.00000    0.03902    0.03853 =
         0.02392    0.00810   -0.00443    0.00060
C47   1    1.121319    0.882550   -0.096399    11.00000    0.04704    0.04840 =
         0.04117    0.02173   -0.00758   -0.00992
C48   1    1.195023    0.967436   -0.079195    11.00000    0.07757    0.05624 =
         0.05848    0.03019   -0.01344   -0.02904
C49   1    1.181203    0.985701   -0.155790    11.00000    0.08172    0.07977 =
         0.08821    0.04896   -0.00971   -0.05965
C50   1    1.041759    0.993367   -0.190288    11.00000    0.09356    0.09440 =
         0.06701    0.05556   -0.01514   -0.03724
C51   1    0.974750    0.900045   -0.207306    11.00000    0.05946    0.05672 =
         0.05009    0.03653   -0.00112   -0.01067
C52   1    0.993601    0.884522   -0.128143    11.00000    0.05042    0.04501 =
         0.02962    0.01691   -0.00649   -0.00412
C53   1   -0.108078    0.080406   -0.463134    11.00000    0.07849    0.04613 =
         0.06959    0.01515   -0.03059   -0.02165
C54   1   -0.021965    0.058817   -0.399785    11.00000    0.06632    0.05179 =
         0.05159    0.01383   -0.02775    0.00261
C55   1    0.060466    0.142516   -0.351380    11.00000    0.05130    0.03247 =
         0.03451    0.00684   -0.00711    0.00278
C56   1    0.134124    0.171731   -0.404450    11.00000    0.06427    0.02699 =
         0.03533    0.00698   -0.00200    0.00078
C57   1    0.050374    0.192529   -0.466067    11.00000    0.06011    0.03836 =
         0.05743    0.01454   -0.02373   -0.00184
C58   1   -0.031726    0.111647   -0.515480    11.00000    0.08868    0.05127 =
         0.05895    0.00247   -0.02680   -0.01022
C59   1    0.514724   -0.117695    0.276355    11.00000    0.03848    0.06302 =
         0.06227    0.03764    0.00448   -0.00555
C60   1    0.429797   -0.198310    0.267406    11.00000    0.06379    0.05203 =
         0.08308    0.02997    0.00422   -0.01243
C61   1    0.492663   -0.243469    0.317536    11.00000    0.05255    0.07340 =
         0.08663    0.04797    0.02796    0.01845
C62   1    0.523986   -0.188780    0.401481    11.00000    0.11159    0.07575 =
         0.12088    0.08417    0.06787    0.04757
C63   1    0.602545   -0.110416    0.417351    11.00000    0.07022    0.07377 =
         0.05973    0.04432    0.03064    0.03711
C64   1    0.541481   -0.062309    0.363328    11.00000    0.06180    0.04482 =
         0.07945    0.04211    0.01414    0.00629
C65   1    0.597140    0.344517    0.574686    11.00000    0.08201    0.08237 =
         0.08300    0.01811    0.03506    0.02041
C66   1    0.661915    0.289734    0.608125    11.00000    0.08201    0.08237 =
         0.08300    0.01811    0.03506    0.02041
C67   1    0.778639    0.301159    0.629404    11.00000    0.08201    0.08237 =
         0.08300    0.01811    0.03506    0.02041
C68   1    0.840022    0.377358    0.627204    11.00000    0.08201    0.08237 =
         0.08300    0.01811    0.03506    0.02041
C69   1    0.783358    0.424594    0.595951    11.00000    0.08201    0.08237 =
         0.08300    0.01811    0.03506    0.02041
C70   1    0.657084    0.413716    0.570376    11.00000    0.08201    0.08237 =
         0.08300    0.01811    0.03506    0.02041
C71   1    0.855710    0.801771    0.251082    11.00000    0.08201    0.08237 =
         0.08300    0.01811    0.03506    0.02041
C72   1    0.798851    0.762146    0.173088    11.00000    0.08201    0.08237 =
         0.08300    0.01811    0.03506    0.02041
C73   1    0.752888    0.677570    0.150097    11.00000    0.08201    0.08237 =
         0.08300    0.01811    0.03506    0.02041
C74   1    0.775214    0.634794    0.204544    11.00000    0.08201    0.08237 =
         0.08300    0.01811    0.03506    0.02041
C75   1    0.827685    0.679462    0.279817    11.00000    0.08201    0.08237 =
         0.08300    0.01811    0.03506    0.02041
C76   1    0.864256    0.760713    0.299088    11.00000    0.08201    0.08237 =
         0.08300    0.01811    0.03506    0.02041
C77   1    1.024065    0.702362    0.616114    11.00000    0.08201    0.08237 =
         0.08300    0.01811    0.03506    0.02041
C78   1    0.910010    0.687051    0.568335    11.00000    0.08201    0.08237 =
         0.08300    0.01811    0.03506    0.02041
C79   1    0.866685    0.739404    0.518749    11.00000    0.08201    0.08237 =
         0.08300    0.01811    0.03506    0.02041
C80   1    0.941485    0.799231    0.528163    11.00000    0.08201    0.08237 =
         0.08300    0.01811    0.03506    0.02041
C81   1    1.060649    0.821802    0.575304    11.00000    0.08201    0.08237 =
         0.08300    0.01811    0.03506    0.02041
C82   1    1.097368    0.772481    0.613456    11.00000    0.08201    0.08237 =
         0.08300    0.01811    0.03506    0.02041
C83   1    1.388135    0.648660    1.019470    11.00000    0.08201    0.08237 =
         0.08300    0.01811    0.03506    0.02041
C84   1    1.374021    0.697170    0.977260    11.00000    0.08201    0.08237 =
         0.08300    0.01811    0.03506    0.02041
C85   1    1.315800    0.676338    0.912701    11.00000    0.08201    0.08237 =
         0.08300    0.01811    0.03506    0.02041
C86   1    1.238763    0.592242    0.873341    11.00000    0.08201    0.08237 =
         0.08300    0.01811    0.03506    0.02041
C87   1    1.245492    0.536764    0.925317    11.00000    0.08201    0.08237 =
         0.08300    0.01811    0.03506    0.02041
C88   1    1.322641    0.556697    0.990034    11.00000    0.08201    0.08237 =
         0.08300    0.01811    0.03506    0.02041
C89   1    0.526311    0.481721    0.321848    11.00000    0.08201    0.08237 =
         0.08300    0.01811    0.03506    0.02041
C90   1    0.476109    0.414354    0.342822    11.00000    0.08201    0.08237 =
         0.08300    0.01811    0.03506    0.02041
C91   1    0.384273    0.359508    0.281102    11.00000    0.08201    0.08237 =
         0.08300    0.01811    0.03506    0.02041
C92   1    0.351330    0.369289    0.206753    11.00000    0.08201    0.08237 =
         0.08300    0.01811    0.03506    0.02041
C93   1    0.406941    0.435246    0.189387    11.00000    0.08201    0.08237 =
         0.08300    0.01811    0.03506    0.02041
C94   1    0.491243    0.492656    0.249557    11.00000    0.08201    0.08237 =
         0.08300    0.01811    0.03506    0.02041
C95   1    0.929665    0.268939    0.143543    11.00000    0.08201    0.08237 =
         0.08300    0.01811    0.03506    0.02041
C96   1    0.816631    0.226535    0.140346    11.00000    0.08201    0.08237 =
         0.08300    0.01811    0.03506    0.02041
C97   1    0.721569    0.286745    0.173246    11.00000    0.08201    0.08237 =
         0.08300    0.01811    0.03506    0.02041
C98   1    0.752696    0.361605    0.212342    11.00000    0.08201    0.08237 =
         0.08300    0.01811    0.03506    0.02041
C99   1    0.866549    0.395235    0.215345    11.00000    0.08201    0.08237 =
         0.08300    0.01811    0.03506    0.02041
C100  1    0.958553    0.351457    0.186908    11.00000    0.08201    0.08237 =
         0.08300    0.01811    0.03506    0.02041
C101  1    0.874637    0.409868   -0.034875    11.00000    0.08201    0.08237 =
         0.08300    0.01811    0.03506    0.02041
C102  1    0.880076    0.324143   -0.081280    11.00000    0.08201    0.08237 =
         0.08300    0.01811    0.03506    0.02041
C103  1    0.806918    0.259355   -0.074130    11.00000    0.08201    0.08237 =
         0.08300    0.01811    0.03506    0.02041
C104  1    0.713617    0.284452   -0.025488    11.00000    0.08201    0.08237 =
         0.08300    0.01811    0.03506    0.02041
C105  1    0.687393    0.370652    0.005668    11.00000    0.08201    0.08237 =
         0.08300    0.01811    0.03506    0.02041
C106  1    0.783106    0.433949    0.014255    11.00000    0.08201    0.08237 =
         0.08300    0.01811    0.03506    0.02041
C107  1    1.510339    0.986019    0.663594    11.00000    0.08201    0.08237 =
         0.08300    0.01811    0.03506    0.02041
C108  1    1.539565    0.952014    0.720990    11.00000    0.08201    0.08237 =
         0.08300    0.01811    0.03506    0.02041
C109  1    1.646227    0.981767    0.771217    11.00000    0.08201    0.08237 =
         0.08300    0.01811    0.03506    0.02041
C110  1    1.707626    1.044310    0.756215    11.00000    0.08201    0.08237 =
         0.08300    0.01811    0.03506    0.02041
C111  1    1.688451    1.084466    0.702191    11.00000    0.08201    0.08237 =
         0.08300    0.01811    0.03506    0.02041
C112  1    1.580803    1.051685    0.658554    11.00000    0.08201    0.08237 =
         0.08300    0.01811    0.03506    0.02041
HKLF 4
 
REM  reTricliP
REM R1 =  0.0655 for   32420 Fo > 4sig(Fo)  and  0.0852 for all   41062 data
REM   1075 parameters refined using    818 restraints
 
END  
     
WGHT      0.1127     16.5086 

REM No hydrogen bonds found for HTAB generation

REM Highest difference peak  6.623,  deepest hole -3.777,  1-sigma level  0.264
Q1    1   1.0381  0.3771 -0.1615  11.00000  0.05    6.62
Q2    1   0.6176  0.0299  0.2649  11.00000  0.05    5.03
Q3    1   0.5284  0.4403  0.3943  11.00000  0.05    4.99
Q4    1   0.9481  0.7846 -0.0364  11.00000  0.05    4.28
Q5    1   0.5686  0.0795  0.3016  11.00000  0.05    4.22
Q6    1   1.3654  0.9221  0.6450  11.00000  0.05    3.64
Q7    1   1.3029  0.5590  0.4632  11.00000  0.05    3.57
Q8    1   1.0212  0.1979  0.0640  11.00000  0.05    3.50
Q9    1   0.8745  0.9274  0.2554  11.00000  0.05    3.38
Q10   1   0.2569  0.2575 -0.2383  11.00000  0.05    3.13
Q11   1   1.1235  0.4823  0.6856  11.00000  0.05    3.11
Q12   1   0.9258  0.2598 -0.1677  11.00000  0.05    3.02
Q13   1   0.2963  0.2019 -0.2814  11.00000  0.05    2.70
Q14   1   1.2615  0.5456  0.4798  11.00000  0.05    2.47
Q15   1   1.1992  0.8893  0.5785  11.00000  0.05    2.38
Q16   1   0.6856  0.8829 -0.0311  11.00000  0.05    2.37
Q17   1   0.5414  0.6194  0.1599  11.00000  0.05    2.33
Q18   1   1.4939  1.1756  0.5592  11.00000  0.05    2.23
Q19   1   0.9070  0.8977  0.3198  11.00000  0.05    2.16
Q20   1   1.5131  1.0996  0.5016  11.00000  0.05    2.02
Q21   1   0.5603  0.4223  0.0182  11.00000  0.05    1.93
Q22   1   1.0018  0.4042  0.2200  11.00000  0.05    1.86
Q23   1   0.8533  0.8758 -0.1936  11.00000  0.05    1.85
Q24   1   0.7118 -0.0557  0.4271  11.00000  0.05    1.78
Q25   1   1.0550  0.7149  0.7366  11.00000  0.05    1.70
Q26   1   1.4210  0.8194  1.0408  11.00000  0.05    1.67
Q27   1   0.7819  0.0595  0.9407  11.00000  0.05    1.66
Q28   1   1.2426  0.9818  0.6007  11.00000  0.05    1.65
Q29   1   1.5829  0.6834  0.5400  11.00000  0.05    1.63
Q30   1  -0.0152  0.1194 -0.3236  11.00000  0.05    1.51
Q31   1   0.6576  0.9214 -0.0867  11.00000  0.05    1.50
Q32   1   0.9922  0.8153 -0.0496  11.00000  0.05    1.48
Q33   1   1.1167  0.4092  0.7101  11.00000  0.05    1.47
Q34   1   1.0869  0.1547  0.1437  11.00000  0.05    1.47
Q35   1   1.2776  0.6420  0.4767  11.00000  0.05    1.44
Q36   1   0.2680  0.1609 -0.2579  11.00000  0.05    1.41
Q37   1   0.8653  0.5027  0.0617  11.00000  0.05    1.40
Q38   1   0.9951  0.9252  0.2498  11.00000  0.05    1.32
Q39   1   1.2546  0.6229  0.8650  11.00000  0.05    1.30
Q40   1   1.5392  1.1060  0.6127  11.00000  0.05    1.27
Q41   1   0.7853  0.9421  0.1947  11.00000  0.05    1.26
Q42   1   0.7066 -0.0967  0.3933  11.00000  0.05    1.23
Q43   1   0.5026  0.0797  0.2666  11.00000  0.05    1.23
Q44   1   1.3749  0.8805  0.7010  11.00000  0.05    1.20
Q45   1   1.1429  1.0012  0.1894  11.00000  0.05    1.20
Q46   1   1.1978  0.7126  0.7620  11.00000  0.05    1.18
Q47   1   1.2601  1.1494  0.3842  11.00000  0.05    1.17
Q48   1   1.4551  0.8384  1.0205  11.00000  0.05    1.16
Q49   1   0.9069  0.2967 -0.2252  11.00000  0.05    1.15
Q50   1   1.4704  0.9039  0.8573  11.00000  0.05    1.14
;

_shelxl_hkl_file
;
   0   1   0    0.00 1000.00
   0   1  -1   52.78    3.45
   1   0   0   61.42    4.00
  -1   0   0   60.76    3.98
  -1   0   1    0.29    0.04
   1   0  -1    0.36    0.04
   0   1   1   65.28    4.23
   1   0  -1    0.37    0.04
   0  -1  -1   63.98    4.23
  -1   0   1    0.33    0.04
   1  -1   0   10.78    0.70
  -1   1   0   10.67    0.70
  -1  -1   1   32.68    2.03
   1   1  -1   29.06    2.02
   1   1  -1   31.41    2.02
   0   1  -2  177.37   11.40
   0  -1   2  173.54   11.41
   1   1   0   82.05    5.41
  -1  -1   0   83.73    5.40
   1   0   1  291.62   18.91
  -1   0  -1  277.44   19.06
   1  -1   1   57.52    3.89
  -1   1  -1   61.96    3.90
   0   0  -2   22.47    1.49
   0   0   2   23.27    1.49
   0  -2   1  245.36   14.99
   0   2  -1  218.30   14.97
   0   2  -1  222.05   14.99
   0  -2   1  235.78   15.22
   1  -1  -1  226.66   14.55
  -1   1   1  208.25   14.48
  -1   1   1  211.46   14.48
   1  -1  -1  229.82   14.51
   0   2   0   65.90    4.10
   0  -2   0   58.88    4.08
  -1  -1   2  175.04   11.94
   1   1  -2  192.73   11.96
  -1   0   2   83.35    5.57
   1   0  -2   88.22    5.56
  -1   0   2   81.72    5.57
   1   0  -2   88.57    5.57
   0  -2   2    9.19    0.53
   0   2  -2    6.91    0.53
   1   1   1    8.24    0.55
   1   1   1    8.51    0.57
  -1  -1  -1    9.25    0.57
   1  -2   1  129.64    8.67
  -1   2  -1  136.81    8.67
   1  -2   0   20.24    1.25
  -1   2   0   17.44    1.24
   1   2  -1    1.62    0.13
   1   2  -1    1.56    0.12
  -1   1  -2    4.19    0.28
   1  -1   2    4.14    0.28
   0   1   2  185.55   12.73
   0  -1  -2  206.64   12.74
   0  -2  -1   90.68    6.04
   0   2   1   95.11    6.27
  -1   0  -2    3.83    0.26
   1   2   0  234.32   15.58
  -1  -2   0  255.07   15.58
   1   2   0  230.32   15.14
   1   2  -2   35.45    2.30
   1  -1  -2    8.49    0.56
   1  -1  -2    8.58    0.56
   0   1  -3  177.00   11.47
   0  -1   3  193.35   11.49
   0   1  -3  159.67   11.22
  -1   2  -2  130.16    7.63
   1  -2   2  104.72    7.62
   1  -2  -1   17.05    1.14
   1  -2  -1   17.27    1.14
   0   3  -1   45.78    2.71
   0  -3   1   36.57    2.71
   0  -3   1   38.31    2.71
   0   3  -1   46.46    2.72
   0   0  -3   38.97    2.51
   0   0   3   38.46    2.51
   0   2  -3    2.04    0.17
   1   1  -3   13.20    0.85
  -1  -1   3   12.18    0.85
   1   1  -3   13.53    0.85
   2   0   0   23.91    1.55
  -2   0   0   23.65    1.55
   2   0  -1  116.93    7.72
  -2   0   1  120.48    7.72
   0   3  -2    9.88    0.63
   0   3  -2    9.12    0.63
  -2   1   0   83.37    5.15
   2  -1   0   74.82    5.14
  -1   0   3   32.90    2.06
   1   0  -3   30.31    2.05
   1   1   2   42.43    2.54
  -1  -1  -2   34.91    2.53
  -1  -1  -2   37.67    2.60
   1   1   2   45.25    2.61
   0  -3   0   13.75    0.92
   0   3   0   14.42    0.92
   1   2   1   35.78    2.31
  -1  -2  -1   35.50    2.31
   1   2   1   35.43    2.25
  -2  -1   1   90.86    5.92
   2   1  -1   91.04    5.94
   1   2  -3   40.76    2.84
  -1  -2   3   46.61    2.84
   2  -1  -1   28.03    1.78
  -2   1   1   26.52    1.78
  -1   3  -1    5.64    0.35
   1  -3   1    4.95    0.35
   2   1   0   97.95    6.39
  -2   1  -1  139.37    8.60
   2  -1   1  125.21    8.60
   2   0   1   13.13    0.87
   1  -1   3   56.96    3.71
   0   2   2   27.16    1.72
   0  -2  -2   25.76    1.72
   2   0  -2   23.03    1.47
  -2   0   2   22.92    1.47
  -2   0   2   21.72    1.47
   2   0  -2   22.17    1.47
   1   3  -1   36.13    2.20
   1   3  -1   37.87    2.26
  -1  -3   1   30.29    2.26
   2   1  -2    1.87    0.16
  -2  -1   2    1.49    0.15
   1   3  -2  108.82    7.09
   1   3  -2  113.07    7.29
   1   3  -2  118.01    7.63
  -1  -3   2  111.49    7.28
  -1  -3   2  110.62    7.29
  -1   3  -2   82.18    5.11
   1  -3   2   75.26    5.11
   1  -2   3   28.68    1.87
   0   1   3   88.23    5.83
   0  -1  -3   90.84    5.82
   0  -3   3  176.79   11.94
   0  -3   3  193.14   12.17
   0   3  -3  191.53   12.16
   1  -2  -2   11.15    0.73
  -1   2   2   11.26    0.74
   1   0   3   64.73    4.27
   1   0   3   70.05    4.39
  -2   2   0  149.09    9.71
   2  -2   0  149.80    9.71
   1  -1  -3   95.06    6.20
  -1   1   3   95.55    6.20
   2  -2   1   35.18    2.28
  -2   2  -1   35.01    2.28
   1   3   0   67.14    4.63
   1   3   0   68.23    4.50
  -1  -3   0   74.71    4.53
  -1  -3   0   75.11    4.63
   0   3   1  162.32    9.89
   0  -3  -1  141.70    9.87
   2   2  -1   29.82    1.95
   2   1   1   75.05    4.89
   2  -1  -2   40.70    2.61
  -2   1   2   40.89    2.61
   2  -1  -2   39.54    2.61
  -2   1   2   39.34    2.61
   0   1  -4   80.24    5.54
   0  -1   4   95.05    5.71
   2   2  -2   23.17    1.52
   2  -1   2   50.31    3.27
  -1  -3   3   25.68    1.68
   1   3  -3   25.79    1.68
  -2   2   1   81.43    5.28
   2  -2  -1   81.14    5.29
   0  -2   4   13.64    0.93
   0   2  -4   14.59    0.91
   2   2   0   33.96    2.21
  -1  -1   4  147.75    9.61
   2   0   2   22.79    1.49
   2   1  -3  153.57    9.84
  -2  -1   3  149.06    9.85
  -1  -2  -2  105.35    7.28
   1   2   2  112.95    7.11
   1   2   2  119.63    7.62
   2  -2   2   40.39    2.62
   1   2  -4   79.70    4.77
  -1  -2   4   67.31    4.76
   2   0  -3  177.79   12.33
  -2   0   3  201.96   12.35
   0   0   4   48.52    2.75
   0   0  -4   36.15    2.67
   0   4  -2   92.46    5.94
   0   4  -1   67.92    4.54
   0  -4   1   72.88    4.54
   0  -4   2   95.17    5.95
   0  -4   1   73.81    4.56
   0   4  -1   65.38    4.54
   0   4  -2   87.28    5.94
  -1  -1  -3   65.19    4.34
   1   1   3   68.88    4.33
   1   1   3   70.96    4.44
  -1   0   4  209.28   13.60
  -2  -2   3   21.39    1.47
   2   2  -3   23.56    1.47
  -1  -3  -1   68.69    4.47
   1   3   1   70.80    4.58
  -1  -3  -1   70.80    4.59
   1   3   1   72.32    4.64
   0  -3   4    1.66    0.15
  -2   3  -1   39.84    2.67
   2  -3   1   42.31    2.67
  -1   4  -1   16.55    1.05
   1  -4   1   15.66    1.05
   2  -3   0  158.05   10.60
  -2   3   0  168.10   10.60
   1  -1   4    5.49    0.36
   1  -1   4    5.81    0.39
   1  -2   4   69.27    4.51
   2  -2  -2 1000.00   64.67
   0   2   3   27.99    2.10
  -2   2   2  986.16   64.64
  -2   2   2  988.96   64.67
   2  -2  -2  981.95   64.83
   0  -2  -3   36.52    2.10
   0   4  -3    4.66    0.33
   0  -4   3    5.13    0.33
   0  -4   3    4.74    0.32
   0   4   0   11.21    0.77
   0   4   0   12.12    0.77
   2   1   2    4.42    0.32
  -1   4  -2  169.24   11.08
   1  -4   2  172.54   11.09
   2   2   1    1.93    0.17
   1  -2  -3  242.34   15.68
  -1   2   3  241.24   15.69
  -2   1   3  251.49   16.14
   2  -1  -3  255.62   16.15
  -1  -3   4    0.52    0.07
  -2   1   3  237.59   16.12
   2  -1  -3  249.57   16.12
   1   3  -4    0.37    0.07
   1   4  -2    3.27    0.22
  -1  -4   2    3.18    0.24
  -1  -4   2    3.27    0.22
   1   4  -2    3.11    0.24
   0   3   2   40.16    2.55
   0  -3  -2   38.22    2.54
   2   3  -2   40.12    2.61
   2   3  -1   24.67    1.62
   1   4  -1   47.22    2.93
  -1  -4   1   41.08    2.84
  -1  -4   1   43.13    2.92
   1   4  -1   47.91    2.92
   1   4  -1   45.62    2.84
  -2   3  -2  182.28   11.47
   2  -3   2  171.16   11.47
   2  -1   3    4.73    0.33
   1  -3  -2    4.41    0.29
   2  -2   3    4.66    0.33
  -1   0  -4   13.36    0.93
   1   0   4   14.93    0.97
   1   0   4   15.75    0.94
   0   1   4   45.13    2.93
   1   4  -3    6.27    0.41
   1   4  -3    6.41    0.43
   2  -3  -1   32.52    2.10
   2  -3  -1   31.88    2.09
  -2   3   1   32.15    2.10
  -1   1   4    1.66    0.14
  -2  -1   4   52.54    3.79
   2   1  -4   64.36    3.80
   1  -3   4  385.92   25.02
   3   0  -1  267.94   17.42
   1  -4   3   18.87    1.23
  -2  -3   3    1.61    0.16
   2   3  -3    1.47    0.15
   2   0   3    3.35    0.25
   3   0   0   62.32    4.05
   2   3   0  323.64   20.12
   2   3   0  313.91   20.69
   3  -1   0   16.27    1.07
   2   2  -4   12.70    0.75
  -2  -2   4    9.73    0.74
  -1  -4   0   75.38    4.81
  -1  -4   0   79.50    4.93
   1   4   0   73.52    4.93
   1   4   0   75.70    4.79
   2   0  -4  100.05    6.40
   3  -1  -1   56.56    3.67
  -2   0   4   96.44    6.42
   3   1  -1    6.60    0.46
   0   2  -5  539.04   34.15
   0  -2   5  531.73   35.87
   0  -4   4   11.89    0.78
   0  -4   4   11.66    0.75
   0   4   1   13.59    0.99
   0  -4  -1   16.71    0.99
   1   2   3    7.66    0.54
   1   2   3    8.22    0.53
  -1  -2  -3    8.34    0.53
   3   0  -2  207.17   13.47
   0  -1   5   43.90    2.90
   0   1  -5   45.23    2.82
  -1  -2   5   21.38    1.40
   1   3   2   89.96    5.97
   1   3   2   99.21    6.15
  -1  -1   5   75.74    4.91
   2  -3   3   18.27    1.20
   3   1  -2   79.44    5.15
   3  -1   1    3.92    0.28
   3   1   0    7.61    0.52
   3   0   1   12.44    0.83
   2  -2  -3   58.06    3.73
   2  -2  -3   56.52    3.73
  -2   2   3   57.71    3.73
  -1  -4   4   22.95    1.55
   2   2   2   51.92    3.35
   1   4  -4   23.99    1.50
   2   2   2   54.21    3.45
   1   4  -4   24.31    1.55
   0  -3   5    1.02    0.12
   0  -3   5    1.00    0.10
   3  -2   0  175.35   11.39
   3  -1  -2  225.89   14.68
  -2   4  -1   18.80    1.15
   2  -4   1   16.43    1.15
   1   1   4   68.38    4.21
  -1  -1  -4   61.91    4.20
   1   1   4   69.57    4.32
   2   3  -4   88.90    5.60
  -2  -3   4   83.83    5.61
  -2   3   2  128.78    8.69
   2  -3  -2  142.81    8.71
  -2   3   2  122.10    8.68
   2  -3  -2  141.60    8.69
   3  -2   1   58.65    3.81
   0  -5   2   71.86    4.69
   0   5  -2   77.93    4.69
   0   5  -2   77.03    4.69
   0  -5   2   69.42    4.69
   0  -5   2   65.21    4.17
   1   3  -5   28.94    1.69
  -1  -3   5   22.52    1.50
  -1  -3   5   25.98    1.69
   2   1   3   55.62    3.64
   2   1   3   56.36    3.53
   0   0   5    8.06    0.46
   0   0  -5    7.07    0.49
   2  -4   2    4.11    0.28
   1  -4   4    1.95    0.14
   1  -4   4    1.56    0.15
   3  -2  -1  102.79    6.67
  -1   0   5    0.28    0.06
  -1   0   5    0.13    0.05
   2   3   1    7.93    0.56
   2   3   1    8.44    0.53
   3   2  -1  339.54   22.05
  -2   4   0   18.75    1.24
   2  -4   0   19.25    1.24
   3   2  -2    8.17    0.56
   0  -5   1    3.36    0.26
   0  -5   1    3.66    0.25
   0   5  -1    3.73    0.25
   0   5  -1    3.60    0.25
   3   1  -3  220.89   14.36
   2   4  -2  132.43    8.58
   0   3   3   78.30    4.88
   0  -3  -3   69.79    4.33
   0  -3  -3   77.57    4.89
   1  -2   5   11.25    0.74
   1   4   1  196.26   12.01
   1  -2   5   11.42    0.70
  -1  -4  -1  194.37   12.03
   1  -2   5   10.44    0.65
   1   4   1  186.49   12.32
  -1  -4  -1  182.54   10.96
   3   0  -3   16.26    1.08
   0  -5   3    2.66    0.20
   0  -5   3    2.98    0.21
   0  -5   3    2.95    0.20
  -3   0   3   16.36    1.08
   3   1   1   58.60    3.81
   1  -3  -3   23.04    1.50
  -1   3   3   27.30    1.68
   1  -3  -3   27.07    1.68
   2  -2   4   87.62    5.69
   2  -1   4  108.87    7.09
   3  -1   2  189.31   12.32
   0   2   4   59.52    3.86
  -1   2   4   11.00    0.73
   1  -1   5  105.08    6.58
   1  -1   5  105.03    6.40
   1  -1   5   93.62    5.83
   1  -5   2    7.04    0.43
  -1   5  -2    5.90    0.43
   2   4  -1   11.45    0.76
   2   4  -1   11.33    0.73
  -2  -4   3   47.16    3.38
   2   4  -3   56.98    3.39
  -1   5  -1   16.96    1.09
  -1   5  -1   16.15    1.09
   1  -5   1   17.42    1.09
   1  -5   1   16.30    0.99
   3   2   0   13.04    0.87
   1   5  -2   45.10    3.03
   1   5  -2   43.88    3.12
   3  -2   2    0.32    0.07
  -1  -5   2   51.66    3.12
  -1  -5   2   48.80    2.77
  -1  -5   2   50.47    3.03
   1  -3   5   14.82    0.93
   1  -3   5   13.35    0.83
   3   0   2   10.11    0.68
   3   2  -3   11.87    0.80
  -2  -1   5   52.51    3.32
   2   1  -5   49.55    3.32
   2  -4   3  201.85   13.10
   2   2  -5    4.19    0.32
  -2  -2   5    4.70    0.32
   0  -4   5   59.14    3.70
   0  -4   5   54.78    3.29
   0  -4  -2   14.47    0.90
   0   4   2   12.68    0.90
   0  -4  -2   13.86    0.81
   0   5   0   66.89    4.26
   3  -2  -2   97.95    6.35
   0  -5   0   69.85    4.27
   0  -5   0   63.93    3.80
   0   5   0   62.34    4.26
   1  -5   3   10.56    0.68
   1  -5   3   10.12    0.62
   2  -3   4    3.59    0.26
  -1  -5   3    9.86    0.62
  -1  -5   3   10.18    0.67
  -1  -5   3   11.34    0.70
   2  -4  -1  145.08    9.53
  -1   4   2  211.10   12.91
   1  -4  -2  199.90   12.89
   1  -4  -2  183.97   11.43
   3  -1  -3   15.60    1.00
  -3   1   3   14.84    1.00
   1   5  -1  109.11    6.59
  -1  -5   1   96.40    6.03
   1   5  -1  106.82    6.78
  -3   3   0    3.96    0.31
  -1  -5   1  106.16    6.60
   3  -3   0    4.81    0.31
   3  -3   1   81.65    5.30
   2   0   4    2.06    0.15
   2   0   4    2.09    0.18
  -1  -4   5  120.19    7.35
  -1  -4   5  114.27    6.51
   0   5  -4   63.33    3.76
   1   4  -5  104.01    7.31
   0  -5   4   55.38    3.66
   0  -5   4   56.40    3.35
   0  -5   4   56.76    3.76
   1  -5   0  214.16   12.38
   1   0   5   32.05    2.01
   1   0   5   33.28    2.08
   1   0   5   30.09    1.84
   2   4   0   34.63    2.16
   2   4   0   33.67    2.23
  -1   1   5  218.48   14.20
   0   1   5    8.14    0.49
   0   1   5    7.47    0.44
   0  -1  -5    6.19    0.47
   2   0  -5   69.59    4.75
  -2   0   5   76.99    4.77
   2   4  -4   34.17    2.58
  -2  -4   4   45.19    2.59
  -2  -3   5    2.22    0.20
   1   3   3   15.98    1.01
   2   3  -5    2.88    0.21
   3   3  -2    4.60    0.34
  -1  -3  -3   15.59    0.93
  -1  -3  -3   16.33    1.01
   1   3   3   15.24    1.04
   3   1  -4   13.42    0.93
  -3  -1   4   14.68    0.93
   3  -3  -1   25.36    1.53
  -3   3   1   21.44    1.53
   3  -3   2    2.22    0.18
   3   2   1   27.94    1.83
   2  -3  -3    9.98    0.64
   2  -3  -3    8.65    0.58
   2  -3  -3    9.78    0.65
   3   3  -1    0.89    0.13
  -2   3   3   10.68    0.65
   2   2   3   82.19    5.29
   2   2   3   85.49    5.44
   3   1   2   52.21    3.40
  -1  -2  -4   10.83    0.63
  -1  -5   4    6.21    0.44
   1   5  -4    6.89    0.45
   1   2   4    9.10    0.63
   1   5  -4    6.99    0.42
   1   2   4    9.15    0.65
  -1  -5   4    5.97    0.40
   2  -2  -4   24.51    1.54
  -2   2   4   22.66    1.54
   2   3   2   13.48    0.90
   2   3   2   13.45    0.86
   0  -2   6   10.70    0.71
   0   2  -6   13.30    0.76
   0  -2   6   11.77    0.80
   1  -4   5   19.52    1.28
   1  -4   5   19.51    1.14
  -1  -2   6   10.21    0.64
  -1  -2   6    8.80    0.57
   3   0  -4   30.02    2.04
  -3   0   4   32.33    2.04
   3   3  -3   54.51    3.55
   3   2  -4    6.36    0.47
  -3  -2   4    6.99    0.47
  -1  -5   0    5.93    0.43
   1   5   0    6.90    0.44
  -1  -5   0    5.61    0.41
   1   5   0    7.37    0.43
   1  -5   4   49.98    3.14
   3  -1   3   13.84    0.92
   1  -5   4   46.68    2.79
   3  -2   3    5.84    0.41
  -1  -1   6  216.98   13.26
  -1  -1   6  190.26   11.74
   0  -1   6    4.95    0.34
   0  -1   6    4.68    0.31
   0  -3   6   23.69    1.49
   0  -3   6   21.70    1.32
   2  -4   4    9.76    0.61
   2  -4   4    8.46    0.54
   0  -5  -1    3.34    0.28
   0  -5  -1    4.66    0.29
  -2   5  -1  225.82   14.05
   2  -5   1  217.42   13.96
  -1  -3   6    1.78    0.15
  -1  -3   6    1.95    0.17
   2  -5   1  202.18   12.41
   2  -5   2   10.28    0.66
  -2   5  -2   10.13    0.67
   2  -5   2    9.77    0.60
  -3   2   3   10.73    0.66
   3  -2  -3    9.06    0.66
   2   1   4    6.78    0.44
   2   1   4    6.50    0.46
   2  -4  -2   34.82    2.20
   2  -4  -2   35.92    2.21
   2  -4  -2   30.72    1.96
   3   3   0   66.93    4.35
   1  -5  -1   19.64    1.15
   3   0   3    4.19    0.31
  -2   1   5  142.37    8.74
   2  -1  -5  153.60    9.83
  -2   1   5  158.62    9.87
  -2  -4  -1   14.18    0.93
   0  -5   5    2.64    0.17
   2   4   1   17.10    1.01
   2   4   1   16.18    1.05
   0  -5   5    2.64    0.20
   0  -5   5    2.49    0.18
   3  -3  -2    3.25    0.23
   3  -3  -2    3.26    0.24
  -2   2  -5   12.75    0.66
   2  -2   5   13.01    0.84
   2  -2   5   11.95    0.74
   1   1   5   34.73    2.09
   1   1   5   37.28    2.36
   1   1   5   36.96    2.29
  -1  -1  -5   35.62    2.29
   1  -3  -4   20.80    1.32
   2  -5   0    9.03    0.55
   1  -3  -4   17.63    1.18
   3  -3   3  118.36    7.69
  -1   3   4   22.40    1.33
   2   5  -2   26.36    1.72
  -3   1   4  116.99    7.97
   3  -1  -4  127.96    7.96
   2   5  -2   26.27    1.67
  -2  -4   5    1.90    0.15
  -2  -4   5    2.03    0.14
  -2  -4   5    2.08    0.17
   2   4  -5    1.44    0.17
   0  -3  -4    0.38    0.06
   0   3   4    0.29    0.06
   3  -4   1   90.66    5.88
  -3  -3   4   65.72    4.16
  -3  -3   4   62.19    3.25
   3   3  -4   64.02    4.16
   2  -5   3   52.68    3.15
   2  -5   3   56.35    3.54
  -2  -5   3    7.40    0.52
   2   5  -3    8.00    0.49
  -2  -5   3    6.76    0.46
   2   5  -3    8.03    0.52
   2  -1   5   47.10    3.02
  -2   1  -5   47.27    2.36
   2  -1   5   44.65    2.68
  -1   0   6    5.40    0.36
  -1   0   6    4.77    0.32
   0  -6   2   76.98    4.31
   0   6  -2   70.81    4.84
   0  -6   2   80.07    4.85
   0  -6   2   71.03    4.71
   1  -2   6  101.72    6.32
   1  -2   6   93.93    5.76
   1  -2   6  104.42    6.50
   3  -4   0   29.65    1.92
  -3   4   0   29.42    1.92
   0   0   6   47.38    2.94
   1   5  -5   11.04    0.78
  -1  -5   5   12.58    0.70
   0   0   6   53.45    3.31
  -1  -5   5   12.72    0.78
   0   0  -6   51.71    3.21
   1   5  -5   10.67    0.74
   0  -4   6  105.28    6.21
   0  -4   6  110.39    7.01
   2  -3   5   68.53    4.01
   2  -3   5   70.63    4.52
  -1   4   3   50.91    3.26
   1  -4  -3   46.74    2.90
   1  -4  -3   53.11    3.26
   0   4   3   69.84    4.51
   0  -4  -3   69.26    4.01
   0   6  -3    1.81    0.15
   0  -6   3    1.44    0.13
   0  -6   3    2.02    0.16
   0  -6   3    1.92    0.15
   3  -4   2    0.98    0.11
  -2  -2   6   54.31    3.38
   4   0  -1   12.14    0.79
  -2  -2   6   58.65    2.98
  -2  -2   6   61.56    3.81
   2   2  -6   60.00    3.81
  -4   0   1   11.44    0.62
  -1   2   5   28.18    1.84
   2   5  -1  148.76    8.93
   2   5  -1  146.33    9.17
  -2  -5   1  129.09    8.15
   3   2   2    8.26    0.57
   1  -3   6  125.46    7.86
  -1  -4   6    5.68    0.31
   1  -3   6  116.22    6.96
   1  -3   6  120.37    7.62
  -1  -4   6    5.72    0.39
   1   4  -6    5.05    0.39
  -1  -4   6    5.68    0.34
   0  -2  -5   23.48    1.24
   0   2   5   25.44    1.60
  -2  -1   6   42.58    2.57
   1   5   1   44.62    2.79
  -1  -5  -1   41.40    2.48
   2   1  -6   39.02    2.57
  -1  -5  -1   42.43    2.71
  -2  -1   6   36.70    2.28
   0  -6   1    5.06    0.35
   0  -6   1    5.07    0.34
   0  -6   1    5.01    0.35
   1  -1   6    4.37    0.30
   1  -1   6    4.90    0.34
   1  -1   6    4.77    0.31
  -4   0   0   39.90    2.19
   1  -6   2   24.42    1.59
   1  -6   2   23.29    1.42
   4   0   0   46.03    2.80
  -1   6  -2   24.16    1.59
  -1   6  -2   25.66    1.59
   4  -1  -1  115.93    6.15
   4  -1  -1  126.63    7.87
   4  -1   0   19.33    1.28
   3   1  -5   24.21    1.54
  -3  -1   5   22.55    1.53
   1  -5   5   49.19    2.96
   3   4  -2   90.51    5.87
   1  -5   5   53.26    3.33
  -2  -5   4    3.44    0.24
  -2  -5   4    3.73    0.28
   2   5  -4    3.71    0.28
   4   0  -2   28.90    1.66
   4   0  -2   25.35    1.28
  -4   0   2   21.34    1.29
  -3  -2   5   60.59    3.17
  -3  -2   5   64.34    4.06
   3   2  -5   62.46    4.06
  -4  -1   1   11.11    0.57
   4   1  -1   10.59    0.74
  -3  -1  -3   18.88    0.97
   3   3   1   86.69    5.63
   1  -6   3  107.30    6.30
   1  -6   3  111.51    7.09
   2   3  -6   66.63    4.19
  -2  -3   6   60.79    3.72
  -2  -3   6   62.35    3.27
  -2  -3   6   67.85    4.19
  -3  -4   3    2.34    0.15
   3   4  -3    1.73    0.20
  -1   6  -1   38.13    2.54
   1  -6   1   37.34    2.27
  -1   6  -1   38.34    2.54
   1  -6   1   42.29    2.54
  -4  -1   2  171.41    8.72
   4   1  -2  166.91    8.71
   4   1  -2  176.39   11.17
   3  -4  -1   80.12    4.78
  -3   4   1   69.08    4.76
   3  -4  -1   71.28    3.72
   2   0   5    5.33    0.34
   0  -6   4    0.80    0.08
   0  -6   4    0.64    0.07
  -2   0  -5    6.02    0.34
   2   0   5    4.83    0.39
  -2   0  -5    6.41    0.31
   2   0   5    5.04    0.36
   0  -6   4    0.57    0.07
  -1  -6   2    0.87    0.09
   1   6  -2    0.67    0.09
  -1  -6   2    0.95    0.09
  -1  -6   3    8.57    0.56
  -1  -6   3    8.31    0.53
  -1  -6   3    7.67    0.50
   2  -5  -1    1.67    0.11
   3   4  -1   62.35    4.06
  -3   2  -4   71.15    3.64
   3  -2   4   72.23    4.65
  -3   0   5  149.68    9.56
   3   0  -5  143.41    9.55
   4  -1  -2   53.10    2.75
   4  -1  -2   55.47    3.53
  -4   1  -1    6.06    0.32
  -2   3   4  161.12    9.49
  -4   1  -1    5.16    0.34
   2  -3  -4  161.07    9.65
   2  -3  -4  171.23   10.82
   4  -1   1    5.81    0.40
   2  -3  -4  167.11   10.84
  -2   3   4  174.23   10.84
   2  -5   4    0.71    0.08
   2  -5   4    0.84    0.10
  -2  -3  -3    5.69    0.36
  -2  -3  -3    5.84    0.35
   4   1   0   10.52    0.76
  -4  -1   0   12.07    0.60
  -3   1  -4   11.39    0.71
  -3   1  -4   13.13    0.64
   2  -4   5   44.37    2.62
   2  -4   5   46.11    2.94
   4  -2   0    9.65    0.63
   4  -2   0    8.95    0.48
   0  -5  -2   47.33    2.78
   0  -5  -2   43.86    2.48
   3  -4   3   10.91    0.73
   0   5   2   37.35    2.78
  -1   5   2   16.78    1.11
   1  -4   6  169.04   10.56
   1  -5  -2   19.81    0.98
   1  -4   6  155.25    9.36
   1  -5  -2   20.96    1.25
  -1   5   2   18.88    1.25
   1  -5  -2   19.32    1.12
   2   0  -6    5.29    0.34
  -2   0   6    3.98    0.29
  -2   0   6    4.56    0.33
  -1  -3  -4  133.63    8.29
   1   3   4  140.57    8.51
  -1  -3  -4  127.29    7.55
  -1  -3  -4  123.32    7.44
   1   3   4  129.03    7.41
  -4   0  -1   26.84    1.74
  -4   0  -1   29.65    1.56
   4   0   1   35.00    2.00
   2   5   0   66.66    4.24
   2   5   0   65.64    4.36
  -2  -5   0   69.28    3.88
   2   2   4    4.23    0.29
   2   2   4    4.22    0.31
   4  -2  -1   10.79    0.64
  -4   2   1    7.94    0.55
   4  -2  -1    9.53    0.49
  -3   3   3   60.05    3.70
   3  -3  -3   64.33    3.30
   3  -3  -3   67.64    4.22
  -3   3   3   65.88    4.22
   3  -3  -3   67.50    4.22
  -3   2   4   77.07    5.04
   3  -2  -4   78.27    5.04
   3   3  -5    9.14    0.56
  -3  -3   5    7.25    0.54
   2  -4  -3   16.15    1.05
  -2   4   3   16.01    1.05
   2  -4  -3   15.41    0.82
   3   3  -5    8.61    0.42
  -2   4   3   15.58    0.93
   2  -4  -3   16.97    1.05
  -3  -3   5    6.74    0.43
   2  -4  -3   16.27    0.95
   1   6  -1   27.93    1.98
  -1  -6   1   30.70    1.78
   0   6   0   62.96    3.88
   0  -6   0   60.37    3.88
  -1  -6   1   32.61    1.93
   0  -6   0   53.64    3.78
   0   6   0   68.65    3.88
   0  -6   0   53.52    3.46
  -1  -4  -3    3.83    0.27
  -2   2   5   53.37    3.25
   1   4   3    3.65    0.25
   1   4   3    4.15    0.28
   1   6  -4   57.72    3.90
  -1  -4  -3    3.62    0.25
  -1  -4  -3    3.35    0.24
  -1  -6   4   68.36    4.02
  -2   2   5   60.50    3.71
   2  -2  -5   57.36    3.71
  -1  -6   4   62.56    3.57
   1   6  -4   58.55    4.01
   1   0   6    7.33    0.45
  -1   0  -6    7.53    0.48
  -1   0  -6    7.54    0.39
   1   0   6    6.80    0.50
   1   0   6    7.32    0.48
   3   4  -4    2.21    0.15
  -3   3  -4    2.21    0.15
  -3  -4   4    1.91    0.16
  -1   1   6   48.25    2.99
  -1   1   6   43.67    2.66
  -3  -4   4    2.20    0.19
   4   1  -3    5.68    0.34
   3  -3   4    2.01    0.18
  -4  -1   3    7.47    0.36
  -4   2  -1  123.91    7.35
  -4   2  -1  132.26    6.57
   4  -2   1  132.92    8.44
   3   4  -4    2.45    0.20
   4   0  -3    2.98    0.24
   4   0  -3    2.89    0.16
   1  -6   4    1.22    0.12
   1  -6   4    1.09    0.14
  -2  -4  -2  100.16    6.44
   2   4   2  112.92    6.63
  -2  -4  -2   93.42    5.88
   1  -6   0    0.58    0.08
  -4  -2   2    1.37    0.13
  -1   6   0    0.27    0.04
  -1   6   0    0.27    0.04
   4   2  -2    1.74    0.19
   4   2  -2    1.67    0.12
   0  -1  -6   65.10    3.32
   0   1   6   64.31    3.78
   0   1   6   73.80    4.25
   0   1   6   64.52    3.72
   0  -1  -6   61.67    4.13
   0  -1  -6   63.12    3.71
   0  -5   6   20.18    1.25
   0  -5   6   22.42    1.40
   4   2  -1   34.44    2.50
  -4  -2   1   42.20    1.96
   1   2   5    3.20    0.24
  -2  -5   5  130.67    8.41
  -1  -2  -5    3.71    0.23
   2   5  -5  135.16    8.39
  -2  -5   5  125.83    6.55
  -1  -2  -5    4.07    0.26
   2   5  -5  129.21    6.57
  -1  -2  -5    3.58    0.20
  -2  -5   5  125.69    7.45
   1   2   5    3.31    0.27
   2   4  -6    6.29    0.53
  -2  -4   6    8.39    0.53
  -2  -4   6    8.64    0.42
  -2  -4   6    7.74    0.47
   3   0   4   97.84    5.95
  -3   0  -4   85.64    5.20
   3   4   0   51.24    3.34
   1   2  -7   34.27    1.73
  -1  -2   7   34.33    1.73
  -1  -2   7   36.42    2.22
  -1  -2   7   31.04    1.97
   1   5  -6   72.02    4.19
  -1  -5   6   61.31    3.82
   1   5  -6   67.67    3.36
   1   5  -6   70.08    4.30
  -1  -5   6   62.57    3.36
  -1  -5   6   63.80    4.30
   0  -2   7   20.79    1.41
   0   2  -7   22.38    1.09
   0  -2   7   18.22    1.25
   0   2  -7   23.93    1.36
  -4  -1  -1    9.12    0.47
   4   1   1    9.61    0.61
  -4  -1  -1    7.69    0.52
   0  -6   5   13.92    0.86
  -4   2   2    6.66    0.38
   0  -6   5   15.01    0.90
   0   6  -5   11.50    0.90
   4   2  -3   21.75    1.15
   4  -2  -2    6.09    0.44
   4  -2  -2    5.96    0.33
   4   2  -3   23.12    1.48
   0  -6   5   13.88    0.80
  -3   4   2   14.33    0.81
   3  -4  -2   13.89    0.83
  -3   4   2   13.77    0.92
   3  -4  -2   14.13    0.92
   3  -4  -2   14.14    0.72
   3  -4  -2   13.85    0.92
   0  -3   7   82.35    4.84
   4  -1  -3   10.92    0.71
   0   3  -7   70.54    3.78
   4  -1  -3   10.12    0.54
   0   3  -7   75.41    4.71
   0  -3   7   69.73    4.30
  -1  -3   7  105.29    6.25
  -1  -3   7  100.95    4.88
  -4   1  -2   11.77    0.69
   4  -1   2   14.53    0.88
  -1  -3   7   89.10    5.55
   1   3  -7   89.98    4.88
   3  -1  -5   11.20    0.78
  -3   1   5   12.03    0.78
   2  -6   2    3.43    0.25
   2  -6   2    3.56    0.24
  -3   5  -1   16.92    1.08
   3  -5   1   16.27    0.96
   3  -5   1   16.86    1.07
  -3   5  -1   15.54    0.95
  -4  -2   0  113.27    5.31
   4   2   0   96.16    6.79
   2   1   5   83.12    4.59
   2   1   5   86.34    5.02
  -2  -1  -5   69.47    4.51
  -2  -1  -5   75.08    4.03
   2   1   5   83.53    5.16
  -4   2  -2    3.51    0.24
  -2   6  -1   17.95    1.18
   4  -2   2    4.64    0.31
   2  -6   1   18.10    1.18
  -1  -1   7   18.40    1.19
   4  -3   0   33.97    2.07
   4  -3   0   30.36    1.62
  -4   3   0   30.86    1.81
   1   1  -7   20.55    1.04
  -1  -1   7   22.11    1.34
   1   5   2    7.04    0.39
  -1  -5  -2    5.76    0.40
  -1  -5  -2    5.84    0.38
   1   5   2    6.87    0.44
  -1  -5  -2    6.06    0.43
   3  -5   2   29.64    1.76
  -3   5  -2   29.92    1.73
   3  -5   2   31.34    1.97
  -3  -2  -3  125.55    7.23
  -3  -2  -3  126.69    6.47
  -3  -2  -3  124.22    7.35
   3   2   3  129.80    8.07
   3   2   3  131.00    8.28
  -2   5   2    1.22    0.13
   1   6   0   33.83    2.20
   2  -5  -2    0.78    0.10
  -1  -6   0   34.27    2.15
   2  -5  -2    0.91    0.08
  -1  -6   0   33.29    1.97
  -3  -3  -2   19.73    1.15
   3   3   2   18.89    1.30
   3   3   2   19.45    1.26
  -3  -3  -2   19.67    1.13
  -3  -3  -2   20.52    1.01
   0  -1   7   77.95    4.90
   0   1  -7   87.20    4.31
   4  -3   1    1.47    0.14
   0  -1   7   89.51    5.52
   0   1  -7   85.69    5.52
   4  -3   1    1.12    0.11
  -4   0  -2   59.10    3.41
  -4   0  -2   60.98    3.05
  -1  -6   5    8.28    0.52
   1   6  -5    7.47    0.49
  -1  -6   5    7.42    0.47
  -1  -6   5    7.22    0.41
   1   6  -5    7.39    0.52
   2  -6   3   84.27    5.33
   2  -6   3   80.30    4.74
   2  -2   6   21.61    1.35
   2  -2   6   19.39    1.20
  -2   1   6    6.64    0.40
  -2   1   6    6.10    0.44
   2  -1  -6    6.56    0.45
   3  -4   4   27.56    1.71
  -3   4  -4   26.22    1.34
  -3   4  -4   25.14    1.49
   3  -4   4   25.55    1.52
   3  -5   0    3.29    0.20
   3  -5   0    3.76    0.24
   3  -5   0    3.11    0.26
  -3   5   0    3.27    0.23
  -3   5   0    3.50    0.24
   1  -5   6   57.29    3.68
   1  -5   6   55.98    3.27
   4   1  -4    3.52    0.30
  -4  -1   4    4.21    0.24
   4   1  -4    3.87    0.21
   2  -5   5   65.77    4.20
   2  -5   5   63.57    3.73
   2  -3   6   63.44    3.87
   3   4  -5    1.22    0.16
   3   4  -5    1.33    0.11
  -3  -4   5    1.24    0.15
  -1   4   4   49.69    2.82
   1  -4  -4   42.87    2.20
  -1   4   4   42.42    2.47
  -3  -4   5    1.37    0.12
   1  -4  -4   38.69    2.47
   1  -4  -4   45.55    2.81
  -3  -4   5    1.19    0.11
   1  -4  -4   40.51    2.51
   2  -3   6   55.68    3.44
  -1   3   5  152.77    8.34
   1  -3  -5  131.53    8.34
   1  -3  -5  152.80    8.49
   1  -3  -5  150.19    7.45
   4  -3  -1   93.10    5.57
   4  -3  -1   83.35    4.35
  -4   3   1   81.21    4.87
  -2  -5  -1   47.41    2.87
  -2  -5  -1   51.28    3.14
   2   5   1   50.36    3.23
   2   5   1   49.44    3.14
   0  -4   7    8.88    0.60
   0   4  -7    9.37    0.46
   0  -4   7    7.94    0.53
   1  -6   5    5.87    0.36
   1  -6   5    5.72    0.40
  -2  -6   3  191.27   11.64
   2   6  -3  206.29   13.12
   3   2  -6   12.23    0.92
  -3  -2   6   14.70    0.92
   0  -4  -4    5.96    0.40
   0  -4  -4    5.98    0.32
   0  -4  -4    5.84    0.36
   2   6  -3  208.04   12.74
  -3  -2   6   13.55    0.81
  -3  -2   6   14.51    0.72
   0  -4  -4    5.74    0.37
   0  -6  -1    0.27    0.07
  -1  -4   7    7.21    0.39
  -1  -4   7    6.49    0.44
   4   0  -4  104.89    5.58
  -4   0   4  111.76    5.57
  -1  -4   7    7.91    0.50
   4   0  -4  113.41    7.14
   1   4  -7    7.26    0.38
   0  -3  -5   23.96    1.37
   0   3   5   22.13    1.35
   0   3   5   24.30    1.54
   0  -3  -5   23.37    1.35
   0  -3  -5   22.61    1.50
   0  -3  -5   24.57    1.20
   3   1  -6    6.12    0.48
  -3  -1   6    7.32    0.42
  -3  -1   6    7.09    0.37
  -3  -1   6    6.82    0.48
   2   6  -2   30.01    1.97
  -2  -6   2   33.15    1.76
   2   6  -2   27.30    1.91
  -1   6   1   44.12    2.71
   1  -6  -1   40.81    2.10
   1  -6  -1   37.57    2.40
  -1   6   1   43.24    2.36
  -1   6   1   41.03    2.21
   2  -1   6  142.79    8.17
  -2   1  -6  141.58    7.19
   4   3  -2    2.31    0.16
   4   3  -2    2.28    0.15
   2  -1   6  152.77    8.95
  -2   1  -6  129.77    8.04
  -2   1  -6  133.64    7.18
   2  -1   6  149.61    9.23
   2  -6   0   48.68    2.44
  -2   6   0   46.85    2.73
  -1  -1  -6    2.15    0.14
   1   1   6    1.97    0.18
   1   1   6    2.03    0.16
  -1  -1  -6    2.23    0.16
   2  -6   0   48.31    2.78
   1   1   6    1.86    0.19
  -1  -1  -6    2.40    0.16
   4   2  -4   13.24    0.86
  -4  -2   4   12.25    0.67
   4   2  -4   12.43    0.65
  -3   5  -3   25.68    1.58
   3  -5   3   28.73    1.61
   3  -5   3   28.72    1.81
   3   5  -3    2.51    0.22
  -3  -5   3    1.87    0.17
   3   5  -3    2.39    0.16
  -3  -5   3    1.84    0.16
  -3  -5   2    7.78    0.45
   3   5  -2    8.24    0.46
   3   5  -2    9.68    0.57
  -3  -5   2    7.37    0.50
   3   1   4    1.40    0.17
  -3  -1  -4    1.48    0.13
  -2  -2   7    1.09    0.15
  -2  -2   7    1.30    0.12
   2   2  -7    1.48    0.16
  -2  -2   7    0.89    0.11
   2   2  -7    1.11    0.08
  -4   3  -2   19.09    0.98
   4  -3   2   18.78    1.25
  -3  -4  -1   11.04    0.70
   3   4   1   12.34    0.76
   3   4   1   11.85    0.79
  -4  -3   3   83.11    4.18
   2   6  -4   15.17    1.06
   4   3  -3   84.23    5.35
   2   6  -4   14.26    0.83
   4   3  -3   79.77    4.18
   2   6  -4   15.37    1.02
  -2  -6   4   17.41    1.06
  -2  -6   4   16.75    0.83
  -2  -6   4   16.75    0.94
   4   3  -1  131.34    8.31
  -4  -3   1  133.19    6.49
   4   3  -1  123.28    6.49
   4   3  -1  124.65    6.81
  -1   2  -7   38.26    2.09
   1  -2   7   43.39    2.59
   1  -2   7   42.56    2.68
   1  -2   7   39.73    2.38
  -4   2   3  100.82    5.95
   4  -2  -3   98.34    5.32
   4  -2  -3  105.19    6.80
  -4   2   3  115.14    5.58
  -3   2  -5  125.03    6.23
   3  -2   5  125.83    7.99
   1  -3   7    0.28    0.07
  -3   2  -5  118.70    6.98
   3  -2   5  122.56    7.08
   1  -3   7    0.15    0.05
  -1   3  -7    0.15    0.05
   1  -3   7    0.31    0.04
  -2  -3   7    0.40    0.06
  -3  -3   6    0.59    0.10
  -2  -3   7    0.44    0.08
  -3  -3   6    0.37    0.07
   3   3  -6    0.46    0.10
  -2  -3   7    0.44    0.06
   2   3  -7    0.19    0.08
   2   3  -7    0.26    0.04
  -1   0   7    4.32    0.31
   1   0  -7    4.35    0.22
  -1   0   7    3.69    0.27
  -4  -2  -1   44.09    2.23
   4   2   1   47.46    2.86
   1  -5  -3   10.84    0.59
  -1   5   3   13.32    0.75
   1  -5  -3   11.02    0.66
  -4  -2  -1   39.88    2.49
   1  -5  -3   10.44    0.74
   1  -5  -3   10.76    0.68
   2  -6   4   77.60    5.03
   2  -6   4   77.49    4.47
  -2  -5   6    1.11    0.13
  -2  -5   6    1.04    0.09
  -2  -5   6    1.03    0.13
   2   5  -6    0.78    0.07
   2   5  -6    0.64    0.11
   2  -4   6    2.01    0.16
   3  -3  -4   36.04    1.89
  -2  -1   7    3.94    0.30
   3  -3  -4   37.85    2.43
   2  -4   6    2.41    0.20
  -2  -1   7    3.89    0.23
  -2  -1   7    3.75    0.27
  -3   3   4   37.00    2.13
   2   1  -7    4.32    0.30
   3  -3  -4   36.54    2.16
  -3   3   4   39.15    2.43
   0  -5  -3   20.31    1.14
   0   5   3   18.19    1.13
   0   5   3   22.06    1.28
   4   1   2   63.06    3.93
   0  -5  -3   19.80    1.25
  -4  -1  -2   58.05    3.43
  -4  -1  -2   59.79    3.06
   0  -5  -3   19.20    1.00
   0  -5  -3   17.08    1.12
   0  -7   3   39.54    2.67
   1  -2  -6    2.23    0.16
   0  -7   3   44.82    2.74
  -1   2   6    1.69    0.17
   1  -2  -6    2.15    0.12
  -1   2   6    1.61    0.17
   0  -7   3   41.24    2.45
   0   7  -3   43.13    2.74
   3  -5  -1   73.58    4.00
   3  -5  -1   75.36    4.55
  -3   5   1   74.43    4.48
  -3   5   1   87.30    5.12
   3  -5  -1   81.02    5.12
   3  -5  -1   83.19    5.13
  -3   5   1   77.83    4.20
  -2  -6   1    8.87    0.56
   2   6  -1    8.77    0.57
   2   6  -1    8.24    0.48
   2   6  -1    9.03    0.60
   0  -7   2    6.60    0.43
   0   0  -7    0.67    0.09
   0   0  -7    0.63    0.07
   0   7  -2    6.15    0.44
   0   0  -7    0.68    0.06
   0  -7   2    6.73    0.43
  -3   0   6   35.20    1.84
  -3  -5   4  149.42    8.75
  -3   0   6   35.41    2.36
   3   5  -4  156.12    9.85
  -3   0   6   34.51    2.09
   3   0  -6   39.49    2.36
   3   5  -4  147.83    7.68
  -3  -5   4  155.22    9.88
  -3  -5   4  149.92    7.68
  -3   3  -5    2.52    0.20
   3  -3   5    3.11    0.23
   3  -3   5    2.95    0.19
  -3   3  -5    2.16    0.17
  -3   1  -5    5.35    0.31
   3  -1   5    5.66    0.40
   3  -1   5    5.71    0.35
   3   5  -1    3.65    0.29
  -3  -5   1    3.37    0.27
  -3  -5   1    3.42    0.22
   3   5  -1    3.70    0.22
  -4   3   2   28.79    1.51
   4  -3  -2   28.90    1.83
   4  -3  -2   26.39    1.43
  -4   1   4    2.17    0.17
   4  -1  -4    1.75    0.19
  -4   1   4    2.35    0.16
  -4   1   4    2.30    0.17
   4  -1   3   78.73    4.93
  -4   1  -3   78.02    3.85
  -4   1  -3   70.75    4.30
  -4   2  -3   13.36    0.68
   0  -2  -6   13.99    0.96
   4  -2   3   12.73    0.86
  -4   2  -3   12.36    0.75
   0  -2  -6   14.19    0.87
   0  -2  -6   14.85    0.77
   0   2   6   16.94    0.88
   0  -6   6   87.57    5.51
   0  -6   6   87.21    5.37
  -2  -3  -4   62.72    3.73
   2   3   4   60.59    3.84
   2   3   4   59.70    3.73
  -2  -3  -4   56.09    3.35
   0   6  -6   84.08    4.30
  -2  -3  -4   55.95    3.41
   0  -6   6   80.58    4.89
   2  -3  -5    3.25    0.24
   2  -3  -5    3.30    0.19
  -2   3   5    4.01    0.26
  -2   3   5    3.85    0.26
   2  -4  -4    8.10    0.46
  -3   2   5    5.53    0.39
   2  -4  -4    9.15    0.59
   2  -4  -4    7.52    0.53
  -2   4   4    9.80    0.59
   2  -4  -4    9.12    0.58
  -2   4   4    9.19    0.54
   3  -4  -3   76.03    4.72
  -3   4   3   69.30    4.13
  -3   4   3   72.89    3.88
   3  -4  -3   76.94    4.72
   3  -4  -3   70.12    3.69
   3  -4  -3   71.52    4.20
  -1   1  -7   20.03    1.19
  -1   1  -7   18.95    1.08
   1  -1   7   18.68    1.24
   1  -1   7   16.59    1.10
  -1   1  -7   19.45    0.96
  -1   7  -2    3.76    0.24
  -2  -4  -3    1.16    0.12
   1  -7   2    2.83    0.23
   1  -7   2    2.61    0.24
   2   4   3    0.89    0.11
  -1   7  -2    3.76    0.24
   2   4   3    0.82    0.12
  -2  -4  -3    1.33    0.12
  -2  -4  -3    1.25    0.13
  -1   4  -7   51.00    2.52
   1  -4   7   50.51    3.14
   1  -4   7   51.13    3.23
   1  -4   7   45.86    2.87
   0  -7   4   19.54    1.15
   0  -7   4   21.05    1.29
   0  -7   4   18.27    1.25
   1  -7   3    1.93    0.19
  -1   7  -3    1.67    0.14
   1  -7   3    1.95    0.15
  -2   0  -6   23.03    1.43
   2   0   6   25.78    1.59
   2   0   6   23.63    1.45
   2   0   6   26.60    1.64
  -2   0  -6   24.93    1.28
  -2   0  -6   25.67    1.28
   4   3  -4    0.93    0.13
   1   6   1   62.14    3.59
   1   6   1   58.66    2.95
  -1  -6  -1   49.57    3.49
  -4  -3   4    1.04    0.12
  -1  -6  -1   50.24    3.19
  -4  -3   4    1.04    0.09
   4   3  -4    0.85    0.07
   4   3   0    4.29    0.33
  -4  -3   0    4.56    0.26
   4   3   0    4.04    0.26
   4  -4   1   24.65    1.49
   0  -5   7   28.66    1.85
   0   5  -7   28.20    1.44
  -4   4  -1   21.20    1.31
   0  -5   7   27.75    1.64
   4  -4   1   22.52    1.17
  -1  -6   6   44.60    2.76
   1   6  -6   48.39    2.42
   1   6  -6   51.00    3.11
  -1  -6   6   46.46    2.43
  -1  -6   6   47.87    3.10
   0   7  -1    1.36    0.15
   4  -4   0   20.03    1.19
   0   7  -1    1.64    0.15
  -4   4   0   17.02    1.04
   0  -7   1    1.78    0.15
   0  -7   1    1.76    0.21
   0  -7   1    1.86    0.15
   4  -4   0   17.24    0.93
   0   7  -1    1.51    0.14
   2   4  -7   52.67    2.93
  -2  -4   7   55.54    3.34
  -2  -6   5    7.78    0.58
  -2  -4   7   60.75    2.94
  -2  -6   5    7.39    0.51
  -1  -4  -4   26.27    1.41
  -2  -6   5    7.36    0.45
   2   4  -7   58.30    3.77
   1   4   4   22.25    1.61
   2   6  -5   10.04    0.59
   1   4   4   21.33    1.42
  -1  -4  -4   26.14    1.58
  -1  -4  -4   25.29    1.44
   2   6  -5    9.63    0.45
  -1  -4  -4   26.44    1.26
  -2  -4   7   62.05    3.77
   2  -6  -1  108.14    5.43
  -2   6   1  105.67    6.08
  -1  -5   7   33.76    2.29
  -1  -5   7   34.22    1.79
  -2   6   1  111.52    5.70
   2  -6  -1  103.41    6.18
   1   5  -7   38.14    2.29
   1   5  -7   36.49    1.79
  -1  -5   7   32.53    2.03
   3  -5   4   51.36    2.81
  -1  -7   3    3.32    0.27
   1   7  -3    3.89    0.28
  -1  -7   3    3.46    0.25
  -1  -7   3    3.47    0.25
  -3   5  -4   47.54    2.47
   3  -5   4   51.50    3.16
  -3   5  -4   43.75    2.76
   4   0   3    2.46    0.22
  -1  -3  -5    0.69    0.08
  -1  -3  -5    0.64    0.09
  -1  -3  -5    0.76    0.06
  -1  -3  -5    0.87    0.11
  -2  -2  -5    5.17    0.32
  -2  -2  -5    5.30    0.32
   2   2   5    6.39    0.43
   4  -3   3   51.53    3.32
  -4   3  -3   48.44    2.90
   2   2   5    6.87    0.40
  -4   3  -3   53.09    2.60
  -4  -1   5   27.73    1.34
   4   1  -5   25.47    1.72
  -4  -1   5   28.09    1.72
   4   1  -5   23.32    1.33
  -2   0   7  127.90    8.00
  -2   0   7  124.96    6.24
  -2   0   7  116.11    7.10
   2   0  -7  124.45    8.01
  -1   7  -1   70.20    3.93
   1  -7   1   66.39    4.27
  -1   7  -1   77.83    4.79
  -1   7  -1   80.74    4.79
   1   7  -2  118.76    7.33
   1   7  -2  114.71    6.01
  -1  -7   2  109.19    6.52
  -1  -7   2  109.62    7.13
   3   4  -6   84.16    4.26
  -3  -4   6   83.45    4.85
   3   4  -6   85.90    5.47
  -3  -4   6   86.22    5.47
  -3  -4   6   80.97    4.27
  -3   4  -5   91.09    4.57
   3  -4   5   94.43    5.84
  -3   4  -5   85.24    5.11
   3  -4   5   89.33    5.19
   2  -2  -6   52.87    3.24
  -2   2   6   62.81    3.71
  -2   2   6   55.35    3.25
   1  -7   4   10.66    0.66
   2  -5  -3   64.87    4.20
  -3   0  -5    5.87    0.34
  -2   5   3   76.85    4.14
   2  -5  -3   70.25    4.72
   2  -5  -3   67.46    3.69
   1  -7   4   11.36    0.73
   2  -5  -3   72.23    4.72
  -2   5   3   80.03    4.73
   3   0   5    6.48    0.38
  -3   0  -5    6.25    0.37
  -2   5   3   77.67    3.88
   3   0   5    5.49    0.43
   4   2  -5   44.69    2.44
  -4   4  -2   75.94    4.47
  -4  -2   5   47.24    2.45
  -4  -2   5   50.67    3.14
   4   2  -5   50.00    3.14
   4  -4   2   81.18    5.10
   4  -4   2   76.86    3.99
  -4   4  -2   80.73    3.99
  -1  -7   4   11.42    0.73
  -1  -7   4   11.74    0.76
  -1  -7   4   10.81    0.68
   3   5  -5   29.06    1.37
   3   5  -5   29.57    1.77
  -3  -5   5   25.63    1.56
  -3  -5   5   24.69    1.38
  -3  -5   5   24.95    1.76
   1  -6   6    2.03    0.18
   1  -6   6    2.05    0.17
   2   6   0    3.84    0.27
   2   6   0    3.80    0.25
   3   3   3   22.36    1.52
  -3  -3  -3   22.64    1.32
  -2  -6   0    2.65    0.24
   3   3   3   21.37    1.47
  -3  -3  -3   23.80    1.34
   3   5   0  138.99    9.22
   3   5   0  152.58    8.97
  -2  -6   0    3.01    0.24
  -3  -5   0  137.94    8.21
   3   5   0  135.03    7.58
  -3  -3  -3   24.84    1.18
  -3  -5   0  146.78    7.20
  -4   4   1    2.03    0.18
   4  -4  -1    2.88    0.16
   4  -4  -1    2.84    0.21
  -4   4   1    2.35    0.19
  -4   0   5    1.86    0.15
   4   0  -5    1.79    0.19
  -4   0   5    1.56    0.15
  -4   0   5    1.32    0.18
  -1  -5  -3  148.76    9.95
   1   5   3  154.59    8.95
  -1  -5  -3  168.75    8.03
  -1  -5  -3  157.72    8.96
   1   5   3  159.11   10.25
  -1  -5  -3  158.89    9.11
   2   5   2    2.66    0.23
   1  -6  -2   54.20    3.23
  -1   6   2   52.01    2.97
  -2  -5  -2    2.52    0.20
   2   5   2    2.83    0.18
  -2  -5  -2    2.54    0.19
  -1   6   2   53.48    3.18
  -2  -5  -2    2.30    0.20
   1  -6  -2   60.12    3.62
   1  -6  -2   56.88    2.83
   2   5   2    2.93    0.21
  -1   6   2   57.71    3.62
   2  -5   6   38.39    2.37
   2  -6   5   58.19    3.68
   2  -5   6   34.23    2.11
   2  -6   5   54.98    3.27
   0  -6  -2   26.84    1.71
   0   6   2   29.30    1.71
   0  -6  -2   24.45    1.34
   0  -6  -2   24.25    1.53
   0  -6  -2   23.68    1.50
   0   6   2   27.59    1.41
   0   6   2   27.17    1.51
  -3   1   6    7.55    0.49
  -3   1   6    8.24    0.49
  -3   1   6    8.65    0.56
   3  -5  -2   55.13    3.27
   3  -5  -2   60.52    3.68
  -3   5   2   53.61    3.22
   3  -5  -2   59.63    3.67
   3  -5  -2   55.49    2.87
   0  -7   5   40.31    2.62
   0  -7   5   38.36    2.55
   0  -7   5   39.49    2.05
   0  -7   5   40.44    2.34
  -3   5   2   57.26    3.02
  -3   5   2   54.53    3.67
   0   7  -5   42.84    2.63
  -4  -4   2    0.14    0.07
   4   4  -2    0.13    0.05
   4   4  -2    0.21    0.05
   4   4  -2    0.09    0.10
   1   0   7   90.86    5.47
  -1   1   7   15.78    0.94
  -1   1   7   16.79    0.95
  -1   1   7   18.48    1.07
  -1   0  -7   98.32    4.81
  -1   0  -7   87.76    5.38
  -1   0  -7   95.12    6.01
   1  -1  -7   13.75    0.93
   1  -1  -7   15.65    0.82
   1   0   7  102.18    6.16
  -3  -2  -4   14.88    0.96
   4   4  -3   10.17    0.58
   3   2   4   16.58    1.07
  -3  -2  -4   17.72    0.86
   3   2   4   17.19    1.11
  -4  -4   3   11.04    0.59
   4   4  -3   11.99    0.76
   4   4  -3   10.99    0.61
  -4  -2  -2   23.34    1.15
  -4  -2  -2   21.38    1.28
  -3   6  -2   25.24    1.58
   3  -6   2   27.60    1.42
   3  -6   2   29.84    1.81
   3  -6   2   28.20    1.61
  -4   2   4   24.41    1.30
   4  -2  -4   26.36    1.58
   4  -2  -4   23.87    1.22
  -4   2   4   21.71    1.38
   3  -6   1    4.45    0.26
  -3   6  -1    4.56    0.27
   3  -6   1    4.81    0.31
  -4   3   3    3.80    0.27
  -3   6  -1    4.71    0.32
   3  -6   1    4.68    0.31
  -4   3   3    4.58    0.26
  -3   6  -1    4.12    0.29
  -3  -4  -2   67.79    3.30
   1   2   6   64.05    3.75
  -3  -4  -2   66.00    3.75
  -3  -4  -2   65.70    3.69
  -1  -2  -6   66.15    3.34
   3   4   2   62.98    4.22
  -1  -2  -6   59.72    3.74
  -1  -7   1   11.10    0.76
  -1   5  -7    7.52    0.43
  -1  -2  -6   66.49    4.16
  -1  -7   1   10.68    0.73
   1   2   6   73.11    4.29
   1  -5   7    8.33    0.55
   1   7  -1   12.39    0.78
   3   4   2   62.03    3.46
   1   7  -1   12.42    0.65
   1  -5   7    8.27    0.49
   0   1   7    0.42    0.09
   0  -1  -7    0.21    0.06
   0  -1  -7    0.04    0.05
   0  -1  -7    0.09    0.04
   0   1   7    0.22    0.07
   0   1   7    0.24    0.06
   0  -7   0   26.12    1.78
   0  -7   0   23.76    1.73
   0   7   0   32.39    1.78
   0   7   0   31.00    1.47
   0  -7   0   24.43    1.60
   0  -7   0   25.71    1.40
  -4  -3   5   14.92    0.76
  -4  -3   5   14.71    0.79
  -4  -3   5   16.05    0.97
   4   3  -5   12.05    0.97
  -1  -3   8    0.43    0.10
   1   3  -8    0.51    0.05
  -1  -3   8    0.38    0.07
  -1  -3   8    0.23    0.07
   1   2  -8   83.77    4.29
   4   3   1   39.22    2.07
  -4  -3  -1   39.80    1.98
  -1  -2   8   79.89    4.88
   4   3   1   39.50    2.54
  -4  -3  -1   36.73    2.21
  -1  -2   8   90.40    5.50
   1  -7   0    5.35    0.39
  -1   7   0    5.50    0.36
   1  -7   0    5.10    0.30
  -1   7   0    5.47    0.36
  -1   7   0    5.09    0.32
  -1   7   0    5.87    0.35
   4   4  -1  135.43    8.50
  -4  -4   1  129.37    6.64
   4   4  -1  129.52    6.64
   4   4  -1  129.97    6.96
   0  -3   8  152.89    9.66
   0   3  -8  155.32    9.38
  -4  -1  -3    7.38    0.47
   4   1   3    8.48    0.56
   0  -3   8  143.03    8.55
   0   3  -8  143.15    7.52
  -4  -1  -3    7.77    0.43
  -1  -7   5    0.83    0.08
  -1  -7   5    0.88    0.11
   1   7  -5    1.16    0.14
  -1  -7   5    0.77    0.09
   1   7  -5    1.21    0.13
   2  -7   2   70.05    3.74
   2  -7   2   69.45    4.26
  -2   7  -2   81.18    4.79
  -3  -2   7   82.77    5.20
  -2   7  -2   75.13    4.19
   2  -7   2   73.15    4.78
   3   2  -7   79.10    5.20
  -3  -2   7   77.64    4.62
  -3  -2   7   80.62    4.06
   3  -6   3    0.94    0.13
  -3   6  -3    1.45    0.14
   3  -6   3    1.22    0.14
   0   2  -8    5.18    0.25
   0  -2   8    3.83    0.28
   0  -2   8    3.88    0.32
   4  -4   3    5.05    0.38
  -4   4  -3    5.31    0.33
  -4   4  -3    5.54    0.31
  -4  -4   4   33.50    1.62
   4   4  -4   30.48    1.61
   4   4  -4   30.60    1.69
   2   1   6    7.07    0.48
  -2  -5   7   33.62    1.94
  -2  -1  -6    6.81    0.37
   2   1   6    7.27    0.45
   1  -7   5   98.18    5.87
   2   5  -7   33.43    2.19
   4  -2   4    0.99    0.13
   2   5  -7   32.01    1.70
   2   1   6    6.94    0.43
  -4   2  -4    1.14    0.13
  -4   2  -4    1.18    0.10
   1  -7   5  105.51    6.60
  -2  -1  -6    6.39    0.41
  -2  -1  -6    6.31    0.37
  -2  -5   7   34.74    2.19
  -2  -5   7   33.40    1.71
  -2  -6   6    6.00    0.39
   2   6  -6    4.35    0.29
   2  -7   3    7.15    0.46
   2   6  -6    4.65    0.39
  -2  -6   6    5.94    0.31
   2  -7   3    7.59    0.50
   2   6  -6    4.77    0.34
  -2  -6   6    5.82    0.34
   3  -6   0   72.04    3.58
  -3   6   0   69.13    3.76
  -3   6   0   64.51    4.01
  -3   6   0   72.47    4.58
   3  -6   0   77.48    4.59
   3  -6   0   68.15    4.09
   5   0  -1   31.80    2.10
   5   0  -1   28.66    1.63
  -5   0   1   33.82    1.64
  -5   0   1   34.76    1.72
  -5   0   1   30.78    1.82
  -1   4   5    1.41    0.12
   1  -4  -5    1.00    0.11
   1  -4  -5    1.07    0.14
  -1   4   5    1.33    0.13
   1  -4  -5    1.18    0.10
   2  -3   7  155.19    9.40
  -2   3  -7  143.08    8.21
   2  -3   7  137.63    8.32
  -2   3  -7  142.65    7.32
  -4   1   5    4.29    0.26
  -4   1   5    3.56    0.27
  -4   1   5    4.28    0.25
  -4   1   5    4.20    0.31
   3   1  -7   29.76    1.86
  -2   2  -7   22.06    1.26
  -3  -1   7   25.53    1.65
  -2   2  -7   22.92    1.41
   2  -2   7   22.98    1.43
  -3  -1   7   29.64    1.86
   2  -2   7   27.47    1.56
  -3  -1   7   28.54    1.45
   2  -2   7   27.58    1.62
  -4   1  -4    3.60    0.24
  -4   1  -4    3.22    0.22
   3   3  -7    5.29    0.24
  -3  -3   7    3.79    0.29
  -3  -3   7    4.48    0.34
  -3  -3   7    4.09    0.27
  -4   4   2   44.58    2.55
   4  -4  -2   41.29    2.27
  -4   4   2   47.82    2.40
   4  -4  -2   45.61    2.91
  -2   7  -1   35.40    2.28
  -5   1   1   40.38    2.00
   5  -1  -1   30.31    2.43
   2  -7   1   33.96    2.05
  -5   1   1   40.42    1.91
  -5   1   1   37.93    2.13
   2  -7   1   36.84    2.28
  -2   7  -1   35.25    1.88
  -2   7  -1   31.86    2.00
  -2   7  -1   36.48    2.28
   2  -7   1   35.59    1.79
   1   4  -8   40.67    2.10
  -1  -4   8   41.07    2.11
  -1  -4   8   42.86    2.70
  -1  -4   8   40.86    2.40
  -5   0   2   24.81    1.31
  -2   1   7    1.59    0.16
  -2   1   7    2.04    0.18
   5   0  -2   24.46    1.24
  -5   0   2   24.28    1.25
  -5   0   2   22.84    1.39
   2  -1  -7    1.77    0.16
   5   0  -2   24.91    1.60
  -2   1   7    1.59    0.18
   0  -4   8   12.03    0.74
   0  -4   8   12.99    0.83
   0   4  -8   12.01    0.64
  -3  -6   3   65.91    3.34
  -3   5  -5    2.58    0.18
   3  -5   5    2.04    0.19
  -3  -6   3   67.43    3.79
   3   6  -3   63.32    3.34
   3   6  -3   65.77    4.27
  -3   5  -5    2.01    0.18
   3   6  -3   62.34    3.50
   3  -5   5    2.53    0.20
   3   6  -3   69.19    4.15
   1   1  -8   20.13    1.01
   0   4   5   70.78    4.19
   2  -6  -2    0.64    0.10
  -5   1   0   10.45    0.55
   2  -6  -2    0.67    0.06
   0  -4  -5   64.80    3.73
   0  -4  -5   65.13    3.27
  -1  -1   8   19.90    1.30
  -2   6   2    0.77    0.08
   0   6  -7   82.77    4.16
  -5   1   0   10.22    0.61
  -1  -1   8   19.06    1.16
   0  -4  -5   59.77    3.66
   0  -6   7   79.56    4.73
  -5   1   0   10.39    0.58
   0   4   5   61.83    3.67
  -2   6   2    0.69    0.09
   0  -6   7   83.36    5.32
   3   1   5   13.30    0.82
  -3  -1  -5   10.79    0.71
  -3  -1  -5   11.25    0.64
  -4   3  -4   60.10    3.07
  -4   3  -4   57.71    3.43
  -3  -1  -5   11.37    0.64
   3   1   5   13.98    0.79
   4  -3   4   63.33    3.93
  -5   0   0    2.94    0.20
  -5   0   0    3.38    0.22
   5   0   0    2.74    0.27
   5   0   0    2.96    0.19
  -5   0   0    2.90    0.21
   3  -3  -5   -0.09    0.05
  -3   3   5    0.15    0.07
   3  -3  -5    0.00    0.07
  -3   3   5    0.11    0.05
  -3   3   5    0.22    0.07
   1  -5  -4   42.95    2.76
   1  -5  -4   50.59    3.15
  -1   3   6   13.63    0.87
  -1   5   4   46.76    2.77
   1  -3  -6   13.48    0.67
   1  -5  -4   47.41    2.46
   1  -5  -4   46.31    2.81
  -1   5   4   50.78    2.59
  -1   3   6   11.85    0.77
  -1   5   4   54.46    3.15
   1   6   2   12.15    0.79
   1   6   2   11.46    0.71
   3  -4  -4   20.49    1.32
  -1  -6  -2   11.90    0.70
  -3   4   4   21.63    1.10
   1   6   2   11.88    0.66
   3  -4  -4   18.39    1.03
  -1  -6  -2   11.80    0.72
  -1  -6  -2   11.50    0.78
  -3   4   4   22.22    1.32
  -1  -6  -2   12.43    0.63
   3  -4  -4   20.19    1.32
   3  -4  -4   18.36    1.18
  -3   4   4   20.12    1.17
   3  -2   6    0.47    0.10
  -3   2  -6    0.68    0.08
  -3   2  -6    0.89    0.08
  -3  -5   6    2.77    0.20
  -3  -5   6    2.96    0.25
   3   5  -6    2.16    0.25
  -3  -5   6    3.23    0.21
  -5  -1   1   25.73    1.34
  -5  -1   1   22.82    1.49
  -5  -1   1   25.61    1.41
   5   1  -1   30.04    1.34
  -5  -1   2   20.37    1.11
   3   6  -2  126.68    7.43
   3   6  -2  111.98    6.26
  -5  -1   2   20.58    1.00
   5   1  -2   17.55    1.29
  -5  -1   2   20.58    1.05
  -3  -6   2  112.05    6.79
   3   6  -2  123.22    7.64
   5   1  -2   17.54    0.99
  -3  -6   2  115.20    5.97
   1   6  -7    1.09    0.14
  -1  -6   7    1.13    0.14
  -1  -6   7    1.04    0.13
   1   6  -7    1.19    0.12
  -1  -6   7    1.16    0.12
   0   1  -8   10.32    0.69
   0  -1   8   12.22    0.73
   0  -1   8   11.62    0.65
   0   1  -8   10.00    0.56
   0   1  -8    9.50    0.63
   0  -1   8   10.97    0.64
   3  -3   6    3.29    0.26
   2   7  -3   32.98    1.96
  -2  -7   3   29.48    1.57
   3  -3   6    3.46    0.23
   2   7  -3   31.14    2.02
  -3   3  -6    3.30    0.21
  -2  -7   3   29.87    1.79
   2   7  -3   30.39    1.65
  -3   3  -6    3.40    0.24
  -3  -6   4    1.24    0.11
  -5   1   2    1.08    0.14
  -3  -6   4    1.13    0.14
   3   6  -4    1.26    0.10
   3   6  -4    1.06    0.12
  -5   1   2    1.22    0.11
   3   6  -4    1.21    0.17
  -5   1   2    1.28    0.14
   5  -1  -2    1.53    0.18
   5  -1  -2    1.42    0.11
   0  -5  -4    6.18    0.43
   0   5   4    6.64    0.40
   0  -5  -4    5.63    0.39
  -4   5  -1    0.53    0.07
   4  -5   1    0.21    0.06
   0  -5  -4    5.79    0.39
   0   5   4    7.14    0.44
   0  -5  -4    5.86    0.34
   4  -5   1    0.34    0.05
   4  -5   1    0.38    0.07
   0   5   4    6.40    0.36
  -2   4  -7   88.28    4.46
   2  -4   7   90.80    5.71
   2  -4   7   83.22    5.07
  -2   4  -7   89.26    4.99
   3   5   1    1.87    0.20
  -3  -5  -1    1.79    0.14
  -3  -5  -1    1.44    0.17
  -3  -5  -1    1.50    0.15
   3   5   1    1.66    0.14
   2  -7   4    1.88    0.17
   2  -7   4    2.11    0.19
   2   6   1  203.59   11.24
  -1  -7   0    4.22    0.33
   1   7   0    5.25    0.30
  -2  -6  -1  187.74   11.41
   2   6   1  210.69   12.87
  -2  -6  -1  189.50   12.50
   1   7   0    5.16    0.34
   0  -3  -6    4.35    0.30
  -1  -7   0    4.43    0.35
  -2  -6  -1  191.35   11.26
   2   6   1  207.33   10.57
   0  -3  -6    4.88    0.26
  -2   1  -7    0.73    0.07
  -2  -2   8  125.64    8.04
  -2  -2   8  118.69    7.14
   4   4   0   18.97    1.10
  -4  -4   0   21.64    1.17
  -4  -4   0   22.07    1.06
   2  -1   7    0.42    0.08
   2   2  -8  131.87    8.05
  -2  -2   8  120.47    6.28
   2   2  -8  123.56    6.29
   2  -1   7    0.41    0.10
   4   4   0   18.81    1.35
   2  -1   7    0.47    0.07
   0  -7   6    4.09    0.25
   0  -7   6    3.91    0.26
   0  -7   6    3.67    0.28
   0   7  -6    3.24    0.28
  -2  -3   8   10.47    0.67
   2   7  -4    7.46    0.51
  -2  -3   8    8.82    0.59
   2   3  -8    9.24    0.50
   2   7  -4    8.01    0.55
   2   3  -8   10.17    0.67
  -2  -3   8    9.93    0.52
  -2  -7   4    8.82    0.49
  -2  -7   4    8.74    0.43
   2   7  -4    6.95    0.43
   2   7  -4    6.94    0.42
  -3   6  -4   68.16    3.31
   3  -6   4   61.36    3.77
   5  -2   0   12.36    0.69
   3  -6   4   66.39    4.23
  -3   6  -4   65.02    3.71
  -5   2   0   13.39    0.77
  -5   2   0   14.06    0.70
   5  -2   0   12.43    0.89
  -5   2   0   13.85    0.73
   2   7  -2   71.57    4.58
   2   7  -2   72.65    4.72
   2   7  -2   71.19    3.87
  -2  -7   2   75.07    4.20
  -4   5   0  113.09    6.19
   4  -5   0  114.79    5.90
  -4   5  -2    1.51    0.15
   4  -5   2    1.73    0.15
   4  -5   2    1.41    0.15
   4  -5   0  125.40    7.55
   4  -5   0  122.69    6.71
   4  -5   2    1.38    0.13
  -4   5  -2    1.88    0.14
  -4   5   0  106.26    6.60
  -4  -2   6    2.94    0.21
  -4   0  -4    9.17    0.53
  -4  -2   6    3.32    0.21
   4   2  -6    2.70    0.17
   4   2  -6    2.86    0.26
  -4  -2   6    2.84    0.21
  -4  -2   6    3.16    0.25
  -4   0  -4   10.56    0.59
  -4  -1   6   57.33    2.91
  -4  -1   6   57.23    3.73
  -4  -1   6   55.08    3.30
  -4  -1   6   54.85    3.06
   4   1  -6   61.82    3.73
  -5   2   1   42.60    2.24
  -5   2   1   38.87    2.38
  -5   2   1   41.27    2.13
   5  -2  -1   43.88    2.73
   5  -2  -1   42.06    2.12
   5  -1   1   51.74    2.95
   5  -1   1   49.19    2.30
  -5   1  -1   42.86    2.41
  -5   1  -1   39.65    2.57
  -5   1  -1   41.95    2.30
   3  -1   6   31.22    1.98
  -3   0   7    8.43    0.54
  -3   0   7    8.22    0.54
  -3   1  -6   29.37    1.72
  -3   1  -6   31.38    1.54
   3   0  -7    9.25    0.61
   3  -1   6   27.94    1.75
  -3   0   7    9.09    0.61
  -3   1  -6   30.48    1.54
  -3   0   7    9.40    0.48
  -5   0   3   58.25    2.87
  -5   0   3   57.42    3.01
   5   0  -3   54.09    2.86
  -5   0   3   52.73    3.20
   5   0  -3   59.31    3.67
   5   1   0   55.42    2.98
  -5  -1   0   59.66    2.99
  -5  -1   0   60.90    3.13
  -5  -1   0   57.70    3.33
   5   1   0   59.51    3.82
   2  -4  -5   13.99    0.77
  -2   4   5   11.22    0.76
   4   4  -5   71.68    4.28
  -2   4   5   12.12    0.70
  -4  -4   5   64.25    4.27
   4   4  -5   67.33    3.33
  -2   4   5   12.42    0.85
  -4  -4   5   63.49    3.79
  -4  -4   5   61.42    3.34
   2  -4  -5   14.25    0.66
   5   1  -3    0.84    0.09
  -3  -4   7    0.40    0.09
   3  -2  -6   69.40    4.07
  -3  -4   7    0.49    0.07
  -3   2   6   57.97    3.56
  -5  -1   3    0.48    0.07
   5   1  -3    1.08    0.14
  -3   2   6   60.68    3.34
  -5  -1   3    0.64    0.09
  -5  -1   3    0.73    0.08
  -3  -4   7    0.43    0.08
  -3   2   6   62.28    4.07
  -1  -1  -7   22.32    1.09
  -1  -1  -7   23.10    1.36
   1   1   7   19.77    1.24
   1   1   7   22.10    1.40
  -1  -1  -7   20.70    1.22
   1   1   7   19.20    1.23
   2  -6   6    0.59    0.08
   2  -6   6    0.78    0.10
   2  -7   0   23.33    1.24
  -2   7   0   25.45    1.31
  -2   7   0   23.70    1.39
  -2  -4  -4    5.80    0.37
   1  -3   8  123.51    7.43
   3  -6  -1    7.74    0.47
  -2  -4  -4    4.99    0.35
  -2  -4  -4    5.45    0.30
  -3   6   1    7.32    0.42
   2   4   4    5.96    0.35
  -2  -4  -4    4.60    0.33
  -3   6   1    6.50    0.45
   3  -6  -1    8.08    0.39
   1  -3   8  108.83    6.60
  -1   3  -8  111.22    5.80
  -1  -7   6   58.59    2.96
  -1  -7   6   58.37    3.37
   1   7  -6   57.76    3.79
   1   7  -6   56.78    2.96
  -1  -7   6   59.54    3.79
  -5   0  -1   47.79    2.74
   5   0   1   43.80    2.44
   5   0   1   46.59    3.13
  -5   0  -1   51.61    2.57
  -5   0  -1   50.31    2.45
   3  -5  -3   67.44    3.53
   3  -5  -3   75.37    4.50
   3  -5  -3   66.91    4.00
   3  -5  -3   72.46    4.49
  -3   5   3   65.93    3.94
   3  -5  -3   67.44    3.51
  -3   5   3   69.66    3.70
   1  -2   8   55.50    3.33
  -1   2  -8   48.69    2.90
   0  -7  -1   45.38    2.95
  -1   2  -8   52.02    2.59
   0  -7  -1   42.03    2.63
   0   7   1   49.19    2.43
   0  -7  -1   40.83    2.58
   0   7   1   47.78    2.59
   0  -7  -1   44.02    2.31
   0  -7  -1   44.18    2.88
   0   7   1   49.27    2.95
   1  -2   8   47.85    2.95
   1  -7  -1   54.75    3.41
   1  -7  -1   60.54    3.84
   3  -4   6   60.37    3.71
   1  -7  -1   60.17    3.00
  -2  -3  -5   39.45    2.35
  -2  -3  -5   41.19    2.06
  -2  -3  -5   41.48    2.57
  -3  -6   1   67.11    4.20
   3   6  -1   75.22    3.87
  -3   4  -6   55.50    3.24
  -1   7   1   59.78    3.36
  -1   7   1   57.29    3.15
  -3   4  -6   57.78    2.90
   3   6  -1   76.87    4.72
  -2  -3  -5   37.66    2.31
  -1   7   1   61.27    3.84
  -3  -6   1   71.25    3.69
   3  -4   6   54.11    3.29
  -2  -3  -5   40.26    2.06
   2   3   5   42.62    2.64
  -2  -1   8   43.50    2.19
  -2  -1   8   44.42    2.80
  -2  -1   8   38.75    2.49
   2   1  -8   44.92    2.80
  -5   2  -1    4.41    0.27
  -5   2  -1    4.39    0.29
  -1   6  -7  249.45   12.64
   1  -6   7  246.64   14.41
   1  -6   7  251.53   16.18
  -5   2  -1    4.44    0.28
  -2   3   6    3.16    0.24
   2  -3  -6    2.73    0.22
   2  -3  -6    2.88    0.16
  -4   4  -4    1.04    0.13
   4  -4   4    0.88    0.12
  -5  -2   2  150.76    7.70
   0   5  -8  158.17    8.33
  -5  -2   2  139.37    8.20
  -5  -2   2  148.83    7.34
   4  -4   4    1.05    0.12
  -4   4  -4    1.04    0.10
   4  -4   4    1.21    0.13
   5   2  -2  145.47    9.39
   0  -5   8  164.50    9.51
   5   2  -2  139.50    7.34
   0  -5   8  170.96   10.69
   4  -3  -4    8.22    0.49
  -1  -5   8   62.17    3.08
   1   5  -8   57.94    3.08
   1   5  -8   59.25    3.94
   4  -3  -4    8.29    0.56
  -1  -5   8   59.19    3.50
  -1  -5   8   64.34    3.94
  -4   3   4    8.28    0.47
   4  -3  -4    7.87    0.42
  -4   3   4    7.87    0.49
  -2   5   4   30.61    1.52
   2  -5  -4   26.57    1.72
   2  -5  -4   26.46    1.50
   3   6  -5   23.09    1.16
  -3  -6   5   23.33    1.49
  -2  -4   8   19.48    1.32
   2   4  -8   21.36    1.02
  -3  -6   5   21.59    1.32
  -3  -6   5   21.55    1.17
  -2  -4   8   18.39    1.03
   2  -5  -4   30.27    1.92
   3   6  -5   24.22    1.50
  -2   5   4   32.24    1.92
   3   6  -5   21.79    1.21
  -2  -4   8   17.70    1.17
  -2   5   4   31.55    1.59
   2  -5  -4   29.13    1.92
   2   4  -8   22.61    1.33
  -2   5   4   29.31    1.70
  -4  -3   6    2.16    0.18
  -4  -3   6    2.35    0.18
   4   3  -6    2.94    0.16
  -4  -3   6    2.19    0.18
   4   3  -6    3.11    0.24
  -4  -3   6    2.57    0.23
  -1   6   3   38.23    2.01
  -1   6   3   40.81    2.44
   1  -6  -3   38.39    2.44
  -1   2   7   59.07    3.58
   1  -6  -3   37.85    1.91
  -1   2   7   69.91    4.09
   1  -2  -7   63.93    3.18
   1  -6  -3   34.64    2.14
  -1   6   3   39.52    2.15
   1  -6  -3   33.19    2.18
   1  -2  -7   58.29    3.57
   1  -4   8  152.64    8.86
  -1   0   8  117.15    6.88
  -1   0   8  131.29    7.87
   1   0  -8  120.93    6.15
   4   0  -6    6.42    0.44
  -1   4  -8  148.33    7.78
   1   0  -8  116.34    6.88
  -4   0   6    6.53    0.35
  -4   0   6    6.11    0.44
  -4   0   6    5.55    0.37
  -4   0   6    6.16    0.36
   1  -4   8  159.69    9.95
  -1   0   8  120.93    6.99
  -4   0   6    5.61    0.37
   4   3   2   72.03    3.63
  -5   2   2   37.68    1.81
   2   7  -5   21.81    1.38
  -4  -3  -2   66.14    3.93
  -5   1   3   43.63    2.13
   5  -1  -3   42.88    2.73
  -2  -7   5   19.95    1.23
  -4  -3  -2   67.28    3.46
   5  -1  -3   38.81    2.12
  -5   1   3   44.12    2.24
  -5   2   2   37.56    1.90
   4   2   3    1.07    0.13
   2   7  -5   22.38    1.33
  -5   2   2   32.16    2.02
  -2  -7   5   20.98    1.38
  -2  -7   5   19.90    1.08
  -5   1   3   39.21    2.38
   5  -2  -2   32.70    1.80
   5  -2  -2   37.02    2.32
   4   3   2   73.71    4.44
  -4  -2  -3    0.78    0.08
   2   7  -5   20.77    1.08
  -4  -2  -3    0.76    0.09
  -4  -2  -3    0.87    0.09
  -4  -3  -2   61.60    3.87
   2   7  -5   20.26    1.12
  -5  -2   1   10.82    0.59
  -5  -2   1   10.51    0.57
  -5  -2   1   10.91    0.62
   5   2  -1    9.97    0.73
   5   2  -1   10.41    0.56
   1  -7   6   47.68    3.17
  -1   7  -6   50.56    2.48
   1  -7   6   47.72    2.82
   0  -6  -3    1.83    0.15
   4  -5  -1    0.27    0.09
  -4   5   1    0.22    0.07
  -2  -5  -3   20.53    1.06
   2   5   3   21.20    1.11
   2   5   3   20.09    1.19
   4  -5  -1    0.47    0.08
   0   6   3    1.61    0.16
  -4   5   1    0.36    0.07
   0  -6  -3    1.64    0.17
  -2  -5  -3   18.80    1.20
  -2  -5  -3   19.60    1.18
  -2  -5  -3   21.07    1.31
   0  -6  -3    2.31    0.18
  -4   5   1    0.32    0.09
   2   5   3   21.84    1.35
   0   6   3    2.23    0.17
   0   6   3    1.86    0.17
   0  -6  -3    1.88    0.20
  -4   5  -3    5.33    0.32
   4  -5   3    4.50    0.28
  -4   5  -3    5.95    0.30
   4  -5   3    5.08    0.36
   4  -5   3    4.80    0.30
   4  -5   3    4.60    0.32
  -2  -7   1  111.55    6.90
   0  -8   3   38.38    2.44
   0   8  -3   36.47    2.50
  -4   2   5   39.29    1.95
   4  -2  -5   34.08    2.11
   4  -2  -5   33.84    2.38
   0   8  -3   36.81    2.06
   2   7  -1  122.80    7.76
   0  -8   3   40.80    2.50
   0  -8   3   39.60    2.24
  -4   2   5   35.65    2.08
   2   7  -1  118.98    6.36
  -2  -7   1  121.50    7.54
   2   7  -1  123.23    7.54
  -4   2   5   39.08    2.38
   5   2  -3    0.39    0.06
   4   5  -3   64.76    3.32
  -5  -2   3    0.45    0.08
  -4  -5   3   61.06    3.32
   4   5  -3   66.43    3.49
   5   2  -3    0.33    0.12
   4   5  -3   70.54    4.27
  -4  -5   3   64.27    3.77
  -1  -4  -5   65.33    3.81
   1   4   5   65.39    3.76
  -1  -4  -5   66.41    4.18
  -1  -4  -5   65.26    3.75
  -1  -4  -5   63.55    3.35
   1   4   5   70.02    4.29
  -2   5  -7  193.47    9.53
   2  -5   7  180.11   10.86
   2  -5   7  190.63   12.23
  -4   4   3  102.31    5.85
   0   0   8    7.06    0.43
   4  -4  -3  108.21    6.68
   0   0   8    7.08    0.43
   4  -4  -3   96.37    5.22
  -3  -3  -4    1.16    0.13
  -3  -3  -4    1.12    0.12
   0   0  -8    7.05    0.46
  -4   4   3  108.58    5.49
   4  -4  -3  100.15    5.94
   0   0  -8    6.38    0.42
   0   0  -8    7.02    0.37
  -3  -3  -4    1.29    0.14
   3   3   4    1.13    0.14
  -4  -5   2  131.45    6.76
  -4  -5   2  130.96    7.69
   0   2   7    2.08    0.20
   0  -2  -7    2.18    0.18
   4   5  -2  130.11    6.76
   0  -2  -7    2.24    0.14
   4   5  -2  133.77    7.09
   4   5  -2  140.79    8.66
   0   2   7    2.04    0.16
   0   2   7    2.09    0.20
   2  -7   5    1.77    0.17
   2  -7   5    1.98    0.17
  -3  -4  -3   71.72    4.16
   3   4   3   69.23    3.84
  -3  -4  -3   71.60    4.10
  -3  -4  -3   76.44    3.66
   3   4   3   71.57    4.69
   0  -8   4    1.59    0.19
   0  -8   4    1.62    0.16
   0   8  -4    1.67    0.16
   0  -8   4    1.46    0.14
   0   8  -4    1.80    0.16
   0  -8   2    2.08    0.17
  -2   0  -7   57.53    3.07
   0  -8   2    2.03    0.21
  -2   0  -7   57.37    3.43
  -2   0  -7   59.93    3.07
   2   0   7   63.23    3.93
   2   0   7   62.37    3.81
   2   0   7   61.79    3.49
   0   8  -2    1.44    0.16
   2   6  -7   19.69    1.02
  -2  -6   7   18.26    1.03
  -2  -6   7   18.81    1.17
   2   6  -7   21.73    1.32
  -5   3   0  102.25    5.05
  -5   3   0   98.49    5.30
  -5   3   0   91.17    5.65
  -2  -6   7   20.65    1.31
   5  -3   0  109.60    6.47
   5  -3   0   96.75    5.05
  -1   1  -8   39.94    2.42
  -1   1  -8   38.74    1.95
  -1   1  -8   36.78    2.18
   1  -1   8   35.08    2.22
   1  -1   8   40.63    2.50
  -5  -1  -1   22.64    1.22
  -1  -5  -4    4.46    0.33
  -1  -5  -4    4.83    0.32
   5   1   1   23.19    1.50
  -5  -1  -1   21.64    1.30
   1   5   4    4.82    0.33
  -5  -1  -1   23.57    1.17
  -1  -5  -4    4.60    0.27
   1   5   4    5.50    0.29
  -1  -5  -4    4.39    0.31
   5   1   1   21.91    1.16
  -4  -5   4   30.59    1.83
   1  -8   3   21.04    1.20
   4   5  -4   34.56    2.09
   3   0   6   18.65    1.19
   4   5  -4   31.58    1.62
   3   0   6   17.79    0.97
  -3   0  -6   19.30    0.97
   3   0   6   18.36    1.24
  -1   8  -3   18.13    1.20
   1  -8   3   18.12    1.08
   3   0   6   17.59    1.09
  -3   0  -6   20.26    0.97
  -1   8  -3   15.85    0.99
  -4  -5   4   29.30    1.62
  -3   0  -6   18.55    1.08
   4   5  -4   32.08    1.70
  -5  -1   4   54.55    2.91
  -5  -1   4   51.82    3.10
  -5  -1   4   55.82    2.78
   5   1  -4   56.99    3.56
   5   1  -4   53.47    2.77
   5  -1   2   10.84    0.54
   5  -1   2   11.90    0.71
  -5   1  -2    9.53    0.55
  -5   1  -2    9.97    0.57
  -5   1  -2    9.03    0.61
  -2  -2  -6    4.24    0.27
  -2  -2  -6    4.16    0.32
   2   2   6    5.48    0.27
  -1   8  -2   11.89    0.76
  -5   3  -1    9.16    0.57
  -1   8  -2   10.67    0.64
  -5   3  -1   10.14    0.55
  -1  -3  -6    1.40    0.14
  -1  -3  -6    1.51    0.15
  -1  -3  -6    1.33    0.12
   5  -3   1    9.87    0.66
   5  -3   1    9.55    0.51
  -5   3  -1    9.54    0.52
  -1   8  -2   11.98    0.76
  -5   0   4    3.48    0.23
  -4  -4  -1  103.47    6.28
  -5   3   1    1.86    0.17
  -5  -2   0   22.77    1.10
   4   4   1  115.92    7.20
  -4  -4  -1  110.69    5.62
   5   2   0   19.32    1.40
   4   4   1  115.44    5.89
  -5   0   4    3.57    0.23
  -5   3   1    1.78    0.16
  -4  -4  -1  108.67    6.38
   5   2   0   19.43    1.08
  -5   0   4    3.31    0.23
  -5   3   1    1.68    0.16
  -5  -2   0   22.68    1.21
   5  -2   2   38.97    2.40
   5  -2   2   35.51    1.87
  -5   2  -2   35.22    2.09
  -4  -1  -4   75.07    4.64
  -5   2  -2   37.66    1.96
  -5   2  -2   35.77    1.87
  -4  -1  -4   80.58    4.15
   4   1   4   89.72    5.32
   3  -6   5    1.21    0.15
   3  -6   5    1.18    0.14
   4  -2   5   74.49    4.87
  -4   2  -5   76.41    4.26
  -4   2  -5   78.98    3.81
   4  -2   5   73.19    4.32
   4  -2   5   71.59    3.81
   2  -2  -7   13.69    0.76
  -2   2   7   10.82    0.76
  -2   2   7   14.27    0.87
  -2   0   8   19.20    0.97
   2   0  -8   17.81    1.09
  -2   0   8   18.14    1.09
  -2   0   8   20.29    1.26
  -2   0   8   19.10    1.11
  -3   1   7   14.01    0.86
   3   2   5   30.49    2.14
  -3   1   7   14.79    0.98
   3  -1  -7   15.31    0.98
  -3   1   7   14.81    0.87
  -3   1   7   14.22    0.76
  -3  -2  -5   34.63    1.67
  -3  -2  -5   32.96    1.67
  -3  -2  -5   32.13    1.86
  -1   8  -4   35.30    2.57
   1  -8   4   42.39    2.30
   1  -8   4   40.99    2.57
  -1  -7  -1    2.04    0.17
   1   7   1    1.52    0.16
  -1  -7  -1    1.68    0.15
   1   7   1    1.75    0.17
   1   7   1    1.57    0.19
  -1  -7  -1    1.90    0.17
  -1  -7  -1    2.11    0.19
  -4  -5   1   55.43    3.23
   2  -7  -1    1.72    0.18
  -4  -5   1   57.33    2.84
   4   5  -1   54.77    2.84
   4   5  -1   56.71    3.64
   2  -7  -1    1.29    0.12
   4   5  -1   54.74    2.98
   2  -7  -1    1.34    0.12
  -1  -8   3    2.09    0.22
  -1  -8   3    2.06    0.17
   3  -5   6   54.91    3.43
  -3  -6   0   83.85    4.12
  -3  -6   0   79.64    4.60
   3  -5   6   51.97    3.05
   3   6   0   79.14    4.32
  -3  -6   0   82.45    4.68
   3  -5   6   53.00    2.69
   3   6   0   80.48    5.27
  -3   5  -6   52.23    2.69
  -3   5  -6   51.61    3.00
  -3  -5   7   22.30    1.19
   3   5  -7   24.67    1.53
   3   5  -7   23.15    1.18
   1  -5   8    0.74    0.09
  -3  -5   7   22.45    1.52
  -3  -5   7   22.43    1.35
  -1   5  -8    0.53    0.07
   5   0   2    3.45    0.22
   5   2  -4   67.60    3.64
  -2   6   3    9.05    0.51
  -5   0  -2    3.56    0.24
  -5  -2   4   75.06    3.83
   2  -6  -3    9.14    0.58
   5   0   2    3.07    0.29
   5   2  -4   70.88    4.67
  -5   0  -2    4.05    0.25
  -2   6   3    9.22    0.57
  -5   0  -2    3.48    0.23
   2  -6  -3    9.12    0.49
  -5  -2   4   73.34    3.65
  -2   6   3   10.09    0.53
   4  -3   5   23.58    1.41
   4  -3   5   24.02    1.25
  -4   3  -5   25.11    1.39
   4  -3   5   23.19    1.59
  -4   3  -5   24.77    1.25
   3  -7   2   19.88    1.19
  -3   7  -2   19.87    1.09
  -3   7  -2   17.51    1.16
  -3   7  -2   19.80    1.05
   3  -7   2   19.77    1.04
   3  -7   2   23.16    1.32
   3  -7   2   21.24    1.05
   5  -2  -3  120.50    7.41
  -4  -4   6   18.37    0.92
  -1  -8   4   44.82    2.80
  -5   2   3  117.18    6.08
  -4  -4   6   18.09    1.17
  -5   2   3  105.27    6.48
  -1  -8   4   40.74    2.19
  -4  -4   6   18.23    1.02
   5  -2  -3  113.16    5.79
  -1  -8   4   41.49    2.72
   4   4  -6   15.63    0.90
  -1  -8   4   40.92    2.50
   1   8  -4   45.41    2.80
   1   8  -4   44.41    2.30
  -4  -4   6   17.87    0.95
  -5   2   3  115.46    5.79
   4   4  -6   16.60    1.17
   2   5  -8    0.03    0.10
  -2  -5   8   -0.12    0.08
  -2  -5   8   -0.05    0.06
   2   5  -8    0.03    0.05
  -2  -5   8   -0.07    0.06
  -4   1   6  116.09    5.73
  -4   1   6  113.81    6.02
  -4   1   6  104.47    6.42
   4  -1  -6  119.50    7.34
  -4   1   6  111.89    7.34
   0  -8   5   23.13    1.40
   0  -8   5   23.39    1.22
  -3   6   2   10.46    0.62
  -3   6   2   10.11    0.58
   3  -6  -2   10.38    0.64
   0   8  -5   26.94    1.57
  -3   6   2   10.91    0.59
   0  -8   5   21.27    1.51
   3  -6  -2   10.56    0.57
   3  -6  -2   10.45    0.55
   0  -8   5   24.53    1.56
   4  -1   5   27.98    1.74
   4  -1   5   27.50    1.35
   4  -1   5   27.86    1.53
  -4   1  -5   23.40    1.51
  -4   1  -5   24.78    1.35
   0  -8   1  117.88    6.99
   3   5   2  115.54    6.10
  -3  -5  -2  111.74    6.62
  -3  -5  -2  118.07    5.82
   3   5   2  118.93    7.45
   0   8  -1  115.66    6.87
   0  -8   1  117.73    6.87
   0  -8   1  130.07    6.14
   0   8  -1  122.56    7.85
   0  -8   1  126.39    7.64
  -3  -5  -2  109.89    6.51
   0   8  -1  117.74    6.44
   3   6  -6    5.82    0.31
   3   6  -6    6.30    0.41
  -3  -6   6    4.49    0.31
  -3  -6   6    5.04    0.39
  -3  -6   6    4.24    0.34
   3   6  -6    5.62    0.30
   0  -7   7   34.07    2.01
   0  -7   7   35.70    2.26
   0   7  -7   34.42    2.26
   0   7  -7   33.84    1.76
   2   7  -6   79.49    4.18
  -5  -3   2   49.49    2.76
  -2  -7   6   85.40    5.36
  -5  -3   2   54.61    2.48
   5   3  -2   46.03    3.17
   5   3  -2   43.92    2.47
   2   7  -6   84.32    5.36
  -2  -7   6   83.64    4.76
  -2  -7   6   78.11    4.18
   2   7  -6   83.79    5.20
  -3   7  -1    3.17    0.22
   3  -7   1    3.60    0.27
  -3   7  -1    3.10    0.24
   3  -7   1    3.18    0.20
   3  -7   1    3.27    0.23
   3  -7   1    3.14    0.22
  -3   7  -1    3.41    0.23
  -3   7  -1    3.11    0.23
   1   8  -2   11.22    0.67
  -1  -8   2   13.97    0.79
  -3   7  -3   21.73    1.35
   3  -7   3   23.97    1.21
   1   8  -2   11.22    0.81
   3  -7   3   24.72    1.54
  -3   7  -3   23.01    1.27
   3  -7   3   24.60    1.38
   3  -7   3   23.57    1.22
   2   6   2    9.77    0.59
  -1   8  -1    5.55    0.36
   1  -8   1    6.04    0.34
  -2  -6  -2    9.72    0.64
   2   6   2   11.26    0.54
  -2  -6  -2    8.73    0.59
  -1   8  -1    5.90    0.38
   1  -8   1    5.34    0.43
  -1   8  -1    6.47    0.41
  -2  -6  -2    8.44    0.57
  -1   8  -1    6.53    0.41
  -5  -3   3    0.18    0.08
   5   3  -3   -0.01    0.11
   5   3  -3    0.10    0.05
  -5  -3   3    0.18    0.07
   4  -5  -2   43.97    2.98
  -4   5   2   52.70    2.98
  -4   5  -4  125.87    6.16
  -4   5  -4  117.47    6.89
   4  -5   4  123.33    7.87
   4  -5   4  121.00    6.16
  -4   5   2   50.88    2.35
   4  -5  -2   40.56    2.33
   4  -5  -2   45.42    2.98
  -4   5   2   47.67    2.62
  -4   5   2   49.59    2.46
   4  -5   4  119.73    6.99
   4  -5  -2   41.28    2.35
   4  -5  -2   41.28    2.66
  -5   1   4    8.96    0.48
   4   5  -5    1.26    0.17
   5  -1  -4    7.90    0.43
   4   5  -5    1.47    0.14
  -5   1   4    8.25    0.50
  -4  -5   5    1.49    0.13
  -5   1   4    8.41    0.46
  -4  -5   5    1.33    0.14
   5  -1  -4    8.08    0.58
   4   5  -5    1.18    0.12
  -5   3  -2   25.13    1.38
  -5   3  -2   24.71    1.32
   5  -3   2   27.85    1.32
   5  -3   2   28.04    1.69
   5  -3   2   24.78    1.31
  -5   3  -2   23.17    1.47
  -3  -2   8    0.53    0.08
  -3  -2   8    0.49    0.07
  -3  -2   8    0.56    0.11
   2   7   0   68.70    3.53
   1   6   3    3.99    0.27
  -1  -6  -3    4.39    0.31
  -2  -7   0   63.71    3.76
  -2  -7   0   66.34    3.83
  -1  -6  -3    4.40    0.30
  -2  -7   0   62.95    4.19
  -1  -6  -3    4.72    0.25
   2   7   0   66.75    3.77
   2   7   0   68.93    4.31
  -1  -6  -3    4.77    0.28
   1   6   3    3.61    0.31
   1   6   3    3.56    0.30
   5  -3  -2    4.49    0.27
   0  -6   8    0.86    0.10
   0   6  -8    0.69    0.08
  -5   3   2    5.04    0.30
   5  -3  -2    5.03    0.36
  -5   3   2    4.63    0.31
   0  -6   8    0.85    0.12
  -5   3   2    4.98    0.29
   1   7  -7   36.32    1.85
  -1  -7   7   36.48    2.37
  -1  -7   7   35.24    1.85
  -1  -7   7   36.52    2.11
   1   7  -7   36.55    2.37
   3   3  -8   83.97    4.52
  -3  -3   8   85.61    5.14
  -3  -3   8   92.20    4.52
   3   3  -8   91.48    5.79
  -3  -3   8   92.17    5.79
  -1  -6   8   55.11    2.92
   1   6  -8   60.24    3.74
  -1  -6   8   57.78    3.74
   1   6  -8   58.62    2.92
  -1  -6   8   55.20    3.32
  -5  -3   1   61.42    3.07
   5   3  -1   61.20    3.21
   5   3  -1   60.59    3.06
  -5  -3   1   59.55    3.42
   5   3  -1   58.44    3.93
  -3   4   5   97.28    5.11
  -3   4   5  102.15    5.35
   3  -4  -5  100.80    5.80
  -3   4   5  103.87    6.52
   3  -4  -5  108.36    6.52
  -3   4   5   92.92    5.71
   3  -4  -5   98.68    5.10
   1  -7  -2    7.43    0.41
   1  -7  -2    6.68    0.36
  -1   7   2    7.23    0.42
  -1   7   2    6.12    0.44
   1  -7  -2    6.39    0.44
   1  -7  -2    6.68    0.43
  -1   7   2    6.08    0.39
   1   8  -5   41.79    2.16
   1   8  -5   41.33    2.63
  -1  -8   5   39.71    2.55
   1   8  -5   39.34    2.06
   1  -1  -8    3.11    0.25
  -1   1   8    3.52    0.23
  -1  -8   5   40.52    2.63
  -1   1   8    3.96    0.26
  -1  -8   5   39.13    2.06
  -1   1   8    3.73    0.26
  -1  -8   5   40.58    2.35
  -1   1   8    3.82    0.29
   1   0   8    0.29    0.07
  -1   8  -5    0.28    0.07
   1   0   8    0.28    0.09
   1   0   8    0.24    0.06
  -1   0  -8    0.11    0.06
   1  -8   5    0.09    0.07
  -1   0  -8    0.08    0.06
   1  -8   5    0.02    0.07
  -1   0  -8    0.06    0.05
  -4   4  -5    3.23    0.22
   4  -4   5    2.95    0.26
   4  -4   5    3.14    0.21
  -4   4  -5    3.21    0.23
   4  -4   5    3.36    0.22
  -1  -2  -7   12.48    0.64
  -1  -2  -7   11.85    0.63
  -4   6  -1   11.22    0.69
   1   2   7   13.00    0.64
  -1  -3   9   12.89    0.85
   4  -6   1   12.07    0.63
  -1  -2  -7   12.44    0.79
   4  -6   1   11.86    0.77
  -1  -3   9   11.65    0.76
  -4   6  -1   11.95    0.65
   4  -6   1   12.13    0.70
  -1  -2  -7   10.83    0.71
  -4   6  -1   11.11    0.63
   4  -6   1   11.35    0.61
   1   3  -9   13.14    0.65
   0   7   2   92.66    6.06
   0  -7  -2   97.56    4.75
   0   7   2   84.27    5.32
   0  -7  -2  103.00    5.92
   0  -7  -2   95.20    5.40
   0  -7  -2   90.02    5.31
   0   7   2   92.40    4.98
  -4  -2   7    7.96    0.57
  -4  -2   7    8.10    0.45
  -4  -2   7    7.55    0.50
   4   2  -7    8.83    0.42
  -4  -2   7    7.58    0.47
   4   2  -7    9.16    0.58
   4  -6   2   51.25    2.72
   4  -6   2   51.65    3.08
  -4   6  -2   57.50    2.72
  -4   6  -2   57.15    2.85
  -4   6  -2   55.17    3.04
   4  -6   2   48.51    2.71
   4  -6   2   52.37    3.46
   5   2   1   33.08    2.18
   5   2   1   32.43    1.69
  -3  -1   8    7.39    0.48
  -3  -1   8    7.90    0.49
  -3  -1   8    8.13    0.43
  -5  -2  -1   33.92    1.70
  -3  -1   8    8.03    0.55
  -5  -2  -1   32.55    1.89
   5   2   1   33.51    1.77
   3   1  -8    7.92    0.47
  -3   3   6   36.63    2.02
  -3   3   6   37.94    2.57
   3  -3  -6   41.06    2.00
  -3   3   6   37.44    2.11
   3  -3  -6   44.10    2.57
   3  -3  -6   42.16    2.29
  -3   3   6   36.28    2.26
   2  -6   7    4.73    0.36
  -2   6  -7    5.05    0.29
   2  -6   7    4.80    0.33
  -5  -1  -2    0.80    0.10
   5   3  -4   25.43    1.66
  -1   4   6    9.45    0.61
   5   1   2    0.90    0.12
   1  -4  -6   10.12    0.61
  -5  -1  -2    0.57    0.08
  -1   4   6   10.47    0.55
  -1   4   6   10.96    0.68
   1  -4  -6    9.55    0.52
   2  -7   6  119.55    6.89
   5   3  -4   23.73    1.28
  -5  -3   4   25.38    1.29
  -5  -3   4   25.24    1.35
  -1   4   6   10.12    0.54
   5   1   2    0.75    0.08
   1  -4  -6    8.99    0.59
   2  -7   6  119.44    7.74
   0   3  -9   38.70    2.45
   0  -3   9   41.14    2.54
   1   2  -9  145.63    7.61
   0  -3   9   38.32    2.25
  -1  -2   9  154.90    9.74
   0   3  -9   36.71    1.97
  -2   3  -8    1.72    0.15
   1  -5  -5    0.68    0.09
  -2   3  -8    1.39    0.13
  -1   5   5    0.72    0.08
   2  -3   8    1.49    0.14
   2  -3   8    1.28    0.13
   3  -7   0   29.06    1.84
  -3   7   0   33.61    1.69
   1  -5  -5    0.76    0.07
   2  -3   8    1.64    0.19
   1  -5  -5    0.80    0.10
   3  -7   0   30.40    1.60
  -1   5   5    0.58    0.08
  -3   7   0   32.89    1.62
  -3   7   0   31.54    1.80
   3  -7   0   30.90    1.62
   2  -3   8    1.76    0.13
  -1   5   5    0.93    0.12
  -1   5   5    0.48    0.10
  -4  -1   7   39.02    2.57
  -4  -1   7   37.66    2.23
  -4  -1   7   38.75    2.10
  -4  -1   7   38.61    2.27
  -4  -1   7   38.63    2.00
   4   1  -7   42.55    2.57
  -4  -5   0    8.92    0.53
   4   5   0    9.41    0.50
  -4  -5   0    8.64    0.49
  -4  -5   0    8.60    0.56
   4   5   0    9.16    0.63
   0  -1  -8   59.70    2.80
   0   1   8   57.89    3.59
   3  -7   4   79.92    4.44
   0   1   8   53.69    2.80
  -3   5   4    2.96    0.26
  -5  -1   5   21.70    1.13
   0  -1  -8   56.43    3.48
  -3   5   4    2.74    0.25
   3  -7   4   82.28    4.99
   3  -5  -4    4.02    0.26
   5   1  -5   22.30    1.45
   3  -7   4   80.59    3.91
   5   1  -5   21.54    1.11
  -3   5   4    3.45    0.24
  -3   5   4    3.38    0.26
  -3   7  -4   70.92    4.37
   3  -5  -4    4.29    0.27
   0   1   8   51.71    3.14
  -5  -1   5   22.37    1.18
   0   1   8   51.56    3.19
   3  -5  -4    3.78    0.20
   3  -5  -4    3.92    0.27
   0  -1  -8   54.26    3.13
  -3   7  -4   70.94    3.90
  -5  -1   5   20.93    1.25
   2  -8   3    1.49    0.13
   2  -8   3    1.28    0.13
  -5   4   0    5.61    0.39
   4   0   5   55.63    2.91
   5  -4   0    6.58    0.36
   2  -8   3    1.39    0.14
   5  -4   0    6.93    0.45
   5  -4   0    6.03    0.34
  -4   0  -5   56.97    3.25
   4   0   5   58.19    3.72
  -5   4   0    6.03    0.37
   4   0   5   54.87    3.29
  -5   4   0    6.53    0.36
   1  -7   7   11.69    0.71
   1  -7   7   11.81    0.79
  -4   0  -5   59.64    2.91
  -3   3  -7  120.56    6.67
   3  -3   7  115.27    7.63
   3  -3   7  114.63    5.97
  -3   3  -7  125.17    5.96
   3  -3   7  112.81    6.78
  -3   3  -7  117.37    5.96
   2  -8   2    2.88    0.18
   2  -8   2    3.12    0.24
  -2   8  -2    2.47    0.20
  -2   8  -2    2.56    0.20
  -2   8  -2    2.74    0.21
   2  -8   2    3.11    0.20
  -2   8  -2    2.58    0.21
   3   1   6   66.39    4.08
   3   1   6   64.63    3.19
   5  -2   3   15.84    0.80
   3   7  -3   76.39    4.79
   5  -4   1    1.88    0.18
  -5   4  -1    2.51    0.18
   5  -4   1    1.85    0.15
   5  -2   3   16.44    1.02
  -5   2  -3   13.68    0.80
  -3  -1  -6   56.25    3.56
  -3  -7   3   75.83    3.85
   5  -2   3   14.80    0.79
  -3  -1  -6   63.39    3.18
  -5   4  -1    2.49    0.17
  -5   4  -1    1.88    0.18
   3   7  -3   72.47    4.04
  -3  -7   3   75.11    4.38
   5  -4   1    2.42    0.20
  -3  -1  -6   62.36    3.18
   3   7  -3   79.25    4.93
  -2  -1  -7    5.29    0.30
  -2  -1  -7    4.90    0.33
   2   1   7    4.91    0.34
  -2  -1  -7    5.68    0.30
   2   1   7    5.26    0.30
   2   1   7    5.28    0.36
   2   1   7    5.28    0.39
  -1  -4   9  125.00    7.69
   1   4  -9  137.43    6.76
  -1  -4   9  138.24    8.66
   5  -1   3   29.26    1.48
  -1  -8   1   14.66    0.92
   1   8  -1   15.69    0.82
   5  -1   3   30.74    1.90
  -1  -8   1   13.25    0.97
   1   8  -1   16.10    0.99
  -5   1  -3   27.20    1.48
  -5   1  -3   26.80    1.65
   5  -1   3   29.96    1.48
   4   3  -7   54.92    3.51
  -4  -3   7   50.86    3.10
   4   3  -7   53.91    2.73
  -4  -3   7   56.01    3.51
  -4  -3   7   53.67    2.87
  -4  -3   7   52.87    2.74
  -3   2  -7    1.02    0.11
   3  -2   7    1.59    0.14
  -3   2  -7    1.39    0.15
   3   4  -8    6.62    0.47
  -3   2  -7    1.52    0.15
   3   4  -8    6.26    0.34
  -3  -4   8    6.45    0.41
  -3  -4   8    6.29    0.37
   3  -2   7    1.48    0.15
  -3  -4   8    6.48    0.46
   3  -2   7    1.50    0.17
   4  -6   0    1.71    0.14
   4  -6   0    1.65    0.17
   4  -6   0    1.28    0.15
   4  -6   0    1.22    0.12
   3   7  -4    1.80    0.14
  -4   3   5  134.17    8.07
   4  -3  -5  138.91    8.21
  -3  -7   4    1.41    0.13
  -4   3   5  144.87    7.57
  -2   2  -8   89.72    5.57
  -4   3   5  135.63    7.22
   2  -2   8  104.51    6.38
   3   7  -4    1.89    0.15
   4  -3  -5  154.07    9.56
  -3  -7   4    1.63    0.18
   2  -2   8  102.00    4.99
   3   7  -4    1.53    0.19
  -2   2  -8   90.42    4.98
   4  -3  -5  139.04    7.21
   3   7  -4    1.72    0.17
   2  -2   8   94.92    5.67
  -4   3   5  151.20    9.22
   2  -2   8  108.12    6.20
  -4  -3  -3  132.92    6.70
   4   3   3  136.09    8.59
  -4  -3  -3  129.04    7.62
   4   3   3  136.07    7.03
  -4  -3  -3  127.57    7.52
   0   2  -9  127.61    7.62
   0   2  -9  134.53    6.80
   0   2  -9  138.79    8.49
   0  -2   9  143.02    8.71
   0  -2   9  127.83    7.74
   0   4  -9    0.27    0.05
   0  -4   9    0.00    0.07
   0  -4   9    0.24    0.10
   5   2  -5    5.22    0.27
  -5  -2   5    4.54    0.30
  -5  -2   5    4.51    0.30
   5   2  -5    4.89    0.38
   0  -5  -5   16.82    1.05
   0   5   5   19.73    0.97
   0  -4  -6    4.02    0.31
   0   5   5   19.16    0.92
   0   4   6    5.14    0.28
   0  -4  -6    3.88    0.25
   0  -4  -6    4.09    0.29
   0  -5  -5   15.19    1.03
   0  -4  -6    3.77    0.32
   0   4   6    5.06    0.27
   0  -5  -5   17.40    1.14
   0   4   6    5.64    0.32
   0   5   5   18.76    1.04
   0  -5  -5   16.93    0.91
  -4   4   4   36.33    2.16
   4  -4  -4   37.17    1.94
   4  -4  -4   35.95    2.19
  -4   4   4   38.64    2.03
   4  -4  -4   38.27    1.92
  -4   4   4   37.53    1.94
   4  -4  -4   40.88    2.47
   2  -4   8    6.35    0.41
   2  -4   8    6.09    0.35
   2  -4   8    5.79    0.45
  -2   4  -8    6.78    0.39
   2  -4   8    6.00    0.40
  -2   4  -8    6.34    0.35
  -5   0   5   21.44    1.09
   5   0  -5   20.23    1.07
   5   0  -5   21.86    1.40
  -5   0   5   20.40    1.21
  -5   0   5   21.40    1.15
   0   8  -6    3.57    0.29
   0  -8   6    3.46    0.26
   0  -8   6    4.77    0.29
   0  -8   6    3.82    0.29
   0   8  -6    4.37    0.25
  -4   6  -3   26.88    1.47
   4  -6   3   27.08    1.59
   4  -6   3   28.54    1.41
   4  -6   3   27.79    1.40
   0  -8   0    0.61    0.12
   0  -8   0    0.78    0.10
   0  -8   0    0.61    0.08
  -4   6  -3   24.97    1.57
   0   8   0    0.34    0.09
   4  -6   3   28.54    1.79
   0  -8   0    0.78    0.08
  -4   6  -3   27.49    1.40
   5   3   0  121.27    7.69
  -5  -3   0  115.37    6.71
   5   3   0  117.91    6.29
   5   3   0  116.49    6.00
  -5  -3   0  120.92    6.00
  -1   8   0    9.35    0.64
  -1   8   0    8.65    0.55
  -1   8   0    9.99    0.59
  -1   8   0    9.64    0.65
   1  -8   0   10.89    0.53
   1  -8   0   10.54    0.63
  -2   1   8    3.76    0.26
   1  -6   8    3.85    0.32
  -1   6  -8    4.74    0.25
   1  -6   8    4.08    0.29
  -2   1   8    3.34    0.28
   2  -1  -8    3.83    0.24
  -2   1   8    3.46    0.21
  -2   1   8    3.47    0.26
  -2   1   8    3.01    0.23
   5  -4  -1    4.65    0.37
  -3  -7   2    0.54    0.08
   3   7  -2    0.73    0.08
   5  -4  -1    4.16    0.30
  -5   4   1    5.42    0.32
  -5   4   1    5.85    0.31
   5  -4  -1    4.49    0.28
  -5   4   1    5.73    0.33
  -5   4   1    5.99    0.32
   3   7  -2    0.70    0.13
  -3  -7   2    0.61    0.11
   3   7  -2    0.77    0.08
  -2   8  -4  102.66    5.30
   2  -8   4  101.22    6.45
   2  -8   4   98.56    5.74
  -2   8  -4   95.65    5.64
  -3   4  -7    1.08    0.12
  -4  -2  -4   77.42    4.50
  -4  -2  -4   79.10    4.03
   3  -4   7    0.62    0.08
  -4  -2  -4   78.54    4.57
   4   2   4   82.13    5.16
  -3   4  -7    0.95    0.09
  -3   4  -7    1.04    0.10
   3  -4   7    0.63    0.11
   3  -4   7    0.48    0.09
  -4  -4  -2   -0.04    0.06
  -4  -4  -2    0.05    0.07
   4   4   2   -0.02    0.05
   4   4   2    0.06    0.09
  -4  -4  -2    0.05    0.07
   5  -3   3    5.27    0.40
   5  -3   3    5.08    0.32
  -5   3  -3    5.72    0.33
   5  -3   3    5.50    0.31
  -5   3  -3    6.07    0.35
  -2   8  -1    0.31    0.09
  -1   3   7   12.79    0.82
   2  -8   1    0.32    0.08
  -1   3   7   14.62    0.93
  -1   3   7   12.80    0.73
  -5   2   4   14.14    0.83
   5  -2  -4   14.01    0.95
   1  -3  -7   14.17    0.82
   2  -8   1    0.32    0.06
   2  -8   1    0.32    0.04
  -3  -6  -1    1.99    0.16
  -2   8  -1    0.12    0.07
  -2   8  -1    0.21    0.04
  -3  -6  -1    1.97    0.16
  -5   2   4   14.88    0.79
  -5   2   4   15.26    0.75
  -3  -6  -1    1.96    0.20
  -2   8  -1    0.17    0.07
  -2   8  -1    0.25    0.04
   5  -2  -4   12.94    0.73
   1  -3  -7   15.16    0.72
   5  -4   2   56.82    2.88
  -5   4  -2   57.30    2.88
   5  -4   2   55.47    3.68
   5  -4   2   54.16    2.87
  -5   4  -2   55.84    3.22
  -5   4  -2   59.61    3.02
  -5   3   3    6.70    0.42
  -5   3   3    7.03    0.40
  -5   3   3    6.39    0.44
  -5   3   3    6.77    0.41
   5  -3  -3    8.83    0.38
  -1   6   4    5.55    0.34
   3  -6   6  172.32    9.92
  -3   6  -6  165.11    9.76
   3  -6   6  169.66    8.75
   3  -6   6  180.37   11.21
  -1   6   4    5.29    0.30
  -1   6   4    4.89    0.33
  -3   6  -6  174.66    8.73
   1  -6  -4    3.73    0.33
  -1   6   4    5.24    0.30
   1  -6  -4    4.09    0.27
  -2  -3   9   53.56    3.47
  -2   7   2   18.01    1.05
   2  -7  -2   22.82    1.04
  -2   7   2   18.64    1.17
   2  -7  -2   22.98    1.20
  -4  -5   6   38.18    2.34
   2   3  -9   54.44    2.69
  -4  -5   6   36.14    1.83
   4   5  -6   35.94    2.34
  -2  -3   9   48.83    3.07
   2   3  -9   56.70    3.47
  -2   7   2   18.54    1.10
   4   5  -6   33.28    1.91
  -2  -3   9   51.95    2.70
   4   5  -6   33.78    1.82
  -4  -5   6   36.64    2.07
  -1  -1   9    4.32    0.31
  -1  -1   9    4.07    0.28
  -1  -1   9    3.72    0.28
  -4   0   7    7.35    0.44
  -5   0  -3   53.42    2.67
  -4   0   7    7.21    0.43
  -4   0   7    6.58    0.50
  -4   0   7    6.89    0.39
   5   0   3   51.97    3.42
  -5   0  -3   51.76    2.98
  -4   0   7    7.02    0.41
   2   4   5    1.67    0.18
  -2  -4  -5    1.74    0.14
  -2  -4  -5    2.08    0.16
  -2  -4  -5    1.78    0.14
   2   4   5    1.25    0.16
   2  -4  -6  124.47    5.97
  -2   4   6  113.77    5.97
   2   4   5    1.29    0.15
  -2  -4  -5    1.56    0.16
   2  -4  -6  126.71    6.78
  -2   4   6  116.87    6.26
  -2   4   6  108.43    6.68
  -2   4   6  117.84    7.62
  -2  -4  -5    2.08    0.16
   2  -4  -6  115.29    6.67
   2   4   5    1.68    0.15
  -2  -6   8   23.48    1.48
  -2  -6   8   22.96    1.30
   2   6  -8   28.84    1.68
  -2  -6   8   25.01    1.67
   2   6  -8   26.41    1.30
  -3   2   7    3.08    0.19
   3   7  -5   84.41    4.29
  -3   2   7    2.59    0.24
  -4   2   6   13.37    0.75
   3   7  -5   91.64    5.33
   1   8  -6   18.77    1.02
  -3   2   7    3.07    0.20
  -4   2   6   13.78    0.71
  -3  -7   5   79.55    4.29
  -1  -8   6   19.28    1.02
   3   7  -5   82.06    4.50
   3   7  -5   90.64    5.50
  -1  -8   6   20.05    1.16
  -4   2   6   13.09    0.91
   1   8  -6   19.33    1.30
  -1  -8   6   20.69    1.30
  -3  -7   5   79.57    4.88
   3  -2  -7    3.18    0.26
   4  -2  -6   15.09    0.92
  -4   2   6   12.71    0.80
  -3   2   7    2.83    0.24
  -3   2   7    2.62    0.22
  -3  -7   5   83.96    5.50
   3  -1   7   71.45    4.26
  -2   5   5   25.11    1.36
   2  -5  -5   27.22    1.48
   2  -5  -5   25.15    1.46
  -2   5   5   24.58    1.31
  -2   5   5   25.63    1.65
   3  -1   7   76.18    4.65
  -2   5   5   24.01    1.46
  -3   1  -7   74.46    3.75
  -3   1  -7   70.10    4.19
  -3   1  -7   75.41    3.75
   3  -1   7   73.77    3.75
   3  -1   7   74.68    4.80
  -3   0   8    0.18    0.06
  -2  -2   9    1.60    0.17
   2   8  -3    8.22    0.52
   2   8  -3    8.16    0.45
  -3   0   8    0.15    0.09
   3   0  -8    0.20    0.10
  -2  -2   9    1.71    0.15
  -3   0   8    0.23    0.07
   2   2  -9    1.68    0.18
  -2  -2   9    1.65    0.18
  -2  -8   3    6.65    0.43
  -3   0   8    0.25    0.08
   2   8  -3    8.41    0.56
   2   8  -3    8.06    0.44
   3   0  -8    0.22    0.06
   2   2  -9    1.51    0.11
  -2  -7   7   17.06    1.07
   2   7  -7   14.59    0.83
  -2  -7   7   16.20    0.84
  -2  -8   4  118.40    6.93
  -2  -8   4  120.33    6.09
  -2  -7   7   16.68    0.95
   2   8  -4  123.96    7.58
   2   7  -7   15.92    1.02
   2   8  -4  117.69    6.39
   2   8  -4  124.42    7.80
   2   8  -4  116.35    6.10
   2   7  -7   15.41    1.07
   4   6  -3    2.59    0.18
   4   6  -3    2.70    0.19
   4   6  -3    2.48    0.26
   3   6  -7   46.31    2.47
  -3  -6   7   49.33    2.82
   3   6  -7   49.59    3.18
  -4  -6   3    2.45    0.20
  -3  -6   7   52.28    3.18
   3   6  -7   45.96    2.59
  -3  -6   7   48.24    2.48
  -4  -6   3    2.40    0.19
   0  -6  -4   80.84    4.10
   0   6   4   76.62    4.59
   0  -6  -4   72.23    4.59
   0   6   4   78.98    4.30
   0   6   4   87.77    5.24
   0   6   4   80.77    4.11
   0  -6  -4   85.69    5.11
   0  -6  -4   83.05    4.67
   2  -1   8   12.23    0.81
   2   5   4  133.45    6.76
   2  -1   8   12.87    0.77
  -2   1  -8   10.88    0.69
   2  -1   8   11.81    0.63
   2  -1   8   12.12    0.72
  -2  -5  -4  124.37    7.32
  -2  -5  -4  125.61    6.44
  -2   1  -8   11.24    0.63
   2   5   4  124.38    7.22
   2   5   4  132.90    8.24
  -2  -5  -4  126.64    8.02
  -2  -5  -4  122.32    7.21
   0   3   7   27.03    1.42
   0   3   7   29.05    1.82
   0  -3  -7   26.17    1.76
   0  -3  -7   27.89    1.59
   0   3   7   27.93    1.60
   0  -3  -7   27.78    1.41
  -1  -7  -2  100.05    4.86
   1   7   2   97.31    5.10
  -1  -7  -2  101.54    5.53
  -1  -7  -2   93.70    6.05
   1   5  -9    0.82    0.08
   1   7   2   99.54    6.21
  -1  -5   9    1.20    0.11
   1   7   2   88.51    5.44
  -1  -7  -2   89.97    5.44
  -1  -5   9    1.13    0.15
  -1  -5   9    0.93    0.11
  -1   8  -6   18.16    0.98
   1  -8   6   19.76    1.25
   1  -8   6   18.74    1.12
   5   4  -3  113.02    5.91
  -5  -3   5   54.01    2.91
   5   3  -5   55.66    3.56
   5   4  -3  122.30    7.57
  -5  -4   3  118.10    5.91
  -5  -3   5   54.87    2.78
   5   3  -5   53.31    2.77
   5   4  -3  112.63    6.19
   0   1  -9   47.37    2.98
   0   1  -9   48.13    2.40
  -4  -4   7    1.57    0.17
   4  -5  -3    6.70    0.44
   4  -5  -3    7.14    0.37
  -4   5  -5   33.58    1.70
  -4   5   3    5.76    0.41
   0  -1   9   49.58    3.08
   4   4  -7    1.72    0.13
   0  -1   9   47.04    2.74
   0  -1   9   46.41    2.69
  -4   5   3    5.93    0.40
   4   4  -7    1.83    0.21
   0   1  -9   44.59    2.68
   4  -5  -3    7.87    0.47
   4  -5  -3    7.66    0.47
   4  -5  -3    7.04    0.40
  -4   5  -5   30.97    1.90
   0  -1   9   46.74    2.40
   4  -5   5   34.43    2.17
  -4  -4   7    1.80    0.16
  -4  -4   7    1.81    0.20
   4  -5   5   32.59    1.92
  -4  -4   7    1.43    0.16
   4  -5   5   34.17    1.70
   0  -5   9    4.54    0.32
   0  -5   9    3.79    0.29
  -4   6   1   14.13    0.78
   4   6  -4   88.22    4.71
   4   6  -4   86.33    4.50
  -4   6   1   14.79    0.75
  -4  -6   4   86.82    5.11
  -4  -6   4   84.86    4.50
   4   6  -4   96.75    5.76
  -4   6   1   15.35    0.93
   4  -6  -1   13.53    0.73
   5   4  -2   16.26    0.92
   4  -6  -1   13.02    0.85
  -4   6   1   15.02    0.83
   5   4  -2   16.34    0.88
  -5  -4   2   17.89    0.89
   4  -6  -1   13.66    0.75
  -5  -4   2   17.21    0.98
   4  -6  -1   13.90    0.92
   4  -6  -1   13.43    0.92
   5   4  -2   16.80    1.14
  -3   6   3   36.59    2.00
  -3   6   3   35.88    1.92
  -2  -4   9   45.67    3.05
   2   4  -9   49.84    3.06
   2   4  -9   49.49    2.38
  -2  -4   9   44.37    2.38
   3  -6  -3   38.05    1.90
   3  -6  -3   38.36    1.92
  -3   6   3   36.15    2.14
   3  -6  -3   38.79    2.17
  -2  -4   9   44.25    2.71
  -3  -4  -4   49.40    2.41
  -3  -4  -4   46.34    2.41
  -3  -4  -4   47.54    2.70
  -3  -4  -4   47.41    2.74
   3   4   4   47.51    3.09
   3   4   4   45.96    2.53
  -2  -7  -1   11.58    0.66
  -2  -7  -1   10.03    0.63
  -2  -7  -1   11.37    0.71
   2   7   1   11.02    0.73
   2   7   1    9.95    0.60
  -2  -7  -1   11.79    0.57
   2   7   1    9.21    0.64
   3  -7  -1    4.04    0.24
  -3   7   1    2.74    0.23
  -3   7   1    2.95    0.24
   3  -7  -1    3.63    0.28
  -3   7   1    3.05    0.22
   2  -5   8   19.04    1.00
  -2   5  -8   18.64    1.11
   5  -1  -5  141.75    9.18
   2  -5   8   20.59    1.28
  -5   1   5  147.97    7.53
  -5   1   5  139.47    8.03
  -5   1   5  145.94    7.17
   5  -1  -5  133.03    7.18
  -2   5  -8   18.84    1.00
   2  -5   8   19.34    1.14
  -2  -3  -6   13.46    0.84
  -2  -3  -6   14.54    0.75
  -2  -3  -6   13.57    0.75
  -2  -3  -6   14.59    0.93
   2   3   6   16.00    0.76
  -2  -3  -6   14.07    0.86
   4   6  -2   34.41    2.35
  -4  -6   2   38.40    1.83
   4   6  -2   32.71    1.91
   4   6  -2   33.84    1.83
  -4  -6   2   39.27    2.08
   3  -7   5   14.79    0.87
   3  -7   5   14.36    0.77
   3  -7   5   14.56    0.96
  -3   7  -5   14.40    0.84
  -3   7  -5   14.43    0.76
   1  -3   9    8.08    0.43
  -2  -8   2   22.02    1.43
   1  -3   9    7.59    0.49
   2   8  -2   27.74    1.31
  -2  -8   2   22.61    1.54
   1  -3   9    7.94    0.55
  -3  -3  -5   62.82    3.20
  -3  -3  -5   63.66    3.20
  -2   3   7    3.20    0.21
   3   3   5   60.95    3.20
  -2   3   7    2.92    0.25
   3   3   5   63.10    4.10
   2  -3  -7    3.97    0.24
  -3  -3  -5   62.88    3.58
  -3  -3  -5   64.41    3.64
  -2   3   7    3.34    0.26
  -2   3   7    2.81    0.22
   2   8  -5    1.01    0.11
  -3  -7   1   28.37    1.42
   3   7  -1   26.98    1.48
   3   7  -1   28.76    1.82
  -2  -8   5    1.02    0.09
  -2  -8   5    0.94    0.12
   2   8  -5    0.73    0.13
   2   8  -5    0.76    0.09
   2   8  -5    0.87    0.09
  -2  -8   5    1.01    0.11
  -3  -7   1   26.03    1.62
   3   5  -8   41.71    2.80
   3   5  -8   39.70    2.17
  -3  -5   8   44.44    2.80
  -3  -5   8   43.51    2.48
  -3  -5   8   44.43    2.19
   4  -6   4    2.62    0.19
   4  -6   4    2.93    0.23
   4  -6   4    2.25    0.21
  -4   6  -4    3.43    0.20
  -4   6  -4    3.05    0.21
  -5   4   2  148.83    8.05
   4  -6   4    2.73    0.20
   5  -4  -2  162.93    9.82
   5  -4  -2  153.32    7.68
  -5   4   2  156.13    7.66
  -5   4   2  140.18    8.58
  -5   4   2  151.39    7.68
   5  -4  -2  147.09    7.68
  -2   8  -5   18.19    1.09
   2  -8   5   19.49    1.25
   2  -8   5   19.36    1.13
   1   8   0  131.42    7.72
  -1  -8   0  124.11    7.71
  -1  -8   0  136.58    6.90
   1   8   0  153.00    8.82
   1   8   0  144.31    7.24
  -1  -8   0  129.29    8.58
  -1  -8   0  133.67    7.84
  -5  -4   4   13.00    0.71
   5   2   2   47.57    2.39
  -5  -2  -2   45.44    2.39
  -5  -2  -2   41.81    2.67
   5   4  -4   13.02    0.72
   5   2   2   49.61    2.50
   5   4  -4   13.24    0.69
   5   4  -4   13.50    0.90
   5   2   2   49.78    3.07
  -4  -1  -5    4.58    0.28
   4   1   5    4.69    0.36
  -4  -1  -5    4.41    0.28
   4   1   5    4.76    0.27
  -1  -1  -8   13.57    0.71
  -2  -1   9   19.62    0.99
   1  -4   9   12.77    0.70
  -3   5  -7    5.44    0.31
  -1   4  -9   14.22    0.78
   1  -4   9   13.20    0.80
   2   1  -9   18.81    0.97
  -1  -1  -8   13.50    0.89
  -3   5  -7    5.51    0.33
  -2  -1   9   19.03    1.13
  -2  -1   9   19.10    1.10
   1   1   8   13.19    0.81
   2   1  -9   17.90    1.10
  -2  -1   9   19.97    1.27
  -1  -1  -8   12.41    0.80
   1   1   8   14.59    0.83
   1  -4   9   13.22    0.91
   3  -5   7    4.90    0.34
  -1   4  -9   13.50    0.70
   3  -5   7    4.91    0.30
  -3   5  -7    5.52    0.30
   1   1   8   15.28    0.93
   3  -5   7    4.64    0.38
   0  -7   8    1.10    0.15
  -4   2  -6   24.81    1.33
   4  -2   6   28.54    1.70
  -4   2  -6   24.37    1.32
  -4   2  -6   22.92    1.48
   0   7  -8    0.60    0.08
   0  -7   8    0.82    0.10
   4  -2   6   25.54    1.50
   4  -2   6   27.94    1.33
   4  -3   6    4.89    0.35
   4  -3   6    4.75    0.28
   4  -3   6    4.47    0.30
  -4   3  -6    4.06    0.28
   2  -6  -4    2.17    0.15
  -2   6   4    1.36    0.17
  -2   6   4    1.68    0.15
   2  -6  -4    1.85    0.19
  -2   6   4    1.46    0.14
   2  -6  -4    2.21    0.15
  -2   8   0   47.86    2.56
   2  -8   0   53.42    2.92
  -2   8   0   44.43    2.85
   2  -8   0   54.75    2.55
   2  -8   0   54.77    2.56
  -2   8   0   45.42    2.68
  -3  -5  -3    3.63    0.27
  -4  -5  -1   48.90    2.43
   3   5   3    4.31    0.24
  -3  -5  -3    3.58    0.26
  -4  -5  -1   48.20    2.76
  -4  -5  -1   48.77    2.71
   3   5   3    4.35    0.31
  -3  -5  -3    3.46    0.23
  -3  -5  -3    3.77    0.24
   4   5   1   46.20    3.11
   4   5   1   45.71    2.54
   5   4  -1    7.08    0.39
  -5  -4   1    7.17    0.41
  -5  -4   1    6.85    0.43
   5   4  -1    7.62    0.52
   5   4  -1    6.92    0.41
  -1   2  -9    5.07    0.30
   1  -2   9    5.76    0.36
   1  -2   9    5.18    0.31
   5  -4   3   54.48    3.41
   1  -2   9    5.42    0.40
   5  -4   3   54.45    2.68
  -5   4  -3   52.25    2.80
  -5   4  -3   51.41    2.67
   5  -4   3   52.94    2.67
  -1   2  -9    5.41    0.34
  -5   4  -3   48.91    2.99
  -1  -5  -5    1.92    0.20
   1   7  -8   77.02    4.98
  -1  -7   8   77.73    4.43
  -1  -5  -5    1.57    0.18
  -1  -7   8   73.93    3.89
  -1  -5  -5    1.96    0.20
   1   5   5    2.80    0.18
   1   7  -8   76.90    3.89
   1   5   5    2.48    0.22
   1   5   5    2.50    0.17
  -1  -5  -5    1.91    0.16
   1   5   5    2.75    0.22
  -1  -7   8   77.35    4.98
   5   3   1    3.36    0.21
   5   3   1    3.34    0.21
  -5  -3  -1    3.19    0.23
  -5  -3  -1    3.32    0.23
   5   3   1    3.31    0.28
   4   6  -5    9.07    0.51
  -4  -6   5   10.38    0.57
   4   6  -5    8.74    0.52
   4   6  -5    8.95    0.66
  -4  -6   5    9.63    0.51
  -1  -4  -6   30.36    1.91
  -1  -4  -6   30.51    1.53
   1   4   6   30.18    1.54
   1   4   6   29.11    1.61
  -1  -4  -6   28.43    1.75
  -1  -4  -6   28.31    1.72
   1   4   6   29.72    1.73
   1   4   6   32.78    1.97
  -2  -6  -3   31.85    1.58
   2   6   3   27.45    1.77
  -2  -6  -3   33.93    1.97
   2   6   3   31.24    2.02
  -2  -6  -3   32.65    1.80
  -2  -6  -3   29.87    1.77
   2   6   3   28.91    1.66
   3   7  -6    0.99    0.09
   3   7  -6    0.96    0.11
  -3  -7   6    0.97    0.11
   3   7  -6    0.92    0.13
  -3  -7   6    0.77    0.12
  -3  -7   6    0.85    0.10
   3   7  -6    1.13    0.11
   5   1   3   19.53    1.21
  -5  -1  -3   16.78    0.94
  -5  -1  -3   15.83    1.04
   5   1   3   19.88    0.98
  -1   2   8   19.89    1.24
  -1   2   8   22.54    1.41
   1  -2  -8   22.41    1.09
   1  -2  -8   20.34    1.23
  -5   2  -4   11.02    0.74
   5  -2   4   13.05    0.85
   5  -2   4   13.65    0.67
   5  -2   4   11.81    0.66
  -5   2  -4   13.29    0.67
  -5  -1   6   55.94    3.11
  -5  -1   6   57.61    2.97
  -5  -1   6   55.97    3.31
   5   1  -6   60.94    3.80
  -5  -1   6   58.32    3.36
   5   1  -6   61.48    2.95
  -5  -1   6   57.32    3.80
   1  -8  -1   77.90    4.57
   3   0   7    0.07    0.07
   1  -8  -1   71.25    4.07
   1  -8  -1   75.95    3.57
  -3   0  -7    0.10    0.06
   3   0   7    0.19    0.06
  -1   8   1   68.52    4.00
  -3   0  -7    0.08    0.06
  -1   8   1   71.43    4.56
  -1   8   1   69.08    4.56
  -1   8   1   65.36    3.58
   3   0   7    0.21    0.10
   3   0   7    0.20    0.06
  -1   8   1   62.56    3.75
  -4  -6   1   10.34    0.67
   4   6  -1   12.46    0.79
  -5  -2   6   17.14    1.00
  -4   1   7    8.64    0.48
  -1   0   9    9.17    0.53
   4   6  -1   12.13    0.63
   5   2  -6   16.90    1.15
   5   2  -6   15.99    0.88
  -4   1   7    7.58    0.58
  -5  -2   6   16.52    0.99
  -5  -2   6   18.64    1.16
   4  -1  -7    8.73    0.59
  -1   0   9   10.61    0.60
  -1   0   9   10.06    0.68
  -5  -2   6   17.61    0.90
  -4  -6   1   10.32    0.70
   1   0  -9    9.39    0.58
  -4   1   7    9.04    0.45
  -4  -6   1   11.46    0.61
   0  -8   7   80.55    4.61
  -1   0   9   10.92    0.60
  -5  -2   6   17.43    0.94
  -4   1   7    7.76    0.51
   4   6  -1   12.05    0.61
   0   8  -7   77.29    4.05
   0  -8   7   82.16    5.18
   1   0  -9    9.20    0.51
   0   8  -7   76.84    5.18
   0  -8   7   81.92    5.03
   2  -7   7    3.28    0.26
   2  -7   7    3.27    0.25
  -2   7  -7    2.95    0.21
   4  -1   6    1.26    0.14
   4  -1   6    1.41    0.17
  -4   1  -6    1.32    0.14
   1  -7  -3   44.98    2.15
  -1   7   3   41.89    2.74
   5  -5   1   63.19    3.01
   4  -1   6    1.47    0.14
  -5   5  -1   51.95    3.36
   5  -5   1   63.20    3.02
  -2  -5   9   40.42    2.50
   5  -5   1   65.39    3.85
  -2  -5   9   44.28    2.20
  -4   1  -6    1.59    0.15
   2   5  -9   44.16    2.82
   1  -7  -3   42.90    2.46
   2   5  -9   42.80    2.19
   1  -7  -3   42.64    2.41
   1  -7  -3   46.38    2.74
  -5   5  -1   56.02    3.01
  -2  -5   9   43.93    2.82
  -5   5  -1   55.10    3.16
  -4   1  -6    1.41    0.15
  -1   7   3   36.89    2.26
  -1   7   3   40.09    2.16
  -1   7   3   41.53    2.42
   0   8   1    0.59    0.08
   0  -8  -1    0.86    0.11
   0  -8  -1    0.37    0.11
   0   8   1    0.62    0.09
  -4   4  -6  163.79    9.25
   4  -4   6  163.89    8.26
   4  -4   6  164.99   10.57
   4  -4   6  152.99    9.38
  -4   4  -6  169.08    8.25
   5  -1   4   29.22    1.34
  -5   1  -4   22.05    1.49
  -5   1  -4   24.00    1.34
   5  -1   4   28.62    1.72
   5  -5   0   62.36    3.10
  -5   5   0   59.13    3.24
  -5   5   0   60.52    3.10
   5  -5   0   64.07    3.95
  -5   5   0   60.31    3.09
   5  -5   0   62.83    3.51
   5  -5   0   60.54    3.09
  -5   5   0   56.04    3.45
   3   2   6    0.33    0.10
  -3  -2  -6    0.08    0.07
  -3  -2  -6    0.09    0.06
   3   2   6    0.29    0.06
  -3  -2  -6    0.13    0.06
  -2  -8   1    1.66    0.16
  -2  -8   1    1.67    0.15
   2   8  -1    1.76    0.18
   2   8  -1    1.37    0.15
   2   0   8   67.07    4.33
  -2   0  -8   69.35    3.38
   2   0   8   68.88    4.20
   0   7   3    3.92    0.31
   2   0   8   64.63    3.84
   0   7   3    3.93    0.27
   5  -3   4   27.94    1.53
   0   7   3    4.24    0.31
   0  -7  -3    4.59    0.26
   0  -7  -3    4.83    0.29
   2   0   8   64.50    3.38
  -2   0  -8   69.00    3.38
  -2   0  -8   61.97    3.78
  -5   3  -4   32.62    1.54
   0  -7  -3    4.66    0.31
   5  -3   4   28.82    1.53
   5  -3   4   29.94    1.96
   0   7   3    3.67    0.27
  -5   3  -4   29.62    1.71
   0  -9   3   44.63    2.57
   0  -9   3   39.90    2.50
   0   9  -3   37.20    2.57
   1  -5   9  172.31   10.67
   0   9  -3   34.87    2.11
   1  -5   9  160.31    9.48
  -1   5  -9  161.45    8.34
   0  -9   3   40.64    2.30
   0   2   8   38.17    2.29
   0   2   8   41.04    2.61
   1   6   4   30.00    1.98
   1   6   4   28.57    1.75
   1   6   4   27.30    1.55
   0  -2  -8   39.71    2.54
   0   2   8   38.05    2.04
   0  -2  -8   41.27    2.03
   0  -2  -8   41.52    2.28
   1   6   4   29.53    1.63
  -1  -6  -4   30.45    1.74
  -1  -6  -4   33.65    1.78
  -1  -6  -4   32.74    1.56
   2   2   7  102.91    6.36
  -2  -2  -7   97.14    4.97
   2   2   7   95.14    4.97
  -2  -2  -7   93.11    5.56
  -2  -2  -7  101.39    6.19
  -2  -2  -7   98.13    4.97
   2   8  -6    1.83    0.15
   2   8  -6    1.97    0.15
   2   8  -6    2.11    0.20
   0  -9   4   46.91    2.71
   0  -9   4   45.04    2.95
  -2  -8   6    1.26    0.16
  -2  -8   6    1.35    0.18
  -2  -8   6    1.73    0.19
   0   9  -4   45.90    2.49
   0   9  -4   45.18    3.03
   0  -9   4   49.61    3.03
   5   4  -5   29.89    1.58
  -1  -8   7    3.83    0.23
  -3   1   8   49.86    2.51
  -5  -4   5   31.54    1.79
   5   4  -5   30.54    2.04
  -3   1   8   50.66    3.22
  -5  -4   5   31.76    1.60
  -5   3   4   86.84    4.49
  -3   1   8   46.87    2.81
  -3   1   8   50.76    2.64
  -1  -8   7    3.59    0.28
   1   8  -7    3.11    0.23
   3  -1  -8   50.31    3.22
  -5   3   4   83.25    4.50
  -3   1   8   51.56    2.86
   1   8  -7    2.81    0.28
  -3   1   8   49.35    2.52
   5  -3  -4   90.08    4.48
  -5   3   4   83.93    4.71
  -1  -8   7    4.21    0.26
   5  -3  -4   99.39    5.74
   5  -3  -4   94.21    4.50
   5  -3  -4   93.39    5.10
   3  -1  -8   44.97    2.81
  -5   3   4   76.53    5.02
   0   0  -9   66.82    3.28
   0   0   9   62.03    3.68
   5  -5   2    3.61    0.23
   0   0  -9   66.44    4.09
   0   0   9   64.00    3.74
  -5   5  -2    3.40    0.26
   0   0  -9   60.65    3.68
   5  -5   2    3.73    0.25
   0   0   9   63.96    3.29
  -5   5  -2    4.02    0.25
  -5   5  -2    4.16    0.25
   5  -5   2    3.71    0.25
   5  -5   2    4.01    0.29
   0   0   9   68.97    4.21
   1   6  -9    1.76    0.15
  -1  -6   9    1.91    0.20
   1   6  -9    1.56    0.20
  -1  -6   9    1.97    0.17
  -1  -6   9    2.17    0.18
   0  -6   9   13.79    0.80
  -5   0   6   26.85    1.36
   5   0  -6   26.95    1.34
   0   6  -9   12.82    0.70
  -5   0   6   25.11    1.51
  -5   0   6   26.85    1.53
   5   0  -6   27.89    1.74
  -5   0   6   25.55    1.74
  -5   0   6   25.34    1.43
   0  -6   9   13.25    0.90
   4  -6  -2   57.11    3.31
  -1  -3  -7    1.71    0.15
   1   3   7    1.13    0.13
   1   3   7    1.06    0.14
  -4   6   2   55.83    2.92
   4  -6  -2   62.32    3.71
   1   3   7    1.00    0.10
   4  -6  -2   62.98    3.71
  -4   6   2   52.20    3.26
  -4   6   2   54.40    3.06
  -4   6   2   56.58    3.71
  -1  -3  -7    1.64    0.14
  -1  -3  -7    1.44    0.12
  -1  -3  -7    1.49    0.13
   4  -6  -2   56.21    2.90
   1  -7   8    1.99    0.20
   4   5  -7    1.80    0.14
  -4  -5   7    1.25    0.13
   4   5  -7    1.74    0.20
  -4  -5   7    1.14    0.18
   4   5  -7    1.87    0.14
   1  -1   9   53.84    3.17
   1  -1   9   56.54    3.57
  -4  -5   7    1.54    0.15
  -1   1  -9   53.16    3.46
   1  -7   8    2.30    0.20
   1  -1   9   57.56    2.79
  -1   1  -9   54.74    2.78
  -1   1  -9   52.31    3.11
  -2   2   8   10.76    0.60
   5  -2  -5    2.64    0.17
  -1   9  -3    3.20    0.23
  -5   2   5    3.61    0.21
  -2   2   8   10.45    0.67
   2  -2  -8   11.36    0.57
   1  -9   3    2.71    0.26
  -3   8  -2   14.57    0.98
   5  -2  -5    3.06    0.26
   5  -2  -5    2.54    0.21
  -3   8  -2   15.32    0.82
   1  -9   3    2.70    0.21
  -1   9  -3    2.86    0.21
  -5   2   5    3.45    0.22
  -2   2   8   11.79    0.76
   1  -9   3    2.76    0.23
  -3   8  -2   15.13    0.87
   3  -8   2   15.18    0.98
  -3   8  -2   15.05    0.79
   2  -2  -8   11.52    0.66
   3  -8   2   14.22    0.77
  -2   2   8   11.19    0.62
  -1   9  -3    3.56    0.22
  -5   2   5    3.15    0.22
   3  -8   2   14.73    0.90
   3  -8   2   15.11    0.79
   2  -6   8  119.92    7.59
   5   3  -6   48.22    2.53
  -2   6  -8  117.65    5.93
   2  -6   8  116.55    5.93
  -5  -3   6   51.54    2.88
  -5  -3   6   49.26    2.55
  -2   6  -8  113.36    6.63
  -5  -3   6   49.17    2.67
   2  -6   8  117.28    6.74
   5   3  -6   51.07    3.27
   5   4   0   14.10    0.72
  -4  -2   8    6.28    0.46
  -4  -2   8    6.51    0.40
  -4  -2   8    6.40    0.37
  -5  -4   0   12.68    0.81
  -4  -2   8    6.49    0.36
  -5  -4   0   13.22    0.79
   5   4   0   13.99    0.75
   5   4   0   13.86    0.93
  -5  -4   0   13.79    0.72
   4   2  -8    5.55    0.46
   3  -8   3    4.31    0.26
  -3   4   6   20.36    1.21
   3  -8   3    4.04    0.28
  -3   4   6   20.96    1.13
  -3   8  -3    4.78    0.28
   3  -4  -6   21.45    1.37
   3  -8   3    4.19    0.31
  -3   8  -3    4.71    0.29
  -3   4   6   20.70    1.37
   3  -4  -6   20.20    1.06
   3  -8   3    4.18    0.31
  -3   4   6   21.27    1.09
   3  -4  -6   20.66    1.22
  -3   8  -3    4.42    0.30
  -3  -7   0   20.78    1.28
  -3  -7   0   22.21    1.11
   3   7   0   21.50    1.17
   3   7   0   22.55    1.43
  -3  -7   0   20.79    1.24
   0   9  -2    1.57    0.17
   0  -9   2    2.08    0.17
   0   9  -2    1.43    0.17
   0  -9   2    1.95    0.16
   0  -9   2    1.92    0.16
  -3  -6  -2   45.73    2.55
   3   6   2   42.47    2.92
  -3  -6  -2   46.65    2.28
  -3  -6  -2   46.15    2.60
  -3  -6  -2   46.51    2.29
   3   6   2   41.14    2.39
  -4   4   5    4.65    0.34
  -1   9  -4   21.17    1.39
  -1   9  -4   19.93    1.15
  -4   4   5    5.04    0.38
   4  -4  -5    5.66    0.28
   4  -4  -5    5.41    0.34
  -3  -3   9    3.99    0.27
   4  -7   2    0.02    0.05
  -4   7  -2    0.06    0.06
   4  -4  -5    6.11    0.38
   4  -7   2    0.09    0.08
   1  -9   4   21.50    1.26
  -4   4   5    4.72    0.32
  -4   7  -2   -0.01    0.07
  -2   0   9    0.31    0.08
  -3  -3   9    4.30    0.32
  -2   0   9    0.44    0.07
  -4   7  -2   -0.07    0.09
   1  -9   4   22.16    1.39
   3   3  -9    3.75    0.31
   4  -7   2    0.09    0.07
  -3  -3   9    4.14    0.25
   4  -7   2    0.06    0.06
   3   3  -9    3.47    0.21
   6   0  -1   76.97    4.83
  -6   0   1   75.18    3.78
   6   0  -1   73.86    3.77
  -6   0   1   74.11    3.96
  -6   0   1   70.86    4.22
  -3   5   5   42.72    2.29
   5  -4  -3   10.06    0.53
   5  -4  -3   10.35    0.61
  -3   5   5   44.41    2.78
   3  -5  -5   44.87    2.78
   5  -4  -3    9.68    0.55
  -5   4   3   10.51    0.57
  -3   5   5   42.81    2.45
  -5   4   3    9.63    0.55
   3  -5  -5   41.47    2.48
  -3   5   5   42.52    2.20
   5  -4  -3   10.25    0.68
  -5   4   3   10.25    0.54
   3  -5  -5   40.68    2.17
  -5   4   3    9.74    0.60
  -4  -3   8    5.01    0.36
  -5   5   1    9.76    0.57
   5  -5  -1    9.40    0.64
  -1   8  -7   10.19    0.59
  -5   5   1   10.17    0.54
   4   3  -8    6.26    0.30
   1  -8   7   11.85    0.75
  -4  -3   8    5.38    0.34
  -4  -3   8    5.52    0.34
  -4  -3   8    5.28    0.42
   5  -5  -1    8.69    0.50
  -5   5   1   10.52    0.53
   5  -5  -1    8.27    0.59
   5  -5  -1    8.70    0.52
  -5   5   1   10.04    0.51
   4   3  -8    6.56    0.43
   1  -8   7   11.06    0.68
  -6   1   1    2.28    0.19
   6  -1  -1    2.38    0.24
   6  -1  -1    2.32    0.16
  -6   1   1    2.00    0.19
  -3  -2   9    8.43    0.56
  -6   1   1    2.47    0.19
   3   2  -9    9.77    0.65
  -3  -2   9    9.33    0.50
  -3  -2   9    9.43    0.64
   3  -7  -2   97.19    4.70
  -2   8  -6   10.67    0.69
  -3   7   2   85.53    5.25
   3  -7  -2   97.20    5.34
  -3   7   2   93.37    4.92
   2  -8   6   12.30    0.72
  -3   7   2   87.02    4.70
   2  -8   6   12.86    0.80
   3  -7  -2   94.20    4.68
  -4  -3  -4   38.64    1.93
   6   0  -2    8.79    0.59
   4   3   4   36.82    2.01
  -4  -3  -4   36.44    2.15
  -6   0   2    7.32    0.50
  -4  -3  -4   37.43    1.93
  -6   0   2    9.03    0.47
   4   3   4   38.41    1.92
   6   0  -2    8.01    0.44
  -6   0   2    8.35    0.48
   4   3   4   38.49    2.47
  -4  -3  -4   37.16    2.18
  -4   7  -1   35.34    1.76
   0  -9   5   43.39    2.92
   4  -7   1   32.22    1.74
   0  -9   5   42.58    2.29
  -4  -6   6   64.23    3.48
   0   9  -5   50.43    2.93
  -4  -6   6   64.41    3.07
   4   6  -6   59.68    3.93
   4  -7   1   34.05    1.99
   0  -9   5   38.32    2.84
   4  -7   1   34.83    2.22
   0  -9   5   42.84    2.61
  -4   7  -1   34.48    1.84
   4   6  -6   54.15    3.21
   0   9  -5   49.01    2.41
   4  -7   1   34.35    1.76
   0   9  -5   48.00    2.30
  -4  -6   6   62.35    3.93
   4   6  -6   56.72    3.06
  -4   7  -1   34.17    1.96
   4  -6   5   20.53    1.27
   4  -6   5   18.17    1.13
   4  -6   5   18.62    0.99
   4  -6   5   19.70    1.00
  -4   6  -5   20.29    1.00
  -4   6  -5   17.85    1.11
  -1   9  -2   23.83    1.39
  -1   9  -2   21.81    1.16
  -1   9  -2   23.81    1.23
   1  -9   2   18.12    1.26
   1  -9   2   18.31    1.09
  -4  -4  -3   13.81    0.78
   4   4   3   11.88    0.71
   4   4   3   10.99    0.88
  -4  -4  -3   14.19    0.69
  -4  -4  -3   14.49    0.77
  -5   0  -4    2.30    0.19
   5   0   4    2.08    0.17
   3  -7   6    3.25    0.22
   3  -7   6    2.71    0.25
  -3   7  -6    3.70    0.23
   3  -7   6    3.28    0.24
   5   0   4    2.15    0.16
  -5   0  -4    2.58    0.19
   5   0   4    2.19    0.22
   4  -3  -6    9.90    0.49
  -4   3   6    9.20    0.53
  -4   3   6    8.31    0.57
   2  -7  -3   20.57    1.23
  -4   3   6    9.28    0.51
  -2   7   3   21.41    1.13
   4  -3  -6   10.57    0.65
  -4   3   6    9.47    0.54
  -4   3   6    9.33    0.65
  -2   7   3   20.16    1.21
  -2   7   3   20.86    1.09
   4  -3  -6    9.88    0.58
  -2  -7   8    3.34    0.30
  -4  -1   8    2.22    0.20
  -3   8  -1   28.98    1.61
   3  -8   1   29.55    1.76
   3  -8   1   30.57    1.55
  -3   8  -1   30.18    1.55
  -4  -1   8    2.82    0.20
  -3   8  -1   32.14    1.95
  -4  -1   8    2.84    0.19
   2   7  -8    4.17    0.24
  -4  -1   8    2.47    0.21
  -2  -7   8    3.43    0.25
   3  -8   1   30.89    1.95
   4   1  -8    2.78    0.26
   2   7  -8    4.36    0.26
  -3   8  -1   28.70    1.72
  -2  -7   8    3.50    0.27
  -4  -1   8    2.66    0.25
   2   7  -8    3.79    0.31
   3  -8   1   28.68    1.53
  -6   1   0   34.43    1.93
   6  -1   0   38.21    2.36
   3  -6   7    2.23    0.19
  -1  -9   4    0.17    0.07
  -6   1   0   34.68    2.06
  -3   6  -7    2.28    0.17
  -1  -9   4    0.20    0.06
  -6   1   0   35.76    1.85
   3  -6   7    2.22    0.17
  -3   6  -7    2.07    0.18
   3  -6   7    2.08    0.21
   6  -1   0   36.56    1.84
  -1  -9   4    0.13    0.08
  -1  -9   4    0.13    0.09
  -2   8   1    2.07    0.21
  -2   8   1    1.97    0.20
  -2   8   1    2.21    0.18
   6  -1  -2   16.20    0.90
  -6   1   2   18.28    0.96
  -6   1   2   17.51    1.01
   6  -1  -2   16.71    1.17
  -6   1   2   18.54    0.92
  -4   7  -3   14.34    0.79
   3   6  -8    3.76    0.30
   3   6  -8    3.57    0.22
  -4   7  -3   14.64    0.83
   4  -7   3   14.74    0.79
   4  -7   3   16.44    1.00
  -3  -6   8    3.14    0.23
   4  -7   3   16.34    0.80
  -3  -6   8    3.45    0.29
   4  -7   3   15.63    0.90
  -3  -6   8    3.44    0.26
  -1  -9   3   67.64    3.87
  -1  -9   3   65.24    4.22
   3   6  -8    3.65    0.22
  -4   7  -3   13.75    0.88
   1   9  -3   70.10    4.34
   1   9  -3   64.13    3.56
  -4   0  -6   51.53    2.75
  -4   0  -6   50.46    2.75
   4   0   6   57.28    2.75
   5  -4   4   42.31    2.09
  -4   0  -6   48.92    3.07
   5  -4   4   39.67    2.08
   4   0   6   57.84    3.12
   5  -4   4   40.34    2.36
  -5   4  -4   41.40    2.09
   5  -4   4   42.13    2.67
  -5   4  -4   38.85    2.33
   4   0   6   57.31    3.52
   6   1  -2    2.55    0.24
  -6  -1   2    2.07    0.20
   6   1  -2    2.88    0.17
  -6  -1   2    2.12    0.19
  -6  -1   2    2.56    0.20
   6   0   0   16.24    1.06
  -6   0   0   16.44    0.83
  -6   0   0   15.81    0.86
   6   0   0   15.09    0.81
  -6   0   0   14.64    0.91
  -3  -4   9    4.84    0.30
   3  -3  -7   51.66    2.73
  -5   5  -3    3.49    0.24
  -4   5   4   44.61    2.37
  -4   5  -6    3.55    0.25
  -3   3   7   52.24    3.08
  -4   5  -6    3.23    0.26
   4  -5  -4   49.84    3.01
   4  -5   6    3.76    0.29
   3  -8   4    4.29    0.32
  -3   8  -4    5.05    0.30
  -5   5  -3    3.63    0.24
   3  -8   4    4.35    0.27
   4  -5   6    3.87    0.26
  -3   3   7   52.77    2.88
   3  -3  -7   58.99    3.52
   4  -5  -4   44.83    2.35
   4  -5  -4   46.38    2.69
   4  -5  -4   46.88    2.37
   5  -5   3    3.25    0.22
  -4   5   4   44.52    2.64
  -3  -4   9    4.96    0.32
   4  -5   6    4.42    0.25
  -3   3   7   53.52    2.76
   3  -8   4    4.17    0.29
  -4   5   4   47.24    2.48
   3  -8   4    4.25    0.32
  -3   8  -4    5.03    0.28
   5  -5   3    3.65    0.28
  -3   3   7   54.50    3.51
   5  -5   3    3.69    0.24
  -5   5  -3    3.38    0.25
   3   4  -9    4.67    0.37
  -3   8  -4    4.82    0.27
  -3  -4   9    4.52    0.36
   3   4  -9    5.07    0.27
   5  -5   3    3.79    0.24
  -6  -1   1    2.30    0.19
   6   1  -1    3.13    0.26
   1   8   1    9.53    0.63
  -1  -8  -1    9.65    0.62
  -1  -8  -1    9.22    0.56
   1   8   1    9.68    0.53
  -6  -1   1    2.06    0.19
  -6  -1   1    2.14    0.19
   1   8   1    8.49    0.57
  -1  -8  -1    9.80    0.60
   6   1  -1    2.94    0.18
  -1  -8  -1    8.71    0.50
  -5  -5   3   18.22    1.15
   5   5  -3   20.29    1.07
   5   5  -3   20.53    1.32
  -5  -5   3   18.30    1.03
   5   5  -3   21.01    1.02
  -4  -6   0  107.43    5.38
   4   6   0  109.54    6.89
   4   6   0  101.42    5.64
  -4  -6   0  102.53    6.01
  -4  -6   0  108.10    6.12
   4   6   0  107.04    5.38
  -2  -7  -2   14.79    1.02
   2   7   2   16.50    0.93
   2   7   2   16.01    1.05
  -2  -7  -2   15.27    0.94
  -2  -7  -2   15.40    0.91
   2   7   2   16.08    0.86
  -2  -7  -2   15.28    0.82
  -3  -7   7    0.42    0.11
   3   7  -7    0.42    0.06
   3   7  -7    0.46    0.11
   3   7  -7    0.37    0.07
  -3  -7   7    0.26    0.08
  -3  -7   7    0.37    0.08
  -1   9  -5    1.17    0.11
  -1   9  -5    1.25    0.14
   6   0  -3   23.25    1.64
  -6   0   3   26.55    1.29
  -6   0   3   26.20    1.35
   6   0  -3   23.50    1.27
  -6   0   3   24.79    1.43
  -3  -1   9   31.75    1.84
  -1   5   6   50.01    3.06
   1  -5  -6   42.66    2.68
  -1   5   6   45.01    2.40
  -3  -1   9   33.54    1.62
  -3  -1   9   30.67    1.81
  -1   5   6   48.22    2.51
  -3  -1   9   35.42    2.08
   3   1  -9   26.61    1.80
   3   1  -9   31.48    2.08
   1  -5  -6   49.55    2.73
   1  -5  -6   46.05    2.39
  -6   2   1    3.11    0.22
   3  -3   8    3.70    0.24
   3  -3   8    3.57    0.30
  -3   3  -8    4.11    0.24
   3  -3   8    3.36    0.26
  -6   2   1    3.08    0.24
  -6   2   1    3.22    0.23
   6  -2  -1    3.25    0.28
  -3   3  -8    3.99    0.24
   6  -2  -1    3.26    0.20
   6  -2  -1    2.83    0.22
  -3   3  -8    3.81    0.26
   4  -7   0   43.45    2.28
  -4   7   0   46.18    2.30
   4   2   5    3.41    0.22
  -4  -2  -5    3.29    0.22
  -4   7   0   44.52    2.40
  -4   7   0   42.66    2.56
   4  -7   0   46.04    2.91
   4   2   5    3.26    0.29
  -4  -2  -5    3.18    0.22
  -4  -2  -5    3.48    0.24
   4  -7   0   42.32    2.61
   4  -7   0   46.43    2.30
   4   2   5    3.17    0.21
  -4   7   0   46.95    2.91
  -4  -2  -5    3.41    0.24
   5  -1  -6    4.33    0.20
   6  -2   0   50.56    2.70
  -5   1   6    3.12    0.26
  -5   1   6    3.58    0.24
  -5   1   6    3.69    0.31
   6  -2   0   49.50    2.69
  -6   2   0   55.73    2.83
  -1  -9   5    0.72    0.10
  -6   2   0   53.92    3.02
  -1  -9   5    0.71    0.10
  -6   2   0   57.39    2.70
   6  -2   0   50.42    3.45
  -1  -9   5    0.84    0.08
  -5   1   6    3.83    0.25
   1   9  -5    1.15    0.16
  -1  -9   5    0.70    0.11
  -5  -3  -2    2.90    0.23
  -5  -3  -2    3.31    0.24
  -5  -3  -2    2.93    0.23
   5   3   2    3.87    0.22
  -5  -5   2    0.59    0.09
   5   5  -2    0.55    0.08
   5   3   2    3.90    0.29
   5   5  -2    0.46    0.13
  -5  -5   2    0.58    0.09
  -5  -5   2    0.61    0.07
   5   5  -2    0.43    0.07
   5   5  -4    4.37    0.27
  -4  -4   8    7.41    0.44
  -5  -5   4    4.56    0.27
  -4  -4   8    7.67    0.48
  -5  -5   4    4.47    0.29
  -4  -4   8    7.94    0.44
   5   5  -4    4.27    0.27
  -4  -4   8    8.02    0.55
   5   5  -4    4.41    0.36
   6   1  -3   73.43    3.76
   6   1  -3   76.45    4.83
  -6  -1   3   75.50    3.77
  -6  -1   3   74.47    3.95
  -6  -1   3   70.52    4.21
   3  -6  -4   54.57    2.94
  -2  -6   9   43.01    2.87
  -3   6   4   61.15    3.76
  -2  -6   9   43.68    2.55
  -5  -2  -3    5.11    0.33
  -5  -2  -3    4.51    0.33
  -3   6   4   58.98    3.10
   3  -6  -4   60.22    3.76
   5   2   3    5.78    0.41
   5   2   3    5.43    0.30
   2   6  -9   44.79    2.88
  -2  -6   9   43.99    2.25
  -3   6   4   56.88    2.96
   3  -6  -4   55.33    3.35
   5   2   3    5.47    0.31
  -5  -2  -3    5.19    0.31
   2   6  -9   44.13    2.24
   3  -6  -4   61.76    3.76
  -3   6   4   54.32    3.30
  -1   6  -9   22.79    1.10
   1  -6   9   20.60    1.25
   1  -6   9   20.27    1.40
   1   7   3   34.64    1.79
   1   7   3   30.97    1.91
  -1  -7  -3   33.33    2.12
  -1  -7  -3   30.38    1.90
   1   7   3   32.76    1.71
   1   7   3   35.71    2.17
  -1  -7  -3   34.19    1.95
  -1  -7  -3   33.94    1.70
   0   9  -1   40.28    2.20
   0  -9   1   37.81    2.44
   0  -9   1   36.62    2.25
   0   9  -1   38.03    2.06
   0  -9   1   38.09    2.19
   0   9  -1   38.48    2.50
   0  -9   1   39.01    1.96
   2   8   0   53.94    3.13
  -1  -9   2   33.66    2.36
  -4  -5  -2   17.26    0.92
  -2  -8   0   54.43    2.80
  -2  -8   0   53.45    3.12
   2   8   0   57.37    2.93
   4   5   2   16.36    1.17
   1   9  -2   40.20    2.42
  -4  -5  -2   17.82    1.02
   4   5   2   16.45    0.95
  -1  -9   2   35.83    2.17
   1   9  -2   38.67    2.00
  -2  -8   0   54.62    3.19
  -2  -8   0   52.97    3.48
   2   8   0   57.29    3.57
  -4  -5  -2   19.80    1.04
  -1  -3  10    2.66    0.20
   1   3 -10    2.28    0.16
   1  -4  -7   12.37    0.76
  -1   4   7   12.09    0.75
   1  -9   1   24.47    1.28
   1  -4  -7   10.58    0.74
   1  -9   1   24.19    1.27
   1   3 -10    2.56    0.18
  -1   9  -1   24.27    1.34
  -1   4   7   13.83    0.85
  -1  -3  10    2.70    0.21
   1  -4  -7   12.22    0.65
  -1   9  -1   26.02    1.61
  -1   9  -1   25.26    1.28
  -1  -3  10    2.50    0.23
  -1   9  -1   24.38    1.43
   1  -9   1   23.10    1.47
  -1   9  -1   25.74    1.61
  -1   4   7   12.67    0.67
  -1   4   7   14.30    0.70
   3  -4   8   10.41    0.68
  -3   4  -8    9.23    0.59
   3  -4   8    9.93    0.60
  -3   4  -8    9.15    0.53
  -3   4  -8   10.33    0.54
   3  -4   8   10.21    0.53
   3  -2   8    0.19    0.06
   2  -3   9   28.12    1.46
   3   1   7   16.60    1.29
  -2   3  -9   28.02    1.46
  -3  -1  -7   21.19    1.13
  -2   3  -9   29.23    1.63
  -6   1  -1    3.17    0.22
   3  -2   8    0.05    0.07
   2  -3   9   29.84    1.80
   2  -3   9   28.30    1.87
  -6   1  -1    3.22    0.23
  -3   2  -8    0.21    0.07
  -3   2  -8    0.19    0.07
   3  -2   8    0.06    0.06
  -3  -1  -7   21.12    1.01
  -3  -1  -7   21.88    1.01
  -6   1  -1    3.07    0.23
   3  -2   8    0.06    0.10
   3   1   7   16.51    1.01
   2  -3   9   26.60    1.66
  -3   2  -8    0.18    0.08
  -3  -8   4    5.78    0.36
   3   8  -4    5.09    0.36
  -5  -4   6    1.77    0.18
  -5  -4   6    1.70    0.17
   5   4  -6    1.69    0.23
   5   4  -6    1.75    0.15
  -5  -4   6    1.92    0.15
   3   8  -4    5.72    0.40
   3   8  -4    4.71    0.31
   3   8  -4    4.96    0.31
  -2  -8   7    1.03    0.12
   2   8  -7    0.98    0.11
   2   8  -7    1.03    0.10
  -2  -8   7    1.07    0.13
   2   8  -7    0.95    0.10
   2   8  -7    0.85    0.14
  -2  -8   7    1.18    0.10
  -1   6   5    1.61    0.17
   0   5   6   31.48    1.71
  -6  -1   0    0.00    0.08
  -6  -1   0    0.09    0.06
   6   1   0    0.05    0.10
  -6  -1   0    0.09    0.07
  -1   6   5    1.73    0.17
   1  -6  -5    2.15    0.14
   1  -6  -5    2.14    0.18
   0   5   6   30.44    1.64
   0  -5  -6   32.90    2.04
   0  -5  -6   32.62    1.86
   0  -5  -6   32.61    1.63
  -1   6   5    1.68    0.18
   6   1   0    0.26    0.06
   0   5   6   30.36    1.84
   0   5   6   33.72    2.09
   0  -5  -6   30.83    1.83
  -1   6   5    1.72    0.21
   1  -6  -5    1.97    0.20
  -3  -8   3   36.94    2.16
   1   2   8    0.34    0.11
  -4   2   7   48.04    2.51
  -4   2   7   49.38    2.80
   3   8  -3   39.23    2.43
   1  -1  -9   16.61    0.96
  -1   1   9   19.95    1.11
  -1  -2  -8    0.54    0.08
  -4   2   7   52.45    2.50
  -1  -2  -8    0.38    0.07
  -4   2   7   50.28    2.63
   4  -2  -7   44.74    3.20
   1   2   8    0.35    0.07
  -1  -2  -8    0.54    0.09
  -1   1   9   18.99    0.98
  -6   1   3   32.55    1.73
   3   8  -3   37.61    1.99
  -6   1   3   31.40    1.65
  -4   2   7   49.68    3.20
  -3  -8   3   34.36    1.89
  -1  -2  -8    0.40    0.06
  -6   1   3   30.31    1.84
   6  -1  -3   32.80    1.64
   1  -1  -9   17.16    1.08
  -1   1   9   20.21    1.10
   1   2   8    0.42    0.09
   6  -1  -3   33.43    2.11
  -1   1   9   19.78    1.25
  -1  -4  10   26.82    1.82
   1   4 -10   28.69    1.41
  -1  -4  10   24.18    1.61
   1   4 -10   30.41    1.75
   3  -8   0   43.02    2.60
   0   9  -6    9.17    0.47
  -3   8   0   45.63    2.39
  -6   2   2   35.83    2.08
  -6   2   2   36.53    2.18
  -6   2   2   34.88    2.32
  -3   8   0   41.92    2.54
   3  -8   0   45.54    2.28
   3  -8   0   44.59    2.26
   6  -2  -2   44.88    2.07
   0   9  -6    8.96    0.45
   6  -2  -2   45.84    2.66
  -3   8   0   46.19    2.28
   0  -9   6    7.52    0.52
   0   9  -6    9.10    0.57
   0  -9   6    6.67    0.56
   6  -2  -2   45.85    2.08
  -5   5   2    2.16    0.22
   5  -5  -2    2.88    0.22
   2  -4   9   81.32    5.00
   2  -4   9   78.11    3.91
   5  -5  -2    3.31    0.25
   5  -5  -2    3.41    0.19
  -2   4  -9   71.02    3.90
   2  -4   9   74.89    4.44
   2  -4   9   82.62    4.84
   5  -5  -2    3.25    0.24
  -2   4  -9   72.69    4.36
  -4   0   8   67.83    4.37
  -4   0   8   69.25    3.41
  -1   0  -9    5.82    0.41
   4   0  -8   65.26    4.37
  -4   0   8   65.29    3.82
  -4   0   8   68.24    3.58
  -1   0  -9    5.58    0.37
  -1   0  -9    5.67    0.33
   1   0   9    6.24    0.34
   1   0   9    6.36    0.40
  -4   0   8   66.36    3.87
   1   0   9    6.58    0.45
   4  -7   4    0.07    0.07
  -4   7  -4    0.17    0.06
   4  -7   4   -0.02    0.07
   4  -7   4    0.01    0.05
  -4   7  -4    0.14    0.08
   4  -7   4   -0.03    0.07
  -4   7  -4    0.07    0.07
   6   2  -2   56.75    2.84
   0  -3  10    8.45    0.47
  -6  -2   2   55.75    2.85
  -6  -2   2   54.28    3.17
  -6   2  -1    0.30    0.09
   0   3 -10    8.92    0.52
   0  -3  10    7.97    0.55
   0   3 -10    8.83    0.47
   6  -2   1    0.35    0.06
   6   2  -2   55.94    3.65
   0  -3  10    8.18    0.61
   6  -2   1    0.41    0.07
   6  -2   1    0.26    0.10
  -6   2  -1    0.18    0.07
  -6   2  -1    0.27    0.07
   0   3 -10    9.73    0.56
  -6  -2   2   56.15    2.99
  -2   9  -3   20.94    1.23
   2  -9   3   17.50    0.97
   2  -9   3   16.76    1.23
  -2   9  -3   21.07    1.03
   2  -9   3   16.58    0.98
   2  -9   3   17.68    1.12
  -2   9  -3   20.89    0.99
   6   0   1    5.59    0.44
   6   0   1    5.64    0.33
  -6   0  -1    5.38    0.35
  -6   0  -1    6.07    0.35
  -6   0  -1    5.98    0.37
   1  -8  -2    9.16    0.61
  -1   8   2    9.25    0.65
   1  -8  -2   10.17    0.53
  -1   8   2    9.61    0.54
  -1   8   2   10.37    0.60
  -1   8   2    9.12    0.56
  -1   8   2   10.68    0.65
   1  -8  -2   10.05    0.59
   1  -8  -2    9.91    0.65
  -1  -2  10    8.05    0.42
  -1  -2  10    7.77    0.49
  -1  -2  10    7.76    0.47
  -1  -2  10    8.40    0.54
   1   2 -10    6.32    0.40
   0  -4  10  176.48   10.34
   0  -4  10  175.66   11.63
   0   4 -10  184.18   10.15
   0   4 -10  182.14    9.10
   0  -4  10  177.40    9.08
   2   1   8    1.09    0.15
   2   1   8    1.00    0.10
   5   4   1   27.59    1.48
  -2  -1  -8    1.26    0.13
   2   1   8    1.20    0.12
  -2  -1  -8    1.38    0.14
  -5  -4  -1   27.36    1.60
  -2  -1  -8    1.40    0.14
  -5  -4  -1   28.14    1.42
  -5  -4  -1   27.33    1.57
   5   4   1   26.65    1.82
   0  -4  -7    8.81    0.55
   2  -2   9    9.97    0.53
   2  -2   9   10.72    0.68
   2  -2   9   10.05    0.63
  -2   2  -9    8.80    0.58
   0  -4  -7    8.89    0.60
   0  -4  -7    9.12    0.54
   2  -2   9    9.50    0.60
   0   4   7    8.35    0.48
   0  -4  -7    9.27    0.47
  -2   2  -9    9.50    0.52
   0   4   7    8.94    0.55
   0   4   7    9.12    0.62
   0   4   7    8.77    0.50
   3   8  -5    5.69    0.35
  -2   5   6    1.76    0.17
   3   8  -5    5.48    0.35
   2  -5  -6    2.36    0.18
   3   8  -5    5.69    0.40
   3   8  -5    6.62    0.45
  -2   5   6    1.54    0.14
  -3  -8   5    6.54    0.35
  -2   5   6    1.53    0.20
  -3  -8   5    6.21    0.40
  -2   5   6    1.76    0.17
  -4  -7   4   20.54    0.96
   0   8  -8    2.59    0.22
   0  -8   8    3.77    0.27
   4   7  -3   24.28    1.66
  -4  -7   3   25.74    1.29
   4   7  -4   15.95    0.95
   4   7  -4   17.40    1.22
   0   8  -8    2.75    0.26
  -4  -7   3   27.83    1.47
   0  -8   8    3.88    0.25
   4   7  -4   16.63    0.99
   4   7  -3   23.50    1.35
   4   7  -3   23.67    1.29
  -4  -7   4   20.59    1.08
   0  -6  -5    7.13    0.45
   0  -6  -5    6.60    0.42
   0   6   5    5.79    0.42
   0  -6  -5    5.68    0.41
   0   6   5    6.59    0.37
  -6  -2   3   32.47    1.78
  -6  -2   3   32.93    1.68
   0   6   5    6.85    0.45
   6   2  -3   28.40    1.59
   0  -6  -5    6.34    0.36
   0   6   5    6.65    0.38
   6   2  -3   27.81    2.05
  -6  -2   3   33.72    1.60
   5   5  -1  135.95    7.16
   5   5  -1  136.72    6.82
  -5  -5   1  136.76    6.82
   5   5  -1  137.67    8.73
  -5  -5   1  132.15    7.75
  -5  -5   1  128.21    7.63
   0   8   2   11.20    0.63
  -2  -5  -5   28.85    1.77
  -2   9  -2   34.08    2.03
   0  -8  -2   12.42    0.62
   0   8   2   11.40    0.78
  -2   9  -2   33.03    1.68
  -2   9  -2   34.51    1.61
   0  -8  -2   11.53    0.69
   3   5  -9   66.95    4.58
  -2  -5  -5   28.25    1.93
   2   5   5   31.77    1.75
  -2   9  -2   34.57    2.02
   2   5   5   30.70    1.55
  -3  -5   9   72.48    4.58
   0   8   2   11.66    0.66
   2  -9   2   28.90    2.02
  -3  -5   9   72.60    4.06
   0  -8  -2   12.97    0.78
   2   5   5   33.06    1.63
   3   5  -9   66.22    3.56
  -2  -5  -5   27.74    1.74
  -3  -5   9   73.10    3.58
   0   8   2   10.72    0.70
   0  -8  -2   12.05    0.73
   2  -9   2   27.03    1.59
   2  -9   2   27.75    1.60
  -2  -5  -5   28.44    1.55
  -2  -5  -5   30.01    1.55
   2  -9   2   27.41    1.82
  -2   9  -2   32.55    1.78
   2   5   5   33.59    1.99
  -5  -2   7    8.06    0.47
   5   5  -5   64.51    4.10
  -5  -2   7    7.99    0.55
  -3   8  -5   71.73    3.82
   5   5  -5   58.61    3.19
  -5  -2   7    8.45    0.44
  -5  -5   5   62.99    3.63
   5   5  -5   61.24    3.35
   3  -8   5   74.74    4.65
  -5  -2   7    7.86    0.45
   3  -8   5   69.54    3.64
  -3   8  -5   67.40    3.64
   3  -8   5   73.24    4.14
  -3   8  -5   70.26    4.07
   3  -8   5   74.74    3.65
  -5  -5   5   66.76    3.20
   5   2  -7    6.88    0.55
   5   2  -7    6.50    0.40
  -5  -2   7    8.13    0.46
  -5  -1  -4   18.23    0.90
  -6  -2   1   61.89    3.84
  -6  -2   1   67.94    3.61
  -5  -1  -4   18.67    1.00
   6   2  -1   67.93    3.43
   5   1   4   16.46    0.89
   5   1   4   16.38    0.93
  -6  -2   1   68.49    3.44
   6   2  -1   71.59    4.41
   5   1   4   15.78    1.15
  -2   9  -4    4.84    0.34
  -2   9  -4    4.69    0.39
   5  -2   5    0.80    0.13
   2  -9   4    6.06    0.39
   2  -9   4    6.34    0.32
  -2   9  -4    4.83    0.35
   2  -9   4    6.64    0.33
  -5   2  -5    0.89    0.10
  -5   2  -5    1.04    0.10
   5  -2   5    0.85    0.09
   5  -2   5    0.89    0.09
   2  -9   4    6.57    0.39
   0  -1  -9    5.89    0.44
   0   1   9    6.94    0.42
   0   1   9    6.60    0.37
   0   1   9    7.00    0.47
   0   1   9    6.96    0.42
   0  -1  -9    6.21    0.35
   0  -1  -9    6.14    0.40
  -2  -4  -6   66.32    3.91
   2   4   6   71.30    3.50
  -2  -4  -6   66.85    3.49
   2   4   6   73.12    4.48
  -2  -4  -6   66.31    3.98
  -2  -4  -6   65.07    3.49
   2   4   6   72.51    3.67
  -2  -4  -6   68.47    4.35
  -3  -4  -5   17.67    0.96
   4  -6  -3   16.72    1.09
   4  -6  -3   15.52    0.88
   3   4   5   14.19    0.84
  -4   6   3   16.70    0.89
  -3  -4  -5   16.07    0.95
  -3  -4  -5   17.98    0.85
  -3  -4  -5   17.38    0.85
  -4   6   3   17.78    0.92
   3   4   5   14.64    0.88
   4  -6  -3   15.92    1.09
  -4   6   3   17.53    0.98
   3   4   5   15.71    1.09
   4  -6  -3   16.42    0.99
   4  -6  -3   16.85    0.86
   0   7  -9   49.97    2.75
   0  -7   9   55.19    3.52
   0  -7   9   56.70    3.13
  -5  -1   7    0.80    0.09
  -5  -1   7    0.85    0.09
   5   1  -7    0.80    0.08
  -5  -1   7    0.62    0.13
  -5  -1   7    0.84    0.09
  -5  -1   7    0.91    0.09
   5   1  -7    0.71    0.13
  -2   4   7    0.54    0.08
   1   9  -6    2.06    0.16
   1   9  -6    1.71    0.16
  -6  -1   4    6.44    0.40
   2  -4  -7    0.25    0.08
   1   9  -6    1.64    0.19
  -2   4   7    0.42    0.10
   2  -4  -7    0.21    0.08
  -6  -1   4    6.74    0.39
  -6  -1   4    6.28    0.37
  -1  -9   6    1.70    0.20
   2  -4  -7    0.20    0.05
  -1  -9   6    1.47    0.18
  -1  -9   6    1.72    0.16
   1   8  -8    6.67    0.50
  -1  -7   9    2.85    0.23
  -5   3  -5    1.92    0.18
   1   7  -9    3.13    0.25
  -1  -7   9    2.84    0.21
   5  -3   5    1.85    0.16
   3   8  -2   15.17    0.99
   1   8  -8    6.26    0.38
   3   8  -2   14.97    0.80
  -5   3  -5    1.47    0.17
  -1  -8   8    7.37    0.49
   1   7  -9    3.21    0.20
  -3  -8   2   13.51    0.76
   5  -3   5    1.48    0.15
  -1  -7   9    2.61    0.24
  -1  -8   8    7.39    0.44
   5  -3   5    2.03    0.20
   3   8  -2   14.86    0.77
  -3  -8   2   14.33    0.89
  -1  -8   8    7.10    0.39
   5  -3   5    1.75    0.17
  -3   2   8   26.23    1.43
   3  -2  -8   26.76    1.53
  -3   2   8   26.34    1.36
  -3   2   8   26.44    1.38
  -3   2   8   25.51    1.54
  -3   2   8   26.60    1.75
   3  -2  -8   28.11    1.75
   6  -3   0    0.90    0.09
   6  -3   0    0.82    0.08
   0  -2  10   28.04    1.65
   0   2 -10   28.02    1.44
  -6   3   0    0.63    0.09
   0  -2  10   28.84    1.45
   0   2 -10   25.80    1.61
   6  -3   0    0.89    0.12
  -6   3   0    0.59    0.10
   0  -2  10   29.92    1.86
  -6   3   0    0.54    0.09
   0   2 -10   28.66    1.79
   6   0  -4    2.56    0.15
  -6   0   4    1.64    0.18
  -6   0   4    2.31    0.19
  -6   0   4    2.03    0.19
   4   6  -7    2.32    0.17
  -4  -6   7    1.91    0.18
   4   6  -7    2.58    0.23
  -4  -6   7    1.99    0.22
   4   6  -7    2.37    0.16
  -4  -6   7    2.03    0.17
  -2  -3  10   34.82    2.14
  -3  -5  -4    4.86    0.28
  -3  -5  -4    4.67    0.28
   1  -9   6   72.49    4.28
  -1   9  -6   69.64    3.95
   2   3 -10   38.62    2.41
   1  -9   6   74.83    4.81
   2   3 -10   35.54    1.86
  -1   9  -6   75.37    3.77
  -2  -3  10   38.06    2.41
  -3  -5  -4    4.38    0.32
  -3  -5  -4    4.85    0.31
  -1   9  -6   78.00    4.81
  -2  -3  10   36.36    1.88
  -5   5  -4    1.53    0.14
   2  -1  -9  107.58    5.36
   2  -1  -9   97.96    6.00
   3  -5   8   70.63    4.70
  -2   1   9  106.76    6.10
  -2   1   9  101.51    6.00
  -5   5  -4    1.44    0.16
  -3  -7  -1  120.74    6.00
  -3  -7  -1  120.61    6.82
  -3  -7  -1  118.31    6.71
  -3   5  -8   76.57    3.68
  -3   5  -8   74.49    4.11
   5  -5   4    1.30    0.12
  -2   1   9  107.13    5.37
   5  -5   4    1.32    0.14
   5  -5   4    1.31    0.13
   3   7   1  116.72    7.67
   3  -5   8   70.48    3.68
   5  -5   4    1.36    0.16
  -3  -7  -1  118.97    5.99
  -2   1   9  113.19    6.86
   3   7   1  113.87    6.29
   3  -5   8   69.10    4.18
  -5   5  -4    1.59    0.16
   5  -3  -5   36.44    2.29
  -5   3   5   35.83    1.79
   5  -3  -5   35.23    1.80
   5  -6   1    0.70    0.09
  -5   6  -1    0.74    0.09
   5  -3  -5   33.41    1.77
   5  -6   1    0.94    0.12
  -5   3   5   33.54    2.00
   5  -3  -5   33.48    2.03
  -5   6  -1    0.77    0.09
  -5   6  -1    0.70    0.09
  -5   3   5   36.07    1.88
  -5   3   5   35.58    1.80
   5  -6   1    0.66    0.07
   5  -6   1    0.50    0.09
   4  -3   7    6.96    0.51
  -4   3  -7    7.16    0.40
  -4   7   1   64.21    4.01
  -4   7   1   60.02    3.52
  -1  -5  10    5.78    0.41
   4  -3   7    6.77    0.40
  -3   1  -8   27.10    1.30
  -3   1  -8   24.84    1.45
   4  -7  -1   66.89    4.01
  -4   7   1   62.09    3.30
   3  -1   8   24.56    1.66
  -1  -5  10    5.16    0.37
  -3   1  -8   26.93    1.30
  -4   7   1   63.12    3.16
   4  -7  -1   63.40    4.01
  -4   3  -7    7.32    0.40
   3  -1   8   24.29    1.30
   3  -1   8   23.96    1.47
   4  -7  -1   58.74    3.58
   4  -3   7    6.50    0.44
  -4   3  -7    7.46    0.44
   3  -1   8   24.09    1.60
   4  -7  -1   59.38    3.16
   4  -7  -1   58.52    3.14
   2  -7   8   48.62    2.74
   2  -7   8   47.91    3.08
   2  -7   8   47.67    2.41
  -2   7  -8   44.49    2.68
   3   0  -9   46.31    3.08
   2  -5   9    2.46    0.18
  -3   0   9   54.65    2.76
   6  -3  -1    8.95    0.50
  -3   0   9   55.49    3.13
  -2   5  -9    2.38    0.19
  -6   3   1    9.70    0.52
  -3   0   9   52.25    3.08
  -2   6   5   55.60    3.54
  -2   6   5   53.07    3.12
   2  -5   9    2.25    0.21
   6  -3  -1    8.33    0.48
  -2   6   5   53.49    2.79
  -2   6   5   56.08    2.92
   2  -6  -5   53.39    3.16
   6  -3  -1    9.47    0.63
  -6   3   1    9.39    0.50
   3   0  -9   52.79    3.53
   2  -5   9    2.71    0.18
  -3   0   9   57.07    2.75
  -2   5  -9    2.93    0.20
  -6   3   1    8.68    0.55
  -3   0   9   56.01    2.89
   2  -6  -5   55.56    2.77
   2  -5   9    2.45    0.23
   2  -6  -5   54.47    3.11
  -3   0   9   58.12    3.53
   4   7  -5    0.14    0.07
   1  -3  -8    0.84    0.09
  -4  -7   5    0.07    0.08
   4   7  -5    0.22    0.11
  -1   3   8    0.47    0.08
  -1   3   8    0.60    0.08
   1  -3  -8    0.76    0.06
  -4  -7   5    0.27    0.07
  -1   3   8    0.59    0.10
  -1   3   8    0.58    0.11
   4   7  -5    0.23    0.06
   1   9  -1   15.05    0.91
   1   9  -1   17.17    1.03
  -1  -9   1   14.48    0.90
  -1  -9   1   16.27    0.97
  -1  -9   1   14.05    1.00
   1   9  -1   16.27    0.86
  -1  -9   1   15.25    0.81
   5  -4  -4   12.07    0.63
  -4  -7   2   51.29    3.13
   4   7  -2   58.78    3.60
  -5  -3   7   23.15    1.25
   4   7  -2   57.42    2.81
  -5   4   4   11.82    0.62
   5  -4  -4   12.35    0.79
  -5   4   4   11.32    0.66
  -4  -7   2   55.32    2.81
   4   7  -2   55.67    2.94
  -5  -3   7   22.95    1.53
   5   3  -7   22.00    1.18
   5   3  -7   22.07    1.53
   5  -4  -4   11.20    0.70
  -5  -3   7   23.69    1.19
   5  -4  -4   10.85    0.60
  -5   4   4   12.37    0.64
  -4  -7   2   52.46    3.19
  -5   4   4   11.34    0.69
  -5  -3   7   23.85    1.34
   5  -1   5   52.03    2.70
   5  -1   5   53.97    3.45
   5  -1   5   53.63    3.05
  -5   1  -5   51.38    3.01
  -5   1  -5   53.07    2.70
   4  -2   7   61.63    3.60
  -4   2  -7   64.52    3.18
   5  -6   2    1.02    0.11
   5  -6   2    1.31    0.13
  -5   6  -2    1.29    0.11
  -4   2  -7   62.33    3.18
   5  -6   2    1.04    0.14
  -5   6  -2    1.17    0.11
   4  -2   7   64.11    4.07
  -5   6  -2    1.24    0.12
   5  -6   2    1.14    0.11
   4  -2   7   59.61    3.18
  -4   2  -7   61.92    3.55
  -2   8  -7    0.30    0.08
   2  -8   7    0.39    0.09
   2  -8   7    0.45    0.08
  -2   8  -7    0.40    0.07
   2  -8   7    0.41    0.07
  -4  -1  -6   12.33    0.62
   2   4 -10    4.54    0.38
   4   1   6   11.14    0.62
   0  -5  10    6.43    0.40
   4   1   6   11.31    0.80
  -2  -4  10    5.01    0.33
  -4  -1  -6   11.70    0.69
  -2  -4  10    5.22    0.37
  -2  -4  10    5.30    0.29
   2   4 -10    4.40    0.27
   0  -5  10    5.91    0.45
  -4  -5   8   85.94    4.48
  -4  -5   8   88.06    5.09
   6  -3   1    6.68    0.45
  -6   3  -1    6.65    0.36
   4   5  -8   89.70    5.74
  -6   3  -1    6.27    0.37
  -4  -5   8   89.66    5.74
  -6   3  -1    5.73    0.39
   6  -3   1    6.28    0.36
   4   5  -8   88.04    4.48
   4   5  -8   88.13    4.70
   6  -3   1    5.54    0.34
   2   6   4    1.26    0.15
  -2  -6  -4    1.95    0.17
   2   6   4    1.27    0.14
  -2  -6  -4    1.90    0.14
  -2  -6  -4    1.73    0.19
   2   6   4    1.44    0.15
   2   6   4    1.32    0.18
   6  -2  -3    2.66    0.26
  -6   2   3    3.28    0.23
  -6   2   3    3.45    0.23
   6  -2  -3    2.41    0.21
  -6   2   3    3.25    0.21
  -6   2   3    3.24    0.22
   6  -2  -3    2.59    0.18
   2   2 -10   15.93    0.77
  -2  -2  10   14.25    0.78
   3   3   6    0.43    0.12
   2   2 -10   15.58    0.86
  -3  -3  -6    0.24    0.07
  -2  -2  10   14.20    0.89
  -2  -2  10   14.13    0.87
  -3  -3  -6    0.51    0.08
   3   3   6    0.34    0.06
  -2  -2  10   15.04    1.01
   3   3   6    0.34    0.07
  -3  -3  -6    0.40    0.07
  -3  -3  -6    0.35    0.08
  -5   6   0    0.65    0.08
  -5   6   0    0.60    0.09
   5  -6   0    0.46    0.07
   5  -6   0    0.34    0.08
  -6  -1  -1  116.72    6.20
   4  -6   6   16.70    1.01
  -4   6  -6   16.02    0.99
   4  -6   6   18.12    0.89
  -6  -1  -1  113.64    6.60
  -4   6  -6   16.94    0.89
  -6  -2   4    0.14    0.08
   6   1   1  115.95    5.90
   6   1   1  117.07    7.56
   4  -6   6   17.42    1.13
   6   2  -4    0.15    0.05
  -6  -2   4    0.06    0.07
  -6  -1  -1  118.50    5.91
  -6  -2   4    0.07    0.06
   6   2  -4    0.09    0.12
   2   9  -4    8.83    0.58
  -2  -9   4    7.64    0.52
   2   9  -4    8.24    0.47
   1  -7  -4    9.86    0.58
   1  -7  -4   10.42    0.51
  -2  -9   4    7.15    0.44
  -1   7   4    9.33    0.64
  -1   7   4    8.90    0.59
   1  -7  -4   10.46    0.60
  -1   7   4    8.79    0.53
   2   9  -4    8.82    0.54
  -1   7   4    8.92    0.54
   2  -9   1    1.82    0.17
  -6   1  -2   68.91    4.06
   6  -1   2   72.29    4.66
   6  -1   2   71.27    3.64
   6  -1   2   70.87    3.63
  -6   1  -2   74.82    3.64
  -2   9  -1    2.53    0.21
   2  -9   1    1.82    0.20
  -6   1  -2   70.67    3.81
  -2   9  -1    2.66    0.20
  -2   9  -1    2.50    0.19
   2  -9   1    2.37    0.29
   4  -4   7    0.17    0.10
  -4   4  -7    0.08    0.07
   4  -4   7    0.08    0.06
  -4   4  -7   -0.04    0.06
  -4   4  -7    0.01    0.08
   4  -4   7    0.06    0.07
   1  -9   0   59.86    3.10
   1  -9   0   59.21    3.54
   6  -2   2    1.09    0.16
  -1   9   0   64.46    3.95
  -6   2  -2    1.35    0.15
  -1   9   0   61.28    3.47
  -1   9   0   58.97    3.11
   6  -2   2    1.12    0.10
   1  -9   0   60.64    3.11
   6  -2   2    1.15    0.11
  -1   9   0   60.04    3.26
  -1   9   0   62.90    3.96
   1   1 -10  113.16    6.53
   1   1 -10  118.51    5.84
   0   9   0    8.79    0.70
   0  -9   0   11.80    0.70
  -1  -1  10  114.13    6.64
  -1  -1  10  113.12    6.54
   0  -9   0   11.51    0.62
  -1  -1  10  116.11    7.48
   0   9   0    9.13    0.59
   0   9   0    9.27    0.63
   3  -7  -3    0.11    0.05
  -1  -1  10  116.03    5.85
  -3   7   3    0.10    0.07
   0  -9   0   10.86    0.66
   0  -9   0   11.98    0.57
   6   2   0    2.21    0.19
  -2   8   2   14.29    0.87
   2  -9   5    6.90    0.49
  -2   9  -5    8.85    0.45
  -2   8   2   14.89    0.79
  -6  -2   0    3.22    0.22
   6   2   0    2.69    0.29
  -2   9  -5    8.02    0.46
  -6  -2   0    3.51    0.23
   2  -9   5    7.14    0.43
   2  -9   5    7.42    0.52
  -2   8   2   14.83    0.81
   2  -8  -2   14.79    0.89
   3   8  -6   29.03    1.62
  -5   0   7   39.71    2.38
  -3  -8   6   29.15    1.98
  -3  -8   6   28.71    1.55
   5   0  -7   40.22    2.69
  -4  -6  -1    4.39    0.32
   3   8  -6   29.94    1.55
  -4  -6  -1    5.50    0.30
  -5   0   7   42.56    2.10
  -3  -8   6   29.03    1.76
   3   8  -6   32.61    1.91
  -5   0   7   41.91    2.21
   3   8  -6   32.11    1.99
  -5   0   7   42.54    2.70
  -4  -6  -1    5.23    0.35
  -5   0   7   39.62    2.34
   2   9  -3    6.75    0.46
   2   9  -3    6.25    0.37
   2   9  -3    6.43    0.37
  -2  -9   3    6.18    0.43
  -2  -9   3    5.98    0.35
  -1   8  -8  100.58    4.91
   6  -1  -4   39.79    2.64
   2  -1   9    1.22    0.18
   2  -1   9    1.57    0.14
   2  -1   9    1.38    0.15
   5  -2  -6   11.37    0.61
  -2   1  -9    1.56    0.15
  -5   2   6   11.00    0.61
  -2   1  -9    1.81    0.15
  -2  -3  -7    3.13    0.21
   2  -1   9    1.66    0.16
   1  -8   8   95.45    6.28
   5  -2  -6   11.41    0.77
   5  -2  -6   11.19    0.67
  -5   2   6   11.57    0.60
  -5   2   6   10.75    0.67
  -6   1   4   39.71    2.30
   2   3   7    2.77    0.21
   1  -8   8   94.14    5.59
   5  -2  -6   11.02    0.57
   6  -1  -4   39.34    2.05
  -5   2   6   10.86    0.76
  -5   2   6   11.36    0.63
  -6   1   4   41.20    2.07
  -2  -3  -7    3.43    0.24
  -6   1   4   41.45    2.17
  -2  -3  -7    3.32    0.20
   2   3   7    2.99    0.27
   5  -4   5    6.86    0.41
   5  -4   5    7.35    0.45
  -5   4  -5    7.69    0.46
  -5   4  -5    7.97    0.42
   5  -4   5    7.35    0.52
   5  -4   5    7.13    0.42
   0  -3  -8   11.74    0.81
   0   3   8   12.06    0.66
   0  -3  -8   11.81    0.73
   0   3   8   13.61    0.84
   0   3   8   12.62    0.75
   0  -3  -8   12.35    0.64
   3  -7   7   60.50    2.96
   3  -7   7   60.06    3.37
  -3   7  -7   51.25    3.30
   3  -7   7   60.75    3.78
   0   7   4   18.36    1.16
   0  -7  -4   16.93    1.02
   0  -7  -4   15.95    1.04
   0   7   4   17.84    0.92
   0   7   4   19.02    1.04
   0  -7  -4   16.20    0.91
   0   7   4   18.49    0.96
   0  -7  -4   17.39    1.14
   2   9  -5   23.22    1.36
   6  -3  -2   33.66    1.87
  -6   3   2   38.82    1.89
   6  -3  -2   35.31    1.88
  -2  -9   5   20.53    1.26
   6  -3  -2   36.12    2.41
   2   9  -5   22.57    1.11
  -6   3   2   39.15    1.98
  -2  -9   5   18.89    1.10
   2   9  -5   20.96    1.15
  -6   3   2   35.42    2.10
   2   9  -5   22.72    1.42
  -6   3   2   38.90    1.89
  -2  -9   5   20.22    1.41
  -3   8   1   10.80    0.67
   3  -8  -1   11.03    0.61
  -3   8   1   10.39    0.63
  -3   8   1   10.19    0.62
   3  -8  -1   12.76    0.71
   3  -8  -1   11.96    0.59
  -4   7  -5  123.51    6.10
   4  -7   5  122.74    6.11
  -4   7  -5  117.87    6.83
   4  -7   5  115.47    6.10
   4  -7   5  123.33    7.80
   4  -7   5  119.14    6.93
  -2   3   8   37.96    2.22
   2  -3  -8   35.89    2.21
  -2   3   8   41.45    2.53
  -2   3   8   37.92    1.98
   2  -3  -8   38.35    1.96
  -2   3   8   40.11    2.07
   3   6   3    6.40    0.40
  -3  -6  -3    8.01    0.46
   3   6   3    7.11    0.43
  -3  -6  -3    7.62    0.41
  -3  -6  -3    8.14    0.48
   3   6   3    6.67    0.53
  -3  -6  -3    7.90    0.41
  -1  -5  -6    0.30    0.06
  -5   6  -3  116.38    5.73
  -1  -5  -6    0.12    0.09
  -5   6  -3  115.46    6.01
   5  -6   3  111.47    5.73
   5  -6   3  111.48    5.74
  -5   6  -3  110.39    6.41
   5  -6   3  111.02    6.51
  -1  -5  -6    0.22    0.07
   1   5   6    0.58    0.10
  -1  -5  -6    0.21    0.10
   5  -6   3  114.76    7.32
   6   3  -2    2.60    0.16
  -4   1   8   20.55    1.35
  -4   1   8   20.27    1.18
  -4   1   8   20.19    1.10
  -6  -3   2    1.51    0.17
   4  -1  -8   20.26    1.35
  -4   1   8   19.78    1.06
  -4   1   8   20.39    1.05
  -6  -3   2    1.88    0.19
  -3  -7   8   11.26    0.65
   3   7  -8   10.34    0.57
  -6  -3   3   24.45    1.33
  -5  -5   0    0.40    0.08
  -5  -5   0    0.29    0.10
   6   0   2   12.30    0.73
  -3  -7   8   10.76    0.58
   5   5   0    0.05    0.11
   6   3  -3   24.54    1.26
  -6   0  -2   15.49    0.74
   3   7  -8   10.63    0.74
  -6  -3   3   23.44    1.41
  -6  -3   3   25.08    1.28
  -6   0  -2   15.56    0.77
   0  -9   7    1.04    0.12
   5   5   0    0.10    0.06
   6   3  -3   25.19    1.64
   0  -9   7    1.14    0.11
   0   9  -7    1.75    0.16
  -3  -7   8   10.93    0.73
   6   0   2   12.26    0.73
   6   0   2   11.81    0.94
   3   7  -8   10.08    0.59
  -6   0  -2   15.74    0.82
   0  -9   7    1.28    0.16
   5   5   0    0.12    0.06
  -5  -5   0    0.40    0.07
   4  -1   7   53.52    3.09
  -4   1  -7   54.13    2.73
   4  -1   7   53.96    3.49
  -4   1  -7   53.37    2.73
  -4   1  -7   54.79    3.05
   4  -1   7   50.70    2.73
   1  -3  10   62.10    3.85
   0  -1  10    2.88    0.21
  -1   3 -10   55.88    3.35
   0  -1  10    2.89    0.26
   1  -3  10   59.49    3.00
  -1   3 -10   58.18    3.00
  -1   7  -9   27.79    1.32
   1  -3  10   59.17    3.42
   0  -1  10    3.00    0.24
   0   1 -10    2.99    0.22
   0   1 -10    2.96    0.19
   1  -7   9   24.92    1.51
   1  -7   9   24.19    1.69
   0  -1  10    2.87    0.24
   0   1 -10    3.23    0.22
   3   8  -1   45.36    2.89
  -3  -8   1   44.52    2.52
  -5  -5   6   22.62    1.21
   5   5  -6   24.31    1.55
  -1   4 -10    1.95    0.15
   1  -4  10    1.62    0.16
   3   8  -1   43.80    2.37
   5   5  -6   24.23    1.26
  -5  -5   6   22.35    1.36
   5   5  -6   22.77    1.20
  -1   4 -10    2.13    0.16
  -3  -8   1   42.88    2.58
   1  -4  10    1.81    0.19
   1  -4  10    1.23    0.17
  -3  -8   1   44.56    2.26
   5  -5  -3   27.21    1.32
  -5   5   3   23.52    1.37
  -5   5   3   23.69    1.32
   5  -5  -3   26.34    1.48
   5  -5  -3   28.85    1.66
  -5   5   3   21.38    1.46
   5  -5  -3   26.21    1.30
  -2  -5  10    4.36    0.35
   2   5 -10    5.35    0.26
  -2  -5  10    4.21    0.31
  -2  -5  10    4.46    0.29
   1   8   2    9.84    0.55
   1   8   2   10.56    0.66
  -1  -8  -2   10.04    0.65
  -1  -8  -2   10.35    0.53
  -1  -8  -2   10.18    0.61
   1   8   2    8.98    0.52
   1   8   2    8.48    0.59
  -1  -8  -2    9.11    0.58
  -2  -8  -1   53.86    3.30
   2   8   1   63.06    3.70
  -2  -8  -1   53.97    3.61
   2   8   1   60.80    3.04
   2   8   1   58.55    3.25
  -2  -8  -1   55.42    2.90
  -2  -8  -1   52.26    3.24
   4   7  -6   13.75    0.82
  -4  -7   6   15.64    1.02
   4   7  -6   14.72    0.79
  -4  -7   6   16.48    0.80
   4   7  -6   14.64    1.02
  -4  -7   6   15.22    0.90
   6  -3   2   25.19    1.30
   6  -3   2   25.79    1.30
   2   7  -9    6.18    0.45
   2   7  -9    5.91    0.34
   6  -3   2   25.28    1.66
  -2  -7   9    6.06    0.40
  -2  -7   9    5.89    0.36
  -2  -7   9    5.88    0.45
  -6   3  -2   24.27    1.36
  -6   3  -2   24.95    1.45
   2   7  -9    6.52    0.40
  -6   3  -2   25.44    1.31
  -5  -4   7   44.32    2.48
  -5  -4   7   43.76    2.37
  -5  -4   7   47.35    3.03
   5   4  -7   50.66    3.04
   5   4  -7   46.98    2.36
  -5  -4   7   44.61    2.68
  -5   0  -5   13.08    0.70
  -4  -7   1    1.47    0.16
  -4  -7   1    1.80    0.17
   5   0   5   13.30    0.89
   5   0   5   12.75    0.69
  -4  -7   1    1.45    0.18
   4   7  -1    2.35    0.17
   4   7  -1    2.44    0.17
   4   7  -1    2.37    0.21
   5   0   5   12.93    0.71
  -5   6   1   76.84    4.67
   5  -6  -1   85.07    4.17
  -1  -6  -5   81.27    4.54
   5  -6  -1   81.13    4.18
  -1  -6  -5   83.51    3.99
  -5   6   1   81.85    4.19
  -1  -6  -5   77.32    4.47
  -5   6   1   81.14    4.38
   1   6   5   75.89    4.00
  -1  -6  -5   77.83    4.97
   5  -6  -1   86.58    5.33
   1   6   5   77.82    4.19
   1   6   5   78.88    5.10
   5  -6  -1   82.26    4.75
   1   6   5   76.08    4.48
  -2   7   4    4.20    0.25
   4  -4  -6    3.73    0.33
  -2  -9   2   72.47    4.10
  -2  -9   2   73.16    4.18
  -2   7   4    3.81    0.28
  -2  -1  10   84.94    5.33
   4  -4  -6    3.90    0.24
   2   9  -2   72.14    3.85
  -4   4   6    5.32    0.34
   2  -7  -4    3.36    0.26
  -2   7   4    3.40    0.27
   2   1 -10   77.81    4.65
   2   9  -2   72.96    4.69
  -1  -4  -7   10.47    0.69
  -2  -9   2   71.93    3.66
  -4   4   6    4.53    0.31
  -2   7   4    4.02    0.25
   2   9  -2   69.08    4.10
   1   4   7   10.44    0.71
   2  -7  -4    3.44    0.27
  -2  -1  10   83.31    4.16
   2   1 -10   84.04    4.15
   1   4   7    9.38    0.57
   2  -7  -4    3.44    0.25
  -2  -1  10   80.05    4.73
   1   4   7    9.27    0.55
   2  -7  -4    3.54    0.26
  -1  -4  -7   11.01    0.64
  -1  -4  -7   11.14    0.55
   4  -4  -6    3.94    0.30
  -2  -1  10   83.27    4.16
   1   4   7   10.40    0.64
  -1  -4  -7   10.44    0.55
  -4   4   6    5.29    0.29
  -4   4   6    5.33    0.32
  -1  -4  -7   10.48    0.62
   2  -7  -4    3.46    0.22
  -2  -9   2   73.46    4.57
  -2  -1  10   79.82    4.65
  -6  -1   5   41.27    2.35
   6   1  -5   40.75    2.09
  -6  -1   5   41.70    2.21
   6   1  -5   40.13    2.70
  -6  -1   5   42.02    2.11
   2   8  -8  115.67    6.19
  -2  -8   8  118.21    7.56
   3  -8   6    4.29    0.27
   3  -8   6    4.52    0.31
  -2  -8   8  120.03    6.72
  -4  -4  -4    0.50    0.09
   3  -8   6    3.90    0.28
   4   4   4    0.53    0.07
  -3   8  -6    3.68    0.27
  -2  -8   8  119.63    5.91
   2   8  -8  116.67    7.57
  -4  -4  -4    0.33    0.08
  -4  -4  -4    0.32    0.08
   4   4   4    0.44    0.07
  -4  -4  -4    0.42    0.07
   2   8  -8  115.14    7.34
   4   4   4    0.35    0.12
   2   8  -8  110.46    5.91
   5   3   3    0.41    0.07
   1   9  -7   79.67    4.30
  -1  -9   7   87.78    4.30
   5   3   3    0.41    0.07
   1   9  -7   85.70    4.51
  -1  -9   7   85.72    5.50
   5   3   3    0.27    0.12
  -3  -6   9    0.77    0.10
  -1  -9   7   85.30    4.89
   3   6  -9    0.88    0.10
   1   9  -7   83.54    5.50
  -5  -3  -3    0.55    0.08
  -3  -6   9    0.67    0.12
   3   6  -9    1.02    0.08
  -5  -3  -3    0.61    0.08
   3   6  -9    0.86    0.13
  -3  -6   9    0.79    0.11
  -5  -3  -3    0.46    0.09
   1   6 -10  111.53    7.11
  -1  -6  10  108.92    7.11
   1   6 -10  108.00    5.55
  -1  -6  10  109.77    6.32
   2  -6   9   15.42    0.87
   6   3  -1    4.61    0.30
  -6  -3   1    5.18    0.31
   6   3  -1    4.39    0.38
   2  -6   9   14.36    0.75
  -2   6  -9   13.78    0.84
   2  -6   9   13.91    0.96
   6   3  -1    4.42    0.28
  -6  -3   1    5.31    0.30
   4  -5  -5   27.81    1.61
  -4   5  -7   12.15    0.67
   4  -5   7   12.59    0.67
   4  -5   7   12.95    0.75
   4  -5   7   12.37    0.85
  -4   5  -7   11.73    0.66
   4  -5  -5   27.69    1.40
  -4   5  -7   12.96    0.74
  -4   5   5   29.72    1.80
  -4   5   5   24.77    1.58
   4  -5  -5   30.54    1.80
  -4   5   5   26.10    1.48
  -4   5   5   25.36    1.42
   1   1   9   61.05    3.58
   1   1   9   64.22    4.03
   3  -6   8    3.11    0.24
  -1  -1  -9   57.96    3.51
  -1  -1  -9   63.89    3.14
  -3   6  -8    2.47    0.21
   1   1   9   60.10    3.15
  -3   6  -8    2.19    0.20
   3  -6   8    3.15    0.22
   3  -6   8    3.55    0.21
  -1  -1  -9   63.28    3.91
   6   3  -4  120.87    6.02
   6   3  -4  118.20    7.72
  -6  -3   4  117.14    6.33
  -6  -3   4  122.26    6.03
  -6  -3   4  115.69    6.74
   4   3  -9    2.89    0.15
  -4  -3   9    2.22    0.21
   4   2  -9   93.67    6.16
  -4  -2   9   90.21    5.37
  -4  -2   9   96.45    4.81
   0  -6  10   15.62    1.02
   0   6 -10   14.02    0.79
   3   0   8   81.22    4.11
  -4  -2   9   96.09    6.16
  -4  -2   9   95.67    5.46
   3   0   8   83.24    5.25
  -4  -2   9   95.80    5.04
  -4  -3   9    2.39    0.21
   3   0   8   79.77    4.66
  -3   0  -8   82.57    4.10
  -4  -3   9    2.43    0.20
  -3   0  -8   75.56    4.59
  -3   0  -8   82.07    4.10
   0  -6  10   15.57    0.90
   4   3  -9    3.05    0.27
  -4  -3   9    2.25    0.24
  -1   2 -10   49.30    2.56
   1  -2  10   51.28    2.92
  -1   2 -10   47.59    2.86
   1  -2  10   52.84    3.29
   1  -2  10   50.56    2.57
  -6   0   5   38.37    1.80
   6   0  -5   30.59    1.78
   6   0  -5   32.41    2.30
  -6   4   0    8.67    0.60
   6  -4   0   10.63    0.53
   6  -4   0   10.29    0.54
   6  -4   0   11.20    0.69
  -6   4   0    9.16    0.54
  -6   0   5   35.42    2.00
  -6   0   5   38.04    1.89
  -6   4   0    9.69    0.57
   4   3   5    0.10    0.06
  -3  -2  -7   15.45    0.83
  -3  -2  -7   16.43    0.84
   3   2   7   15.51    0.84
  -4  -3  -5    0.09    0.07
   4   3   5    0.12    0.05
   4   3   5    0.02    0.11
  -4  -3  -5   -0.07    0.06
  -4  -3  -5    0.09    0.07
  -4  -3  -5    0.09    0.06
  -3  -2  -7   16.05    0.93
   3   2   7   16.15    1.07
  -2  -9   6   72.28    3.80
  -2  -9   6   77.44    4.86
  -2  -9   6   73.24    4.32
   2   9  -6   73.63    3.98
   2   9  -6   76.53    4.86
  -3   5   6    0.19    0.07
  -3   5   6    0.03    0.09
   2   9  -6   76.60    4.72
   3  -5  -6    0.30    0.09
   3  -5  -6    0.38    0.05
   2   9  -6   73.23    3.80
  -3   5   6    0.15    0.07
  -3   5   6    0.12    0.08
  -6  -2   5    9.02    0.51
   2   7   3   92.52    5.82
   1  -5  10    0.84    0.08
   2   7   3   87.67    5.10
  -5  -6   3   27.96    1.58
  -5  -6   3   30.32    1.41
  -6  -2   5    8.52    0.49
   2   7   3   85.23    4.55
  -6  -2   5    8.54    0.53
   2   7   3   89.45    4.78
  -2  -7  -3   89.49    5.09
  -2  -7  -3   93.27    4.56
   5   6  -3   24.79    1.46
   1  -5  10    0.56    0.11
   1  -5  10    0.91    0.12
   5   6  -3   26.42    1.80
  -2  -7  -3   92.69    5.18
  -5  -6   3   28.31    1.55
   6   2  -5    9.29    0.63
  -2  -7  -3   87.03    5.67
   5   6  -3   24.74    1.40
   6   2  -5    8.92    0.47
  -2   9   0    2.47    0.23
  -2   9   0    2.62    0.24
  -5  -4  -2   48.90    2.86
   5   4   2   48.24    2.64
   2  -9   0    3.42    0.20
  -2   9   0    2.86    0.24
   5   4   2   49.85    2.52
   2  -9   0    3.68    0.23
   2  -9   0    3.28    0.30
  -5  -4  -2   52.32    2.52
   5   4   2   48.89    3.23
  -5  -4  -2   47.94    2.81
  -4   7   2    8.99    0.57
   5   6  -4   87.38    4.73
   4  -7  -2    9.75    0.60
  -4   7   2    9.91    0.55
   1  -9   7    0.31    0.09
  -5  -6   4   87.42    5.12
   5   6  -4   89.54    4.51
  -5  -6   4   88.58    4.51
   1  -9   7    0.21    0.08
   4  -7  -2    9.53    0.53
  -1   9  -7    0.62    0.09
   5   6  -4   90.81    5.78
  -4   7   2    9.44    0.54
   4  -7  -2    9.42    0.50
  -5  -2  -4    9.26    0.54
  -6   4  -1   27.53    1.71
  -5  -2  -4    9.09    0.54
   6  -4   1   31.53    1.96
  -6   4  -1   29.65    1.53
   6  -4   1   30.33    1.53
   5   2   4    8.42    0.50
  -6   4  -1   30.41    1.61
   6  -4   1   29.13    1.53
   5   2   4    8.88    0.49
   5   2   4    8.40    0.63
  -5  -2  -4    9.81    0.50
   1   9   0    2.06    0.17
   1   9   0    1.94    0.17
  -1  -9   0    1.51    0.17
  -1  -9   0    1.35    0.13
  -1  -9   0    1.53    0.16
   1   9   0    1.55    0.19
  -1  -9   0    1.49    0.17
  -4  -5  -3   41.39    2.19
  -4  -5  -3   38.06    2.44
  -4  -5  -3   40.16    2.48
   4   5   3   44.36    2.18
   4   5   3   46.64    2.29
  -4  -5  -3   41.88    2.19
   4   5   3   47.16    2.81
  -3   4   7    0.51    0.11
  -3   4   7    0.58    0.10
  -3   4   7    0.76    0.10
   3  -4  -7    0.52    0.10
   3  -4  -7    0.93    0.11
   3  -4  -7    0.69    0.07
  -3   4   7    0.59    0.09
  -4   3   7   35.49    1.79
   4  -8   2   15.48    1.02
  -4   8  -2   16.22    0.85
   4  -3  -7   35.20    2.30
   4  -8   2   14.38    0.82
  -4   3   7   36.23    1.89
   4  -8   2   15.72    0.93
   4  -3  -7   34.37    2.05
  -4   3   7   34.09    2.02
   4  -8   2   15.05    0.80
  -4   3   7   35.14    1.81
  -4   8  -2   15.44    0.83
  -4   3   7   35.64    2.30
  -4   8  -2   15.98    0.91
  -1   2   9   39.19    2.03
   6  -2  -4   20.80    0.98
  -1   2   9   41.37    2.28
  -1   2   9   42.99    2.60
   1  -2  -9   36.60    2.26
  -6   2   4   17.77    1.03
  -6   2   4   17.86    0.99
   1  -2  -9   38.11    2.01
  -6   2   4   16.49    1.09
   6  -2  -4   21.48    1.26
  -6   2   4   17.85    0.98
   6  -2  -4   19.54    0.97
  -2   9  -6   18.95    1.00
  -2   9  -6   19.58    1.04
   2  -9   6   19.97    1.27
   2  -9   6   18.76    1.14
  -2   9  -6   18.09    1.10
   2  -9   6   19.62    1.00
   5  -1  -7    0.91    0.10
  -5   1   7    0.94    0.10
  -6  -2  -1    2.09    0.18
   5  -1  -7    0.78    0.13
   6   2   1    1.66    0.23
  -5   1   7    0.93    0.10
   6   2   1    1.62    0.15
   6   2   1    1.47    0.16
  -5   1   7    0.73    0.13
  -5   1   7    1.00    0.10
  -5   1   7    0.94    0.10
  -6  -2  -1    2.11    0.17
   6  -4  -1   61.93    3.27
  -3   1   9   13.82    0.75
  -6   4   1   65.90    3.43
  -3   1   9   13.34    0.71
  -3   1   9   13.73    0.92
   6  -4  -1   62.75    3.26
  -6   4   1   62.45    3.65
  -3   1   9   13.97    0.73
   6  -4  -1   65.64    4.18
  -3   1   9   12.11    0.81
  -3   1   9   13.81    0.82
  -6   4   1   64.89    3.28
  -6   4   1   65.76    3.27
   3  -1  -9   14.69    0.80
  -5   5  -5  111.38    5.37
   5  -5   5  103.10    5.37
   5  -5   5  109.68    6.86
  -5   5  -5  104.91    6.00
   5  -5   5  101.25    5.36
   5  -5   5  103.88    6.09
  -6   3   3   18.72    0.98
   6  -3  -3   18.42    0.96
   6  -3  -3   18.29    0.98
   6  -3  -3   18.72    1.25
  -6   3   3   17.71    1.09
  -6   3   3   20.03    1.03
  -6   3   3   19.48    0.99
   4  -8   3   80.75    5.12
  -3  -8   7   62.37    3.20
   4  -8   3   78.32    4.02
  -4   8  -3   77.68    4.21
   3   8  -7   58.55    3.34
   3   8  -7   67.99    3.96
   4  -8   3   81.01    4.56
   3   8  -7   63.02    3.19
   4  -8   3   78.59    4.01
  -4   8  -3   78.46    4.01
  -3  -8   7   61.04    4.09
  -4   8  -3   77.60    4.48
   3   8  -7   64.06    4.09
  -3  -8   7   61.98    3.63
   6   1   2    6.11    0.46
  -6  -1  -2    5.71    0.39
   6   1   2    6.41    0.35
  -6  -1  -2    6.41    0.37
   6   1   2    6.27    0.35
   4   4  -9   12.42    1.02
   6  -2   3   13.19    0.71
  -4  -4   9   15.68    0.90
  -5  -6   2    2.36    0.22
  -3  -3  10   28.29    1.60
  -5  -6   2    2.72    0.20
  -4  -4   9   15.56    0.83
   5   6  -2    2.99    0.20
  -3  -3  10   28.34    1.41
  -4  -4   9   16.23    1.03
   5   6  -2    2.94    0.27
   5   6  -2    2.83    0.21
  -5  -6   2    2.81    0.21
   3   3 -10   25.76    1.38
  -6   2  -3   13.83    0.75
  -6   2  -3   13.55    0.72
  -4  -4   9   15.46    0.80
   6  -2   3   13.31    0.71
  -6   2  -3   13.24    0.80
   3   3 -10   26.43    1.80
   6  -2   3   13.60    0.92
  -3  -3  10   27.24    1.80
   5  -6   4    6.65    0.43
  -5   6  -4    5.05    0.35
  -1   0  10   20.18    1.19
   5  -6   4    5.86    0.38
  -4  -1   9    0.89    0.10
   4   1  -9    0.90    0.13
   1   0 -10   18.81    1.15
   1   0 -10   19.99    1.02
  -4  -1   9    1.03    0.10
  -5   6  -4    5.07    0.34
  -1   0  10   19.60    1.04
  -1   0  10   20.88    1.17
   5  -6   4    6.58    0.36
  -1   0  10   20.49    1.33
  -4  -1   9    0.94    0.11
  -4  -1   9    0.72    0.14
  -4  -1   9    1.03    0.11
   5  -6   4    6.28    0.33
   3  -6  -5   48.42    2.99
  -3   6   5   43.99    2.64
   3  -6  -5   47.86    2.99
  -3   6   5   45.77    2.47
  -3   6   5   45.28    2.36
   3  -6  -5   44.98    2.67
   3  -6  -5   41.84    2.34
  -3   6   5   49.89    2.99
  -2  -2  -8    0.50    0.08
  -4   8  -1   26.99    1.60
  -2  -2  -8    0.50    0.09
  -2  -2  -8    0.47    0.07
   4  -8   1   22.56    1.44
   4  -8   1   23.47    1.59
   2   2   8    0.70    0.08
  -4   8  -1   26.11    1.33
  -4   8  -1   26.01    1.28
   4  -8   1   22.05    1.26
   2   2   8    0.67    0.13
  -4   8  -1   26.30    1.41
   4  -8   1   22.23    1.27
  -2  -2  -8    0.46    0.08
  -3   9  -3   76.06    4.51
  -2   0  -9   15.95    0.84
   3  -9   3   81.71    4.04
  -3   9  -3   78.27    4.23
   2   0   9   16.56    1.08
   3  -9   3   85.47    5.15
   3  -9   3   78.04    4.03
  -2   0  -9   15.71    0.84
   2   0   9   16.34    0.85
   3  -9   3   80.51    4.59
   2   0   9   17.01    0.96
  -2   0  -9   14.85    0.94
  -3   9  -3   75.58    4.04
   6  -1   3    0.95    0.09
   6  -1   3    0.83    0.09
  -6   1  -3    0.74    0.11
  -6   1  -3    0.64    0.09
   6  -1   3    0.86    0.14
  -6   1  -3    0.64    0.10
   4   6  -8   12.98    0.90
   4   6  -8   12.01    0.72
  -4  -6   8   13.90    0.79
  -4  -6   8   14.18    0.90
   4   6  -8   12.11    0.69
  -4  -6   8   14.16    0.71
  -1   8   3   35.20    2.04
   1  -8  -3   26.45    1.79
   1  -8  -3   27.45    1.83
  -1   8   3   32.70    1.69
  -1   8   3   35.81    1.81
   1  -8  -3   27.88    1.60
  -1   8   3   33.51    1.62
   1   7   4   14.90    0.95
  -1  -7  -4   15.04    0.75
   1   7   4   13.63    0.75
  -1  -7  -4   14.12    0.93
   1   7   4   14.45    0.79
   1   7   4   13.88    0.85
  -1  -7  -4   13.26    0.84
  -1  -7  -4   14.28    0.86
  -5  -6   5   15.72    0.81
  -5  -6   5   15.37    0.90
   5   6  -5   15.43    0.84
   5   6  -5   14.28    0.80
   5   6  -5   15.47    1.04
  -3   9  -2    0.71    0.10
   4  -6  -4   44.73    2.30
  -3   9  -2    0.71    0.10
   3  -9   2    1.24    0.12
  -4   6   4   44.70    2.59
  -4   0  -7   33.24    2.12
   3  -9   2    0.96    0.13
   4   0   7   37.64    2.15
   4  -6  -4   42.80    2.32
  -3   9  -2    0.66    0.12
   4  -6  -4   45.28    2.63
  -4   6   4   44.20    2.32
  -4   0  -7   37.47    1.90
   4   0   7   38.82    2.43
   4  -6  -4   47.46    2.94
  -4   0  -7   37.14    1.90
  -3   9  -2    0.84    0.11
  -4   6   4   47.56    2.43
   4   0   7   37.61    1.90
   3   2 -10   85.17    5.28
  -3  -2  10   94.10    5.38
   3   2 -10   94.40    6.06
  -3  -2  10   98.30    4.73
  -3  -2  10   96.33    6.06
  -3  -2  10   90.65    5.29
  -1  -3  -8   73.29    4.26
  -1  -3  -8   74.46    4.74
   1   3   8   75.60    4.27
   1   3   8   77.91    4.88
  -1  -3  -8   75.58    3.81
  -1  -3  -8   75.43    3.80
   1   3   8   72.49    3.82
   1  -9  -1   14.89    0.97
   3   4 -10   74.34    4.68
   1  -9  -1   14.34    0.83
   0  -2  -9    3.75    0.25
   0   2   9    3.51    0.30
  -3  -4  10   73.68    3.65
   0   2   9    3.27    0.23
   0  -2  -9    3.55    0.21
   1  -9  -1   14.15    0.93
  -1   9   1   16.36    1.05
  -1   9   1   17.56    0.95
   0   2   9    3.91    0.28
   3   4 -10   68.90    3.64
  -1   9   1   16.53    0.88
  -3  -4  10   72.87    4.68
  -1   9   1   16.59    0.85
   0  -2  -9    3.36    0.26
  -3  -4  10   69.08    4.15
  -1   9   1   17.45    1.05
  -6   4  -2    0.18    0.09
   6  -4   2    0.09    0.06
   6   3   0   51.89    2.84
  -6  -3   0   54.33    3.03
  -6  -3   0   55.89    2.72
   6   3   0   51.67    3.48
   6  -4   2    0.21    0.07
  -6   4  -2    0.03    0.07
   6  -4   2    0.24    0.10
  -6   4  -2    0.06    0.07
   6   3   0   52.31    2.71
   0 -10   4    4.66    0.32
   0  10  -4    3.57    0.32
   0 -10   4    4.80    0.32
   0 -10   4    4.54    0.31
  -6   1   5   11.23    0.58
   6  -1  -5    8.23    0.72
  -6   1   5   11.04    0.60
  -6   1   5   11.05    0.57
  -6   1   5   11.21    0.63
   0  10  -4    3.87    0.28
  -2  -9   1    1.94    0.17
   2   9  -1    2.08    0.17
   2   9  -1    1.26    0.20
  -2  -9   1    1.45    0.15
  -2  -9   1    1.74    0.17
   2   9  -1    1.86    0.19
  -2  -9   1    1.57    0.17
  -2  -9   1    1.77    0.19
  -3  -7  -2    8.93    0.59
  -3  -7  -2    8.36    0.57
  -2   2   9    0.92    0.13
  -2  -6  10    8.44    0.48
   0  -8   9    2.28    0.20
   0  -8   9    2.42    0.21
   0   8  -9    1.51    0.17
  -2  -6  10    8.53    0.55
  -3  -7  -2    9.63    0.51
  -3  -7  -2    9.08    0.51
   3   7   2    9.90    0.53
   2   6 -10    9.05    0.62
   3   7   2   10.86    0.66
   2  -2  -9    0.83    0.08
   2  -2  -9    1.07    0.10
  -2   2   9    1.03    0.09
   2   6 -10    9.22    0.47
  -2   2   9    1.02    0.12
  -2   2   9    0.77    0.10
  -2  -6  10    8.09    0.61
  -6  -3   5    1.33    0.12
   0  -8  -3   64.97    3.43
  -6  -3   5    1.00    0.13
   0  -9  -1   61.28    3.66
   0  -8  -3   62.48    3.83
   0  -8  -3   61.63    3.90
   0   9   1   66.61    4.17
   6   3  -5    1.21    0.17
   0  -9  -1   65.10    4.07
   0   9   1   63.51    3.28
   0  -8  -3   67.93    4.27
   0   9   1   61.05    3.66
   0   9   1   64.72    3.44
   0   8   3   70.65    4.37
  -6  -3   5    1.31    0.12
   0   8   3   70.04    3.60
   0   8   3   70.74    3.44
   0  -9  -1   62.71    3.73
   0  -9  -1   69.18    3.27
   0   8   3   70.42    3.84
  -4  -2  -6   88.65    4.45
  -6   3  -3   30.15    1.63
  -6   3  -3   30.08    1.56
   6  -3   3   31.20    1.99
  -4  -2  -6   88.51    4.45
  -4  -2  -6   81.92    4.97
   6  -3   3   30.31    1.56
  -6   3  -3   28.53    1.74
   4   2   6   91.07    5.70
   6  -3   3   31.04    1.55
   4   2   6   86.56    4.45
   4   2   6   88.49    4.66
   3  -9   4    5.54    0.33
   0 -10   3    8.87    0.46
   0 -10   3    8.58    0.55
   3  -9   4    4.60    0.32
   0 -10   3    8.22    0.49
  -5   6   2    2.37    0.19
   5  -6  -2    1.88    0.21
  -3   9  -4    4.03    0.29
   0 -10   3    7.90    0.54
  -5   6   2    1.99    0.19
  -3   9  -4    4.33    0.28
   0  10  -3    7.60    0.50
   5  -6  -2    2.09    0.15
   3  -9   4    4.50    0.26
   5  -6  -2    1.70    0.22
   5  -6  -2    2.39    0.18
  -3   9  -4    3.95    0.26
  -5   6   2    2.09    0.17
   0  10  -3    7.96    0.48
   0  10  -3    8.40    0.57
  -1  -8   9   66.92    3.40
  -1  -8   9   68.75    3.87
   1   8  -9   67.58    4.35
  -1  -8   9   64.61    4.35
   1   8  -9   66.37    3.40
   5   2  -8   29.69    1.93
  -5  -2   8   28.91    1.67
  -5  -2   8   29.05    1.70
  -5  -2   8   27.95    1.93
   5   2  -8   30.38    1.48
  -5  -2   8   29.25    1.51
  -5  -2   8   28.72    1.57
  -3  -8   0    0.14    0.12
  -3  -8   0    0.10    0.07
   0   0  10   17.86    1.08
   3   8   0    0.02    0.06
  -3  -8   0    0.11    0.06
   0   0 -10   18.79    0.94
   0   0  10   17.83    1.06
   0   0  10   17.26    0.95
   0   0 -10   19.01    1.17
  -3  -8   0    0.02    0.06
   0   0 -10   17.81    1.05
   0   0  10   18.30    1.21
   3   8   0    0.14    0.10
   1  -1  10   17.77    1.04
  -1   1 -10   17.30    1.12
   1  -1  10   18.13    0.91
  -1   1 -10   15.18    1.01
  -1   1 -10   16.70    0.91
   1  -1  10   19.78    1.18
   4   7  -7   62.79    3.23
   5  -4  -5    1.15    0.17
  -5   4   5    1.33    0.13
  -5   4   5    1.68    0.17
  -4  -7   7   63.61    4.14
   5  -4  -5    1.21    0.15
   4   7  -7   60.45    3.38
   5  -4  -5    1.30    0.10
  -4  -7   7   64.76    3.23
   4   7  -7   65.36    4.14
   5  -4  -5    1.04    0.12
  -4  -7   7   63.53    3.67
  -5   4   5    1.42    0.14
  -5   4   5    1.40    0.16
   3  -3  -8   43.45    2.46
   3  -3  -8   45.05    2.46
  -5   3  -6   69.56    4.21
  -3   3   8   51.37    2.49
  -5   3  -6   72.78    3.77
   3  -3  -8   42.86    2.77
  -3   3   8   52.01    2.60
   3  -3  -8   46.56    3.16
  -3   3   8   53.21    3.17
   5  -3   6   78.35    4.27
  -3   3   8   51.41    2.46
   5  -3   6   75.15    3.77
  -3   3   8   50.81    2.78
   5  -3   6   74.03    4.82
   4  -8   4    3.21    0.26
   4  -8   4    3.72    0.28
  -4   8  -4    3.85    0.24
   4  -8   4    3.32    0.28
  -4   8  -4    3.74    0.24
  -4   8  -4    3.90    0.26
   4  -8   4    3.60    0.23
   4  -7   6    2.75    0.22
  -4  -7   0   14.48    0.89
   4   7   0   16.62    0.81
   4  -7   6    3.19    0.20
   4   7   0   15.74    1.03
   4  -7   6    3.23    0.25
  -4  -7   0   14.09    0.80
  -5  -5  -1    3.43    0.24
   5   5   1    2.63    0.20
   4  -7   6    3.22    0.24
  -4   7  -6    3.01    0.22
   5   5   1    2.50    0.20
   4   7   0   16.03    0.84
  -4   7  -6    2.92    0.23
   5   5   1    2.34    0.26
  -5  -5  -1    3.42    0.22
  -4  -7   0   14.52    0.92
   2  -8   8   44.00    2.50
  -2   8  -8   41.33    2.19
  -5   2  -6   42.22    2.53
  -2   0  10   10.56    0.66
  -5   2  -6   43.45    2.26
   3  -8  -2    5.23    0.35
   5  -2   6   43.69    2.26
   2   0 -10   10.18    0.55
  -2   0  10   11.04    0.58
   3  -8  -2    5.66    0.40
  -2   0  10   11.44    0.75
   5  -2   6   44.45    2.89
   2  -8   8   44.01    2.80
  -5   2  -6   46.58    2.27
   3  -8  -2    5.69    0.31
  -3   8   2    5.57    0.36
  -2   8  -8   41.20    2.44
  -3   8   2    5.53    0.37
   2   0 -10   10.42    0.64
   2  -8   8   44.07    2.19
  -2   0  10   10.98    0.65
  -3   8   2    6.09    0.35
   5  -2   6   44.82    2.56
  -6   4   2   16.21    0.86
  -6   4   2   14.17    0.95
   6  -4  -2   17.05    0.86
  -6   4   2   15.85    0.85
   6  -4  -2   18.61    1.09
   6  -4  -2   16.53    0.84
  -6   4   2   15.23    0.90
   5   5  -7   47.86    3.07
  -5  -1  -5  103.35    5.02
  -5  -5   7   46.78    3.06
   5   5  -7   46.10    2.38
   1 -10   4   52.51    2.58
  -5  -5   7   47.02    2.39
   1 -10   4   53.01    3.28
   1 -10   4   49.78    2.94
   5   1   5   99.93    6.42
  -1  10  -4   49.36    2.70
  -5  -5   7   46.08    2.70
  -5  -1  -5  100.74    5.02
   5   5  -7   46.42    2.50
  -1  10  -4   48.61    2.87
  -1  10  -4   49.75    3.28
   5   1   5   95.98    5.25
   5   1   5   96.37    5.02
  -5  -1  -5   96.30    5.61
  -1  10  -3    3.47    0.26
   1 -10   3    4.40    0.25
   1 -10   3    4.48    0.28
   0 -10   5    2.78    0.27
   0  10  -5    3.88    0.27
   0  10  -5    3.56    0.23
   0  10  -5    3.90    0.24
  -1   6 -10    8.77    0.49
   0 -10   5    2.56    0.21
   1  -6  10    8.80    0.56
  -1  10  -3    3.29    0.27
   1  -6  10    9.12    0.49
  -6  -4   3    4.04    0.28
  -1   6 -10    9.82    0.54
  -1  10  -3    3.40    0.28
   0 -10   5    3.27    0.26
   1 -10   3    3.85    0.32
   6   4  -3    4.47    0.37
   6   4  -3    4.66    0.27
   1 -10   3    3.82    0.26
   6   4  -3    4.92    0.28
  -6  -4   3    3.77    0.29
   1  -6  10    8.79    0.63
   0 -10   5    2.91    0.24
   5  -3  -6   17.06    0.98
  -5   3   6   16.65    0.88
   5  -3  -6   16.48    0.88
  -5   3   6   16.58    0.92
  -5  -3   8    0.31    0.07
  -5  -3   8    0.28    0.11
   5  -3  -6   16.69    1.11
   5   3  -8    0.26    0.12
  -5  -3   8    0.29    0.09
   5   3  -8    0.35    0.05
  -5   3   6   16.94    0.86
  -5   3   6   16.12    0.97
   5  -3  -6   16.06    0.85
  -5  -3   8    0.36    0.08
   6   0   3   35.73    2.33
   6   0   3   35.19    1.81
  -6   0  -3   34.86    1.90
  -6   0  -3   35.09    2.03
   6   0   3   34.97    1.81
  -6   0  -3   36.44    1.82
   3  -9   1    0.36    0.13
   3  -9   1    0.38    0.07
  -3   9  -1    0.03    0.07
  -3   9  -1    0.08    0.10
  -3   9  -1    0.03    0.07
   3  -9   1    0.30    0.09
  -5  -1   8    9.08    0.49
   4   6   2    2.89    0.27
  -5  -1   8    8.81    0.53
  -4  -6  -2    2.62    0.20
  -5  -1   8    8.86    0.62
   5   1  -8    8.78    0.63
  -5  -1   8    8.29    0.53
  -4  -6  -2    2.93    0.24
  -4  -6  -2    3.12    0.20
  -4  -6  -2    2.69    0.21
  -5  -1   8    8.85    0.51
   4   6   2    3.00    0.21
   4  -8   0    5.59    0.39
  -4   8   0    4.44    0.33
   4  -8   0    5.42    0.33
  -4   8   0    4.97    0.34
  -4   8   0    4.61    0.33
   4  -8   0    5.41    0.35
   4  -8   0    5.62    0.30
  -3   3  -9   17.28    0.87
  -3   3  -9   17.68    0.88
  -2  -9   7   32.22    1.63
  -6  -4   2  120.33    6.02
  -3   3  -9   16.18    0.97
   3  -3   9   16.07    1.11
   3  -3   9   17.18    1.06
   2   9  -7   31.76    2.09
   6   4  -2  119.48    6.31
  -6  -4   2  112.74    6.73
   3  -3   9   15.99    0.87
  -2  -9   7   31.90    1.86
   2   9  -7   33.41    2.02
  -2  -9   7   30.75    2.09
   2   9  -7   31.03    1.70
   6   4  -2  117.82    6.02
   2   9  -7   31.15    1.63
   6   4  -2  122.83    7.71
   3  -3   9   15.63    0.99
  -4   6  -7  114.22    5.48
   4  -6   7  105.97    7.01
  -4   6  -7  110.98    5.48
  -4   6  -7  107.97    6.13
   4  -6   7  103.60    5.49
   4  -6   7  105.35    6.23
  -1   5   7    0.32    0.07
   1  -5  -7    0.21    0.08
   5   6  -1   12.04    0.63
   5   6  -1   11.89    0.82
   1  -5  -7    0.31    0.06
  -5  -6   1   12.09    0.64
  -1   5   7    0.29    0.09
  -5  -6   1   10.88    0.72
   1  -5  -7    0.19    0.08
  -5  -6   1   11.87    0.70
   5   6  -1   12.28    0.66
  -1   5   7    0.34    0.08
  -1   5   7    0.36    0.10
   0   9  -8   29.55    1.96
   0  -9   8   30.44    1.96
   0   9  -8   29.30    1.54
   0  -9   8   30.22    1.75
  -3   4  -9   15.67    0.84
   3  -4   9   15.55    0.95
   3  -4   9   16.81    1.02
   3  -4   9   14.84    1.07
  -3   4  -9   16.58    0.85
  -4   2   8   38.85    1.97
   3  -4   9   15.42    0.84
  -4   2   8   37.83    2.40
  -3   4  -9   16.71    0.93
  -4   2   8   37.51    1.89
  -4   2   8   36.98    1.87
   4  -2  -8   33.57    2.40
  -4   2   8   34.84    2.10
  -1   6   6   36.06    1.90
   1  -6  -6   36.96    2.06
  -1   6   6   35.18    2.30
  -1   6   6   33.61    2.03
   1  -6  -6   35.72    1.80
   1  -6  -6   35.57    2.03
  -1   6   6   33.87    1.81
  -6  -4   4   11.34    0.60
   2  -8  -3    0.46    0.10
   6   4  -4   10.89    0.58
  -2   8   3    0.56    0.11
   2  -8  -3    0.25    0.06
   6   4  -4   10.22    0.76
  -2   8   3    0.40    0.08
  -6  -4   4   11.15    0.64
   3   1 -10    2.38    0.26
  -3  -1  10    2.83    0.22
  -3  -1  10    2.71    0.21
  -3  -1  10    2.70    0.22
  -3  -1  10    2.36    0.19
   3   1 -10    2.75    0.20
  -3  -1  10    2.61    0.25
  -3  -1  10    2.72    0.19
   0 -10   2   33.89    2.33
  -4  -5   9    0.60    0.11
  -5   5   4   41.29    2.10
  -5   5   4   37.96    2.34
   0  10  -2   39.55    2.39
   4   5  -9    1.04    0.14
   5  -5  -4   40.32    2.37
   0 -10   2   33.47    2.09
   0 -10   2   33.42    2.14
   0  10  -2   39.07    2.09
   0 -10   2   36.44    1.87
   5  -5  -4   44.35    2.66
  -5   5   4   41.56    2.20
   5  -5  -4   41.20    2.10
   0  10  -2   39.97    1.97
  -4  -5   9    0.85    0.10
   5  -5  -4   39.31    2.08
   5  -4   6    3.77    0.25
   5  -4   6    3.91    0.30
   5  -4   6    3.49    0.26
   6   1  -6    0.74    0.13
  -1 -10   4    5.13    0.37
  -1 -10   4    5.04    0.28
   1  10  -4    4.78    0.30
  -1 -10   4    4.94    0.34
   1  10  -4    4.85    0.31
   1  10  -4    4.21    0.36
   5  -7   2   15.90    1.05
  -5   7  -2   16.03    0.93
  -6  -1   6    0.31    0.07
  -6  -1   6    0.33    0.09
  -5   7  -2   15.95    0.88
   5  -7   2   15.16    0.83
  -5   7  -2   16.17    0.83
   5  -7   2   16.31    0.95
   5  -7   2   15.98    0.85
  -6  -1   6    0.37    0.09
  -5   7  -1   64.03    3.11
  -4   0   9   19.63    0.99
  -4   0   9   20.26    1.28
  -4   0   9   19.09    1.04
  -4   0   9   19.66    1.12
  -1  10  -5    5.74    0.43
  -4   0   9   18.48    1.11
   5  -7   1   59.38    3.96
   1 -10   5    6.70    0.41
  -1  10  -5    5.84    0.37
  -1  10  -5    5.37    0.37
   3   5 -10    9.55    0.73
  -4   0   9   18.59    1.00
  -3  -5  10   11.08    0.73
   1 -10   5    6.83    0.43
   4   0  -9   17.35    1.27
   5  -7   1   60.17    3.10
  -5   7  -1   58.31    3.48
  -5   7  -1   62.15    3.27
   5  -7   1   61.58    3.53
   3   5 -10    9.86    0.55
  -3  -5  10   10.98    0.57
  -3  -5  10   11.13    0.65
   5  -7   1   61.78    3.12
  -1  -7  10    4.52    0.35
  -2   7  -9    0.51    0.07
   2  -7   9    0.44    0.11
  -1  -7  10    4.23    0.29
  -2   7  -9    0.47    0.08
   1   7 -10    4.77    0.27
  -1  -7  10    3.96    0.32
   2  -7   9    0.45    0.07
   2  -7   9    0.32    0.09
   1   7 -10    5.43    0.36
  -3   7   4    1.78    0.20
   3  -7  -4    2.09    0.14
  -3   7   4    1.87    0.18
   3  -7  -4    2.47    0.22
  -3   7   4    1.83    0.21
   1 -10   2   17.52    0.92
   1 -10   2   18.18    0.92
   0  -7  10    3.36    0.30
  -1  10  -2   17.41    1.02
   0   7 -10    3.65    0.23
   0  -7  10    3.75    0.28
   1 -10   2   16.77    1.06
  -1  10  -2   17.40    0.92
  -1  10  -2   17.10    0.96
  -1  10  -2   17.90    1.15
   1   9  -8    0.26    0.07
   1   9  -8    0.23    0.10
  -1  -9   8    0.20    0.08
  -1  -9   8    0.08    0.08
  -1  -9   8    0.08    0.09
   1   9  -8    0.19    0.08
  -5  -6   6    0.25    0.07
   5   6  -6    0.09    0.07
  -5   1  -6   32.44    1.63
   5   6  -6    0.12    0.12
   5  -1   6   31.75    1.85
  -5  -6   6    0.07    0.09
  -5   1  -6   30.17    1.82
  -6  -2   6   55.23    2.77
   6   2  -6   51.00    3.55
  -5   1  -6   32.88    1.64
   5  -1   6   32.06    2.09
  -6  -2   6   57.35    3.09
   5  -1   6   31.10    1.63
   5   6  -6    0.09    0.06
   6   2  -6   50.82    2.76
  -6  -2   6   56.86    2.91
  -2   9   1    5.36    0.34
  -2   9   1    6.30    0.37
   2  -9  -1    4.78    0.33
   2  -9  -1    5.35    0.40
  -2   9   1    5.13    0.34
   3  -8   7   49.92    2.53
   3  -8   7   50.68    2.87
  -3   8  -7   47.34    2.81
   3  -8   7   49.82    3.22
  -4  -8   4    6.73    0.43
  -3   9  -5   39.60    2.10
   3  -9   5   39.87    2.00
  -3   9  -5   38.76    2.23
   3  -9   5   39.44    2.01
  -3   9  -5   36.66    2.00
   3  -7   8   22.07    1.44
   3  -2   9   66.37    4.06
   3  -9   5   39.37    2.55
   4   8  -4    8.38    0.56
   4   8  -4    7.97    0.44
   3  -2   9   61.29    3.72
   3  -9   5   40.16    2.28
  -3   2  -9   66.56    3.27
   4   8  -4    8.26    0.43
   3  -7   8   20.71    1.28
  -3   7  -8   22.45    1.25
   3  -2   9   63.68    3.27
  -4  -8   4    6.90    0.49
  -3   2  -9   65.43    3.27
   3  -7   8   21.72    1.13
   3  -2   9   64.67    4.19
  -3   2  -9   61.61    3.66
   1  10  -3    0.99    0.11
   1  10  -3    1.01    0.13
  -1 -10   3    1.09    0.14
  -1 -10   3    1.07    0.13
   1  10  -5   78.40    4.08
  -1 -10   5   79.66    5.07
  -1   8  -9    0.23    0.08
   1  10  -5   85.26    5.22
  -1 -10   5   76.06    4.64
   1  -8   9    0.02    0.08
   1  10  -5   80.15    4.28
   1  -8   9    0.01    0.05
  -1 -10   5   77.51    4.07
  -1 -10   5   84.82    5.22
   1  -8   9    0.03    0.09
  -3  -1  -8   24.93    1.28
  -3  -1  -8   25.96    1.28
   3   1   8   24.93    1.65
   3   1   8   23.38    1.28
   0   5   7   36.68    2.19
   0  -5  -7   30.29    1.92
  -3  -9   4   34.65    1.82
   0   5   7   31.83    1.93
   0   5   7   32.91    1.80
   0  -5  -7   33.97    1.71
   0   5   7   34.12    1.72
   3   9  -4   35.68    1.83
   0  -5  -7   33.80    1.96
  -3  -9   4   35.54    2.08
   0  -5  -7   33.69    2.14
   3   9  -4   36.74    2.34
   3   9  -4   35.35    1.91
  -6   4  -3   19.81    1.13
  -6   4  -3   19.63    1.06
  -6   4  -3   20.44    1.02
   6  -4   3   18.99    1.29
   6  -4   3   19.25    1.02
   6  -4   3   18.66    1.01
   3   5   5    2.69    0.20
  -3  -7   9  101.86    6.54
   3   5   5    3.37    0.26
   3   7  -9   98.00    5.10
   3   5   5    2.48    0.20
   3   7  -9  105.42    6.54
  -3  -7   9  100.49    5.11
  -3  -7   9  100.58    5.81
   3   7  -9   97.52    5.35
  -3  -5  -5    2.68    0.23
   6  -3  -4   43.90    2.29
   1  -4  -8   12.86    0.88
  -6   3   4   45.56    2.42
  -6   3   4   44.92    2.31
   6  -3  -4   45.90    2.31
  -1   4   8   16.08    0.81
  -6   3   4   44.52    2.30
   6  -3  -4   48.80    2.95
   0   6   6    0.07    0.09
   0  -6  -6    0.07    0.07
  -6   3   4   41.99    2.57
   0   6   6    0.05    0.07
  -1   4   8   15.47    0.78
   1  -4  -8   12.41    0.76
   0   6   6   -0.03    0.09
  -1   4   8   16.34    0.99
   0  -6  -6    0.08    0.08
   0   6   6    0.11    0.07
   0  -6  -6    0.13    0.06
   0  -6  -6   -0.01    0.09
  -1   4   8   15.26    0.88
  -6  -4   1   -0.03    0.08
  -2  -8  -2   41.32    2.22
  -6  -4   1    0.13    0.06
   6   4  -1    0.10    0.12
   6   4  -1    0.19    0.06
   2  -4  10    6.79    0.46
  -2  -8  -2   40.75    2.18
   6   4  -1    0.11    0.07
  -2  -8  -2   41.56    1.95
   2  -4  10    7.06    0.52
   2   8   2   38.03    2.49
  -2  -8  -2   38.50    2.43
  -2   4 -10    7.17    0.40
   2  -4  10    6.54    0.40
   2   8   2   36.06    2.04
  -2   4 -10    7.84    0.44
   2   8   2   32.58    1.94
   2   8   2   35.41    2.19
   2  -4  10    7.18    0.46
  -2   9  -7   66.95    3.86
   2  -9   7   65.23    3.93
   2  -9   7   68.02    3.46
  -2   9  -7   70.20    3.46
   2  -9   7   69.37    4.42
   4   8  -3    0.74    0.09
   2  -5  -7   27.44    1.33
   2  -5  -7   28.34    1.53
  -5  -4   8    0.90    0.10
   2  -5  -7   26.21    1.50
  -6  -2  -2    2.96    0.25
  -5  -4   8    1.18    0.13
  -2   5   7   24.63    1.51
  -4  -8   3    0.73    0.11
   2  -3  10   10.02    0.65
   5   4  -8    1.11    0.12
   6   2   2    3.42    0.30
   0 -10   6   69.87    4.39
  -2   5   7   26.30    1.41
  -2   5   7   24.15    1.70
   0  10  -6   69.52    4.39
   5   4  -8    1.03    0.17
   2  -3  10   10.70    0.74
  -2   3 -10   11.10    0.57
  -4  -8   3    0.76    0.10
   6   2   2    3.60    0.22
  -2   3 -10   10.84    0.64
  -2   5   7   24.70    1.35
   0  10  -6   68.78    3.44
   4   8  -3    0.71    0.09
   0  10  -6   69.70    3.61
  -6  -2  -2    3.06    0.25
  -5  -4   8    1.03    0.16
  -5  -4   8    1.01    0.11
   2  -3  10   11.07    0.69
   2  -3  10   10.26    0.57
   4   8  -3    0.47    0.14
   0 -10   6   61.19    4.27
   6   2   2    3.67    0.22
   6   2   2    3.68    0.23
   0 -10   6   66.33    3.91
   6   0  -6    0.26    0.12
   2   5   6   17.23    0.93
   2   5   6   17.67    1.05
  -2  -5  -6   17.37    0.92
   6   0  -6    0.19    0.04
  -2  -5  -6   16.99    1.03
  -2  -5  -6   17.53    0.92
  -2  -5  -6   17.75    1.15
  -6   0   6    0.07    0.07
  -2  -5  -6   18.03    1.06
  -6   0   6    0.11    0.08
  -6   0   6    0.04    0.08
   2   5   6   17.78    0.97
   2   5   6   18.98    1.19
  -5   2   7  107.00    5.21
   6  -5   1   30.80    1.55
   6  -5   1   30.52    1.96
  -5   2   7  101.70    5.83
   5  -2  -7  101.71    6.67
  -5   2   7  104.15    6.67
  -6   5  -1   29.80    1.62
  -6   5  -1   28.59    1.72
  -5   2   7  104.87    5.47
   6  -5   1   29.45    1.53
   5  -2  -7   97.37    5.22
  -6   5  -1   30.31    1.54
  -5   2   7  101.94    5.22
  -3   5  -9    1.46    0.15
   5  -7   3    4.36    0.30
  -6   5   0    1.21    0.11
  -4   3  -8   51.37    2.63
   6  -5   0    0.82    0.11
  -6   5   0    1.23    0.12
   5  -7   3    4.23    0.31
   5  -7   3    4.32    0.33
   4  -3   8   52.35    2.64
   5  -7   3    4.49    0.27
  -5   7  -3    4.78    0.28
   3   4   6    0.35    0.11
  -3  -4  -6    0.46    0.08
  -6   5   0    1.25    0.12
  -3  -4  -6    0.31    0.07
   3   4   6    0.48    0.07
   3  -5   9    1.26    0.14
   3  -5   9    1.14    0.16
  -3   5  -9    1.55    0.16
   6  -5   0    0.86    0.12
   4  -3   8   52.50    2.99
  -3  -4  -6    0.44    0.08
   6  -5   0    0.90    0.09
  -5   7  -3    4.47    0.31
  -5   7  -3    4.94    0.29
  -4   3  -8   50.27    2.63
  -3  -4  -6    0.34    0.09
   3   4   6    0.38    0.07
   4  -3   8   52.23    3.37
   3  -5   9    1.10    0.12
  -4   3  -8   50.60    2.94
  -4  -8   5   55.22    3.25
   5  -7   0    1.94    0.17
  -4  -8   5   54.37    2.86
  -3  -9   5    6.40    0.44
   4   8  -5   57.16    2.86
   5  -7   0    1.49    0.21
   1   4 -11    0.77    0.08
   5  -7   0    1.92    0.16
   5  -7   0    1.71    0.20
   4   8  -5   55.80    3.00
  -3  -9   5    6.70    0.38
   4   8  -5   58.09    3.67
  -1  -4  11    0.64    0.08
   1   4 -11    0.57    0.07
   1   4 -11    0.55    0.07
  -5   7   0    2.33    0.19
  -5   7   0    2.38    0.19
   3   9  -5    6.86    0.39
  -1  -4  11    0.69    0.13
  -5   7   0    2.56    0.17
  -1  -4  11    0.45    0.10
   3   9  -5    7.18    0.50
  -5   7   0    2.29    0.22
   3   9  -5    6.64    0.39
  -1  -3  11  131.81    7.87
  -5   6  -5   12.80    0.67
   1   3 -11  128.09    7.74
   5  -6   5   12.42    0.65
  -1  -3  11  143.60    8.86
   5  -6   5   11.58    0.72
  -1  -3  11  142.75    6.93
  -5   6  -5   13.09    0.65
  -5   6  -5   12.24    0.72
   5  -6   5   10.71    0.64
   1   3 -11  131.13    6.92
   5  -6   5   11.63    0.81
   1   3 -11  142.00    8.61
   3   9  -3   16.33    1.05
  -5   0   8   40.37    2.06
  -6   2   5    9.42    0.52
   3   9  -3   16.40    0.86
  -2   6   6    2.95    0.22
   3   9  -3   16.14    0.82
  -2   6   6    3.19    0.22
   1   9   1   31.63    2.08
  -2   6   6    3.03    0.20
  -2   6   6    2.79    0.24
  -6   2   5    9.04    0.49
   6  -2  -5    8.78    0.62
   1   9   1   30.29    1.64
   2  -6  -6    2.46    0.17
   2  -6  -6    2.05    0.22
  -1  -9  -1   32.86    1.83
   6  -2  -5    9.05    0.49
  -6   2   5    9.20    0.50
  -6   2   5    8.35    0.54
   2  -6  -6    1.98    0.21
   1   9   1   31.55    1.72
  -5   0   8   40.16    1.96
  -5   0   8   38.12    2.51
  -3  -9   3   14.21    0.82
   6  -2  -5    8.35    0.46
  -1  -9  -1   31.83    1.64
  -5   0   8   38.81    2.22
   1   9   1   28.97    1.84
  -1  -9  -1   35.05    1.88
  -3  -9   3   14.93    0.94
   6  -2  -5    8.65    0.53
   5   0  -8   33.40    2.50
  -1  -9  -1   32.91    2.04
  -5   0   8   38.07    2.18
  -4   7   3    5.01    0.32
   4  -7  -3    4.08    0.32
  -4   7   3    4.37    0.31
   4  -7  -3    4.23    0.25
  -4   7   3    4.73    0.29
   4  -7  -3    4.03    0.30
   2   8  -9    4.93    0.29
   2   8  -9    5.10    0.29
  -2  -8   9    4.42    0.31
  -2  -8   9    4.92    0.34
   2   8  -9    4.87    0.39
   2   8  -9    5.37    0.33
  -2  -8   9    4.60    0.38
   1  -9   8    1.35    0.12
  -1   9  -8    1.41    0.12
   1  -9   8    1.68    0.19
   6   3   1   34.82    1.89
  -4   8  -5    0.21    0.07
   4  -8   5    0.43    0.07
   4  -8   5    0.50    0.09
   6   3   1   35.42    2.32
  -4   8  -5    0.19    0.09
   4  -8   5    0.54    0.08
  -6  -3  -1   34.05    2.01
   6   3   1   34.28    1.80
  -6  -3  -1   37.18    1.81
   1  -9   8    1.29    0.17
   1  -7  -5   62.64    3.11
   1  -7  -5   60.93    3.55
  -1   7   5   62.43    3.97
   1  -7  -5   60.63    3.49
  -1   7   5   60.61    3.27
  -1   7   5   58.77    3.12
  -1   7   5   62.16    3.50
  -3  -8   8   60.12    3.47
   3   8  -8   60.22    3.91
   4  -4   8   43.36    2.27
  -3  -8   8   60.35    3.05
   3   8  -8   55.51    3.19
  -3  -8   8   58.91    3.91
   4  -4   8   44.37    2.58
  -4   4  -8   45.73    2.27
  -4   4  -8   43.94    2.27
  -4   4  -8   44.51    2.54
   3   8  -8   65.25    3.78
   4  -4   8   44.17    2.90
   3   8  -8   58.74    3.05
   2   6   5   21.67    1.30
   2   6   5   22.41    1.21
  -2  -6  -5   22.55    1.29
  -2  -6  -5   22.88    1.31
  -2  -6  -5   22.59    1.15
   2   6   5   21.24    1.47
   2   6   5   20.27    1.15
  -2  -6  -5   23.19    1.14
  -2  -6  -5   23.12    1.44
  -1  -8  -3    1.33    0.11
  -6  -4   5    5.67    0.36
   6   4  -5    5.92    0.45
  -1  -8  -3    1.38    0.12
   1   8   3    0.93    0.11
  -6  -4   5    5.54    0.35
   1   8   3    0.85    0.12
  -1  -8  -3    1.37    0.16
  -1  -8  -3    1.16    0.14
   1   8   3    0.91    0.13
   1   8   3    0.86    0.11
   6   4  -5    5.79    0.33
   3  -9   0    4.84    0.26
  -3   9   0    4.55    0.30
   3  -9   0    3.90    0.38
  -3   9   0    4.18    0.30
  -3   9   0    4.28    0.29
   3  -9   0    4.50    0.30
  -6  -3   6    4.00    0.29
  -6  -3   6    4.49    0.28
  -6  -3   6    4.37    0.28
  -6  -3   6    4.20    0.29
   4  -2   8    0.17    0.08
  -4   2  -8   -0.05    0.07
  -4   2  -8    0.03    0.07
   4  -2   8    0.15    0.07
  -4   2  -8    0.02    0.07
   4  -2   8    0.16    0.10
  -1  -2  -9    5.64    0.38
  -6   4   3    1.71    0.16
  -6   4   3    1.61    0.17
  -2  -4  -7   10.79    0.70
   6  -4  -3    1.56    0.17
   2   4   7   12.25    0.81
   2   4   7   11.77    0.63
   1   2   9    5.68    0.40
   6  -4  -3    1.25    0.13
   1   2   9    5.23    0.32
  -2  -4  -7   12.07    0.78
  -1  -2  -9    5.21    0.35
   2   4   7   11.57    0.65
   1   2   9    5.20    0.37
  -2  -4  -7   12.35    0.63
  -1  -2  -9    5.33    0.31
  -6   4   3    1.45    0.14
   6  -4  -3    1.41    0.13
  -2  -4  -7   11.48    0.72
  -1  -2  -9    5.39    0.32
  -6   4   3    1.59    0.18
   6  -4  -3    1.44    0.18
  -2  -4  -7   12.06    0.63
   3   6   4   56.74    2.96
  -3  -6  -4   55.86    2.82
  -3  -6  -4   55.92    2.82
   3   6   4   53.99    2.82
  -3  -6  -4   54.65    3.21
   3   6   4   56.50    3.61
   0   4 -11    4.37    0.25
   6  -2   4   51.67    2.63
   6  -2   4   52.70    3.36
   2   9   0   21.76    1.25
  -6   2  -4   51.83    2.75
  -2  -9   0   19.79    1.11
  -3  -6  -4   53.76    3.16
   6  -2   4   50.65    2.62
   2   9   0   24.28    1.17
   0   4 -11    4.34    0.27
  -6   2  -4   52.32    2.63
   0  -4  11    3.76    0.25
   0  -4  11    4.19    0.34
  -6   2  -4   49.27    2.94
  -2  -9   0   19.42    1.38
   0  -4  11    3.72    0.30
  -2  -9   0   21.69    1.29
   6   1   3    9.52    0.54
   6   1   3    9.67    0.52
   6   1   3    9.58    0.52
   6   1   3    9.98    0.67
  -6  -1  -3    9.67    0.53
  -6  -1  -3    8.75    0.58
   6  -5   2   18.99    0.94
   2  -5  10   31.77    1.61
   2  -5  10   31.51    2.06
  -6   5  -2   16.25    1.04
   6  -5   2   18.08    0.92
  -6   5  -2   17.10    0.93
  -2   5 -10   28.91    1.60
  -2   5 -10   30.35    1.79
  -6   5  -2   17.47    0.98
   2  -5  10   30.90    1.83
   6  -5   2   18.78    1.18
   2  -5  10   33.76    1.98
   0   4   8    1.05    0.11
   0  -4  -8    1.53    0.16
   0   4   8    1.22    0.11
  -4  -1  -7   18.30    1.14
   0   4   8    1.37    0.15
   0   4   8    1.21    0.17
   0  -4  -8    1.76    0.17
  -4  -1  -7   19.81    1.03
   4   1   7   20.25    1.03
  -4  -1  -7   19.75    1.03
   0  -4  -8    1.46    0.14
   0  -4  -8    1.39    0.13
   4   1   7   20.39    1.32
   0  -4  -8    1.38    0.12
   0  -3  11    4.98    0.35
  -1   1  10   72.14    4.23
   0  -3  11    5.45    0.40
   2  -4  -8   11.60    0.76
  -2   4   8   13.60    0.70
  -1   1  10   74.12    4.17
  -1   1  10   77.67    4.76
  -2   4   8   12.92    0.68
   1  -1 -10   68.91    4.16
   1  -1 -10   71.74    3.71
   0   3 -11    5.25    0.30
  -2   4   8   12.66    0.76
   0   3 -11    5.32    0.35
  -1   1  10   74.19    3.72
  -2   4   8   13.45    0.85
   2  -4  -8   11.15    0.65
   0   3 -11    5.24    0.33
   0  -3  11    5.07    0.31
   1  10  -2    0.97    0.12
   1  10  -2    1.18    0.12
  -1 -10   2    0.70    0.15
  -1 -10   2    0.69    0.11
   2 -10   3    4.76    0.36
  -1 -10   2    0.61    0.10
  -1 -10   2    0.99    0.10
   2 -10   3    5.32    0.33
   2 -10   3    4.96    0.28
   1  10  -2    1.08    0.11
  -2  10  -3    4.17    0.31
  -2  10  -3    4.35    0.31
  -2  10  -3    4.01    0.30
   2 -10   3    5.02    0.30
  -2  10  -3    4.52    0.33
   5   3   4   69.14    3.48
   1 -10   6    3.87    0.28
  -1  10  -6    3.14    0.25
  -5  -3  -4   65.53    3.95
   5   3   4   72.17    4.46
   1 -10   6    3.67    0.29
  -5  -3  -4   68.62    3.48
  -1  10  -6    3.81    0.28
  -1  10  -6    3.45    0.24
  -5  -3  -4   64.94    3.89
   5   3   4   69.71    3.64
   2  -2  10   10.50    0.67
  -6   5   1   16.30    0.91
  -4   8   1   40.57    2.09
   6  -5  -1   17.36    0.88
  -6   5   1   16.71    0.88
   3  -2  -9    3.91    0.29
  -3   2   9    4.12    0.26
   6  -5  -1   16.85    0.98
   4  -8  -1   38.81    2.00
  -3   2   9    4.18    0.24
   2  -2  10    9.75    0.63
   3  -2  -9    4.36    0.33
   4  -8  -1   38.98    2.27
  -3   2   9    3.97    0.27
   5   4   3    8.42    0.58
  -3   2   9    3.94    0.31
  -6   5   1   15.24    0.97
   6  -5  -1   15.60    0.86
   4  -8  -1   37.23    1.98
  -5  -4  -3    8.10    0.45
  -5  -4  -3    7.55    0.49
   2  -2  10   10.30    0.56
   5   4   3    8.02    0.45
  -6   5   1   16.62    0.87
  -5  -4  -3    7.69    0.49
   6  -5  -1   17.73    1.10
  -2   2 -10   10.73    0.55
  -3   2   9    4.18    0.33
  -1 -10   6   15.09    1.01
   5   4   3    8.04    0.43
   2  -2  10   10.31    0.72
   1  10  -6   15.29    0.83
  -4   8   1   37.81    2.22
  -2   2 -10   10.12    0.62
   1  10  -6   15.16    0.79
   1  10  -6   14.37    1.01
  -4   8   1   39.30    2.00
  -1 -10   6   15.00    0.97
  -1 -10   6   14.70    0.79
  -1 -10   6   15.50    0.91
   5  -5   6    3.97    0.25
  -1   0 -10    3.27    0.20
   1   0  10    2.92    0.24
   2   1   9   52.18    3.08
   2 -10   4    7.45    0.42
   5  -5   6    4.16    0.27
   2   1   9   53.24    3.47
  -1  -5  11    5.45    0.39
  -2  -1  -9   54.00    2.71
  -2  -1  -9   52.66    3.03
  -1   0 -10    2.96    0.23
  -2  -1  -9   54.63    2.71
   2   1   9   52.21    2.71
  -2  10  -4    7.38    0.44
   1   0  10    2.99    0.27
   2 -10   4    7.14    0.48
  -5   5  -6    4.76    0.29
  -1  -5  11    6.03    0.43
   1   5 -11    5.61    0.32
   2 -10   4    7.62    0.50
   1   0  10    3.02    0.22
   2 -10   4    7.58    0.41
  -2  10  -4    7.02    0.45
   5  -5   6    4.24    0.28
   5  -5   6    3.98    0.33
  -5   5  -6    3.95    0.26
  -2  10  -4    6.97    0.43
  -2  10  -4    7.57    0.50
  -1   0 -10    3.17    0.23
   0 -10   1   14.14    0.91
   0  10  -1   16.73    0.93
   0  10  -1   16.93    0.87
   0  10  -1   16.83    0.84
   0  10  -1   16.62    1.04
   0 -10   1   15.12    1.02
   0 -10   1   15.44    0.83
   0 -10   1   15.64    0.83
   0 -10   1   13.97    0.97
   0   7   5    2.66    0.20
  -4  -8   2    7.29    0.45
   0   7   5    2.35    0.22
  -4  -8   2    6.93    0.52
  -4  -8   2    6.91    0.48
   4   8  -2    8.72    0.45
   1 -10   1    0.26    0.08
   0   7   5    2.27    0.20
  -1  10  -1    0.28    0.09
   0  -7  -5    1.52    0.20
   4   8  -2    9.35    0.47
   4   8  -2    9.58    0.58
   0  -7  -5    1.95    0.20
  -1  10  -1    0.16    0.10
   0   7   5    2.15    0.18
   1 -10   1    0.14    0.09
  -1  10  -1    0.20    0.09
   0  -7  -5    1.44    0.16
   0  -7  -5    1.83    0.19
  -1  10  -1    0.14    0.06
  -1  -2  11    3.26    0.23
   1   2 -11    3.56    0.23
  -1  -2  11    3.19    0.28
  -1  -2  11    3.15    0.25
  -1  -2  11    3.67    0.25
   1   2 -11    3.15    0.21
   1   2 -11    3.35    0.25
  -5   6   3   28.34    1.68
   5  -6  -3   28.41    1.51
  -6   3  -4    0.86    0.10
   6  -3   4    0.73    0.13
  -5   6   3   29.02    1.58
   5  -6  -3   30.95    1.71
  -6   3  -4    0.98    0.11
   5  -6  -3   30.30    1.90
   5  -6  -3   29.22    1.49
   6  -3   4    0.60    0.09
  -6   3  -4    0.87    0.10
   6  -3   4    0.70    0.09
  -5   6   3   27.35    1.51
  -2  -7  10   65.17    4.22
   2   7 -10   68.81    4.22
  -2  -7  10   62.81    3.30
  -2  -7  10   63.29    3.75
   2   7 -10   63.46    3.29
  -5  -6   0    8.25    0.51
   5   6   0    9.67    0.66
   5   6   0   10.01    0.52
  -5  -6   0   10.45    0.59
  -6   1  -4    0.59    0.10
  -6   1  -4    0.60    0.10
  -5  -6   0    7.96    0.55
   6  -1   4    0.80    0.09
   6  -1   4    0.73    0.13
  -6   1  -4    0.51    0.09
   6  -1   4    0.77    0.09
   3  -1   9    3.84    0.23
  -3  -9   6   37.30    1.88
  -3   1  -9    2.91    0.25
  -3   1  -9    3.29    0.24
  -3   1  -9    2.94    0.23
  -3  -9   6   37.46    2.41
   3   9  -6   36.73    2.41
   3   9  -6   36.65    1.88
   3  -1   9    4.13    0.30
   3  -1   9    3.71    0.26
   3   9  -6   36.30    2.32
  -3  -9   6   38.43    2.14
   3   9  -6   33.68    1.96
  -2  -3  11   30.64    1.80
   2   3 -11   28.56    1.80
  -2  -3  11   33.37    2.08
  -2  -3  11   32.85    1.62
   2   3 -11   32.50    2.08
  -2  -3  11   31.26    1.84
  -2  -3  11   33.54    1.62
   2   3 -11   29.42    1.60
   5   0   6    6.20    0.37
  -5   0  -6    6.59    0.37
   5   0   6    6.30    0.36
   5   0   6    6.36    0.48
  -3  -3  -7   81.77    4.59
  -3  -3  -7   79.76    4.04
   3   3   7   79.99    4.23
   1  -7  10   27.01    1.62
  -3  -3  -7   80.71    4.03
   3   3   7   76.16    4.04
   1  -7  10   27.84    1.82
  -3  -3  -7   78.38    4.52
   1  -7  10   27.37    1.42
  -1   7 -10   27.77    1.42
   3   3   7   78.79    5.17
   4   8  -6    6.94    0.40
   2   4 -11   26.23    1.48
   4   8  -6    6.76    0.41
   3   0 -10    4.41    0.35
   2   4 -11   27.60    1.91
  -2  -4  11   31.36    1.50
  -3   0  10    4.71    0.29
  -3   0  10    4.86    0.29
   3   0 -10    4.56    0.30
   4   8  -6    6.96    0.52
  -3   0  10    4.26    0.32
  -3   0  10    4.69    0.27
  -3   0  10    4.47    0.32
  -2  -4  11   28.05    1.70
  -4  -8   6    7.27    0.45
  -2  -4  11   31.65    1.92
  -3   0  10    4.56    0.36
  -4  -8   6    7.28    0.41
   3   9  -2    4.12    0.28
   0  -5  11    2.42    0.17
  -3  -9   2    4.66    0.36
   0  -5  11    2.51    0.24
   3   9  -2    4.39    0.28
   3   9  -2    3.92    0.35
   0  -5  11    2.03    0.20
  -3  -9   2    4.26    0.27
  -3  -9   2    5.11    0.29
  -2   7   5   10.29    0.58
   2  -7  -5   10.20    0.62
   2  -7  -5   10.44    0.54
  -2   7   5   10.01    0.63
   2  -7  -5   10.29    0.63
  -2   7   5    9.57    0.57
  -2  10  -2    0.32    0.06
  -2  10  -2    0.44    0.11
   2 -10   2    0.23    0.09
   2 -10   2    0.29    0.07
  -2  10  -2    0.33    0.09
  -2  10  -2    0.43    0.09
   2 -10   2    0.25    0.06
  -2   7   5   10.30    0.68
   2 -10   2    0.19    0.11
   4   7  -8   21.85    1.15
   4   7  -8   21.86    1.20
  -4  -7   8   23.11    1.48
   4   7  -8   22.69    1.48
  -4  -7   8   21.73    1.15
  -4  -7   8   21.72    1.30
  -3  -6  10   -0.02    0.10
   3   6 -10   -0.03    0.06
  -6   1   6    4.12    0.25
   6  -1  -6    3.05    0.24
  -3  -6  10    0.10    0.08
  -6   1   6    4.16    0.26
   3   6 -10   -0.01    0.11
   6  -1  -6    3.25    0.21
  -3  -6  10    0.03    0.07
   6  -1  -6    2.98    0.30
  -6   1   6    3.94    0.25
   3   6 -10   -0.01    0.05
  -6   1   6    4.35    0.26
   4  -5  -6   33.94    2.10
  -3  -8  -1   35.15    1.79
   5  -7   4    2.91    0.24
   4  -5  -6   32.68    1.83
  -3  -8  -1   34.13    2.04
   3   8   1   35.47    2.29
  -5   7  -4    3.27    0.22
  -4   5   6   40.18    2.36
  -5   7  -4    3.27    0.22
  -4   5   6   37.61    1.86
  -3  -8  -1   33.06    1.78
   3   8   1   34.92    1.87
   5  -7   4    3.28    0.21
  -3  -8  -1   36.13    2.00
   4  -5  -6   35.36    2.35
  -5   7  -4    3.16    0.25
   5  -7   4    2.87    0.23
  -4   5   6   35.55    2.07
  -4   5   6   37.33    1.94
   5  -7   4    3.31    0.26
   4  -5   8   26.15    1.34
  -1   9   2    4.44    0.31
   4  -5   8   26.06    1.71
  -1   9   2    4.79    0.33
  -1   9   2    4.27    0.31
  -1   9   2    4.59    0.30
   1  -9  -2    4.84    0.28
  -4   5  -8   26.47    1.35
   1  -9  -2    4.96    0.32
  -4   5  -8   25.83    1.34
   4  -5   8   25.28    1.52
  -4   5  -8   25.73    1.50
   1  -9  -2    4.05    0.34
  -4  -7  -1    4.50    0.29
  -4  -7  -1    4.94    0.30
  -4  -7  -1    4.71    0.36
  -4  -7  -1    4.94    0.32
   4   7   1    5.22    0.30
   4   7   1    4.81    0.39
  -2   1  10    6.32    0.38
   0   1  10   16.37    1.06
   6   4   0   22.06    1.11
  -5   7   1    7.89    0.46
   2  -1 -10    7.57    0.42
   5  -7  -1    7.35    0.42
   2  -1 -10    7.63    0.35
   5  -7  -1    8.00    0.53
  -4  -4  -5   66.25    3.40
   0   1  10   16.32    0.83
  -6  -4   0   19.91    1.23
   6   4   0   22.41    1.44
  -6  -4   0   22.34    1.12
  -6  -4   0   20.36    1.26
  -2   1  10    5.99    0.48
  -5   7   1    7.87    0.46
  -2   1  10    6.26    0.38
   5  -7  -1    7.49    0.45
   0   1  10   16.60    0.94
   5  -7  -1    7.79    0.52
   0  -1 -10   14.18    1.01
   6   4   0   21.17    1.16
  -5   7   1    7.74    0.48
   4   4   5   68.51    3.56
  -4  -4  -5   62.34    3.80
  -2   1  10    5.96    0.43
   0  -1 -10   14.37    0.81
   0  -1 -10   14.74    0.92
  -4  -4  -5   67.20    3.86
   0   1  10   17.25    0.93
  -2   1  10    5.89    0.42
   4   4   5   69.39    4.35
   4   4   5   66.81    3.40
   2   9  -8    8.14    0.44
   2   9  -8    8.16    0.55
   2   9  -8    8.52    0.43
  -2  -9   8    6.98    0.54
  -2  -9   8    7.11    0.43
  -2  -9   8    7.43    0.50
   4  -4  -7   43.16    2.56
  -4   4   7   43.18    2.37
   3  -9   6    2.59    0.18
   4  -4  -7   47.41    2.88
  -3   9  -6    2.62    0.19
   3  -9   6    2.51    0.23
   3  -9   6    2.23    0.20
  -4   4   7   41.93    2.53
  -4   4   7   43.44    2.24
   4  -4  -7   41.80    2.24
   3  -9   6    2.48    0.21
  -4   4   7   45.24    2.27
  -4   4   7   46.79    2.88
  -3   9  -6    2.37    0.20
   0  -2  11   36.83    1.88
   0  -2  11   39.82    2.42
   0   2 -11   33.91    2.10
   0   2 -11   36.03    2.33
   0  -2  11   37.03    2.14
   0   2 -11   36.81    1.88
  -2  10  -5   62.32    3.68
   1  -3  -9   27.71    1.74
   2 -10   5   66.63    3.29
  -1   3   9   31.77    1.63
  -1   3   9   32.30    1.99
  -1   3   9   30.93    1.56
  -2  10  -5   60.79    4.20
   1  -3  -9   29.63    1.54
   2 -10   5   67.08    3.30
   2 -10   5   66.08    3.75
   4   6  -9   28.77    1.39
  -4  -6   9   25.36    1.40
  -2  10  -5   61.30    3.45
  -1   3   9   29.10    1.75
   4   6  -9   26.88    1.46
  -4  -6   9   26.01    1.80
  -4  -6   9   26.79    1.59
   4   6  -9   28.72    1.80
   2 -10   5   68.82    4.20
   4   5   4    3.36    0.21
   4   5   4    3.52    0.27
   5   2   5    3.25    0.30
   5   2   5    3.36    0.22
  -5  -2  -5    3.75    0.26
  -5  -2  -5    3.64    0.24
  -4  -5  -4    2.27    0.23
  -4  -5  -4    2.86    0.24
  -5  -2  -5    3.76    0.25
   5   2   5    3.17    0.23
   4   5   4    3.49    0.21
  -4  -5  -4    2.98    0.21
  -4  -5  -4    2.61    0.21
  -5  -2  -5    3.56    0.25
   3  -6   9   24.06    1.42
   5   6  -7    9.62    0.66
  -2  -7  -4    0.34    0.11
   3  -6   9   23.21    1.25
  -3   6  -9   25.19    1.25
   2   7   4    0.42    0.08
  -2  -7  -4    0.27    0.08
  -2  -7  -4    0.40    0.11
  -2  -7  -4    0.38    0.07
  -2  -7  -4    0.20    0.07
   2   7   4    0.59    0.12
   2   7   4    0.77    0.09
  -5  -6   7    8.82    0.51
   3  -6   9   22.64    1.59
  -5  -6   7    8.64    0.55
  -3   6  -9   25.33    1.39
   5   6  -7    9.28    0.50
   5   6  -7    9.01    0.51
   2   7   4    0.83    0.12
  -4   1   9    0.93    0.10
   0  -9  -2    2.76    0.29
   0   9   2    2.82    0.24
   0   9   2    3.67    0.26
   0  -9  -2    2.79    0.21
   0   9   2    3.66    0.24
   4  -1  -9    0.73    0.13
  -4   1   9    0.93    0.10
   0   9   2    3.36    0.24
  -4   1   9    1.20    0.12
   0  -9  -2    2.92    0.25
   0  -9  -2    2.61    0.23
  -4   1   9    0.87    0.13
  -4   1   9    0.81    0.11
  -5  -7   4    0.76    0.11
   5   7  -4    0.88    0.15
  -5  -5  -2    5.29    0.35
   5   7  -4    1.02    0.09
  -5  -7   4    0.77    0.11
   5   5   2    5.66    0.33
   5   7  -4    1.09    0.10
   4  -1   8    0.36    0.07
   4  -1   8    0.25    0.08
  -4   1  -8    0.12    0.08
   4  -1   8    0.32    0.11
  -4   1  -8    0.06    0.07
   2   2 -11   20.66    1.06
   0  10  -7    3.84    0.26
   5   5  -8    2.96    0.30
   0  10  -7    3.75    0.30
   0  10  -7    3.74    0.26
   0 -10   7    3.74    0.30
   5   5  -8    3.52    0.21
  -2  -2  11   20.47    1.21
  -2  -2  11   21.66    1.08
   2   2 -11   19.19    1.20
  -5  -5   8    2.74    0.22
   0 -10   7    3.82    0.27
   0 -10   7    4.32    0.30
  -5  -5   8    2.58    0.27
  -5  -5   8    3.16    0.23
  -2  -2  11   21.16    1.23
  -2  -2  11   21.79    1.39
  -4   7  -7    0.25    0.09
   4  -7   7    0.36    0.10
   4  -7   7    0.29    0.08
   5   7  -3    1.56    0.15
  -5  -7   3    1.27    0.16
  -4   7  -7    0.37    0.08
   5   7  -3    1.73    0.21
  -5  -7   3    1.53    0.17
   5   7  -3    1.30    0.12
   4  -7   7    0.42    0.08
  -4   7  -7    0.21    0.08
  -5  -7   3    1.45    0.14
   6  -5   3   42.54    2.51
   6  -5   3   41.58    2.23
  -6   5  -3   45.92    2.33
   6  -5   3   41.84    2.22
   6  -5   3   43.44    2.84
  -6   5  -3   42.84    2.48
  -6   5  -3   45.86    2.23
  -6  -5   3   14.73    0.73
  -2  -5  11   40.10    2.41
   6   5  -3   13.11    0.93
  -6  -5   3   13.67    0.79
  -6  -5   3   13.67    0.78
  -3   8   3   13.29    0.80
   2   5 -11   41.82    2.71
  -3   8   3   12.95    0.72
  -2  -5  11   42.42    2.71
   2   5 -11   41.02    2.11
  -2  -3  -8   16.79    0.86
  -2  -3  -8   15.81    0.86
   3  -8  -3   13.16    0.72
  -2  -5  11   41.22    2.12
   2   3   8   16.27    0.87
   6   5  -3   12.60    0.71
   2   3   8   16.69    1.11
  -2  -3  -8   16.90    1.07
   3  -8  -3   13.30    0.69
   2   3   8   16.39    0.90
  -2  -3  -8   16.66    0.97
  -3   8   3   14.16    0.75
   3  -8  -3   12.89    0.81
   6   5  -3   12.64    0.74
  -6   4  -4    1.19    0.13
   6  -4   4    1.49    0.18
   6  -4   4    1.21    0.13
  -6   4  -4    0.94    0.12
   6  -4   4    1.09    0.10
  -6   4  -4    1.20    0.11
   6  -4   4    1.21    0.11
   1   5   7   45.03    2.80
   1   5   7   42.02    2.29
   1   5   7   44.04    2.46
  -1  -5  -7   43.67    2.49
  -1  -5  -7   43.48    2.19
   2  10  -4   31.90    2.02
   2  10  -4   31.81    1.59
   1   5   7   40.59    2.19
   2  10  -4   32.28    1.66
  -2 -10   4   29.02    1.81
  -1  -5  -7   43.38    2.18
  -2 -10   4   28.61    1.57
  -1  -5  -7   43.14    2.45
  -1  -5  -7   39.98    2.73
   4  -6  -5    4.63    0.33
   4  -6  -5    4.79    0.26
  -1  -6  -6    5.80    0.42
   1   6   6    6.15    0.36
   4  -6  -5    4.93    0.33
  -4   6   5    4.42    0.30
   1   6   6    5.27    0.34
   1   6   6    5.91    0.42
  -1  -6  -6    6.05    0.33
  -4   6   5    4.27    0.32
   1   6   6    5.54    0.40
  -4   6   5    4.73    0.32
  -1  -6  -6    6.01    0.39
  -1  -6  -6    5.79    0.38
   2  -6  10   43.73    2.55
   2  -6  10   42.60    2.24
   2  -6  10   44.93    2.77
  -4  -3  10    1.64    0.14
   2  -6  10   43.57    2.87
   4   3 -10    1.99    0.12
  -4  -3  10    2.00    0.23
   4   3 -10    1.83    0.12
  -2   6 -10   44.11    2.24
   4   3 -10    1.84    0.16
   4   3 -10    2.12    0.22
  -4  -3  10    1.76    0.18
  -5   1   8    1.27    0.13
  -5   1   8    1.35    0.18
  -5   1   8    1.22    0.12
  -4  -3  10    1.81    0.17
  -2   6 -10   44.02    2.50
  -5   1   8    1.24    0.12
  -4  -3  10    1.81    0.18
  -5   1   8    1.22    0.11
  -6   5   2    1.40    0.17
  -6   5   2    1.31    0.12
   6  -5  -2    1.35    0.15
   6  -5  -2    1.32    0.12
   6   0   4   70.03    3.77
   6  -5  -2    1.72    0.17
  -6   0  -4   75.18    3.61
  -6   0  -4   70.54    4.03
  -6   5   2    1.61    0.17
   6   0   4   69.79    4.62
   6   0   4   68.62    3.61
   6  -5  -2    1.42    0.13
  -6   5   2    1.37    0.14
  -6  -4   6   52.92    3.03
  -6  -4   6   54.31    3.08
  -6  -4   6   53.68    2.86
  -6  -4   6   55.12    2.73
   6   4  -6   51.09    2.72
   6   4  -6   53.07    3.50
   6   5  -4   31.11    1.96
   6   5  -4   30.55    1.59
  -6  -5   4   30.38    1.53
  -6  -5   4   28.50    1.71
   6   5  -4   29.04    1.52
  -6  -5   4   27.44    1.68
   5   7  -5    0.74    0.10
   3   7   3    0.47    0.08
   3   7   3    0.45    0.08
   4   3   6   21.39    1.11
   3   7   3    0.38    0.12
  -4  -3  -6   21.26    1.24
   5   7  -5    0.83    0.09
   5   7  -5    0.87    0.15
   4   3   6   21.51    1.43
  -4  -3  -6   20.75    1.11
  -3  -7  -3    0.49    0.08
  -5  -7   5    0.83    0.10
  -3  -7  -3    0.63    0.08
  -4  -3  -6   21.31    1.26
  -5  -7   5    0.65    0.11
  -3  -7  -3    0.71    0.09
  -4  -3  -6   21.28    1.11
   4   3   6   22.57    1.16
  -3  -7  -3    0.52    0.10
   2  10  -5   20.40    1.07
   2  10  -5   20.97    1.12
  -2 -10   5   20.43    1.23
  -2 -10   5   19.71    1.07
   2  10  -5   21.44    1.37
  -1   8   4    0.64    0.11
  -1   8   4    0.72    0.10
   1  -8  -4    0.65    0.10
  -1   8   4    0.93    0.12
  -1   8   4    0.49    0.08
   1  -8  -4    0.47    0.11
   1  -8  -4    0.54    0.08
  -1  -6  11    2.81    0.28
   2  -1  10   75.36    3.97
   2  -1  10   77.94    4.51
  -2   1 -10   81.61    3.97
   1   6 -11    3.79    0.21
  -1  -6  11    3.18    0.27
   2  -1  10   79.52    5.08
  -2   1 -10   75.49    4.43
   2  -3  -9   17.34    0.92
  -2   3   9   18.99    0.94
  -2   3   9   18.60    0.98
  -2   3   9   19.31    1.20
   2  -3  -9   15.36    1.04
  -2   3   9   17.79    1.06
  -1 -10   1   73.17    4.86
   4   2 -10    0.97    0.15
  -4  -2  10    1.25    0.15
   4   2 -10    1.04    0.11
  -4  -2  10    1.41    0.16
  -1 -10   1   76.97    3.91
  -1 -10   1   75.41    4.36
   1  10  -1   75.00    4.37
  -4  -2  10    1.53    0.16
   1  10  -1   83.48    4.10
  -4  -2  10    1.32    0.18
  -4  -2  10    1.26    0.12
  -1 -10   1   71.12    4.46
   1  10  -1   82.42    4.99
  -3   5   7   90.32    5.64
   3  -5  -7   80.36    4.94
   3  -5  -7   90.92    5.64
   3  -5  -7   84.27    5.02
  -3   5   7   90.14    4.43
   3  -5  -7   80.99    4.40
  -3   5   7   86.98    4.95
  -3   5   7   90.92    4.63
   0   3   9    0.15    0.10
   0  -3  -9    0.13    0.07
   0   3   9    0.10    0.07
   0  -3  -9    0.13    0.05
   0   3   9    0.11    0.09
   0   3   9    0.10    0.06
   0  -3  -9    0.14    0.09
  -1  -1  11   30.61    1.81
   1   1 -11   30.02    1.97
  -1  -1  11   30.51    1.78
  -1  -1  11   30.28    1.59
  -1  -1  11   33.80    2.05
   1  10  -7   24.82    1.58
  -1 -10   7   23.08    1.23
  -1 -10   7   22.68    1.58
   1  10  -7   24.61    1.29
   1   1 -11   29.66    1.77
   1  10  -7   24.92    1.24
  -1 -10   7   23.11    1.41
   1   1 -11   31.79    1.58
  -4  -8   1   42.94    2.15
  -4  -8   1   42.44    2.46
  -6  -5   2    0.43    0.07
  -4  -8   1   40.20    2.40
  -2  10  -1   25.88    1.53
   6   5  -2    0.22    0.14
   4   8  -1   42.41    2.76
  -6  -5   2    0.23    0.07
   6   5  -2    0.30    0.07
   4   8  -1   42.66    2.26
  -6  -5   2    0.35    0.10
   2 -10   1   32.20    1.47
  -2  10  -1   27.32    1.63
   4   8  -1   41.80    2.16
   6   5  -2    0.28    0.07
  -2  10  -1   27.85    1.47
  -2 -10   3   24.35    1.38
  -4   8  -6   18.13    0.96
   2  10  -3   19.44    1.42
   2  10  -3   20.20    1.12
  -4   8  -6   17.44    1.07
   4  -8   6   18.85    0.96
  -2 -10   3   23.35    1.28
  -4   8  -6   17.66    1.00
  -6  -2   7    8.77    0.50
   4  -8   6   18.57    1.09
   4  -8   6   18.94    1.22
   4  -8   6   19.01    0.97
  -6  -2   7    9.07    0.53
  -2 -10   3   21.55    1.11
   2  10  -3   19.71    1.16
  -6  -2   7    8.92    0.51
  -6  -2   7    8.46    0.53
   0  -9   9   17.99    1.08
   0   9  -9   18.05    1.20
   0   9  -9   17.83    0.94
   0  -9   9   18.08    1.20
  -5   4   6   51.50    2.68
   5  -4  -6   49.35    2.56
   5  -4  -6   49.27    2.89
   6   1  -7   12.00    0.97
  -6  -1   7   14.73    0.84
  -4  -4  10   56.11    3.64
  -3   9   1   49.83    2.62
  -6  -1   7   14.44    0.79
  -4  -4  10   54.74    2.98
  -5   4   6   51.22    2.54
   5  -4  -6   47.09    2.53
  -6  -1   7   14.97    0.76
  -3   9   1   47.16    2.78
   3  -9  -1   48.69    2.50
   3  -9  -1   49.42    2.48
  -4  -4  10   56.56    2.84
  -3   9   1   48.73    2.50
   4   4 -10   55.43    3.65
  -5   4   6   47.86    2.85
   3  -9  -1   48.70    2.84
  -4  -4  10   57.71    3.23
  -6  -1   7   14.82    0.83
   5  -4  -6   53.32    3.25
  -5   4   6   49.10    2.56
   4   4 -10   53.63    2.83
   0  -6  11   64.22    4.14
  -3   6   6    4.91    0.28
  -2   9   2   55.97    2.75
   1  -4  11   57.95    2.91
   3  -6  -6    3.34    0.31
  -3   6   6    4.63    0.32
   2  -9  -2   53.75    2.75
  -3   6   6    4.75    0.31
  -3   6   6    4.84    0.30
  -2   9   2   55.08    3.07
   1  -4  11   57.77    3.31
  -2   9   2   54.54    2.88
   0  -6  11   64.13    3.23
   3  -6  -6    3.98    0.31
   0   6 -11   62.38    3.23
   1  -4  11   59.13    3.73
   2  -9  -2   51.23    2.73
   3  -6  -6    3.56    0.24
  -1   4 -11   54.17    2.90
   0  -6  11   62.99    3.68
  -1   4 -11   56.11    3.24
   2  -9  -2   51.61    3.12
   0   8 -10   17.05    0.91
  -2   8  -9   35.72    2.15
   2  -8   9   39.75    2.21
  -2   8  -9   36.70    1.94
   0  -8  10   17.78    1.16
   4  -3  -8    1.57    0.20
   2  -8   9   37.88    2.48
   4  -3  -8    1.62    0.22
   7   0  -2    5.33    0.30
  -4   3   8    2.55    0.19
  -4   3   8    2.28    0.21
   2  -8   9   38.92    1.94
   7   0  -2    4.40    0.28
  -7   0   2    4.79    0.32
  -4   3   8    2.10    0.21
  -7   0   2    5.01    0.31
   0  -8  10   17.25    1.04
  -4   3   8    2.64    0.22
  -7   0   2    4.59    0.32
   7   0  -2    4.74    0.39
  -4   3   8    2.46    0.17
  -5  -7   2   81.32    4.44
  -1  -8  10    8.17    0.54
   7   0  -1    0.57    0.09
  -1  10  -7   21.78    1.20
  -3  -9   7    0.07    0.09
  -1  -8  10    8.13    0.48
   5   7  -2   73.02    5.00
   1 -10   7   21.81    1.31
  -3  -9   7    0.04    0.08
  -1  10  -7   22.97    1.15
   1   8 -10    9.02    0.47
   3   9  -7   -0.01    0.12
   7   0  -1    0.68    0.08
   5   7  -2   73.19    4.09
  -7   0   1    1.11    0.12
   3   9  -7    0.08    0.08
   7   0  -1    0.53    0.15
   1   8 -10    9.06    0.61
  -1  10  -7   21.95    1.46
   3   9  -7    0.25    0.07
   1 -10   7   21.86    1.46
   3   9  -7    0.17    0.06
  -3  -9   7    0.03    0.11
   5   7  -2   74.80    3.91
  -1  -8  10    8.18    0.60
  -5  -7   2   79.41    4.36
  -5  -7   2   78.92    3.91
   4   6   3    4.63    0.32
  -4  -6  -3    6.15    0.39
  -4  -6  -3    6.54    0.34
   7  -1  -1   14.91    0.75
  -7   1   1   13.25    0.80
   4   6   3    4.92    0.34
  -7   1   1   13.14    0.77
   7  -1  -1   15.15    0.76
   4   6   3    4.45    0.43
  -4  -6  -3    6.48    0.33
  -4  -6  -3    6.40    0.36
   7  -1  -1   14.88    0.98
  -6   3   5    4.14    0.31
  -6   3   5    4.75    0.32
   6  -3  -5    5.12    0.27
  -6   3   5    5.09    0.33
   6  -3  -5    4.94    0.37
  -6   3   5    4.46    0.30
   6  -3  -5    4.33    0.30
   6  -3  -5    5.25    0.31
   0   8   4   37.18    2.28
   0  -8  -4   31.99    2.04
   0  -8  -4   34.98    2.23
   0  -8  -4   33.78    1.79
   0  -8  -4   32.18    2.00
  -1  -9   9   27.39    1.45
   1   9  -9   28.77    1.45
   0   8   4   37.36    1.88
   0   8   4   35.78    2.02
  -1  -9   9   27.45    1.65
  -1  -9   9   27.44    1.85
   1   9  -9   29.48    1.86
   0   8   4   36.07    1.80
   1  -3  11    1.03    0.10
   1  -3  11    1.01    0.13
   1  -3  11    1.09    0.14
  -5   5   5    8.21    0.54
   5  -5  -5    9.45    0.46
   5  -5  -5    9.49    0.55
  -5   5   5    8.51    0.51
   5  -5  -5    9.17    0.51
  -5   5   5    8.24    0.47
  -5   5   5    8.00    0.51
   5  -5  -5    9.33    0.60
   6   3   2   21.80    1.09
  -3  -9   1   20.48    1.21
  -3  -9   1   20.10    1.27
   4   8  -7   16.76    0.93
  -6  -3  -2   19.58    1.22
   4   8  -7   17.42    0.90
   6   3   2   21.02    1.41
  -3  -9   1   20.09    1.08
   1 -10   0   31.81    2.04
   3   9  -1   22.04    1.40
   3   9  -1   21.26    1.09
  -1  10   0   35.30    1.99
  -6  -3  -2   20.88    1.10
   6   3   2   21.47    1.14
   1 -10   0   35.55    1.98
  -1  10   0   33.32    1.78
  -1  10   0   34.94    1.87
  -4  -8   7   16.82    1.15
   6   3   2   21.50    1.09
   3   9  -1   21.71    1.14
  -4  -8   7   17.01    0.91
  -4  -8   7   17.87    1.02
   1 -10   0   36.17    1.77
  -6  -3  -2   20.85    1.23
   1 -10   0   34.64    1.78
   4   8  -7   16.87    1.16
   7  -1  -2   73.44    3.69
  -7   1   2   67.83    4.13
   7  -1  -2   73.92    4.73
   7  -1  -2   75.97    3.70
  -7   1   2   71.47    3.70
  -7   1   2   73.02    3.88
   2  -9   8    2.41    0.21
   1   4   8    0.40    0.08
   2  -9   8    2.09    0.22
  -1  -4  -8    0.31    0.07
  -1  -4  -8    0.27    0.06
   2  -9   8    2.24    0.18
   1   4   8    0.44    0.11
  -2   9  -8    2.12    0.19
  -1  -4  -8    0.30    0.10
   1   4   8    0.38    0.07
   1   4   8    0.43    0.11
  -2   9  -8    1.87    0.17
  -1  -4  -8    0.30    0.08
  -1  -4  -8    0.07    0.09
   5  -3   7    7.45    0.46
  -5  -2   9    2.12    0.19
  -5   3  -7    7.66    0.42
   5  -3   7    7.05    0.42
  -5   3  -7    7.34    0.47
  -5  -2   9    2.15    0.22
  -6   4   4   23.98    1.25
  -5  -2   9    2.10    0.18
   5   2  -9    1.90    0.12
  -5  -2   9    1.97    0.18
   6  -4  -4   21.48    1.17
   5  -3   7    7.57    0.54
  -5  -2   9    2.00    0.19
  -6   4   4   22.48    1.32
  -5   3  -7    7.84    0.43
   5   2  -9    1.89    0.22
   6  -4  -4   21.65    1.19
  -6   4   4   23.53    1.19
  -6   4   4   23.55    1.18
   6  -4  -4   23.15    1.50
   6  -4  -4   22.39    1.33
  -6  -2  -3   58.90    3.45
   1   7   5    2.04    0.18
   5  -6   6    0.66    0.12
   1   7   5    1.74    0.19
   0  10   0    1.70    0.16
  -1  -7  -5    1.67    0.16
  -5   6  -6    0.57    0.10
   0  10   0    1.39    0.14
   0  10   0    1.62    0.14
   6   2   3   59.75    3.05
   0  10   0    1.64    0.15
   0 -10   0    1.53    0.20
   6   2   3   61.18    3.91
  -1  -7  -5    1.51    0.18
   6   2   3   59.98    3.19
   5  -6   6    0.66    0.08
  -1  -7  -5    1.46    0.15
  -1  -7  -5    1.56    0.18
  -6  -2  -3   61.76    3.05
  -6  -2  -3   57.16    3.41
   0 -10   0    1.55    0.17
   1   7   5    1.85    0.22
  -5   6  -6    0.64    0.10
   1   7   5    1.70    0.13
   5  -6   6    0.63    0.09
   0 -10   0    1.66    0.17
   0 -10   0    1.51    0.17
   5  -6   6    0.72    0.09
  -3   4   8    7.05    0.41
  -3   4   8    7.14    0.40
  -3   4   8    6.69    0.45
  -3   4   8    7.30    0.48
   3  -4  -8    5.77    0.48
   6   5  -5   59.35    3.25
  -6  -5   5   61.78    3.51
  -6  -5   5   59.98    3.46
  -6  -5   5   62.33    3.11
  -5  -3   9   19.19    1.10
  -5  -3   9   19.31    1.26
   4  -9   2    7.80    0.41
   4  -9   2    8.12    0.50
  -5  -3   9   19.67    0.99
   2 -10   6    0.31    0.08
   2 -10   6    0.23    0.08
   5   3  -9   17.33    1.26
   6   5  -5   60.13    3.10
  -5  -3   9   18.85    1.08
  -4   9  -2    6.78    0.45
   4  -9   2    8.09    0.51
   4  -9   2    7.82    0.44
  -4   9  -2    6.81    0.47
   4  -9   3    1.47    0.15
  -5  -3   9   19.11    1.02
   6   5  -5   61.44    3.98
   5   3  -9   17.38    0.96
  -2  10  -6    0.24    0.07
  -4   9  -3    1.60    0.16
   2 -10   6    0.16    0.10
   4  -9   3    1.41    0.13
  -4   9  -2    7.05    0.45
  -4   9  -3    1.59    0.14
  -2  10  -6    0.24    0.08
   4  -9   3    1.31    0.15
  -2  10  -6    0.25    0.09
   4  -9   3    1.52    0.15
  -4   9  -3    1.66    0.16
  -3   8  -8    1.06    0.11
   3  -8   8    0.84    0.10
   2  10  -6    1.33    0.17
   3  -8   8    0.92    0.11
   2  10  -6    1.50    0.16
   2  10  -6    1.52    0.16
  -2 -10   6    1.48    0.15
   3  -8   8    0.79    0.12
  -2 -10   6    1.32    0.18
  -2 -10   6    1.28    0.12
  -3   8  -8    1.23    0.11
   7  -1   0    3.54    0.35
   4  -6   8    0.36    0.08
  -4   6  -8    0.32    0.08
  -7   1   0    5.06    0.30
   1  -5  11   36.40    2.42
  -7   1   0    5.16    0.31
   7  -1   0    4.48    0.29
  -1   5 -11   37.25    1.89
  -4   6  -8    0.41    0.08
   4  -6   8    0.40    0.09
  -1   5 -11   39.34    2.11
  -4   6  -8    0.37    0.10
   1  -5  11   35.84    2.15
   4  -6   8    0.24    0.11
   1  -5  11   35.29    1.89
  -4   8   2    0.64    0.10
   0  -1  11   53.52    3.29
   6   3  -7    2.43    0.16
   4  -8  -2    0.58    0.13
   0   1 -11   56.61    2.88
  -4   8   2    0.67    0.10
   4  -8  -2    0.61    0.07
   3   2   8   60.21    3.01
  -3  -2  -8   58.40    3.01
   3   2   8   62.58    3.86
  -3  -2  -8   58.24    3.01
   0   1 -11   59.01    3.58
   0  -1  11   59.55    3.70
  -7  -1   2   37.40    1.96
  -7  -1   2   38.72    1.87
   4  -8  -2    0.67    0.11
  -3  -2  -8   55.89    3.37
   7   1  -2   35.74    2.39
  -6  -3   7    2.31    0.18
   7   1  -2   34.65    1.85
  -6  -3   7    2.09    0.19
  -4   8   2    0.69    0.12
   0  -1  11   57.33    2.89
  -6  -3   7    2.15    0.21
  -7  -1   2   34.98    2.08
   0   1 -11   53.78    3.22
  -6  -3   7    2.50    0.18
   6   3  -7    2.15    0.25
  -5   3   7    2.56    0.25
  -3   0  -9   16.00    0.83
   5  -3  -7    2.66    0.23
   3   0   9   15.40    0.94
  -5   3   7    3.42    0.25
  -5   3   7    3.03    0.20
   3   0   9   16.35    1.07
  -3   0  -9   14.76    0.92
   5  -3  -7    2.69    0.25
  -5   3   7    2.73    0.25
  -3   0  -9   16.05    0.83
   3   0   9   15.79    0.83
  -5   3   7    2.90    0.22
   5  -3  -7    2.68    0.16
   2   1 -11    1.60    0.15
  -2  -1  11    1.21    0.11
   2   1 -11    1.24    0.11
  -2  -1  11    1.11    0.13
  -5   2  -7    2.12    0.19
  -2   8   4   16.75    0.89
   2  -8  -4   15.52    0.97
   2  -8  -4   15.64    0.83
  -2   8   4   16.52    0.86
  -2   8   4   15.80    0.95
   5  -2   7    1.95    0.18
  -5   2  -7    1.90    0.17
   5  -2   7    1.96    0.21
   5  -2   7    2.08    0.18
  -5   2  -7    1.80    0.18
   2  -8  -4   15.66    0.94
   7   0  -3    3.54    0.21
   5  -7   5   29.98    1.56
  -5   7  -5   30.10    1.73
  -7   0   3    2.07    0.23
   5  -7   5   28.95    1.98
   5  -7   5   30.15    1.55
  -5   7  -5   30.84    1.56
  -7   0   3    2.50    0.21
   7   0  -3    3.07    0.28
  -7   0   3    2.54    0.22
  -5   7  -5   31.18    1.63
   5  -7   5   30.01    1.76
  -4  -1  10    3.61    0.27
   6  -6   1   13.99    0.97
  -4  -1  10    3.48    0.27
  -4  -1  10    3.51    0.25
   6  -6   1   14.01    0.77
  -4  -1  10    3.81    0.32
  -4  -1  10    3.62    0.25
   4   1 -10    3.80    0.32
  -4  -1  10    3.65    0.24
   4   1 -10    3.42    0.26
   6  -6   1   13.40    0.76
  -6   6  -1   15.39    0.77
   6  -6   1   13.77    0.86
  -6   6  -1   15.47    0.86
  -6   6  -1   15.42    0.81
   5   7  -6   57.71    3.02
   5  -4   7   31.72    1.82
   7   0   0   69.72    3.43
  -7   0   0   68.33    3.43
  -5   4  -7   30.69    1.61
  -5   4  -7   30.47    1.61
   5  -4   7   32.29    2.06
   7   0   0   66.51    3.42
  -7   0   0   63.22    3.83
  -5  -7   6   62.06    3.03
   5   7  -6   58.93    3.88
  -5  -7   6   61.02    3.43
   5  -4   7   31.15    1.61
   7   0   0   68.23    4.39
  -5   4  -7   30.87    1.80
   5   7  -6   56.39    3.16
  -7   0   0   67.80    3.60
   6   0  -7   32.45    2.21
  -6   0   7   33.47    1.92
   5   1   6    1.38    0.21
   6   0  -7   33.12    1.71
   2   9   1    0.76    0.12
   2   9   1    0.51    0.09
  -6   2   6   45.36    2.25
   2   9   1    0.72    0.12
  -6   2   6   43.61    2.26
   2   9   1    0.55    0.10
  -5  -1  -6    2.26    0.18
  -2  -9  -1    0.49    0.09
  -6   0   7   33.88    1.81
  -2  -9  -1    0.38    0.12
  -2  -9  -1    0.44    0.11
   5   1   6    1.49    0.17
  -6   2   6   44.84    2.37
  -2  -9  -1    0.35    0.08
  -6   0   7   34.86    1.73
  -6   2   6   40.99    2.51
   5   1   6    1.70    0.14
  -5  -1  -6    1.89    0.17
   6  -2  -6   45.35    2.88
  -5  -1  -6    1.77    0.17
   6  -2  -6   43.40    2.55
   6  -2  -6   44.97    2.26
   6  -2  -6   43.62    2.24
  -7  -1   1   16.28    0.94
  -7   2   1    7.45    0.41
  -5   7   2    0.35    0.08
  -7  -1   1   17.81    0.86
  -5   7   2    0.06    0.08
   7   1  -1   15.18    1.09
   5  -7  -2    0.62    0.10
   5  -7  -2    0.27    0.12
   7  -2  -1    6.02    0.47
   7   1  -1   15.52    0.84
  -5   7   2    0.23    0.11
  -7   2   1    7.57    0.39
   5  -7  -2    0.41    0.06
   7   1  -1   14.01    0.83
   7  -2  -1    5.39    0.37
  -7  -1   1   17.34    0.89
   7  -2  -1    5.39    0.35
  -3  -8   9    1.22    0.18
  -3  -8   9    1.26    0.13
   3   8  -9    1.26    0.16
  -3  -8   9    1.18    0.14
   3   8  -9    1.32    0.11
   3   8  -9    1.20    0.13
   3   8  -9    1.54    0.12
  -2  -6  11    6.82    0.48
   5   6   1   43.66    2.20
   5   6   1   41.96    2.30
  -5  -6  -1   40.71    2.46
  -7  -1   3   59.52    3.34
   5   6   1   43.68    2.83
  -2  -6  11    7.88    0.43
   2   6 -11    7.95    0.56
   1   9   2   54.69    2.86
  -7  -1   3   60.76    3.14
  -1  -9  -2   53.33    3.11
  -5  -6  -1   44.59    2.20
  -5  -6  -1   43.38    2.50
   7   1  -3   57.12    2.98
  -7  -1   3   60.33    3.00
   2   6 -11    7.27    0.41
   7   1  -3   55.54    3.83
   1   9   2   50.51    3.06
  -1  -9  -2   53.21    3.39
  -1  -9  -2   55.09    2.73
   1   9   2   56.79    3.48
   1   9   2   52.69    2.73
  -2  -6  11    8.02    0.55
  -1  -9  -2   50.89    3.05
  -6  -5   1   11.05    0.65
   6   5  -1   10.61    0.77
   6   5  -1   10.76    0.59
  -6  -5   1   11.38    0.60
   6   5  -1   11.18    0.61
  -6  -5   1   10.58    0.66
   2  10  -2    7.18    0.54
  -2 -10   2    7.94    0.43
  -2 -10   2    8.12    0.53
  -2 -10   2    8.04    0.46
  -2 -10   2    8.11    0.42
   3   3 -11    0.34    0.05
   3   3 -11    0.18    0.13
  -3  -3  11    0.35    0.10
   3   3 -11    0.45    0.06
  -3  -3  11    0.50    0.08
   2  10  -2    6.51    0.47
   2  10  -2    6.90    0.45
  -3  -3  11    0.19    0.12
  -3  -3  11    0.44    0.09
  -2 -10   2    8.07    0.52
  -7   2   0   16.75    0.96
  -5  -1   9    1.83    0.19
  -7   2   0   17.08    0.87
   6  -6   0   15.66    0.86
   6  -6   0   16.70    1.10
  -6   6   0   17.22    0.92
  -7   2   0   17.57    0.91
   6  -6   0   16.10    0.98
  -5  -1   9    1.94    0.18
  -5  -1   9    1.87    0.18
   7  -2   0   15.22    1.11
   6  -6   0   16.20    0.88
   7  -2   0   16.12    0.86
   7  -2   0   15.71    0.86
  -6   6   0   16.35    0.97
  -5  -1   9    1.85    0.18
  -6   6   0   17.04    0.87
  -6   6   0   17.39    0.89
   5   1  -9    2.22    0.23
  -6  -4  -1   -0.01    0.08
   6   4   1    0.02    0.11
   6   4   1    0.05    0.06
  -6  -4  -1    0.22    0.07
   6   4   1    0.11    0.07
  -6  -4  -1    0.10    0.08
  -4   7   4    8.81    0.49
  -4   7   4    9.30    0.49
   4  -7  -4    7.84    0.44
   4  -9   4   38.48    2.51
   4  -7  -4    7.70    0.53
   4   0   8    0.01    0.11
   4   0   8    0.12    0.08
  -4   9  -4   37.31    1.97
  -4   0  -8    0.21    0.09
  -4   0  -8    0.24    0.08
  -4   0  -8    0.26    0.08
   4   0   8    0.18    0.07
  -4   7   4    7.66    0.52
   4  -7  -4    8.73    0.49
  -4   9  -4   37.35    2.07
   4  -9   4   37.14    1.97
   4  -9   4   40.18    1.99
  -4   9  -4   39.01    2.21
   4  -9   4   40.76    2.25
  -4   9  -1   19.00    1.02
   4  -9   1   18.39    0.96
   4  -9   1   19.05    0.98
   6  -6   2    3.96    0.28
  -4   9  -1   19.05    0.99
  -6   6  -2    2.76    0.25
  -6   6  -2    3.15    0.24
   6  -6   2    3.56    0.25
  -6   6  -2    3.22    0.24
   6  -6   2    3.31    0.22
   6  -6   2    3.37    0.24
  -4   9  -1   17.29    1.08
  -1  -1 -10    3.01    0.19
  -3   1  10    0.83    0.11
  -3   1  10    0.79    0.11
  -3   1  10    0.78    0.13
   1   1  10    2.93    0.24
  -3   7   5    3.40    0.29
   1  -2  11    1.34    0.17
   3  -1 -10    0.82    0.10
   3  -7  -5    4.17    0.30
   1  -2  11    1.43    0.12
   3  -7  -5    4.15    0.23
   3  -1 -10    0.57    0.13
   1   1  10    2.53    0.25
  -3   1  10    0.75    0.09
  -1  -1 -10    3.05    0.23
   1   1  10    2.53    0.21
  -1   2 -11    2.05    0.17
  -1  -1 -10    2.86    0.22
  -3   1  10    0.90    0.09
  -3   7   5    3.28    0.26
   1  -2  11    1.47    0.19
  -3   1  10    0.75    0.10
   1  -9   9    2.31    0.22
  -3  -4  11   25.96    1.48
   1  -9   9    2.31    0.19
  -1   9  -9    3.20    0.20
  -3  -4  11   27.26    1.30
   3   4 -11   23.45    1.67
  -3  -4  11   26.99    1.67
   7  -1  -3    1.01    0.15
  -7   1   3    0.50    0.10
   7  -1  -3    0.77    0.09
   1  -9   9    2.32    0.23
   3   4 -11   22.10    1.28
   4   5 -10    3.61    0.20
  -4  -5  10    2.96    0.28
  -4  -5  10    3.00    0.24
  -4  -5  10    2.45    0.25
   4   5 -10    3.84    0.30
   2   8   3    5.23    0.29
  -2  -8  -3    4.04    0.32
  -2  -8  -3    3.40    0.30
   2   8   3    5.20    0.34
  -2  -8  -3    4.03    0.27
   2   8   3    4.71    0.27
  -2  -8  -3    3.78    0.32
  -6   5  -4    7.43    0.43
   6  -5   4    7.39    0.45
  -5  -4   9   33.88    1.87
   4   2   7    0.03    0.05
   6  -5   4    7.36    0.41
  -4  -2  -7   -0.02    0.07
  -5  -4   9   35.17    2.29
  -6   5  -4    7.02    0.43
   5   4  -9   35.12    2.30
  -5  -4   9   34.71    1.79
  -4  -2  -7   -0.10    0.07
   6  -5   4    8.06    0.42
   4   2   7   -0.04    0.10
  -5  -4   9   35.79    2.02
   4   2   7   -0.02    0.07
  -4  -2  -7   -0.13    0.07
  -6   5  -4    5.98    0.46
   5   4  -9   33.69    1.77
   6  -5   4    8.12    0.53
   7  -2  -2    1.91    0.14
   7  -2  -2    1.56    0.17
  -7   2   2    1.27    0.14
  -7   2   2    1.40    0.14
  -7   2   2    1.70    0.17
   7  -2  -2    1.75    0.19
  -6   2  -5   17.19    1.12
   6  -2   5   20.82    1.29
  -6   2  -5   18.64    1.04
   6  -2   5   19.29    1.12
  -6   2  -5   19.33    1.01
   6  -2   5   19.51    1.00
   6  -2   5   19.09    1.00
   3   7 -10   18.04    0.95
   3   7 -10   18.39    1.24
  -3  -7  10   18.66    0.97
  -3  -7  10   18.64    1.09
  -3  -7  10   18.16    1.23
   3   7 -10   18.25    0.99
  -5   6   4    0.62    0.12
   3  -9   7   24.76    1.46
   6   1   4    6.50    0.39
  -6  -1  -4    7.06    0.44
   3  -7   9   51.84    3.03
   6  -3   5   18.88    1.05
  -3   9  -7   25.04    1.33
   3  -7   9   51.65    2.67
   6   1   4    6.98    0.40
   3  -9   7   25.40    1.28
   6  -3   5   18.67    1.04
  -5   6   4    0.71    0.10
   6  -3   5   19.24    1.17
   6   1   4    6.29    0.51
   5  -6  -4    0.94    0.13
   6  -3   5   18.52    1.34
   3  -7   9   49.20    3.41
  -5   6   4    0.89    0.11
   5  -6  -4    0.90    0.12
  -6   3  -5   21.02    1.17
  -6   3  -5   21.92    1.09
   5  -6  -4    1.07    0.12
  -3   9  -7   23.22    1.42
  -6  -1  -4    7.33    0.42
  -6  -1  -4    7.16    0.41
  -3   7  -9   54.92    2.67
  -6   3  -5   22.09    1.06
   3  -9   7   24.99    1.63
  -3   7  -9   53.45    2.98
   5  -6  -4    1.12    0.11
  -5   8  -2   17.65    0.96
   5  -8   2   15.64    0.87
   5  -8   2   15.27    0.85
  -5   8  -2   17.33    0.91
   5  -8   2   16.25    0.98
  -5   8  -2   17.30    0.86
   5  -8   2   15.51    1.08
  -3  10  -3    1.33    0.15
  -3  10  -3    1.40    0.16
  -3  10  -3    1.38    0.13
  -3  10  -3    1.25    0.12
   6  -5  -3   42.91    2.57
   6  -5  -3   40.61    2.29
  -6   5   3   35.44    2.25
  -6   5   3   39.17    2.03
   6  -5  -3   40.83    2.03
  -6   5   3   38.48    2.01
  -6   5   3   39.20    2.12
   6  -5  -3   38.32    2.01
  -5  -7   1   16.88    0.84
  -5  -7   1   15.63    0.96
  -5  -7   1   15.41    0.92
   5   7  -1   15.71    0.84
   5   7  -1   15.66    0.87
   5   7  -1   15.71    1.08
  -1   2  10    4.42    0.33
   1  -2 -10    4.04    0.29
   1  -2 -10    3.90    0.24
   1  -8  10    1.28    0.10
   1  -8  10    1.18    0.14
  -1   2  10    4.03    0.26
  -1   2  10    4.55    0.31
  -1   2  10    3.86    0.26
   1  -8  10    0.94    0.14
  -1   8 -10    1.60    0.16
  -3  -2  11   17.31    0.90
   3   2 -11   16.51    0.99
  -3  -2  11   17.63    0.90
   3   2 -11   17.34    1.16
  -3  -2  11   17.88    1.16
  -3  -2  11   16.87    1.02
  -3  -2  11   16.89    0.99
   3   2 -11   16.92    0.87
   3   2 -11   16.29    0.87
   0 -10   8   46.41    2.90
  -2  -8  10   13.91    0.76
   7  -1   1    4.13    0.26
  -2  -8  10   13.54    0.86
   0 -10   8   46.89    2.67
   0  10  -8   45.23    3.00
   7  -1   1    4.06    0.33
   7  -1   1    3.89    0.26
   0  10  -8   45.07    2.45
   0 -10   8   45.76    3.00
  -7   1  -1    4.17    0.28
   2   8 -10   15.76    0.75
   2   8 -10   15.09    0.97
  -7   1  -1    4.07    0.27
  -2  -8  10   13.15    0.97
  -7   1  -1    4.01    0.29
   2 -10   0   14.26    0.85
  -2   7 -10   36.63    2.03
  -2   7 -10   37.08    1.82
   2  -7  10   34.39    1.82
   2  -7  10   33.92    2.07
  -2  10   0   12.95    0.73
  -2  10   0   12.12    0.75
   2  -7  10   35.41    2.33
  -2  10   0   11.73    0.79
   2 -10   0   15.99    0.71
  -5   1  -7    3.63    0.26
   5  -1   7    3.07    0.29
  -5   1  -7    3.78    0.24
  -5   1  -7    3.69    0.24
   5  -8   1    1.01    0.12
  -5   8  -1    0.66    0.09
  -5   8  -1    0.98    0.11
   5  -8   1    1.23    0.14
   5  -1   7    3.35    0.25
   5  -8   1    1.26    0.13
  -5   8  -1    0.83    0.11
  -5   8  -1    0.63    0.13
   5  -8   1    1.10    0.12
   5  -1   7    2.88    0.24
   5   6  -8   64.36    3.49
  -5  -6   8   64.11    3.34
  -2  -2  -9   10.39    0.55
  -2  -2  -9   10.00    0.54
   2   2   9   10.26    0.55
   5   6  -8   64.67    3.33
  -5  -6   8   65.26    3.78
   5   6  -8   67.79    4.28
  -2  -2  -9    8.92    0.61
  -2  -2  -9   10.24    0.67
  -5  -6   8   66.18    4.27
   2   2   9   10.86    0.71
   3 -10   4    1.64    0.17
   3 -10   4    1.70    0.16
   3 -10   4    1.83    0.16
  -7  -1   0    1.82    0.18
  -7  -1   0    2.06    0.18
  -7  -1   0    2.00    0.19
   7   1   0    1.67    0.17
   7   1   0    1.58    0.24
   3 -10   4    1.58    0.14
  -3  10  -4    1.98    0.16
  -3  10  -4    1.78    0.18
  -3  10  -4    2.13    0.18
   7   1   0    1.71    0.16
  -7  -2   2    4.50    0.30
   7   2  -2    4.56    0.39
  -7  -2   2    4.30    0.30
   7   2  -2    4.89    0.27
  -7  -2   2    4.50    0.31
   1  -6  11   24.98    1.61
  -1   6 -11   24.61    1.39
  -1   6 -11   24.15    1.25
   1  -6  11   23.57    1.25
   1  -6  11   23.90    1.43
  -5   8  -3    7.92    0.47
   5  -8   3    8.56    0.47
   5  -8   3    8.17    0.51
  -5   8  -3    7.25    0.50
   5  -8   3    8.74    0.56
  -5   8  -3    7.66    0.45
   5  -8   3    8.46    0.44
  -3  10  -2    9.66    0.59
   7  -2   1   44.24    2.80
  -7   2  -1   40.02    2.44
   7  -2   1   42.75    2.19
   7  -2   1   41.93    2.18
  -3  10  -2    9.59    0.64
   1   7 -11   32.36    2.10
   3 -10   2   11.89    0.59
  -1  -7  11   31.39    1.87
  -3  10  -2    9.37    0.60
   3 -10   2   11.74    0.68
  -7   2  -1   43.17    2.30
   3 -10   2   11.78    0.57
  -1  -7  11   30.95    2.10
   1   7 -11   32.50    1.63
  -7   2  -1   44.21    2.20
  -7  -2   3    6.72    0.43
  -7  -2   3    7.67    0.42
  -7  -2   3    6.62    0.43
   6   5  -6    5.79    0.45
   2   9  -9    3.10    0.22
   6  -1   5    5.67    0.33
  -6  -4   7   26.18    1.37
  -6  -4   7   26.02    1.47
   6   5  -6    5.73    0.33
  -6  -4   7   26.07    1.31
  -2  -9   9    3.48    0.24
  -6  -5   6    5.13    0.34
   2   9  -9    2.90    0.23
   2   9  -9    3.45    0.30
  -6  -4   7   25.43    1.44
   6  -1   5    5.61    0.32
  -6   1  -5    5.42    0.34
  -6   1  -5    5.06    0.36
   6  -1   5    5.61    0.43
  -6  -5   6    5.41    0.35
   6   4  -7   21.81    1.68
  -2  -9   9    3.90    0.28
   6   5  -6    5.42    0.32
   6  -1   5    5.56    0.35
  -6  -5   6    5.12    0.34
  -2  -9   9    3.69    0.29
   2  10  -7   23.71    1.36
   7   0  -4   78.56    3.92
  -5   5  -7   27.81    1.67
   7   0  -4   74.83    3.91
   6  -6  -1   14.80    0.77
   2  10  -7   25.19    1.67
   6  -6  -1   15.13    0.79
  -6   6   1   13.07    0.87
  -2 -10   7   26.53    1.31
   5  -5   7   28.85    1.91
   4   7  -9   36.71    1.96
  -2 -10   7   25.33    1.67
   7   0  -4   76.42    5.03
  -2 -10   7   26.29    1.49
   2  10  -7   24.44    1.31
  -7  -1   4    4.06    0.27
   2   0  10    3.53    0.24
  -6   6   1   14.25    0.82
  -7  -1   4    3.58    0.27
   4   7  -9   36.28    1.87
   6  -6  -1   16.55    0.98
   5  -5   7   29.21    1.69
  -7  -1   4    4.12    0.27
  -5   5  -7   29.02    1.50
   7   1  -4    3.70    0.23
   7   1  -4    3.93    0.33
  -7   0   4   78.97    3.93
  -6   6   1   13.87    0.79
   6  -6  -1   15.16    0.88
   2   0  10    3.21    0.27
  -4  -7   9   37.20    2.13
  -5   5  -7   29.48    1.50
   5  -5   7   29.28    1.50
  -7   0   4   80.55    4.13
   2   0  10    3.51    0.31
  -2   0 -10    3.74    0.24
  -6   6   1   14.72    0.78
  -7   0   4   73.57    4.38
  -2   0 -10    3.44    0.25
  -4  -7   9   35.58    1.88
  -4  -7   9   36.17    2.40
  -2   0 -10    3.44    0.24
   4   7  -9   36.99    2.41
  -3   3   9    3.09    0.30
   3  -3  -9    3.71    0.32
   3  -3  -9    4.72    0.29
   3  -3  -9    4.20    0.22
  -3   3   9    2.92    0.27
   3  -3  -9    4.46    0.21
  -3   3   9    3.32    0.26
  -1 -10   0    0.47    0.16
  -1 -10   0    0.59    0.11
   1  10   0    0.25    0.10
   1  10   0    0.34    0.11
   1  10   0    0.47    0.10
  -1 -10   0    0.55    0.09
  -1 -10   0    0.41    0.09
   1  10   0    0.62    0.10
  -4   2   9   15.86    1.00
  -1   0  11    2.94    0.22
   1   0 -11    2.08    0.16
  -4   2   9   16.85    0.93
   1   0 -11    1.99    0.20
  -3  -5  11    2.22    0.19
   3   5 -11    2.07    0.22
  -1   0  11    3.27    0.23
  -4   2   9   16.26    0.88
  -1   0  11    2.61    0.20
  -3  -5  11    1.66    0.20
   1   0 -11    2.51    0.21
   4  -2  -9   19.20    1.14
   3   5 -11    1.78    0.14
  -4   2   9   15.94    1.13
  -4   2   9   17.03    0.90
  -1   0  11    2.80    0.25
  -3  -5  11    1.94    0.21
   4   8   0   27.73    1.72
   4   7   2   58.81    3.02
  -4  -7  -2   54.68    3.27
   4   8   0   26.38    1.34
   4   8   0   26.56    1.40
   4   7   2   58.00    2.87
   4   7   2   59.20    3.69
  -4  -8   0   25.87    1.34
  -4  -8   0   25.94    1.54
  -4  -7  -2   56.25    2.88
  -4  -7  -2   55.96    2.88
  -4  -7  -2   51.98    3.21
  -4  -8   0   22.90    1.49
  -7   0  -1    0.71    0.10
  -1 -10   8    2.49    0.23
  -7   0  -1    0.82    0.11
  -1 -10   8    2.29    0.20
   1  10  -8    2.88    0.25
   0   7 -11    1.37    0.12
   0  -7  11    1.46    0.18
   1  10  -8    3.14    0.20
   0  -7  11    1.29    0.14
   0  -7  11    1.26    0.14
   1   3   9    2.02    0.21
  -1 -10   8    2.52    0.24
   7   0   1    0.94    0.09
   1   3   9    1.71    0.18
   1   3   9    1.52    0.15
  -1  -3  -9    2.11    0.18
  -1  -3  -9    1.69    0.15
  -1  -3  -9    1.75    0.16
   1  10  -8    2.95    0.22
   1   3   9    1.67    0.17
   7   0   1    0.99    0.10
  -7   0  -1    0.78    0.11
  -1  -3  -9    1.69    0.18
  -5   2   8    7.08    0.51
  -5   2   8    7.35    0.42
  -6   6  -3    5.77    0.34
  -3  -8  -2    3.39    0.25
  -6   6  -3    5.97    0.33
   5  -2  -8    6.19    0.51
  -3  -8  -2    3.05    0.23
  -3  -8  -2    2.75    0.29
   3   8   2    3.18    0.29
   3   8   2    3.05    0.21
   3   8   2    3.61    0.23
   6  -6   3    4.97    0.40
  -6   6  -3    5.87    0.36
  -5   2   8    7.77    0.40
  -5   2   8    6.60    0.42
   6  -6   3    5.12    0.35
   6  -6   3    4.96    0.34
  -5   2   8    7.31    0.45
   6  -6   3    5.38    0.31
  -3  -8  -2    3.10    0.22
   5   4   4    0.26    0.07
   5   4   4    0.33    0.06
   5   4   4    0.20    0.13
  -5  -4  -4    0.12    0.08
  -5  -4  -4    0.07    0.07
  -5  -4  -4    0.16    0.08
  -5  -4  -4    0.08    0.08
  -1  -8  -4   62.12    3.02
  -1  -8  -4   59.24    3.44
  -1  -8  -4   60.48    3.76
   1   8   4   61.15    3.17
   1   8   4   55.44    3.02
   1   8   4   62.17    3.85
   1   8   4   55.18    3.38
  -1  -8  -4   57.61    3.38
  -7   3   0    1.07    0.12
  -3   4 -10   67.48    3.69
   6  -4   5   63.70    3.22
   2  -2 -10    5.33    0.26
   1  -6  -7   18.64    1.11
  -7   3   0    1.06    0.12
  -1   6   7   19.18    1.26
  -2   2  10    4.66    0.37
  -6   4  -5   60.02    3.60
  -2   2  10    4.37    0.29
  -1   6   7   20.37    1.05
  -1   6   7   18.80    1.13
   2  -2 -10    5.38    0.33
  -2   2  10    4.42    0.30
  -2   2  10    4.24    0.34
   6  -4   5   62.44    3.21
  -7   3   0    1.22    0.12
  -1   6   7   18.59    1.00
   1  -6  -7   19.06    1.14
   3  -4  10   71.54    4.19
   1  -6  -7   18.72    0.99
   7  -3   0    0.92    0.09
  -3   4 -10   73.34    3.69
   7  -3   0    0.93    0.11
   3  -4  10   76.98    4.57
  -6   4  -5   63.59    3.37
   6  -4   5   65.31    4.12
   3  -4  10   74.78    4.72
   3  -4  10   72.68    3.69
  -6   4  -5   64.68    3.22
   7  -3   0    0.78    0.14
  -3   4 -10   70.37    4.12
   6  -4   5   62.17    3.64
  -7  -2   1   46.10    2.39
  -7  -2   1   45.16    2.66
  -7  -2   1   45.07    2.50
   7  -3  -1   47.00    2.56
  -7   3   1   53.02    2.57
   7  -3  -1   51.18    3.28
  -7   3   1   49.34    2.87
   7  -3  -1   49.07    2.57
  -7   3   1   51.79    2.70
   7   2  -1   48.02    2.38
   7   2  -1   48.81    3.07
  -3  -9   8   44.17    2.23
   3   9  -8   44.35    2.75
   3   9  -8   42.75    2.23
   3   9  -8   43.28    2.86
  -3  -9   8   43.99    2.54
  -3  -9   8   43.57    2.85
   3   9  -8   42.56    2.33
  -6   1   7   32.40    1.60
  -6   1   7   30.17    1.78
   6  -1  -7   31.63    1.58
  -6   1   7   31.43    1.68
   6  -1  -7   31.17    2.05
  -6   1   7   31.49    1.60
   6  -1  -7   28.70    1.57
   6  -1  -7   30.72    1.60
   3  -3  10    2.07    0.17
   4  -9   5    8.01    0.52
  -4   9  -5    7.99    0.46
   3  -3  10    1.43    0.16
   3  -3  10    2.00    0.23
   4  -9   5    8.34    0.47
  -3   3 -10    2.44    0.20
   4  -9   5    7.77    0.45
  -3   3 -10    2.15    0.19
   4  -9   5    8.61    0.57
  -3   3 -10    1.81    0.17
   3  -3  10    1.87    0.18
  -4   9  -5    7.97    0.51
  -4   9  -5    8.94    0.48
  -4   9   0   15.42    0.75
  -5   0   9    6.58    0.50
  -5   0   9    7.43    0.39
   4  -9   0   11.47    0.72
  -5   0   9    6.54    0.40
   4  -9   0   11.84    0.70
  -5   0   9    7.25    0.41
  -5   0   9    7.15    0.43
  -4   9   0   14.62    0.79
  -7   2   3    7.22    0.48
   4  -9   0   12.11    0.83
   0  -2 -10   50.80    2.57
   0  -2 -10   48.71    3.20
   7  -2  -3    7.88    0.56
  -7   2   3    8.48    0.47
   7  -2  -3    7.21    0.43
   0   2  10   51.94    2.89
   5   0  -9    5.74    0.50
  -4   9   0   14.70    0.74
  -7   2   3    8.26    0.44
   0   2  10   50.46    2.58
  -5   0   9    7.04    0.44
   7  -2  -3    7.12    0.42
   0  -2 -10   48.66    2.88
   0   2  10   51.91    3.30
  -1   9   3   15.54    0.82
  -1   9   3   14.50    0.84
   1  -9  -3   14.27    0.92
  -4   0  10   32.91    2.20
  -4   0  10   34.27    1.80
  -4   0  10   35.03    1.72
   1  -9  -3   16.08    0.80
   4   0 -10   32.44    1.92
   1  -9  -3   15.44    0.90
  -4   0  10   34.15    1.95
  -4   0  10   32.58    1.72
   4   0 -10   33.35    2.20
  -4   0  10   32.50    1.92
  -1   9   3   15.14    0.90
   2 -10   7    0.37    0.09
   2 -10   7    0.31    0.08
   2 -10   7    0.22    0.10
  -2  10  -7    0.11    0.07
  -2  10  -7    0.21    0.07
  -2  10  -7    0.23    0.09
  -1   5   8   12.60    0.78
  -3  -5  -6   60.07    3.49
   3   5   6   59.65    3.93
  -1   5   8   12.56    0.69
   1  -5  -8   12.69    0.67
  -5  -3  -5    6.34    0.39
  -5  -3  -5    6.25    0.36
   1  -5  -8   11.75    0.76
   3   5   6   58.02    3.07
   3   5   6   60.85    3.22
  -1   5   8   13.28    0.87
   5   3   5    5.89    0.35
  -1   5   8   13.82    0.72
  -3  -5  -6   60.42    3.44
   5   3   5    6.17    0.35
  -5  -3  -5    6.18    0.36
  -5  -3  -5    5.83    0.40
   1  -5  -8   12.87    0.78
   5   3   5    5.88    0.47
  -3  -5  -6   61.42    3.07
  -3  -5  -6   61.06    3.06
   0 -11   4   76.13    3.65
   0 -11   4   71.49    4.07
   0  11  -4   68.52    4.07
   5   7  -7    2.25    0.27
   0 -11   4   72.96    4.53
   0  11  -4   67.75    3.82
   0 -11   4   67.99    4.15
  -5  -7   7    2.18    0.20
   0  11  -4   70.07    4.65
   5   7  -7    2.19    0.19
  -5  -7   7    2.69    0.20
   0 -11   4   77.76    4.65
   5   7  -7    2.42    0.20
   3   9   0   35.57    2.47
  -3  -9   0   39.15    2.21
   3   9   0   37.19    2.02
  -3  -9   0   36.97    1.92
  -3  -9   0   37.60    2.15
  -3  -9   0   39.25    1.93
   4   8  -8    0.28    0.14
   4   8  -8    0.44    0.07
   4   8  -8    0.42    0.08
  -4  -8   8    0.18    0.13
  -4  -8   8    0.23    0.10
  -4  -8   8    0.25    0.09
   1 -10   8   33.85    2.01
   3 -10   5   30.38    1.50
   5  -8   0   27.03    1.44
  -1  10  -8   34.53    1.77
   3 -10   5   29.79    1.89
  -5   8   0   27.59    1.61
  -5   8   0   29.01    1.46
  -1  10  -8   34.90    2.26
   5  -8   0   27.94    1.46
   1 -10   8   34.74    2.18
   5  -8   0   28.00    1.65
  -3  10  -5   27.90    1.49
  -3  10  -5   27.39    1.66
   3 -10   5   29.27    1.70
  -5   8   0   28.44    1.52
  -1  10  -8   31.87    1.85
  -3  10  -5   29.36    1.56
   1 -10   8   35.77    1.77
   3 -10   5   28.63    1.49
   1 -10   8   35.26    2.26
   5   5   3   41.58    2.19
  -5  -5  -3   44.61    2.20
  -5  -5  -3   42.62    2.45
  -5  -5  -3   44.01    2.49
   5   5   3   41.55    2.81
   5   5   3   42.34    2.29
  -5  -5  -3   43.19    2.20
   7   2  -4    0.83    0.18
  -7   1   4    7.08    0.38
  -7   1   4    7.34    0.41
  -7  -2   4    1.37    0.11
   7  -1  -4    5.33    0.37
  -7  -2   4    1.10    0.13
  -7   1   4    7.05    0.40
   7   2  -4    1.03    0.09
  -7   1   4    6.79    0.38
   7  -1  -4    5.25    0.47
  -7  -2   4    1.05    0.12
   7  -1  -4    5.69    0.35
   6   5   0   50.30    3.22
  -3   9   2   13.02    0.65
   6   5   0   48.88    2.50
  -6  -5   0   47.44    2.79
  -6  -5   0   46.45    2.84
   3  -9  -2   10.21    0.71
   6   5   0   49.52    2.62
   3  -9  -2   10.34    0.63
  -4   8  -7   50.58    2.57
  -3   9   2   12.24    0.69
  -3   9   2   12.41    0.64
   4  -8   7   51.50    2.92
  -6  -5   0   51.31    2.51
   3  -9  -2   10.02    0.60
  -4   8  -7   50.12    2.86
  -4   8  -7   50.03    2.57
   4  -8   7   50.64    2.57
   4  -8   7   49.63    2.56
   4  -8   7   48.97    3.27
  -2 -10   1   15.38    0.94
  -2   0  11   39.36    2.50
   2  10  -1   14.08    0.88
   2  10  -1   14.34    0.99
  -2 -10   1   14.75    0.77
   2  10  -1   15.61    0.83
  -2   0  11   37.35    2.18
   2   0 -11   38.17    2.18
  -2 -10   1   14.58    0.79
  -2   0  11   37.60    1.95
   2   0 -11   39.51    1.93
  -2 -10   1   14.35    0.97
  -2 -10   1   15.51    0.87
  -2   0  11   36.18    2.22
  -5  -5   9    4.51    0.38
   0 -11   5    8.84    0.57
   0 -11   5    9.01    0.60
   5   5  -9    5.32    0.28
   4   9  -4    0.43    0.14
   0  11  -5    8.05    0.60
  -5  -5   9    3.95    0.32
   0  11  -5    8.95    0.50
   0  11  -5    8.16    0.48
   0 -11   5    8.72    0.57
   4   9  -4    0.70    0.09
   5   5  -9    5.66    0.39
   4   9  -4    0.62    0.10
  -5  -5   9    4.23    0.31
   1  -1  11    0.45    0.08
  -1   1 -11    0.54    0.09
   1  -1  11    0.32    0.11
  -1   1 -11    0.49    0.07
  -1   1 -11    0.44    0.08
   1  -1  11    0.30    0.09
   7  -3   1    1.51    0.21
  -3  -6  -5    1.39    0.12
   4  -3   9    8.68    0.62
  -4   3  -9    8.87    0.53
   3   6   5    1.36    0.20
  -4   3  -9    8.27    0.49
  -7   3  -1    1.75    0.19
  -4   3  -9    8.12    0.48
  -3  -6  -5    1.22    0.13
   7  -3   1    1.48    0.14
  -7   3  -1    2.15    0.19
   4  -3   9    8.71    0.48
   7  -3   1    1.62    0.16
  -7   3  -1    2.04    0.19
   4  -3   9    9.30    0.54
  -3  -6  -5    1.38    0.14
   3   6   5    1.49    0.16
   3   6   5    1.88    0.16
  -3  -6  -5    1.30    0.12
  -4   4  -9    0.35    0.09
   1  -7  -6    7.25    0.50
  -1   7   6    8.72    0.46
  -1   7   6    7.77    0.50
  -1   7   6    7.87    0.45
  -1   7   6    8.55    0.53
   5  -8   4   97.93    4.86
   0   0  11   23.43    1.45
   0   0 -11   25.58    1.26
   4  -4   9    0.67    0.09
  -4   4  -9    0.25    0.09
   1  -7  -6    6.55    0.48
  -5   8  -4   90.83    5.10
   0   0  11   23.50    1.42
   0   0  11   24.90    1.63
  -4   4  -9    0.48    0.09
   5  -8   4   97.50    6.21
   3  -5  10    0.38    0.08
   0   0 -11   24.01    1.41
   3  -5  10    0.25    0.09
   1  -7  -6    7.38    0.42
   4  -4   9    0.59    0.10
  -5   8  -4   92.20    5.44
   0   0  11   24.21    1.27
   0   0 -11   25.92    1.57
   3  -5  10    0.32    0.12
  -3   5 -10    0.26    0.08
   5  -8   4  101.86    5.52
  -3   5 -10    0.33    0.08
   4  -4   9    0.59    0.13
   5  -8   4   99.07    4.87
  -5   8  -4   90.42    4.86
   3  -5  10    0.45    0.07
   1 -10  -1    0.60    0.09
   1 -10  -1    0.77    0.10
  -1  10   1    0.58    0.10
  -1  10   1    0.45    0.11
  -1  10   1    0.82    0.12
   1 -10  -1    0.63    0.14
  -3  -1  11   10.01    0.54
   0  -9  -3    0.36    0.11
  -4  -9   5   14.40    0.82
  -3  -1  11    9.43    0.60
  -4  -9   5   16.24    0.93
  -3  -1  11   10.10    0.56
   0   9   3    0.44    0.10
   3 -10   1   27.50    1.41
   0   9   3    0.64    0.10
  -3  -1  11    9.94    0.54
   4   9  -5   15.71    0.82
   1 -11   4    0.34    0.13
  -3  -1  11   10.92    0.71
  -3  -1  11    9.03    0.61
   3 -10   1   27.33    1.62
   3   1 -11    9.58    0.59
  -1  11  -4    0.40    0.09
   0  -9  -3    0.40    0.09
   1 -11   4    0.58    0.09
  -1  11  -4    0.43    0.11
   0   9   3    0.59    0.12
  -3  10  -1   27.69    1.49
  -3  10  -1   27.98    1.43
   0  -9  -3    0.42    0.10
   4   9  -5   15.30    1.06
  -3  10  -1   26.47    1.58
   0   9   3    0.44    0.09
   0  -9  -3    0.32    0.08
   3 -10   1   27.07    1.42
   3   1 -11   10.52    0.71
  -1  11  -4    0.28    0.09
  -1  11  -4    0.49    0.10
   1 -11   4    0.36    0.09
   1 -11   4    0.30    0.09
   4   9  -5   15.87    0.86
   0  11  -3   -0.15    0.08
  -2   6   7   12.95    0.69
   2  -6  -7   12.58    0.64
   0  11  -3    0.21    0.09
   2  -6  -7   11.77    0.73
  -2   6   7   11.51    0.74
  -2   6   7   11.94    0.82
   0 -11   3    0.04    0.08
   0 -11   3   -0.06    0.08
  -2   6   7   12.39    0.67
   0 -11   3   -0.12    0.11
   0 -11   3    0.06    0.08
   2  -6  -7   12.50    0.75
   0  11  -3    0.12    0.08
   0 -11   3    0.09    0.07
   0  11  -3   -0.08    0.10
   0   6   7    1.41    0.13
   4  -7   8    8.82    0.55
  -4   7  -8    9.14    0.54
  -7   3   2    1.39    0.14
   0  -6  -7    2.05    0.19
   4  -7   8    8.57    0.62
  -7   3   2    1.56    0.15
   0  -6  -7    2.18    0.21
  -7   3   2    1.74    0.18
   0   6   7    1.26    0.18
  -4   7  -8    8.75    0.49
   0   6   7    1.28    0.12
   4  -7   8    8.62    0.49
  -4   7  -8    9.13    0.50
   0   6   7    1.43    0.16
   3   4   7   21.68    1.44
  -3  -4  -7   22.24    1.12
  -3  -4  -7   22.34    1.12
  -3  -4  -7   21.48    1.25
   3   4   7   21.59    1.17
  -3  -4  -7   20.65    1.27
   3   4   7   20.93    1.12
  -4  -6  10   58.17    2.98
  -4  -6  10   58.65    3.81
   2   6   6   19.03    1.07
   4   6 -10   57.29    3.11
  -2  -6  -6   21.32    1.06
   2   6   6   20.37    1.12
  -2  -6  -6   21.09    1.22
   4   6 -10   58.97    3.82
   2   6   6   19.67    1.21
  -2  -6  -6   20.62    1.19
  -4  -6  10   60.20    3.38
   2   6   6   19.13    1.36
  -2  -6  -6   21.77    1.07
  -2  -6  -6   21.08    1.33
   4   6 -10   56.44    2.96
  -2  -5  -7    4.36    0.31
   0  10   1    5.06    0.35
  -2  -5  -7    4.18    0.26
  -2  -5  -7    4.70    0.30
   2   5   7    4.31    0.32
   2   5   7    4.03    0.27
   0 -10  -1    6.12    0.43
   0  10   1    5.35    0.39
   0  10   1    5.81    0.36
   0 -10  -1    5.84    0.37
   2   5   7    3.63    0.26
   0 -10  -1    5.73    0.41
  -2  -5  -7    4.35    0.32
  -2  -5  -7    4.12    0.25
   0  10   1    5.86    0.38
   0 -10  -1    5.48    0.33
   2   5   7    3.66    0.33
  -2  -7  11    0.05    0.11
   6   6  -4    1.61    0.16
  -3   8   4   54.75    2.84
  -2  -7  11    0.09    0.08
   3  -8  -4   54.03    3.22
  -2  -7  11    0.03    0.08
  -3   8   4   59.21    2.98
   3  -8  -4   55.45    2.82
  -6  -6   4    2.06    0.20
   6   6  -4    1.72    0.17
   6   6  -4    1.66    0.24
  -3   8   4   53.87    3.17
   2   7 -11    0.11    0.07
  -6  -6   4    1.83    0.16
  -6  -6   4    2.02    0.17
   2   7 -11    0.07    0.12
   1 -11   3    2.80    0.26
  -1  11  -3    2.41    0.23
  -2   5   8   21.63    1.26
   2  -5  -8   20.31    1.24
   2  -5  -8   20.81    1.10
  -1  11  -3    2.85    0.23
  -2   5   8   22.04    1.12
   1 -11   3    2.75    0.21
  -1  11  -3    2.61    0.22
   1 -11   3    2.56    0.23
   2  -5  -8   20.52    1.27
  -2   5   8   21.05    1.41
  -2   5   8   23.40    1.17
  -1  11  -3    2.57    0.22
   3  -2  10    1.42    0.14
   6   6  -3   78.22    4.15
   6   6  -3   78.07    5.08
  -6  -6   3   77.62    3.97
  -3   2 -10    1.10    0.13
   3  -2  10    1.24    0.11
   3  -2  10    1.18    0.17
   6   6  -3   80.25    3.96
  -6  -6   3   77.25    4.49
   3  -2  10    1.36    0.13
  -3   2 -10    1.36    0.12
  -3   2 -10    1.07    0.11
  -6  -6   3   75.67    4.42
   4   9  -3   68.02    4.26
   5  -7   6   60.72    4.16
  -4  -9   3   63.54    3.70
   4   9  -3   65.87    3.33
   4   9  -3   65.59    3.48
   5  -7   6   62.96    3.26
  -5   7  -6   63.66    3.65
  -5   7  -6   65.73    3.26
  -4  -9   3   64.80    3.78
   5  -7   6   63.56    3.27
   5  -7   6   63.76    3.70
  -4  -9   3   63.54    3.32
  -5   7  -6   67.64    3.42
  -1  11  -5   33.30    1.88
   1 -11   5   36.04    1.79
   1 -11   5   37.18    1.80
  -1  11  -5   33.91    2.28
   1 -11   5   34.71    2.05
  -1  11  -5   32.14    1.99
   1 -11   5   36.95    2.28
   7   1   1    8.28    0.62
   6   0   5    8.89    0.49
   6   0   5    8.71    0.49
  -7  -1  -1    8.55    0.50
  -7  -1  -1    9.06    0.51
   0  -5  -8    0.28    0.09
   7   1   1    8.92    0.48
   6   0   5    9.05    0.63
   7   1   1    8.70    0.48
  -7  -1  -1    8.43    0.53
   0   5   8    0.77    0.12
  -7   1  -2   28.25    1.51
   0  -5  -8    0.29    0.07
  -7   1  -2   28.50    1.45
   0   5   8    0.70    0.09
  -6   0  -5    8.13    0.54
   0  -5  -8    0.30    0.07
   7  -1   2   26.61    1.44
  -7   1  -2   28.26    1.61
  -6   0  -5    9.08    0.50
   0  -5  -8    0.35    0.11
   0  -5  -8    0.16    0.10
   7  -1   2   27.47    1.85
   7  -1   2   28.23    1.44
   7  -2   2    2.29    0.19
   7  -2   2    2.26    0.24
  -7   2  -2    2.66    0.22
  -7   2  -2    2.94    0.22
   7  -2   2    2.37    0.20
  -7   2  -2    3.34    0.23
  -3  -1  -9    2.33    0.19
   3   1   9    2.51    0.26
  -6  -2   8    8.95    0.67
   6   2  -8    9.81    0.67
  -6  -2   8    9.23    0.56
  -6   4   5   30.21    1.47
  -3  -1  -9    2.23    0.21
  -3  -1  -9    2.10    0.19
   6  -4  -5   24.88    1.38
   6  -4  -5   24.43    1.40
  -6   4   5   28.59    1.39
  -6  -2   8    9.16    0.56
  -6   4   5   28.04    1.40
   6   2  -8    9.84    0.49
  -6  -2   8    8.87    0.51
   6  -4  -5   26.88    1.77
   6  -4  -5   26.02    1.57
  -6  -2   8    8.91    0.54
   3   1   9    2.62    0.20
  -6   4   5   26.77    1.56
  -5   7   3   45.85    2.65
   7   2   0   13.94    0.94
   5  -7  -3   42.72    2.36
  -5   7   3   49.03    2.39
   7   2   0   14.59    0.72
   7   2   0   14.23    0.72
   5  -7  -3   45.69    2.38
   5  -7  -3   46.15    2.70
  -7  -2   0   11.37    0.73
  -5   7   3   48.63    2.49
   5   0   7   91.69    5.87
  -6  -3  -3    0.88    0.12
   6   3   3    1.10    0.16
   5   0   7   93.27    4.59
  -6  -3  -3    0.89    0.11
   6   3   3    1.37    0.11
  -5   0  -7   91.86    4.59
  -6  -3  -3    0.81    0.10
   6   3   3    1.20    0.13
   6   3   3    1.35    0.14
  -5   0  -7   90.37    4.59
   5   0   7   88.98    4.80
  -5   0  -7   85.13    5.13
   2  -4  11    1.98    0.19
   2  -4  11    1.92    0.20
  -2   4 -11    2.43    0.18
   2  -4  11    1.84    0.23
   6  -6  -2    2.23    0.22
  -2   9   3    0.17    0.10
  -6   6   2    2.03    0.18
  -3 -10   4   16.66    1.00
  -3 -10   4   16.49    0.86
  -6   6   2    2.21    0.20
  -2   9   3    0.13    0.08
   6  -6  -2    1.83    0.24
   3  10  -4   16.33    1.11
  -6   6   2    2.05    0.20
   2  -9  -3   -0.02    0.12
  -6   6   2    1.86    0.18
   6  -6  -2    2.38    0.20
   3  10  -4   16.40    0.91
  -2   9   3    0.23    0.11
   6  -6  -2    2.23    0.16
   3  10  -4   16.33    0.87
   2  -9  -3    0.14    0.07
   2  -9  -3    0.07    0.09
   0  -7  -6   67.42    4.00
   0   7   6   72.86    4.57
  -4   8   3   50.50    3.13
   0  -7  -6   72.35    4.46
   0   7   6   71.03    3.75
   4  -8  -3   57.12    2.81
   0   7   6   67.58    3.58
   0   7   6   68.23    4.01
   4  -8  -3   54.03    2.79
   4  -2   9    3.28    0.23
  -4   8   3   57.11    2.94
  -4   8   3   52.93    2.82
   4  -2   9    3.30    0.30
   4  -2   9    3.10    0.26
   0  -7  -6   71.87    3.57
   4  -8  -3   57.64    3.19
   0  -7  -6   70.79    4.07
   3  10  -5    0.35    0.10
   6  -3  -6    8.66    0.59
  -6   3   6    8.51    0.50
  -6   3   6    8.36    0.52
  -3 -10   5    0.45    0.12
   6  -3  -6    8.26    0.51
  -6   3   6    8.34    0.48
   3  10  -5    0.19    0.12
   3  10  -5    0.43    0.08
  -3 -10   5    0.61    0.10
  -6   3   6    8.71    0.46
   6  -3  -6    8.12    0.44
   6  -3  -6    8.21    0.48
   7   1  -5    5.12    0.40
   7   3  -3   95.38    4.76
  -7  -3   3   96.33    4.77
  -7  -1   5    4.86    0.32
   7   3  -3   93.24    6.10
  -7  -1   5    4.83    0.32
  -7  -3   3   89.73    5.32
  -7  -1   5    4.98    0.32
   7   1  -5    4.62    0.28
  -7  -3   3   93.75    5.00
  -4   5   7    6.30    0.40
   3   6 -11   78.42    4.11
  -5  -7   0   12.37    0.68
   5   7   0    9.48    0.59
   4  -5   9   26.56    1.60
   4  -5  -7    4.57    0.39
   3   6 -11   78.55    4.31
   4  -5   9   27.09    1.41
   4  -5   9   26.35    1.80
  -4   5   7    6.95    0.36
  -3  -6  11   82.73    4.69
  -4   5   7    6.68    0.37
   4  -5  -7    5.14    0.42
  -3  -6  11   84.38    5.28
   3   6 -11   77.19    5.28
  -3  -6  11   84.78    4.12
  -4   5  -9   27.80    1.41
   5   7   0    9.64    0.74
  -4   5  -9   27.96    1.41
  -5  -7   0   12.15    0.63
  -4   5  -9   27.48    1.57
   5   7   0    9.30    0.57
   2  -7  -6    4.80    0.28
  -2   7   6    4.48    0.34
   2  -7  -6    4.46    0.35
   0  11  -6   30.38    1.51
   0 -11   6   27.35    1.72
   0  11  -6   31.19    1.92
   0 -11   6   27.81    1.86
   0 -11   6   28.73    1.92
  -2   7   6    4.48    0.32
  -2   7   6    5.24    0.35
   0  11  -6   29.84    1.58
  -2   7   6    4.82    0.31
   2  -7  -6    5.14    0.33
   1  11  -4   28.17    1.45
   1  -4  -9    9.59    0.52
   1  11  -4   27.42    1.51
   1  11  -4   27.73    1.60
  -1 -11   4   25.48    1.78
  -1   4   9   10.12    0.55
  -1 -11   4   28.54    1.65
   1  11  -4   27.96    1.84
   1  -4  -9    9.81    0.61
  -1   4   9   10.33    0.56
  -1 -11   4   28.28    1.43
  -1   4   9   10.25    0.68
   1  -4  -9    8.96    0.60
  -1   4   9    9.68    0.61
  -1 -11   4   29.82    1.60
   7   3  -2    2.94    0.21
   6   1  -8   11.78    0.59
   6   1  -8   12.98    0.59
  -6  -1   8   10.63    0.80
  -6  -1   8   10.66    0.68
   6   1  -8   11.67    0.80
  -4  -9   6   -0.02    0.08
  -4  -9   6    0.07    0.09
   4   9  -6    0.13    0.08
  -6  -1   8   10.67    0.68
   4   9  -6    0.22    0.07
  -7  -3   2    3.13    0.23
   4   9  -6   -0.04    0.13
  -6  -1   8   11.48    0.63
   7   3  -2    2.74    0.29
  -7  -3   2    3.02    0.25
  -6  -1   8   11.34    0.65
   4   5   5    2.49    0.18
  -4  -1  -8   92.38    4.51
  -4  -5  -5    1.87    0.18
   6   6  -5    0.13    0.15
   4   1   8   87.84    4.51
  -4  -5  -5    1.91    0.20
  -6  -6   5    0.29    0.07
   4   5   5    2.51    0.19
  -4  -1  -8   89.40    4.51
  -6  -6   5    0.35    0.10
   6   6  -5    0.10    0.07
  -6  -6   5    0.33    0.06
   4   5   5    2.39    0.25
   6   6  -5    0.15    0.07
  -4  -5  -5    2.37    0.21
   4   1   8   87.69    5.77
  -4  -1  -8   85.90    5.04
  -6   6  -4   61.57    3.49
   2  -3  11   58.72    3.91
   6  -6   4   59.24    3.98
  -2   3 -11   62.72    3.05
  -6   6  -4   63.10    3.12
  -6   6  -4   63.22    3.27
  -1 -11   5    4.53    0.35
   6  -5   5    0.53    0.08
   6  -5   5    0.48    0.12
   2  -3  11   58.24    3.05
   6  -5   5    0.33    0.07
   1  11  -5    4.24    0.29
   1  11  -5    4.29    0.35
  -6   5  -5    0.68    0.10
  -6   5  -5    0.65    0.11
  -1 -11   5    4.60    0.34
  -1 -11   5    4.37    0.32
  -6   5  -5    0.57    0.09
   6  -6   4   58.43    3.11
   6  -6   4   61.28    3.13
   2  -3  11   57.12    3.47
  -1 -11   5    5.02    0.28
  -2   3 -11   62.44    3.41
   1  11  -5    4.11    0.29
   6  -5   5    0.46    0.09
   6  -6   4   61.42    3.53
   1  -7  11   16.12    1.01
  -1   7 -11   17.03    0.88
   6   3  -8   23.71    1.34
   1  -7  11   16.78    1.13
   5   2   6   24.78    1.65
   1  -7  11   15.82    0.88
  -1   7 -11   18.14    0.97
   5   2   6   25.35    1.29
  -5  -2  -6   25.02    1.29
   6   3  -8   24.47    1.75
  -6  -3   8   28.02    1.43
  -6  -3   8   26.38    1.51
   5   2   6   24.26    1.33
  -5  -2  -6   24.97    1.45
  -6  -3   8   27.64    1.37
  -5  -2  -6   24.75    1.29
  -6  -3   8   26.88    1.53
  -6  -3   8   26.78    1.75
  -5  -2  -6   24.34    1.43
   5  -6   7   25.30    1.48
   6   4   2   65.94    3.39
  -5   6  -7   25.10    1.46
   5  -6   7   25.91    1.68
   6   4   2   66.66    3.56
   6   4   2   62.65    4.35
  -6  -4  -2   68.26    3.40
  -5   6  -7   24.06    1.31
  -5   6  -7   24.53    1.32
   6   4   2   65.31    3.39
  -6  -4  -2   69.45    3.85
  -6  -4  -2   67.83    3.79
   5  -6   7   25.33    1.31
   5  -6   7   26.96    1.32
   7   0  -5   17.32    1.25
   0  -9  10   29.99    1.76
   0   9 -10   29.36    1.98
   0  -9  10   31.22    1.98
   7   0  -5   17.59    0.95
  -7   0   5   19.24    0.98
  -7   0   5   19.44    0.97
   7   0  -5   17.69    0.96
  -1  -4  12    7.51    0.51
  -1  -4  12    7.70    0.57
  -1  -4  12    7.59    0.43
  -7   0   5   18.33    1.07
   1   4 -12    7.81    0.42
   1   4 -12    8.46    0.47
   0   9 -10   29.48    1.55
  -7   0   5   19.61    1.02
  -6  -6   2   14.76    0.85
  -2   5 -11   19.23    1.14
  -6  -6   2   15.50    0.78
  -4   6   6   10.86    0.58
   2  -9   9    1.49    0.17
  -4   6   6   10.14    0.63
   4  -6  -6    9.93    0.53
   4  -6  -6    9.43    0.63
  -2   5 -11   18.61    1.02
   2  -9   9    1.49    0.17
   2  -5  11   19.75    1.17
   2  -5  11   20.68    1.32
   6   6  -2   14.43    1.00
  -6  -6   2   14.21    0.87
  -2   9  -9    1.11    0.12
   6   6  -2   14.47    0.77
   6   6  -2   14.23    0.81
  -2   9  -9    1.00    0.11
  -4   6   6   10.41    0.58
   2  -9   9    1.55    0.16
   2  -5  11   20.00    1.03
   2   7   5   33.87    1.73
  -2  -7  -5   30.25    2.05
  -1  -9  10   -0.13    0.08
   2   7   5   31.63    1.64
   1   9 -10   -0.17    0.10
  -2  -7  -5   33.77    1.64
  -2  -7  -5   32.44    1.64
  -1  -9  10   -0.10    0.09
   2   7   5   33.62    2.10
  -2  -7  -5   29.11    1.84
  -1  -9  10    0.00    0.09
  -2  -7  -5   31.55    1.87
   1   9 -10   -0.10    0.08
   2   7   5   31.19    1.85
   6   2   4    1.67    0.17
   4   4   6    4.14    0.32
   6   2   4    1.42    0.20
  -6  -2  -4    2.01    0.17
   6   2   4    1.70    0.17
  -4  -4  -6    3.65    0.25
  -4  -4  -6    3.01    0.27
  -4  -4  -6    3.88    0.28
   4   4   6    3.80    0.24
   4   4   6    3.47    0.25
  -4  -4  -6    4.21    0.25
   6   2   4    1.80    0.16
  -6  -2  -4    2.06    0.20
  -6  -2  -4    2.10    0.19
   3   7   4   17.87    1.12
  -3  -7  -4   16.45    0.87
  -3  -7  -4   15.90    0.87
   3   7   4   18.64    0.92
   3   7   4   16.14    0.87
  -3  -7  -4   15.49    1.00
  -3  -7  -4   15.76    0.98
   0  11  -2    1.61    0.19
   0 -11   2    1.69    0.14
   6   5  -7   -0.04    0.06
  -6  -5   7   -0.02    0.06
   0  11  -2    1.27    0.14
   0 -11   2    1.68    0.18
   0  11  -2    1.20    0.17
   0  11  -2    1.42    0.15
  -6  -5   7   -0.01    0.10
   0 -11   2    1.84    0.17
   6   5  -7   -0.06    0.14
   0 -11   2    1.96    0.17
   0 -11   2    1.79    0.17
   5   6   2    6.72    0.39
  -7   3  -2    0.57    0.10
  -7   3  -2    0.56    0.12
   5   6   2    6.54    0.50
  -7   3  -2    0.50    0.10
  -5  -6  -2    6.96    0.44
  -5  -6  -2    6.14    0.42
   7   0   2   15.01    0.75
   7  -3   2    0.96    0.09
  -5  -6  -2    6.87    0.38
  -5  -6  -2    6.21    0.38
   7   0   2   15.66    0.98
  -7   0  -2   13.68    0.76
  -7   0  -2   12.23    0.83
   7   0   2   15.07    0.75
   5   6   2    6.37    0.37
  -7   0  -2   13.09    0.79
   7  -3   2    0.87    0.10
   7  -3   2    0.73    0.14
   2   4   8   35.76    2.38
   5   8  -4   47.38    2.90
   5   8  -4   44.23    2.25
   2   4   8   35.66    1.86
   2   4   8   33.75    1.94
  -2 -10   8    9.40    0.64
  -2  -4  -8   35.20    2.07
  -2 -10   8    9.00    0.50
  -5  -8   4   41.90    2.55
  -2  -4  -8   38.16    2.11
  -2  -4  -8   36.16    2.31
  -2  -4  -8   37.51    1.85
   5   8  -4   43.89    2.36
  -7  -2   5   70.96    3.50
  -7  -2   5   72.24    3.90
  -2 -10   8    8.71    0.58
   7   2  -5   64.74    4.48
   2  10  -8    8.57    0.50
  -7  -2   5   73.19    3.67
   2  10  -8    9.60    0.65
   2  10  -8    9.26    0.52
  -5  -8   4   42.58    2.25
   7   2  -5   61.35    3.48
  -2  -4  -8   36.80    1.85
  -1  11  -2   12.35    0.69
  -3 -10   3    0.91    0.10
   6  -5  -4    1.01    0.12
  -6   5   4    0.41    0.10
   1 -11   2   12.38    0.77
  -6   5   4    0.67    0.09
   6  -5  -4    0.90    0.11
  -1  -3  12   17.22    1.02
   3  10  -3    0.90    0.10
   3  10  -3    0.71    0.11
  -1  -3  12   17.18    0.89
  -6   5   4    0.57    0.10
   1 -11   2   13.16    0.66
  -3 -10   3    0.90    0.09
  -1  11  -2   11.35    0.67
   6  -5  -4    0.77    0.07
   1   3 -12   16.81    0.88
  -3 -10   3    0.88    0.15
   1   3 -12   17.65    1.09
  -6   5   4    0.58    0.12
  -1  11  -2   11.92    0.74
   6  -5  -4    0.96    0.11
   1   3 -12   15.86    0.99
  -1  -3  12   17.50    1.15
   3  10  -3    0.91    0.15
   1 -11   2   12.25    0.66
   2 -10  -1   22.56    1.17
  -2  10   1   21.24    1.23
  -2  10   1   22.22    1.19
  -7   2   4   47.81    2.37
   7   3  -4   13.00    0.91
   2 -10  -1   22.84    1.35
  -7   2   4   48.13    2.26
  -7  -3   4   12.59    0.73
  -7   2   4   46.17    2.26
   7  -2  -4   38.73    2.25
  -7  -3   4   12.88    0.76
  -7  -3   4   12.60    0.70
   7   3  -4   13.25    0.68
  -2  10   1   23.66    1.32
   2 -10  -1   22.77    1.18
   7  -2  -4   41.27    2.88
   7  -2  -4   39.20    2.24
  -7   2   4   46.53    2.51
   5  -8  -1   16.37    0.84
   3  -6  10   26.37    1.54
  -3   6 -10   25.39    1.50
   3 -10   6   56.60    2.90
   3 -10   6   56.76    3.29
  -5   8   1   15.67    0.84
  -3  10  -6   58.28    3.03
   3 -10   6   56.27    2.89
   3  -6  10   25.97    1.35
  -3   6 -10   25.14    1.35
   5  -8  -1   14.80    0.95
  -5   8   1   16.13    0.86
  -3  10  -6   55.66    3.23
  -5   8   1   14.71    0.91
   5  -8  -1   15.52    0.81
   3  -6  10   27.45    1.73
   3 -10   6   56.57    3.69
   7  -4   0    7.56    0.43
  -7   4   0    8.23    0.47
  -7   4   0    8.14    0.45
   7  -4   0    7.40    0.45
   4  -4  -8    6.47    0.38
  -4   4   8    5.37    0.41
  -4   4   8    5.21    0.32
   7  -4   0    8.11    0.57
  -4   4   8    5.11    0.39
   4  -4  -8    6.07    0.30
  -4   4   8    5.09    0.36
   4  -4  -8    6.37    0.30
  -4   4   8    5.08    0.35
  -7   4   0    8.09    0.50
   1  11  -3   45.06    2.40
  -1 -11   3   48.09    2.28
   2   9   2   24.07    1.34
   1  11  -3   41.12    2.54
  -1 -11   3   43.64    2.83
   2   9   2   24.38    1.44
  -2  -9  -2   24.74    1.42
  -2  -9  -2   25.72    1.46
  -2  -9  -2   23.07    1.59
   1  11  -3   44.75    2.91
   2   9   2   23.16    1.27
  -1 -11   3   45.24    2.54
  -2  -9  -2   26.18    1.28
   2   9   2   25.55    1.63
  -1 -11   3   43.95    2.60
   3  10  -6   24.25    1.32
   3  10  -6   23.97    1.37
   3  10  -6   24.75    1.69
  -3 -10   6   28.06    1.32
  -3 -10   6   26.01    1.50
   5  -5  -6    8.34    0.52
  -5   5   6    9.71    0.49
  -5   5   6    8.91    0.52
   5  -5  -6    8.48    0.47
  -5   5   6    9.39    0.57
   5  -5  -6    9.23    0.62
  -5   5   6    9.79    0.53
   5  -5  -6    8.64    0.56
   1 -11   6    3.62    0.33
  -4   9  -6   47.53    2.86
   4  -9   6   53.96    3.27
  -1  11  -6    4.20    0.29
   2  -4  -9    1.78    0.14
   4  -9  -1   40.73    2.11
   2  -4  -9    1.88    0.19
   4  -9  -1   40.23    2.14
   4  -9  -1   40.26    2.43
  -1  11  -6    3.88    0.28
  -4   9   1   42.17    2.14
  -1  11  -6    4.44    0.32
  -1  -5  12   60.13    3.53
  -2   4   9    2.03    0.17
  -2   4   9    1.81    0.20
  -4   9   1   40.70    2.37
   5   8  -5    0.33    0.09
   4  -9   6   52.52    2.56
  -2   4   9    2.01    0.19
  -4   9  -6   46.77    2.68
  -2   4   9    2.13    0.23
   2  -4  -9    1.85    0.19
  -4   9   1   44.64    2.24
   4  -9   6   52.12    2.91
   1   5 -12   61.09    3.10
  -4   9  -6   45.56    2.56
   5   8  -5    0.31    0.13
  -1  -5  12   63.27    3.98
   1 -11   6    4.09    0.28
  -1  -5  12   60.06    3.10
   1   5 -12   59.75    3.46
  -1  11  -6    4.04    0.28
   1 -11   6    4.66    0.32
   1 -11   6    4.29    0.30
   4  -9   6   52.48    2.57
   5   8  -5    0.35    0.08
  -7   3   3   21.83    0.99
   1  -8  -5   12.83    0.72
   1  -8  -5   11.43    0.74
   7  -3  -3   15.71    0.98
  -1   8   5   11.36    0.68
  -1   8   5   11.68    0.65
  -7   3   3   20.75    1.09
   7  -3  -3   15.91    0.96
   1  -8  -5   12.59    0.64
  -7   3   3   20.14    0.99
  -1   8   5   11.87    0.73
   7  -3  -3   15.87    1.24
  -7   3   3   20.76    1.04
  -4  -9   2    0.54    0.14
  -5   4   7    4.81    0.32
  -5   4   7    3.68    0.29
  -3   2  10   46.72    2.40
   3  -2 -10   50.28    3.06
  -5   4   7    4.45    0.25
   3  -2 -10   46.36    2.67
   5  -4  -7    3.67    0.29
  -3   2  10   45.78    3.06
  -3   2  10   43.31    2.68
   5  -4  -7    3.48    0.22
   4   9  -2    0.93    0.11
  -4  -6  -4   52.84    2.60
   3  -2 -10   48.50    2.37
  -5   4   7    4.56    0.28
   5  -4  -7    3.13    0.23
  -3   2  10   46.20    2.50
  -4  -9   2    0.90    0.09
  -4  -9   2    0.76    0.11
   4   6   4   49.33    3.34
   4   9  -2    0.80    0.10
  -5   4   7    4.80    0.31
   4   6   4   53.27    2.73
   4   9  -2    0.71    0.16
   5  -4  -7    4.05    0.32
  -4  -6  -4   51.08    2.91
  -4  -6  -4   50.63    2.96
  -4  -6  -4   50.45    2.61
   4   6   4   49.39    2.60
  -3   8  -9   16.15    0.82
   3  -8   9   14.58    1.03
  -3   8  -9   16.03    0.90
   3  -8   9   14.80    0.93
   3  -8   9   15.27    0.81
   0   4 -12   30.17    1.73
   0  -4  12   30.29    1.78
   7   3  -1    5.32    0.32
   3  -9   8    8.16    0.57
  -5  -8   3    2.09    0.17
   5   8  -3    2.30    0.18
   0  -4  12   29.82    1.56
   0   4 -12   30.53    1.55
   3  -9   8    7.85    0.45
  -3   9  -8    7.71    0.49
   5   8  -3    2.48    0.20
  -3   9  -8    8.78    0.46
  -7  -3   1    6.61    0.36
  -5  -8   3    1.86    0.21
  -5  -8   3    1.94    0.20
   7   3  -1    5.26    0.43
   0  -4  12   30.51    2.00
   5   8  -3    2.27    0.26
   7   3  -1    4.92    0.34
   3  -9   8    8.01    0.52
   7  -4  -1    1.79    0.15
   7  -4  -1    2.01    0.20
   7  -4  -1    1.70    0.18
  -7   4   1    1.39    0.15
  -7   4   1    1.51    0.18
  -7   4   1    1.40    0.14
   1  11  -6    5.61    0.36
  -5   1   9   31.58    1.65
  -5   8  -5    0.57    0.10
  -5   1   9   32.02    1.57
  -5   8  -5    0.62    0.11
   1  11  -6    5.44    0.42
   5  -8   5    0.60    0.10
   5  -8   5    0.63    0.11
  -5   8  -5    0.72    0.09
   1  11  -6    5.17    0.35
   5  -8   5    0.97    0.09
  -1 -11   6    6.21    0.42
  -5   1   9   30.86    2.02
  -1 -11   6    5.58    0.39
  -5   1   9   29.52    1.58
   5  -1  -9   27.83    2.01
  -1 -11   6    5.87    0.33
   5  -8   5    0.81    0.11
  -1 -11   6    5.56    0.39
  -5   1   9   31.22    1.76
   0   4   9   60.69    3.14
  -2   8 -10   30.14    1.73
   0  -4  -9   56.33    3.73
  -2   8 -10   29.84    1.55
   7  -4   1   24.67    1.23
  -7   4  -1   23.43    1.23
  -7   4  -1   23.10    1.29
   0  -4  -9   61.87    2.99
   0   4   9   56.67    3.00
  -7   4  -1   21.93    1.37
   0   4   9   58.69    3.36
   0   4   9   59.93    3.83
   0  -4  -9   56.30    3.35
   2  -8  10   30.79    1.55
   2  -8  10   31.17    1.77
   7  -4   1   23.86    1.22
   0  -4  -9   58.53    3.41
   2  -8  10   28.77    1.98
   7  -4   1   24.43    1.56
   0  -4  -9   59.51    2.99
   3 -10   0    2.06    0.16
   3   3   8    2.03    0.19
  -3  10   0    1.44    0.16
  -3  10   0    1.66    0.19
   3 -10   0    1.79    0.22
   3 -10   0    1.87    0.16
  -3  -3  -8    2.00    0.18
  -3  -3  -8    2.03    0.19
   3   3   8    1.84    0.23
   3   3   8    2.20    0.17
  -3  -3  -8    1.94    0.20
  -3  10   0    1.65    0.16
  -6   2   7   14.15    0.77
   6  -2  -7   13.92    0.72
   6  -2  -7   13.38    0.76
  -6   2   7   14.82    0.79
   6  -2  -7   13.98    0.84
   6  -2  -7   13.98    0.72
  -6   2   7   13.69    0.84
   6  -2  -7   14.21    0.96
  -6   2   7   14.83    0.75
   3   8 -10   12.44    0.72
  -3  -8  10   13.78    0.71
  -3  -8  10   13.58    0.81
   3   8 -10   12.80    0.70
   3   8 -10   13.43    0.91
  -3  -8  10   13.30    0.91
   0  10  -9    0.32    0.09
   0  10  -9    0.39    0.12
   0  10  -9    0.67    0.09
   0 -10   9    0.36    0.11
   0 -10   9    0.49    0.11
  -6   7  -1    0.78    0.10
  -6   7  -1    0.65    0.11
   6  -7   1    0.85    0.11
  -6   7  -1    0.75    0.11
   6  -7   1    0.95    0.09
   6  -7   1    0.89    0.11
   6  -7   1    0.48    0.11
  -1  -2 -10   34.60    1.72
  -1  -2 -10   32.98    2.13
   2   4 -12    2.45    0.19
   2   4 -12    2.78    0.17
   1   2  10   33.40    1.72
  -2  -4  12    2.46    0.19
   1   2  10   34.48    1.94
   2   4 -12    2.92    0.28
  -1  -2 -10   32.82    1.71
  -2  -4  12    2.42    0.24
  -1  -2 -10   31.52    1.92
   1   2  10   34.26    2.21
  -2  -4  12    2.37    0.20
  -2  -4  12    2.66    0.26
  -6   0   8    1.77    0.17
   6   0  -8    0.92    0.11
  -1  -8  11   32.38    2.02
   2 -11   4    2.08    0.26
  -2  11  -4    2.54    0.22
   6   0  -8    0.97    0.09
  -2  11  -4    2.45    0.24
   2 -11   4    1.85    0.19
  -2   2 -11    1.95    0.17
  -2  11  -4    2.67    0.20
   2  -2  11    1.66    0.17
  -6   0   8    1.36    0.17
   2 -11   4    2.03    0.18
  -2   2 -11    2.22    0.18
   2  -2  11    1.41    0.16
   6   0  -8    1.22    0.09
  -1  -8  11   33.67    2.28
   1   8 -11   36.11    2.28
  -2  11  -4    3.02    0.21
  -6   0   8    1.73    0.17
   2 -11   4    1.96    0.21
   1   8 -11   36.00    1.77
   6   0  -8    0.94    0.16
   2  -2  11    1.81    0.21
   7  -1  -5    1.29    0.13
   3  -1  10    5.42    0.32
  -7   1   5    1.75    0.19
   7  -1  -5    1.39    0.19
   0  -3  12   71.94    4.51
   0   3 -12   65.89    3.93
   0  -3  12   71.16    4.01
  -3   1 -10    4.80    0.32
  -7   1   5    1.62    0.15
   0   3 -12   65.30    3.51
  -7   1   5    2.08    0.19
  -7   1   5    1.48    0.14
  -3   1 -10    4.82    0.31
   3  -1  10    5.61    0.36
  -3   1 -10    5.04    0.34
   0  -3  12   72.08    3.52
   7  -1  -5    1.60    0.13
   0   3 -12   68.18    4.36
   3  -1  10    5.30    0.40
   6  -7   2   55.61    2.75
   0   5 -12   40.88    2.27
   0   5 -12   38.17    2.03
   6  -7   2   54.56    3.11
  -6   7  -2   53.59    2.88
   0  -5  12   39.60    2.04
  -6   7  -2   52.01    3.07
   6  -7   2   52.82    2.74
   6  -7   2   53.90    3.50
   0  -5  12   38.86    2.32
  -6   7  -2   53.80    2.74
   0  -5  12   41.34    2.62
  -1  -9  -3   22.20    1.49
  -1  -9  -3   21.15    1.34
   1   9   3   23.11    1.35
   1   9   3   24.73    1.26
   1   9   3   23.88    1.52
  -1  -9  -3   21.93    1.20
  -1  -9  -3   24.64    1.38
   1   9   3   22.87    1.20
   1  10   1   29.96    1.75
   0  -8  11   25.36    1.31
   1  10   1   31.98    1.99
   1  10   1   29.16    1.56
  -2  -1 -10   26.61    1.30
  -4   1  10   38.59    2.63
  -1 -10  -1   30.01    1.56
   2   1  10   23.91    1.31
   4  -1 -10   41.66    2.63
   0  -8  11   24.70    1.50
  -1 -10  -1   30.49    1.95
   1  10   1   30.97    1.64
  -1 -10  -1   29.25    1.79
   4  -1 -10   40.11    2.29
  -4   1  10   40.59    2.05
  -2  -1 -10   26.46    1.30
  -4  -8  -1    6.10    0.41
  -4  -8  -1    6.07    0.34
   0   8 -11   26.76    1.32
  -1 -10  -1   30.36    1.74
   4   8   1    5.47    0.35
  -4  -8  -1    5.58    0.34
  -2  -1 -10   23.83    1.46
   2   1  10   25.12    1.68
   0  -8  11   24.83    1.68
   4   8   1    5.51    0.43
  -4  -8  -1    5.43    0.37
  -4   1  10   40.39    2.06
  -4   1  10   40.77    2.15
  -4   1  10   37.97    2.30
  -2  -3  12    1.31    0.20
   6   4  -8   15.78    1.05
  -2  -3  12    1.38    0.12
  -6  -4   8   15.31    0.88
  -2  -3  12    1.50    0.16
  -2  11  -3   50.29    2.49
  -2  11  -3   46.88    2.60
  -2  11  -3   48.81    2.77
  -6  -4   8   15.57    0.90
   2 -11   3   46.58    2.83
   6   4  -8   15.01    0.79
  -2  -3  12    1.64    0.18
  -6  -4   8   14.45    0.84
   2   3 -12    2.09    0.16
  -3   0  11   61.76    3.30
   2   3 -12    1.80    0.13
  -3   0  11   62.96    4.04
   2 -11   3   49.86    2.48
  -3   0  11   59.99    3.58
   3   0 -11   63.42    4.04
  -6  -4   8   14.46    0.81
  -3   0  11   60.56    3.53
  -3   0  11   62.02    3.14
  -3   0  11   64.40    3.16
   3   0 -11   59.24    3.52
  -5  -7   8   11.75    0.65
   4   3 -11   41.96    2.58
  -4  -3  11   36.34    2.09
  -5  -7   8   12.10    0.72
   4  -1   9   43.71    2.23
  -4  -3  11   38.12    2.00
  -4  -3  11   37.11    2.23
  -4   1  -9   40.80    2.48
   4   3 -11   41.45    1.98
   5   7  -8   11.78    0.83
  -5  -7   8   11.36    0.82
   4   3 -11   40.99    1.98
   4  -1   9   43.16    2.85
   4  -1   9   42.64    2.52
  -4  -3  11   36.78    2.27
  -4   1  -9   45.40    2.23
  -4   1  -9   44.66    2.23
   5   7  -8   11.64    0.66
   5   7  -8   12.06    0.63
   4   3 -11   40.35    2.23
  -4  -3  11   37.84    2.57
  -1   1  11    2.98    0.26
  -1   1  11    3.02    0.27
   1  -1 -11    2.97    0.18
  -1   1  11    2.73    0.23
   6   6  -6   -0.05    0.07
   1  -1 -11    3.16    0.23
   6   6  -6    0.08    0.07
  -6  -6   6   -0.16    0.09
   6   6  -6   -0.13    0.13
   1  -1 -11    2.71    0.23
  -1   1  11    2.38    0.21
  -6  -6   6   -0.02    0.07
   0   8   5    2.07    0.20
  -1 -10   9   23.20    1.44
  -5   6   5   28.35    1.54
  -5   6   5   28.18    1.48
  -1 -10   9   24.22    1.26
  -5   6   5   27.56    1.64
   0   8   5    1.91    0.19
   1  10  -9   25.30    1.62
  -1 -10   9   24.11    1.61
   5  -6  -5   28.16    1.48
   5  -6  -5   28.82    1.45
   0   8   5    2.05    0.23
   5  -6  -5   29.27    1.67
   1  10  -9   24.18    1.26
   1  10  -9   25.14    1.32
   0   8   5    1.82    0.19
   5   6  -9    8.74    0.48
  -5  -6   9    7.79    0.47
  -5  -6   9    8.04    0.52
   5   6  -9    8.96    0.62
  -5  -6   9    7.75    0.60
   5   6  -9    8.84    0.46
  -6   3  -6    8.62    0.49
   6  -3   6    8.18    0.49
   6  -3   6    7.95    0.62
   6  -3   6    8.01    0.47
  -6   3  -6    9.70    0.50
   6  -3   6    8.69    0.53
  -6   3  -6    9.21    0.54
   4  -7  -5   37.81    2.21
   2  -6  11    0.71    0.09
  -4  -3  -7   19.73    1.03
   5   3 -10   11.29    0.58
  -2   6 -11    0.81    0.10
   5   3 -10   12.56    0.58
  -4   6  -9    1.48    0.16
   6   5   1   14.50    0.75
   4  -7  -5   38.34    1.95
   2  -6  11    0.76    0.13
   4  -6   9    1.02    0.13
  -5  -3  10   10.61    0.63
   4   3   7   19.39    1.04
  -4  -3  -7   20.54    1.17
   2  -6  11    0.73    0.12
   5   3 -10   11.65    0.79
  -2   6 -11    0.81    0.09
   4  -6   9    1.22    0.17
  -4  -3  -7   19.52    1.16
  -4   7   5   36.93    2.17
  -4   6  -9    1.18    0.12
   4   3   7   19.94    1.07
   4   3   7   19.72    1.33
   4  -6   9    1.10    0.11
  -6  -5  -1   12.58    0.73
   4  -7  -5   36.69    1.92
  -6  -5  -1   12.72    0.80
  -4   7   5   38.91    2.04
  -4   7   5   37.83    1.95
  -4   6  -9    1.70    0.19
  -5  -3  10   10.84    0.68
  -4  -3  -7   19.71    1.04
   6   5   1   14.26    0.95
  -5  -3  10   10.87    0.78
  -5  -3  10   10.77    0.67
  -6  -5  -1   12.73    0.82
   6   5   1   14.93    0.73
  -5  -3  10   10.70    0.61
  -2 -10   0   20.91    1.35
   1   2 -12    4.35    0.31
  -2 -10   0   20.73    1.17
  -4  -9   7   34.94    1.81
   1   2 -12    4.55    0.26
  -4  -9   7   33.45    2.05
   1   2 -12    4.38    0.29
   2  10   0   25.59    1.17
  -1  -2  12    4.45    0.31
   2  10   0   24.95    1.23
  -1  -2  12    4.25    0.28
  -4  -9   7   34.94    2.32
  -2 -10   0   19.57    1.45
  -1  -2  12    4.39    0.36
   2  10   0   26.04    1.49
   4   9  -7   36.30    1.81
  -2 -10   0   19.43    1.30
   4   9  -7   36.62    2.32
   4   9  -7   34.58    1.89
  -1  -2  12    4.45    0.33
   2  10   0   22.30    1.31
  -2  10  -8    2.35    0.19
   5  -3   8    5.75    0.37
   2 -10   8    1.61    0.22
   1   0  11   61.17    3.73
  -2  10  -8    2.08    0.17
   1   0  11   63.48    3.28
   5  -3   8    5.47    0.42
   2 -10   8    1.92    0.20
   1   0  11   65.39    4.20
  -1   0 -11   65.70    4.07
   2 -10   8    1.70    0.14
  -2  10  -8    1.82    0.17
   5  -3   8    5.83    0.34
  -1   0 -11   65.82    3.27
  -5   3  -8    5.53    0.36
  -5   3  -8    4.64    0.33
  -1   0 -11   64.08    3.66
   0  11  -7    0.19    0.11
  -4  -4  11    5.34    0.31
   3   9  -9    0.36    0.14
   0 -11   7    0.37    0.08
  -4  -4  11    5.03    0.35
   4   4 -11    4.69    0.28
   0  11  -7    0.36    0.09
  -3  -9   9    0.23    0.13
   4   4 -11    4.64    0.40
  -4  -4  11    5.27    0.32
   3   9  -9    0.43    0.09
   0  11  -7    0.17    0.09
  -3  -9   9    0.32    0.10
  -4  -4  11    5.33    0.40
   0 -11   7    0.35    0.10
   0 -11   7    0.56    0.12
  -3  -9   9    0.23    0.10
   3   9  -9    0.63    0.08
   3  -6  -7    3.19    0.22
  -2   8   5   12.88    0.80
   6  -2   6   10.34    0.54
   3  -6  -7    3.44    0.28
   6  -2   6   10.13    0.70
  -5  -8   6    9.04    0.50
  -3   6   7    4.15    0.31
  -3   6   7    3.96    0.28
   5   8  -6    8.53    0.51
  -3   6   7    4.25    0.28
   2  -8  -5   13.83    0.70
  -6   2  -6    9.40    0.55
   3  -6  -7    3.54    0.27
  -2   8   5   14.03    0.75
   5   8  -6    8.59    0.64
   5   8  -6    8.66    0.50
  -3   6   7    4.18    0.26
   6  -2   6   10.21    0.55
   3  -6  -7    2.85    0.29
   2  -8  -5   12.78    0.79
  -5  -8   6    9.65    0.55
   6  -2   6   10.08    0.60
  -2   8   5   13.21    0.72
   2  -8  -5   12.74    0.81
  -6   2  -6    9.07    0.61
  -6   7   0    3.48    0.28
   1   6   7    5.67    0.39
  -1  -6  -7    5.35    0.32
   1   6   7    6.04    0.34
   6   6  -1   29.38    1.99
  -6   7   0    3.58    0.26
  -1  -6  -7    5.13    0.37
  -1  -6  -7    4.78    0.39
   1  -9  10   46.30    2.40
   1   6   7    5.53    0.33
  -6   7   0    3.55    0.23
  -1  -6  -7    4.58    0.36
   6  -7   0    3.04    0.21
   6   6  -1   29.58    1.62
  -6  -6   1   29.67    1.75
  -7  -2  -1   28.49    1.45
  -1  -6  -7    5.62    0.31
  -1   9 -10   46.46    2.40
   7   2   1   28.08    1.44
  -6   7   0    3.46    0.24
   6  -7   0    2.65    0.27
   7   2   1   27.75    1.44
  -7  -2  -1   27.22    1.61
  -6  -6   1   32.12    1.55
   1   6   7    6.22    0.42
   1  -9  10   47.89    3.07
   6  -7   0    3.03    0.25
   7   2   1   27.64    1.51
   7   2   1   28.34    1.86
   1  -9  10   47.14    2.74
   6  -7   0    3.06    0.25
  -6  -6   1   29.63    1.72
   6   6  -1   29.30    1.55
  -5  -2  10    0.25    0.09
  -5  -2  10    0.19    0.12
   5   2 -10    0.13    0.12
  -5  -2  10    0.30    0.09
  -5  -2  10    0.26    0.08
  -5  -2  10    0.07    0.08
  -7  -3   5    0.01    0.07
  -2  -5  12    0.98    0.16
  -7  -3   5    0.02    0.09
  -7  -3   5   -0.06    0.08
   2 -11   5    1.37    0.16
   2 -11   5    1.39    0.13
  -2  -5  12    1.16    0.12
  -2  -5  12    1.23    0.10
  -2  11  -5    1.76    0.16
  -2  -5  12    0.92    0.13
   7   3  -5   -0.02    0.14
   2 -11   5    1.32    0.15
  -2  11  -5    1.61    0.16
  -2  11  -5    1.49    0.14
   2 -11   5    1.16    0.15
   7   3  -5    0.01    0.06
   2   5 -12    0.61    0.16
  -3 -10   2   43.37    2.46
  -3 -10   2   43.19    2.39
   3  10  -2   40.73    2.15
   3  10  -2   42.31    2.75
  -3 -10   2   42.54    2.14
   3  10  -2   39.36    2.25
  -5   4  -8    8.06    0.48
   5  -4   8    7.39    0.56
   5  -4   8    7.72    0.49
  -5   4  -8    7.48    0.44
   5  -4   8    7.45    0.44
  -5   4  -8    8.10    0.45
  -6  -1  -5   48.97    2.45
  -6  -1  -5   52.01    2.45
   3  -5  -8    3.67    0.29
   6   1   5   46.22    2.55
  -3   5   8    4.55    0.29
   3  -5  -8    3.27    0.22
   3  -5  -8    3.26    0.29
  -6  -1  -5   49.77    2.73
   3  -5  -8    3.28    0.31
  -3   5   8    4.66    0.27
  -6  -1  -5   47.70    2.76
  -3   5   8    4.30    0.30
  -3   5   8    4.46    0.31
   6   1   5   46.06    2.44
   6   1   5   46.90    2.44
   6   1   5   44.17    3.13
   7  -4  -2    6.83    0.38
  -1 -11   2    7.97    0.46
   7  -4  -2    7.21    0.51
   7  -4  -2    6.96    0.41
  -1 -11   2    7.33    0.55
  -1 -11   2    6.97    0.55
  -1 -11   2    7.47    0.50
  -7   4   2    6.76    0.45
   1  11  -2    9.26    0.52
  -7   4   2    6.53    0.42
   1  11  -2    9.19    0.58
  -7   4   2    7.22    0.41
  -7   4   2    7.14    0.43
   1  11  -2    9.43    0.49
   4   2 -11   16.84    1.09
  -4  -2  11   15.97    0.95
   5  -3  -8   11.34    0.63
  -5   3   8   10.46    0.71
  -5   3   8   10.08    0.59
  -7   2  -3    0.21    0.09
  -4  -2  11   15.59    1.08
   7  -2   3    0.37    0.08
   7  -2   3    0.10    0.07
  -7   2  -3    0.12    0.10
  -5   3   8    9.78    0.57
   4   2 -11   17.16    0.93
   7  -2   3    0.48    0.13
  -5   3   8    9.63    0.55
  -4  -2  11   15.60    0.88
  -4  -2  11   15.18    0.84
  -5   3   8    9.63    0.63
  -7   2  -3    0.00    0.08
  -4  -2  11   15.75    0.93
  -4  -2  11   15.03    0.84
   3   9   1   40.03    2.27
  -3  -9  -1   42.78    2.41
  -3  -9  -1   43.76    2.47
   3   9   1   38.60    2.16
  -3  -9  -1   43.22    2.15
  -3  -9  -1   45.57    2.17
   3   9   1   41.48    2.76
  -7  -1  -2   60.10    2.95
   5   8  -2    2.36    0.20
   5   8  -2    2.12    0.21
  -1  -6  12    4.79    0.37
  -1  -6  12    4.47    0.35
   7   1   2   57.79    2.94
  -1  -6  12    4.82    0.28
   7   1   2   58.25    3.77
   5   8  -2    2.37    0.27
  -7  -1  -2   55.02    3.28
  -5  -8   2    2.87    0.26
  -5  -8   2    2.46    0.19
  -5  -8   2    2.70    0.21
   7   1   2   56.80    2.94
   1   6 -12    4.75    0.28
  -7   4  -2   12.67    0.70
   7  -4   2   12.49    0.85
  -7   4  -2   11.35    0.74
  -7   4  -2   12.83    0.68
   7  -4   2   12.56    0.67
   7  -4   2   12.43    0.66
   2   9 -10   24.85    1.26
   4   8  -9   52.67    2.91
  -2  -9  10   23.18    1.62
  -4  -8   9   53.91    3.16
   4   8  -9   54.74    2.78
   2   9 -10   25.31    1.63
  -4  -8   9   54.58    3.57
  -4  -8   9   54.08    2.79
  -2  -9  10   23.35    1.44
   2   9 -10   26.02    1.32
   4   8  -9   56.97    3.57
  -2  -9  10   23.83    1.27
   6  -7   3    0.60    0.10
  -2   1  11    5.01    0.32
   6  -7   3    0.75    0.09
  -2   1  11    5.07    0.31
   6  -7   3    0.63    0.11
  -2   1  11    5.05    0.36
  -3 -10   7    8.00    0.59
  -2   1  11    4.92    0.39
   3  10  -7    8.27    0.55
  -3 -10   7    8.33    0.47
  -3 -10   7    8.54    0.53
  -2   1  11    5.30    0.35
   3  10  -7    8.12    0.60
  -6   7  -3    0.88    0.10
  -6   7  -3    0.86    0.11
   2  -1 -11    4.87    0.34
   6  -7   3    0.44    0.10
   3  10  -7    8.15    0.47
  -6   7  -3    0.83    0.11
   3  10  -7    8.30    0.47
   2  -1 -11    5.08    0.28
  -6   4  -6    0.08    0.10
  -6   4  -6   -0.01    0.07
  -6   4  -6    0.01    0.08
   6  -4   6   -0.03    0.07
   6  -4   6    0.05    0.11
   6  -4   6   -0.02    0.07
   6  -4   6    0.00    0.07
  -1  11  -1   31.09    1.64
   1 -11   1   29.03    1.63
   1 -11   1   34.50    1.88
  -1  -5  -8   13.57    0.69
  -1  11  -1   31.21    1.71
  -1  -5  -8   13.25    0.80
  -1  -5  -8   12.63    0.78
   1 -11   1   30.95    1.81
  -1  -5  -8   12.80    0.87
   1   5   8   12.29    0.80
  -1  -5  -8   14.46    0.69
   1   5   8   12.53    0.73
   1 -11   1   32.57    1.63
   1   5   8   12.80    0.70
   1   5   8   13.37    0.90
  -1  11  -1   32.09    1.82
  -4   3   9    4.11    0.36
   2   8   4    1.95    0.21
  -5  -4  10    0.75    0.10
  -4   3   9    4.41    0.28
  -2  11  -2    5.20    0.34
   7  -1   3   40.66    2.08
   4  -3  -9    5.38    0.38
   2   8   4    1.82    0.22
  -7   1  -3   40.84    2.09
   2 -11   2    4.46    0.38
   4  -3  -9    4.85    0.34
  -2  -8  -4    2.61    0.19
  -2  -8  -4    2.03    0.21
  -4   3   9    5.89    0.39
  -4   3   9    4.27    0.31
   5   4 -10    0.55    0.07
  -7   1  -3   40.77    2.19
   2 -11   2    4.66    0.33
  -2  11  -2    5.70    0.34
  -2  11  -2    4.93    0.34
   2   8   4    1.79    0.15
  -4   3   9    5.34    0.33
   5   4 -10    0.38    0.15
   7  -1   3   42.46    2.09
   7  -1   3   42.83    2.68
  -5  -4  10    0.64    0.11
  -2  -8  -4    2.55    0.21
   2   8   4    2.05    0.24
  -2  -8  -4    2.21    0.22
  -5  -4  10    0.70    0.10
  -5  -4  10    0.69    0.15
  -7   1  -3   36.32    2.33
   5  -2   8   70.85    4.00
   5  -2   8   69.24    4.51
   1  -3 -10    0.55    0.06
  -5   2  -8   67.62    3.52
   0 -11   1    0.07    0.08
   0 -11   1    0.22    0.08
  -6   6   3   12.89    0.75
  -1   3  10    0.42    0.09
   0  11  -1    0.04    0.09
   0 -11   1    0.12    0.08
   1  -3 -10    0.64    0.11
  -5   2  -8   67.13    3.94
   0  11  -1    0.10    0.10
  -5   2  -8   70.65    3.52
  -6   6   3   13.90    0.71
   0 -11   1    0.05    0.10
   0 -11   1    0.10    0.17
   0  11  -1    0.16    0.10
  -6   6   3   13.32    0.80
   1  -3 -10    0.43    0.09
  -1   3  10    0.49    0.08
  -1   3  10    0.37    0.11
   5  -2   8   68.80    3.52
  -1   3  10    0.43    0.12
  -1  -7  -6   16.91    0.86
  -1  -7  -6   15.59    1.07
   4   7 -10    0.35    0.07
   1   7   6   17.46    0.90
   4   7 -10    0.32    0.07
   1   7   6   16.22    1.09
  -1  -7  -6   15.20    0.98
  -4  -7  10    0.24    0.10
   1   7   6   16.46    0.98
  -4  -7  10    0.19    0.12
   1   7   6   16.19    0.86
  -1  -7  -6   16.00    0.96
   4   7 -10    0.30    0.13
  -4  -7  10    0.20    0.09
   1 -10   9   41.38    2.78
  -1  10  -9   43.43    2.18
   1 -10   9   42.96    2.17
   1 -10   9   42.00    2.48
   2   2 -12   81.75    3.85
  -2  -2  12   72.52    4.39
  -2  -2  12   74.30    3.86
  -7  -3   0    1.22    0.13
  -7  -3   0    1.35    0.17
  -2  -2  12   72.98    4.32
  -2  -2  12   74.94    4.95
   2   2 -12   78.76    4.31
   7   3   0    1.29    0.12
   7   3   0    1.29    0.12
   7   3   0    1.29    0.11
   0   1  11   11.86    0.73
  -2  -3  -9   61.21    3.52
   2   3   9   61.65    4.03
   0   2 -12    4.64    0.34
  -2  -3  -9   64.11    3.14
   0   1  11   12.73    0.81
   0  -1 -11   10.59    0.70
  -2  -3  -9   63.42    3.91
   2   3   9   62.18    3.15
   2   3   9   58.29    3.29
   0  -1 -11   11.56    0.77
   0   1  11   12.13    0.64
   0  -1 -11   11.32    0.62
  -2  -3  -9   60.94    3.14
  -1 -11   7   21.56    1.29
   0  -2  12    5.97    0.37
   1  11  -7   20.17    1.12
   0   2 -12    5.11    0.36
   0   1  11   12.11    0.72
   0  -2  12    6.39    0.42
   1  11  -7   21.33    1.17
   0  -2  12    5.80    0.32
   1  11  -7   20.60    1.43
  -1 -11   7   23.03    1.43
  -1 -11   7   22.39    1.12
   0   2 -12    4.23    0.30
  -7  -1   6    5.32    0.34
  -7  -1   6    4.29    0.34
  -4  -7  -3    2.45    0.22
   4   7   3    2.53    0.26
  -7  -1   6    5.56    0.35
  -4  -7  -3    2.90    0.21
   4   7   3    2.52    0.20
   7   1  -6    5.98    0.43
  -4  -7  -3    2.61    0.21
   4   7   3    1.95    0.19
  -4  -7  -3    2.83    0.25
   7   1  -6    5.45    0.29
  -7   3  -3   78.70    4.02
  -3   7   6   55.16    3.06
   0   6 -12    0.16    0.07
   3  -7  -6   47.29    3.04
   7  -3   3   80.35    4.01
  -3   7   6   56.29    2.74
   5   1   7    0.17    0.08
  -5  -1  -7    0.50    0.10
  -3   7   6   57.84    2.86
   0  -6  12    0.16    0.10
  -7   3  -3   80.16    4.21
  -7   3  -3   73.56    4.49
   3  -7  -6   49.98    3.10
   5   1   7    0.15    0.05
  -5  -1  -7    0.33    0.09
   0  -6  12    0.07    0.06
   0  -6  12   -0.12    0.10
   7  -3   3   78.68    5.14
  -5  -1  -7    0.33    0.09
   5   1   7    0.15    0.12
   7  -3   3   81.99    4.02
  -3  -7  11    1.95    0.23
   1 -11   7   36.25    2.36
  -1  11  -7   35.11    1.94
   3   7 -11    2.10    0.24
   1 -11   7   36.76    1.85
   3   7 -11    2.02    0.15
  -3  -7  11    1.94    0.20
  -1  11  -7   36.60    1.85
  -1  11  -7   36.16    2.36
  -3  -7  11    1.83    0.21
   3   7 -11    2.00    0.16
   1 -11   7   35.84    2.28
   1 -11   7   35.27    2.11
   7   4  -3    0.01    0.13
   7   4  -3    0.10    0.07
  -7  -4   3    0.10    0.07
   7   4  -3    0.13    0.07
  -7  -4   3    0.14    0.10
   6  -6   5    5.91    0.36
  -3   9   3    0.40    0.10
   6  -6   5    6.40    0.38
  -6   6  -5    6.12    0.41
  -3   9   3    0.37    0.11
  -3   9   3    0.50    0.12
   6  -6   5    6.25    0.40
   3  -9  -3    0.52    0.08
  -6   6  -5    6.60    0.38
   6  -6   5    6.14    0.46
   3  -9  -3    0.71    0.11
  -6   6  -5    6.40    0.38
   3  -9  -3    0.67    0.12
   3   8   3   52.50    3.35
  -6   1  -6   97.16    5.54
   6  -1   6   95.36    6.34
  -6   1  -6  100.52    4.95
  -3  -8  -3   53.55    2.62
   6  -1   6   98.72    5.61
   6  -1   6   96.34    4.95
   3   8   3   46.00    2.61
  -3  -8  -3   54.39    2.61
   3   8   3   51.87    2.75
  -3  -8  -3   51.42    2.93
  -3  -8  -3   49.10    2.98
   6  -1   6   95.85    4.95
  -6   1  -6  101.00    4.95
   6  -1   6   93.99    5.18
   1 -10  -2   63.37    4.00
  -1  10   2   68.02    3.69
  -1  10   2   72.77    3.93
   1 -10  -2   70.51    3.51
  -1  10   2   69.51    3.52
   1 -10  -2   69.33    3.93
  -4  -5  11    0.05    0.09
  -2  -8  11    2.08    0.22
  -2  -8  11    2.01    0.21
   2   8 -11    1.91    0.24
   2   8 -11    1.69    0.17
   4   5 -11    0.11    0.13
   7   2  -6    3.16    0.20
  -7  -2   6    3.37    0.25
   4   5 -11    0.05    0.05
  -4  -5  11    0.29    0.13
  -7  -2   6    3.68    0.25
   7   2  -6    2.56    0.30
  -7  -2   6    3.50    0.25
  -4  -5  11    0.15    0.09
  -2  -8  11    2.04    0.19
  -5  -1  10   56.71    3.72
  -4  -9   1    0.05    0.14
  -4   8  -8   40.25    2.38
   4  -8   8   43.58    2.14
  -5  -1  10   58.23    3.30
  -4  -9   1    0.06    0.07
   4   9  -1    0.00    0.07
   4   9  -1    0.01    0.08
  -5  -1  10   55.59    3.25
  -4  -9   1    0.10    0.07
  -4   8  -8   41.38    2.14
  -4   8  -8   41.21    2.14
   5   1 -10   55.12    3.72
  -5  -1  10   58.81    2.90
   4  -8   8   42.67    2.43
  -5  -1  10   59.31    3.05
   4  -8   8   40.92    2.73
  -5  -1  10   54.29    2.90
   4   9  -1   -0.03    0.10
  -3   7 -10    2.16    0.19
  -3   7 -10    2.38    0.20
   3  -7  10    1.95    0.18
   3  -7  10    2.06    0.21
   3  -7  10    2.13    0.21
   5  -5   8    0.18    0.08
  -2 -11   5   16.78    1.13
  -5   5  -8    0.23    0.09
   2  11  -5   21.04    1.26
   2  11  -5   19.94    1.03
  -5   5  -8    0.14    0.09
  -2 -11   5   16.88    0.98
  -5   5  -8    0.35    0.11
   5  -5   8    0.27    0.08
   2  11  -5   19.20    0.99
   5  -5   8    0.35    0.11
   2  -3 -10   13.22    0.60
  -2   3  10   10.83    0.64
  -2   3  10   10.48    0.70
   2  -3 -10   12.56    0.69
   4 -10   3    0.61    0.09
   4 -10   3    0.66    0.13
  -4  10  -3    0.75    0.10
  -2   3  10   10.36    0.78
  -4  10  -3    0.75    0.14
   2  11  -4   -0.16    0.11
  -2 -11   4   -0.10    0.07
  -2   3  10   10.67    0.62
  -4  10  -3    0.58    0.11
   2  11  -4   -0.04    0.08
   2  11  -4   -0.04    0.08
  -2 -11   4   -0.06    0.11
   4 -10   3    1.02    0.12
   7  -3  -4    0.32    0.09
  -7   3   4    0.74    0.10
  -7   3   4    0.59    0.11
  -7   3   4    0.59    0.10
   7   4  -4   26.22    1.36
  -7  -4   4   26.95    1.38
  -7  -4   4   26.01    1.52
   7  -3  -4    0.29    0.06
   7   4  -4   26.60    1.77
  -7   3   4    0.52    0.10
   5   7   1    0.36    0.13
   5   7   1    0.36    0.08
  -5  -7  -1    0.55    0.13
   7  -3  -4    0.42    0.13
  -5  -7  -1    0.41    0.09
   5   7   1    0.43    0.09
  -5  -7  -1    0.48    0.09
  -3  10  -7   19.97    1.17
  -3  10  -7   19.94    1.10
   3 -10   7   20.39    1.34
  -5   8   2   19.93    1.06
  -5   8   2   19.09    1.16
   5  -8  -2   20.30    1.06
   5  -8  -2   20.26    1.20
   3 -10   7   20.33    1.06
   3 -10   7   20.08    1.20
  -3  10  -7   20.40    1.06
   5  -8  -2   20.25    1.03
  -5   8   2   19.55    1.10
  -7  -4   2   12.94    0.78
   7   4  -2   13.91    0.71
   7   4  -2   13.29    0.74
   7   0  -6    8.28    0.61
  -7   0   6    8.51    0.48
  -7  -4   2   13.20    0.72
   7   0  -6    8.37    0.47
   7   0  -6    7.85    0.44
  -7   0   6    8.40    0.51
   7   4  -2   12.96    0.93
  -7   0   6    8.24    0.50
  -7   0   6    8.80    0.47
  -6   7   1    7.62    0.42
  -6   7   1    7.12    0.47
  -6   7   1    6.81    0.46
  -6   7   1    8.73    0.47
   6  -7  -1    7.69    0.41
   3  -4  -9   27.04    1.39
   5  -7   7   10.24    0.52
  -5   7  -7    8.27    0.52
   3  -4  -9   28.30    1.60
  -3   4   9   27.03    1.42
  -5   7  -7    8.25    0.57
[truncated: 2,014,404 more chars]
