# Supplementary material for: Confined water-mediated high proton conduction in hydrophobic channel of a synthetic nanotube
Source: Nat Commun. 2020 Feb 18;11:843. doi: 10.1038/s41467-020-14627-z (PMC7029035; doi:10.1038/s41467-020-14627-z)
Supplement: Supplementary file 5 — Supplementary Data 3 [file 41467_2020_14627_MOESM5_ESM.cif]

data_global
_audit_creation_date                               2015-05-17
_audit_creation_method                            'by CrystalStructure 4.1'
_audit_update_record                               ?

#==============================================================================
# PROCESSING SUMMARY (IUCr Office Use Only)

_journal_date_recd_electronic                      ?
_journal_date_from_coeditor                        ?
_journal_date_accepted                             ?
_journal_coeditor_code                             ?

#==============================================================================
# SUBMISSION DETAILS

_publ_contact_author_name                         'ENTER NAME'
_publ_contact_author_email                        'ENTER EMAIL ADDRESS'
_publ_contact_author_fax                          'ENTER FAX NUMBER'
_publ_contact_author_phone                        'ENTER PHONE NUMBER'
_publ_contact_letter
;
    ENTER TEXT OF LETTER
;
_publ_requested_journal                           'ENTER JOURNAL NAME HERE'
_publ_requested_category
                                               'CHOOSE FI FM FO CI CM CO or AD'
_publ_requested_coeditor_name                      ?

#==============================================================================
# TITLE AND AUTHOR LIST

_publ_section_title
;
    ENTER SECTION TITLE
;
_publ_section_title_footnote
;
    ENTER FOOTNOTE TO TITLE OF PAPER
;
loop_
_publ_author_name
_publ_author_footnote
_publ_author_address
' FIRST AUTHORS NAME '
;
  FIRST AUTHORS FOOTNOTES
;
;
  FIRST AUTHORS ADDRESS
;
_publ_section_synopsis
;
    ENTER SYNOPSIS
;

#==============================================================================
# TEXT

_publ_section_abstract
;
    ENTER ABSTRACT
;
_publ_section_comment
;
    ENTER TEXT
;
_publ_section_references
;
    ENTER OTHER REFERENCES

    Rigaku (2014). CrystalStructure. Version 4.1. 
    Rigaku Corporation, Tokyo, Japan.

    Altomare, A., Cascarano, G., Giacovazzo, C. and Guagliardi, A. 
    (1993). J. Appl. Cryst. 26, 343-350.
    SIR92

;
_publ_section_figure_captions
;
    ENTER FIGURE CAPTIONS
;
_publ_section_exptl_prep
;
    ENTER COMPOUND PREPARATION DETAILS
;
_publ_section_exptl_refinement
;
    ENTER SPECIAL DETAILS OF THE REFINEMENT
;

#==============================================================================
data_Pt(IV)square_Br

#==============================================================================
# CHEMICAL DATA

_chemical_formula_sum                             'C64 Br17 N22 O37 Pt4'
_chemical_formula_moiety                          'C64 Br17 N22 O37 Pt4'
_chemical_formula_weight                           3807.56
_chemical_melting_point                            ?
_chemical_absolute_configuration
                                                 'ad'

#==============================================================================
# CRYSTAL DATA
_space_group_crystal_system                        orthorhombic
_space_group_name_H-M_alt                         'P 21 21 2'
_space_group_name_Hall                            'P 2 2ab'
_space_group_IT_number                             18
loop_
_symmetry_equiv_pos_site_id
_space_group_symop_operation_xyz
1   '+X,+Y,+Z'
2   '1/2+X,1/2-Y,-Z'
3   '1/2-X,1/2+Y,-Z'
4   '-X,-Y,+Z'
#------------------------------------------------------------------------------
_cell_length_a                                     25.9483(51)
_cell_length_b                                     30.9894(61)
_cell_length_c                                     7.6442(15)
_cell_angle_alpha                                  90.0000
_cell_angle_beta                                   90.0000
_cell_angle_gamma                                  90.0000
_cell_volume                                       6146.8(6)
_cell_formula_units_Z                              2
_cell_measurement_reflns_used                      9996
_cell_measurement_theta_min                         2.97
_cell_measurement_theta_max                        28.33
_cell_measurement_temperature                      100(2)
#------------------------------------------------------------------------------
_exptl_crystal_description                         'block'
_exptl_crystal_colour                              'red'
_exptl_crystal_size_max                            0.30
_exptl_crystal_size_mid                            0.06
_exptl_crystal_size_min                            0.06
_exptl_crystal_density_diffrn                      2.057
_exptl_crystal_density_meas                        ?
_exptl_crystal_density_method                     'not measured'
_exptl_crystal_F_000                               3482.00
_exptl_absorpt_coefficient_mu                      10.136
_exptl_absorpt_correction_type                     multi-scan
_exptl_absorpt_process_details                    '(SADABS; Sheldrick, 1996)'
_exptl_absorpt_correction_T_min                   0.6262
_exptl_absorpt_correction_T_max                   0.7457

#==============================================================================
# EXPERIMENTAL DATA

_diffrn_ambient_temperature                         100(2)
_diffrn_radiation_type                            'Mo K\a'
_diffrn_radiation_wavelength                       0.71073
_diffrn_radiation_source                          'sealed tube' 
_diffrn_radiation_monochromator                    graphite 
_diffrn_measurement_device_type                   'Bruker SMART APEXII CCD detector' 
_diffrn_measurement_method                        'phi and omega scans'
_diffrn_detector_area_resol_mean                   8.333
_diffrn_reflns_number                              30105
_diffrn_reflns_av_R_equivalents                    0.0596
_diffrn_reflns_theta_max                           28.150
_diffrn_reflns_theta_min                           1.314
_diffrn_reflns_theta_full                          25.240
_diffrn_measured_fraction_theta_max                0.934
_diffrn_measured_fraction_theta_full               0.997
_diffrn_reflns_Laue_measured_fraction_max          0.934
_diffrn_reflns_Laue_measured_fraction_full         0.997
_diffrn_reflns_point_group_measured_fraction_max   0.892
_diffrn_reflns_point_group_measured_fraction_full  0.987
_diffrn_reflns_limit_h_min                        -29
_diffrn_reflns_limit_h_max                         33
_diffrn_reflns_limit_k_min                        -40
_diffrn_reflns_limit_k_max                         40
_diffrn_reflns_limit_l_min                        -10
_diffrn_reflns_limit_l_max                         7
_diffrn_standards_number                           0
_diffrn_standards_interval_count                   .
_diffrn_standards_decay_%                          ?

#==============================================================================
# REFINEMENT DATA

_refine_special_details
;
    Refinement was performed using all reflections. The weighted 
    R-factor (wR) and goodness of fit (S) are based on F^2^.
    R-factor (gt) are based on F. The threshold expression of
    F^2^ > 2.0 sigma(F^2^) is used only for calculating R-factor (gt).
;
_reflns_number_total                               13421
_reflns_number_gt                                  10850
_reflns_threshold_expression                       F^2^>2.0\s(F^2^)
_refine_ls_structure_factor_coef                   Fsqd
_refine_ls_R_factor_all                            0.0961
_refine_ls_R_factor_gt                             0.0809
_refine_ls_wR_factor_ref                           0.2290
_refine_ls_wR_factor_gt                            0.2149
_refine_ls_number_restraints                       120
_refine_ls_number_reflns                           13421
_refine_ls_number_parameters                       615
_refine_ls_goodness_of_fit_ref                     1.012
_refine_ls_weighting_scheme                        calc
_refine_ls_weighting_details
           'w = 1/[\s^2^(Fo^2^)+(0.1677P)^2^+0.0000P] where P=(Fo^2^+2Fc^2^)/3'
_atom_sites_solution_primary                       direct
_atom_sites_solution_secondary                     difmap
_refine_ls_shift/su_max                            0.001
_refine_diff_density_max                           4.48
_refine_diff_density_min                          -3.21
_refine_ls_extinction_method                       none
_refine_ls_extinction_coef                         ?
_refine_ls_abs_structure_details
;
 Flack x determined using 3968 quotients [(I+)-(I-)]/[(I+)+(I-)]
 (Parsons and Flack (2004), Acta Cryst. A60, s61).
;
_refine_ls_abs_structure_Flack                     0.109(8)

loop_
_atom_type_symbol
_atom_type_description
_atom_type_scat_dispersion_real
_atom_type_scat_dispersion_imag
_atom_type_scat_source
  'C' 'C'  0.0033 0.0016 
;
International Tables for Crystallography
(Vol. C, Tables 4.2.6.8 and 6.1.1.4)
;
  'O' 'O'  0.0106 0.0060 
;
International Tables for Crystallography
(Vol. C, Tables 4.2.6.8 and 6.1.1.4)
;
  'Br' 'Br'  -0.2901 2.4595 
;
International Tables for Crystallography
(Vol. C, Tables 4.2.6.8 and 6.1.1.4)
;
  'Pt' 'Pt'  -1.7033 8.3905 
;
International Tables for Crystallography
(Vol. C, Tables 4.2.6.8 and 6.1.1.4)
;
  'N' 'N'  0.0061 0.0033 
;
International Tables for Crystallography
(Vol. C, Tables 4.2.6.8 and 6.1.1.4)
;

#==============================================================================
# ATOMIC COORDINATES AND THERMAL PARAMETERS

loop_
_atom_site_label
_atom_site_type_symbol
_atom_site_fract_x
_atom_site_fract_y
_atom_site_fract_z
_atom_site_U_iso_or_equiv
_atom_site_adp_type
_atom_site_occupancy
_atom_site_site_symmetry_multiplicity
_atom_site_calc_flag
_atom_site_refinement_flags
_atom_site_disorder_assembly
_atom_site_disorder_group
 Pt1 Pt -0.00374(3) 0.72842(2) 0.87507(8) 0.0340(2) Uani 1 4 d . . .
 Pt2 Pt -0.26610(3) 0.49452(3) 0.21514(7) 0.0332(2) Uani 1 4 d . . .
 Br1 Br -0.00872(9) 0.77930(7) 0.6281(2) 0.0458(5) Uani 1 4 d . . .
 Br2 Br -0.00130(9) 0.68117(7) 1.1345(2) 0.0383(4) Uani 1 4 d . . .
 Br3 Br -0.21020(7) 0.49422(7) -0.0449(2) 0.0367(4) Uani 1 4 d . . .
 Br4 Br -0.32592(7) 0.49613(9) 0.4631(2) 0.0440(5) Uani 1 4 d . . .
 Br5 Br 0.5 0.5 0.2955(3) 0.0633(10) Uani 1 2 d . . .
 Br6 Br 0.49696(13) 0.58183(13) 0.2833(3) 0.0827(9) Uani 1 4 d . . .
 Br7 Br 0.05376(18) 0.5487(2) 0.674(2) 0.234(7) Uani 1 4 d . . .
 Br8 Br 0.0540(2) 0.5494(2) 0.399(2) 0.218(6) Uani 1 4 d . . .
 Br9 Br 0.0660(5) 0.5565(4) 0.135(4) 0.194(11) Uani 0.5 4 d . . .
 Br10 Br 0.0629(6) 0.5621(5) -0.048(5) 0.241(16) Uani 0.5 4 d . . .
 O1 O 0.6287(15) 0.6900(10) 0.185(6) 0.153(16) Uani 1 4 d . . .
 O2 O 0.6780(16) 0.6337(18) 0.644(8) 0.11(2) Uani 0.5 4 d . . .
 O3 O 0.3727(7) 0.6109(8) 0.288(3) 0.070(5) Uani 1 4 d . . .
 O4 O -0.0677(8) 0.5548(8) 0.035(3) 0.081(7) Uani 1 4 d . . .
 O5 O 0.2710(6) 0.6133(6) -0.106(2) 0.055(4) Uani 1 4 d . . .
 O6 O 0.6299(10) 0.6026(10) 0.323(3) 0.102(9) Uani 1 4 d . . .
 O8 O 0.3578(9) 0.7928(8) 0.892(6) 0.128(13) Uani 1 4 d . . .
 O9 O 0.2976(8) 0.6260(9) -0.441(3) 0.086(7) Uani 1 4 d . . .
 O10 O 0.1114(18) 0.7407(17) 0.159(9) 0.35(3) Uani 1 4 d . . .
 O11 O 0.2075(16) 0.7302(17) 0.203(9) 0.35(3) Uani 1 4 d . . .
 O12 O 0.162(2) 0.7753(16) 0.454(6) 0.35(3) Uani 1 4 d . . .
 O13 O 0.2708(12) 0.6941(11) 0.053(5) 0.151(8) Uani 1 4 d . . .
 O14 O 0.2906(13) 0.7622(9) 0.218(5) 0.151(8) Uani 1 4 d . . .
 O15 O 0.3595(11) 0.6948(10) 0.235(6) 0.151(8) Uani 1 4 d . . .
 O16 O -0.1456(10) 0.6181(9) 0.042(4) 0.121(12) Uani 1 4 d . . .
 O17 O -0.2507(9) 0.6097(8) -0.063(4) 0.101(9) Uani 1 4 d . . .
 O18 O 0.2749(19) 0.7857(13) 0.684(6) 0.253(18) Uani 1 4 d . . .
 O19 O 0.2350(16) 0.7168(18) 0.531(7) 0.253(18) Uani 1 4 d . . .
 O20 O 0.3387(13) 0.7316(18) 0.528(7) 0.253(18) Uani 1 4 d . . .
 N1 N -0.0529(6) 0.6848(5) 0.756(2) 0.035(4) Uani 1 4 d . . .
 N2 N -0.2162(6) 0.5382(6) 0.326(2) 0.037(4) Uani 1 4 d . . .
 N3 N -0.3165(6) 0.4523(5) 0.098(2) 0.031(4) Uani 1 4 d . . .
 N4 N -0.3097(6) 0.5417(6) 0.095(2) 0.034(4) Uani 1 4 d . . .
 N5 N 0.0563(6) 0.6975(5) 0.756(2) 0.034(4) Uani 1 4 d . . .
 N6 N 0.2242(7) 0.5532(8) 0.336(2) 0.050(5) Uani 1 4 d . . .
 N7 N -0.0622(7) 0.7624(5) 0.998(2) 0.038(4) Uani 1 4 d . . .
 N8 N 0.0427(7) 0.7729(6) 0.991(2) 0.040(4) Uani 1 4 d . . .
 N9 N 0.1571(11) 0.7507(8) 0.278(4) 0.085(5) Uani 1 4 d . . .
 N10 N 0.3086(9) 0.7154(7) 0.181(3) 0.085(5) Uani 1 4 d . . .
 N11 N 0.2835(10) 0.7430(8) 0.581(3) 0.085(5) Uani 1 4 d . . .
 C1 C -0.0705(8) 0.6124(7) 0.667(3) 0.039(5) Uani 1 4 d . . .
 C2 C -0.0390(9) 0.6429(8) 0.751(3) 0.046(5) Uani 1 4 d . . .
 C3 C 0.0337(11) 0.8388(10) 1.193(3) 0.059(7) Uani 1 4 d . . .
 C4 C -0.4356(7) 0.4783(9) -0.173(2) 0.048(6) Uani 1 4 d . . .
 C5 C 0.1317(8) 0.6461(8) 0.588(2) 0.039(5) Uani 1 4 d . . .
 C6 C 0.1665(8) 0.6176(8) 0.505(2) 0.038(5) Uani 1 4 d . . .
 C7 C 0.1862(7) 0.5803(8) 0.594(3) 0.043(5) Uani 1 4 d . . .
 C8 C 0.2133(8) 0.5504(9) 0.512(2) 0.050(6) Uani 1 4 d . . .
 C9 C 0.2096(8) 0.5888(7) 0.251(2) 0.036(4) Uani 1 4 d . . .
 C10 C 0.1807(8) 0.6197(9) 0.326(2) 0.045(5) Uani 1 4 d . . .
 C11 C 0.0894(8) 0.6632(7) 0.498(2) 0.039(5) Uani 1 4 d . . .
 C12 C -0.0004(13) 0.8728(8) 1.242(3) 0.061(6) Uani 1 4 d . . .
 C13 C -0.0941(10) 0.6987(8) 0.674(3) 0.052(6) Uani 1 4 d . . .
 C14 C -0.1651(8) 0.5299(8) 0.336(3) 0.043(5) Uani 1 4 d . . .
 C15 C -0.0802(10) 0.8277(7) 1.180(3) 0.046(6) Uani 1 4 d . . .
 C16 C -0.0571(10) 0.8554(8) 1.311(3) 0.052(6) Uani 1 4 d . . .
 C17 C -0.1264(11) 0.6717(9) 0.588(3) 0.061(7) Uani 1 4 d . . .
 C18 C -0.2030(11) 0.6032(9) 0.488(4) 0.062(7) Uani 1 4 d . . .
 C19 C -0.2361(9) 0.5746(10) 0.404(3) 0.057(7) Uani 1 4 d . . .
 C36 C -0.4200(8) 0.5232(7) -0.233(3) 0.041(5) Uani 1 4 d . . .
 C37 C 0.0540(8) 0.6874(6) 0.585(2) 0.032(4) Uani 1 4 d . . .
 C38 C 0.0982(8) 0.6835(8) 0.844(2) 0.041(5) Uani 1 4 d . . .
 C39 C -0.3905(7) 0.5469(9) -0.090(3) 0.044(6) Uani 1 4 d . . .
 C43 C -0.1325(9) 0.5588(9) 0.418(3) 0.049(6) Uani 1 4 d . . .
 C46 C -0.3422(8) 0.5208(7) -0.039(3) 0.041(5) Uani 1 4 d . . .
 C47 C 0.0066(9) 0.8101(7) 1.056(2) 0.040(5) Uani 1 4 d . . .
 C49 C -0.3627(6) 0.4766(7) 0.025(2) 0.031(4) Uani 1 4 d . . .
 C52 C -0.1510(10) 0.5951(9) 0.496(3) 0.054(6) Uani 1 4 d . . .
 C53 C -0.3891(8) 0.4512(7) -0.117(3) 0.038(4) Uani 1 4 d . . .
 C58 C -0.1148(9) 0.6263(8) 0.580(3) 0.047(6) Uani 1 4 d . . .
 C61 C 0.1358(8) 0.6580(9) 0.769(3) 0.046(5) Uani 1 4 d . . .
 C63 C -0.0406(8) 0.7889(7) 1.127(2) 0.037(4) Uani 1 4 d . . .


loop_
_atom_site_aniso_label
_atom_site_aniso_U_11
_atom_site_aniso_U_22
_atom_site_aniso_U_33
_atom_site_aniso_U_12
_atom_site_aniso_U_13
_atom_site_aniso_U_23
 Pt1 0.0372(4) 0.0430(4) 0.0217(3) 0.0050(3) -0.0083(3) -0.0014(3)
 Pt2 0.0246(3) 0.0534(5) 0.0216(3) 0.0036(3) 0.0011(2) -0.0102(3)
 Br1 0.0577(14) 0.0530(12) 0.0267(8) 0.0137(10) -0.0062(9) 0.0060(8)
 Br2 0.0442(10) 0.0462(11) 0.0245(7) 0.0025(9) -0.0089(9) 0.0014(7)
 Br3 0.0277(8) 0.0569(13) 0.0256(7) -0.0026(9) 0.0053(6) -0.0121(9)
 Br4 0.0335(9) 0.0729(14) 0.0256(7) 0.0131(10) 0.0064(6) -0.0081(11)
 Br5 0.0426(16) 0.128(3) 0.0198(10) 0.010(2) 0.0000 0.0000
 Br6 0.0680(17) 0.125(3) 0.0556(14) 0.0159(19) 0.0023(16) -0.0331(16)
 Br7 0.047(2) 0.119(4) 0.54(2) 0.000(2) 0.053(6) -0.085(8)
 Br8 0.067(3) 0.087(3) 0.50(2) 0.006(2) 0.068(7) -0.033(7)
 Br9 0.077(7) 0.088(8) 0.42(3) 0.017(6) -0.078(15) -0.042(14)
 Br10 0.096(9) 0.116(10) 0.51(4) 0.066(8) 0.141(17) 0.149(19)
 O1 0.18(3) 0.092(19) 0.19(4) 0.02(2) -0.07(3) 0.04(2)
 O2 0.06(3) 0.12(4) 0.15(5) 0.03(3) 0.03(3) -0.07(4)
 O3 0.058(11) 0.110(16) 0.042(9) 0.008(11) 0.002(8) -0.011(11)
 O4 0.075(13) 0.093(15) 0.075(13) 0.031(11) 0.010(10) 0.053(12)
 O5 0.047(9) 0.082(12) 0.036(7) 0.007(9) -0.010(7) -0.012(8)
 O6 0.105(19) 0.14(2) 0.065(14) 0.048(17) -0.017(13) -0.034(15)
 O8 0.065(15) 0.083(17) 0.24(4) 0.012(13) 0.03(2) 0.05(2)
 O9 0.058(12) 0.13(2) 0.068(13) 0.000(13) 0.027(10) 0.016(13)
 O10 0.22(3) 0.19(3) 0.65(10) 0.05(3) 0.00(5) 0.06(5)
 O11 0.22(3) 0.19(3) 0.65(10) 0.05(3) 0.00(5) 0.06(5)
 O12 0.22(3) 0.19(3) 0.65(10) 0.05(3) 0.00(5) 0.06(5)
 O13 0.141(16) 0.132(15) 0.180(19) -0.029(13) 0.013(15) -0.061(16)
 O14 0.141(16) 0.132(15) 0.180(19) -0.029(13) 0.013(15) -0.061(16)
 O15 0.141(16) 0.132(15) 0.180(19) -0.029(13) 0.013(15) -0.061(16)
 O16 0.089(18) 0.13(2) 0.15(2) 0.063(16) 0.057(17) 0.08(2)
 O17 0.058(13) 0.078(15) 0.17(3) -0.014(11) -0.008(15) 0.004(17)
 O18 0.25(4) 0.35(5) 0.16(2) -0.11(3) -0.01(3) -0.06(3)
 O19 0.25(4) 0.35(5) 0.16(2) -0.11(3) -0.01(3) -0.06(3)
 O20 0.25(4) 0.35(5) 0.16(2) -0.11(3) -0.01(3) -0.06(3)
 N1 0.037(9) 0.039(9) 0.029(8) 0.001(7) -0.006(6) 0.001(7)
 N2 0.027(8) 0.045(10) 0.039(9) -0.002(7) 0.005(6) -0.018(7)
 N3 0.024(7) 0.034(9) 0.034(9) 0.001(6) -0.008(6) 0.011(7)
 N4 0.024(8) 0.039(9) 0.038(9) 0.022(7) -0.006(6) -0.008(7)
 N5 0.037(9) 0.039(9) 0.026(8) 0.010(7) 0.002(6) 0.002(7)
 N6 0.044(11) 0.082(15) 0.024(9) 0.002(10) -0.002(7) 0.005(8)
 N7 0.041(9) 0.035(9) 0.038(9) 0.014(7) -0.015(7) 0.014(7)
 N8 0.038(9) 0.045(10) 0.037(9) -0.013(8) 0.005(7) -0.017(8)
 N9 0.073(10) 0.074(10) 0.108(13) -0.013(8) 0.002(9) -0.014(9)
 N10 0.073(10) 0.074(10) 0.108(13) -0.013(8) 0.002(9) -0.014(9)
 N11 0.073(10) 0.074(10) 0.108(13) -0.013(8) 0.002(9) -0.014(9)
 C1 0.036(11) 0.042(11) 0.039(10) 0.009(9) -0.004(8) -0.007(8)
 C2 0.045(12) 0.051(12) 0.041(11) 0.001(10) -0.016(9) -0.007(10)
 C3 0.062(16) 0.086(19) 0.030(11) -0.001(14) -0.006(10) -0.009(12)
 C4 0.021(9) 0.096(18) 0.026(9) -0.013(10) -0.009(6) -0.004(10)
 C5 0.029(10) 0.060(14) 0.027(9) -0.003(9) -0.004(7) 0.012(9)
 C6 0.029(10) 0.065(14) 0.018(8) -0.000(9) 0.007(6) 0.011(8)
 C7 0.026(10) 0.071(15) 0.031(9) 0.010(10) -0.005(7) 0.024(10)
 C8 0.037(11) 0.093(18) 0.020(9) 0.021(12) -0.009(7) 0.020(10)
 C9 0.035(10) 0.045(11) 0.029(9) 0.002(9) 0.005(7) 0.018(8)
 C10 0.038(11) 0.078(16) 0.018(8) 0.009(11) -0.001(7) 0.008(9)
 C11 0.032(10) 0.055(13) 0.030(9) 0.008(9) -0.002(7) 0.009(9)
 C12 0.088(19) 0.045(12) 0.050(11) -0.012(14) -0.007(15) -0.006(10)
 C13 0.065(15) 0.055(14) 0.037(11) -0.022(12) -0.022(10) 0.002(10)
 C14 0.034(11) 0.052(13) 0.042(11) 0.002(9) 0.006(8) -0.021(9)
 C15 0.062(14) 0.040(11) 0.036(10) 0.036(11) 0.003(9) -0.005(9)
 C16 0.066(16) 0.058(14) 0.033(11) 0.005(12) -0.009(10) 0.002(10)
 C17 0.067(17) 0.065(17) 0.051(15) -0.002(14) -0.019(12) -0.018(12)
 C18 0.059(17) 0.058(16) 0.068(17) 0.006(13) -0.009(13) -0.010(14)
 C19 0.043(13) 0.085(19) 0.044(12) 0.008(13) 0.002(10) -0.023(12)
 C36 0.034(10) 0.058(13) 0.031(9) 0.006(9) 0.006(7) -0.003(9)
 C37 0.048(11) 0.030(9) 0.018(7) 0.007(8) -0.015(7) -0.001(6)
 C38 0.048(12) 0.052(13) 0.022(8) 0.000(10) -0.016(8) -0.004(8)
 C39 0.021(9) 0.081(17) 0.030(10) 0.009(10) -0.001(7) 0.004(10)
 C43 0.043(12) 0.066(16) 0.037(11) 0.015(11) -0.009(9) -0.019(10)
 C46 0.040(11) 0.054(12) 0.031(9) 0.029(10) 0.005(8) 0.014(9)
 C47 0.048(13) 0.040(10) 0.032(8) -0.008(10) -0.000(9) 0.001(8)
 C49 0.016(8) 0.052(12) 0.025(8) -0.005(8) 0.007(6) 0.000(8)
 C52 0.050(14) 0.064(16) 0.048(13) -0.004(12) -0.012(10) 0.004(12)
 C53 0.038(11) 0.040(11) 0.036(10) 0.006(9) -0.005(8) 0.012(9)
 C58 0.045(13) 0.060(15) 0.036(11) -0.001(11) -0.014(9) -0.014(10)
 C61 0.033(11) 0.081(16) 0.025(9) 0.004(11) -0.002(7) 0.003(10)
 C63 0.036(10) 0.051(12) 0.024(8) 0.008(9) -0.004(8) 0.008(9)

#==============================================================================
_computing_data_collection                        'APEX2 (Bruker, 2006)'
_computing_cell_refinement                        'APEX2 (Bruker, 2006)'
_computing_data_reduction                         'CrystalStructure 4.1 (Rigaku, 2014)'
_computing_structure_solution
                                               'SIR92 (Altomare, et al., 1994)'
_computing_structure_refinement
                                                 'SHELXL2013 (Sheldrick, 2008)'
_computing_publication_material
                                          'CrystalStructure 4.1 (Rigaku, 2014)'
_computing_molecular_graphics                     'CrystalStructure 4.1'

#==============================================================================
# MOLECULAR GEOMETRY

_geom_special_details
;
    ENTER SPECIAL DETAILS OF THE MOLECULAR GEOMETRY
;

loop_
_geom_bond_atom_site_label_1
_geom_bond_atom_site_label_2
_geom_bond_distance
_geom_bond_publ_flag
_geom_bond_site_symmetry_1
_geom_bond_site_symmetry_2
Pt1 Br1 2.463(2) yes . .
Pt1 Br2 2.4658(19) yes . .
Pt1 N1 2.070(17) yes . .
Pt1 N5 2.042(16) yes . .
Pt1 N7 2.073(17) yes . .
Pt1 N8 2.034(18) yes . .
Pt2 Br3 2.4605(18) yes . .
Pt2 Br4 2.4501(19) yes . .
Pt2 N2 2.056(17) yes . .
Pt2 N3 2.053(16) yes . .
Pt2 N4 2.066(16) yes . .
Pt2 N6 2.06(2) yes . 4_565
Br5 Br6 2.539(4) yes . .
Br5 Br6 2.539(4) yes . 4_665
Br7 Br8 2.10(2) yes . .
Br7 Br10 2.18(4) yes . 1_556
Br8 Br9 2.06(4) yes . .
Br9 Br10 1.41(5) yes . .
O10 N9 1.53(7) yes . .
O11 N9 1.56(6) yes . .
O12 N9 1.55(6) yes . .
O13 N10 1.54(4) yes . .
O14 N10 1.55(4) yes . .
O15 N10 1.52(4) yes . .
O18 N11 1.56(5) yes . .
O19 N11 1.54(5) yes . .
O20 N11 1.53(4) yes . .
N1 C2 1.35(3) yes . .
N1 C13 1.31(3) yes . .
N2 C14 1.35(3) yes . .
N2 C19 1.38(3) yes . .
N3 C49 1.52(2) yes . .
N4 C46 1.48(3) yes . .
N5 C37 1.35(2) yes . .
N5 C38 1.35(3) yes . .
N6 C8 1.37(3) yes . .
N6 C9 1.34(3) yes . .
N7 C63 1.40(3) yes . .
N8 C47 1.57(3) yes . .
C1 C2 1.41(3) yes . .
C1 C58 1.40(3) yes . .
C3 C12 1.43(4) yes . .
C3 C47 1.54(3) yes . .
C4 C36 1.52(4) yes . .
C4 C53 1.53(3) yes . .
C5 C6 1.41(3) yes . .
C5 C11 1.40(3) yes . .
C5 C61 1.44(3) yes . .
C6 C7 1.44(3) yes . .
C6 C10 1.42(3) yes . .
C7 C8 1.32(3) yes . .
C9 C10 1.34(3) yes . .
C11 C37 1.36(3) yes . .
C12 C16 1.65(4) yes . .
C13 C17 1.35(4) yes . .
C14 C43 1.39(3) yes . .
C15 C16 1.45(3) yes . .
C15 C63 1.63(3) yes . .
C17 C58 1.44(4) yes . .
C18 C19 1.39(4) yes . .
C18 C52 1.37(4) yes . .
C36 C39 1.52(3) yes . .
C38 C61 1.38(3) yes . .
C39 C46 1.54(3) yes . .
C43 C52 1.36(4) yes . .
C46 C49 1.55(3) yes . .
C47 C63 1.49(3) yes . .
C49 C53 1.50(3) yes . .
C52 C58 1.49(4) yes . .

loop_
_geom_angle_atom_site_label_1
_geom_angle_atom_site_label_2
_geom_angle_atom_site_label_3
_geom_angle
_geom_angle_publ_flag
_geom_angle_site_symmetry_1
_geom_angle_site_symmetry_2
_geom_angle_site_symmetry_3
Br1 Pt1 Br2 176.25(7) yes . . .
Br1 Pt1 N1 92.7(5) yes . . .
Br1 Pt1 N5 90.0(5) yes . . .
Br1 Pt1 N7 89.0(5) yes . . .
Br1 Pt1 N8 86.0(5) yes . . .
Br2 Pt1 N1 89.0(5) yes . . .
Br2 Pt1 N5 93.4(5) yes . . .
Br2 Pt1 N7 87.5(5) yes . . .
Br2 Pt1 N8 92.1(5) yes . . .
N1 Pt1 N5 88.2(6) yes . . .
N1 Pt1 N7 94.6(7) yes . . .
N1 Pt1 N8 178.0(7) yes . . .
N5 Pt1 N7 177.1(7) yes . . .
N5 Pt1 N8 93.4(7) yes . . .
N7 Pt1 N8 83.8(7) yes . . .
Br3 Pt2 Br4 176.66(7) yes . . .
Br3 Pt2 N2 87.9(5) yes . . .
Br3 Pt2 N3 91.3(4) yes . . .
Br3 Pt2 N4 88.0(4) yes . . .
Br3 Pt2 N6 92.8(5) yes . . 4_565
Br4 Pt2 N2 93.9(5) yes . . .
Br4 Pt2 N3 86.9(4) yes . . .
Br4 Pt2 N4 89.1(4) yes . . .
Br4 Pt2 N6 90.1(5) yes . . 4_565
N2 Pt2 N3 178.2(7) yes . . .
N2 Pt2 N4 93.6(7) yes . . .
N2 Pt2 N6 87.4(8) yes . . 4_565
N3 Pt2 N4 84.7(6) yes . . .
N3 Pt2 N6 94.2(7) yes . . 4_565
N4 Pt2 N6 178.7(7) yes . . 4_565
Br6 Br5 Br6 175.79(13) yes . . 4_665
Br8 Br7 Br10 166.8(6) yes . . 1_556
Br7 Br8 Br9 169.8(5) yes . . .
Br8 Br9 Br10 168.0(11) yes . . .
Br7 Br10 Br9 161.8(12) yes 1_554 . .
Pt1 N1 C2 118.3(14) yes . . .
Pt1 N1 C13 120.0(15) yes . . .
C2 N1 C13 121.4(19) yes . . .
Pt2 N2 C14 121.0(14) yes . . .
Pt2 N2 C19 118.8(14) yes . . .
C14 N2 C19 119.9(19) yes . . .
Pt2 N3 C49 110.3(11) yes . . .
Pt2 N4 C46 108.2(13) yes . . .
Pt1 N5 C37 120.4(13) yes . . .
Pt1 N5 C38 122.9(13) yes . . .
C37 N5 C38 116.5(17) yes . . .
Pt2 N6 C8 120.2(17) yes 4_565 . .
Pt2 N6 C9 121.6(13) yes 4_565 . .
C8 N6 C9 118(2) yes . . .
Pt1 N7 C63 108.8(13) yes . . .
Pt1 N8 C47 106.4(12) yes . . .
O10 N9 O11 110(4) yes . . .
O10 N9 O12 133(4) yes . . .
O11 N9 O12 117(4) yes . . .
O13 N10 O14 109(2) yes . . .
O13 N10 O15 123(2) yes . . .
O14 N10 O15 127(2) yes . . .
O18 N11 O19 117(3) yes . . .
O18 N11 O20 118(3) yes . . .
O19 N11 O20 125(3) yes . . .
C2 C1 C58 119(2) yes . . .
N1 C2 C1 120(2) yes . . .
C12 C3 C47 109(2) yes . . .
C36 C4 C53 112.2(17) yes . . .
C6 C5 C11 121.2(17) yes . . .
C6 C5 C61 123.1(18) yes . . .
C11 C5 C61 115.7(19) yes . . .
C5 C6 C7 121.1(17) yes . . .
C5 C6 C10 125(2) yes . . .
C7 C6 C10 113.7(19) yes . . .
C6 C7 C8 121.8(19) yes . . .
N6 C8 C7 122(2) yes . . .
N6 C9 C10 122.4(18) yes . . .
C6 C10 C9 122(2) yes . . .
C5 C11 C37 120.0(18) yes . . .
C3 C12 C16 113(2) yes . . .
N1 C13 C17 122(2) yes . . .
N2 C14 C43 120(2) yes . . .
C16 C15 C63 110.3(19) yes . . .
C12 C16 C15 109.9(19) yes . . .
C13 C17 C58 120(2) yes . . .
C19 C18 C52 121(3) yes . . .
N2 C19 C18 119(2) yes . . .
C4 C36 C39 111.0(17) yes . . .
N5 C37 C11 124.9(18) yes . . .
N5 C38 C61 123.1(17) yes . . .
C36 C39 C46 109.6(19) yes . . .
C14 C43 C52 121(2) yes . . .
N4 C46 C39 114.0(18) yes . . .
N4 C46 C49 111.3(16) yes . . .
C39 C46 C49 105.4(17) yes . . .
N8 C47 C3 111.5(18) yes . . .
N8 C47 C63 106.3(16) yes . . .
C3 C47 C63 112.3(17) yes . . .
N3 C49 C46 106.4(14) yes . . .
N3 C49 C53 111.5(16) yes . . .
C46 C49 C53 112.9(16) yes . . .
C18 C52 C43 119(2) yes . . .
C18 C52 C58 121(2) yes . . .
C43 C52 C58 120(2) yes . . .
C4 C53 C49 105.9(17) yes . . .
C1 C58 C17 117(2) yes . . .
C1 C58 C52 122(2) yes . . .
C17 C58 C52 121(2) yes . . .
C5 C61 C38 119.7(19) yes . . .
N7 C63 C15 110.7(16) yes . . .
N7 C63 C47 109.3(16) yes . . .
C15 C63 C47 106.4(17) yes . . .

loop_
_geom_torsion_atom_site_label_1
_geom_torsion_atom_site_label_2
_geom_torsion_atom_site_label_3
_geom_torsion_atom_site_label_4
_geom_torsion
_geom_torsion_publ_flag
_geom_torsion_site_symmetry_1
_geom_torsion_site_symmetry_2
_geom_torsion_site_symmetry_3
_geom_torsion_site_symmetry_4
Br1 Pt1 N1 C2 131.9(10) no . . . .
Br1 Pt1 N1 C13 -42.1(11) no . . . .
Br1 Pt1 N5 C37 -46.1(11) no . . . .
Br1 Pt1 N5 C38 138.7(11) no . . . .
Br1 Pt1 N7 C63 -101.7(9) no . . . .
Br1 Pt1 N8 C47 75.5(8) no . . . .
Br2 Pt1 N1 C2 -51.4(10) no . . . .
Br2 Pt1 N1 C13 134.6(11) no . . . .
Br2 Pt1 N5 C37 135.5(11) no . . . .
Br2 Pt1 N5 C38 -39.7(12) no . . . .
Br2 Pt1 N7 C63 76.8(9) no . . . .
Br2 Pt1 N8 C47 -101.3(8) no . . . .
N1 Pt1 N5 C37 46.6(12) no . . . .
N1 Pt1 N5 C38 -128.6(12) no . . . .
N5 Pt1 N1 C2 42.1(11) no . . . .
N5 Pt1 N1 C13 -132.0(12) no . . . .
N1 Pt1 N7 C63 165.6(10) no . . . .
N7 Pt1 N1 C2 -138.8(11) no . . . .
N7 Pt1 N1 C13 47.2(12) no . . . .
N5 Pt1 N8 C47 165.2(9) no . . . .
N8 Pt1 N5 C37 -132.2(12) no . . . .
N8 Pt1 N5 C38 52.7(13) no . . . .
N7 Pt1 N8 C47 -14.0(9) no . . . .
N8 Pt1 N7 C63 -15.6(10) no . . . .
Br3 Pt2 N2 C14 -53.2(11) no . . . .
Br3 Pt2 N2 C19 132.7(11) no . . . .
Br3 Pt2 N3 C49 -99.9(8) no . . . .
Br3 Pt2 N4 C46 77.0(8) no . . . .
Br3 Pt2 N6 C8 138.2(13) no . . 4_565 4_565
Br3 Pt2 N6 C9 -46.0(14) no . . 4_565 4_565
Br4 Pt2 N2 C14 129.6(11) no . . . .
Br4 Pt2 N2 C19 -44.5(11) no . . . .
Br4 Pt2 N3 C49 77.3(8) no . . . .
Br4 Pt2 N4 C46 -101.4(8) no . . . .
Br4 Pt2 N6 C8 -43.5(13) no . . 4_565 4_565
Br4 Pt2 N6 C9 132.4(13) no . . 4_565 4_565
N2 Pt2 N4 C46 164.8(9) no . . . .
N4 Pt2 N2 C14 -141.1(12) no . . . .
N4 Pt2 N2 C19 44.8(12) no . . . .
N2 Pt2 N6 C8 50.4(14) no . . 4_565 4_565
N2 Pt2 N6 C9 -133.8(14) no . . 4_565 4_565
N6 Pt2 N2 C14 39.7(12) no 4_565 . . .
N6 Pt2 N2 C19 -134.4(12) no 4_565 . . .
N3 Pt2 N4 C46 -14.5(9) no . . . .
N4 Pt2 N3 C49 -12.0(9) no . . . .
N3 Pt2 N6 C8 -130.3(13) no . . 4_565 4_565
N3 Pt2 N6 C9 45.5(14) no . . 4_565 4_565
N6 Pt2 N3 C49 167.2(9) no 4_565 . . .
Pt1 N1 C2 C1 -178.2(12) no . . . .
Pt1 N1 C13 C17 177.5(13) no . . . .
C2 N1 C13 C17 4(3) no . . . .
C13 N1 C2 C1 -4(3) no . . . .
Pt2 N2 C14 C43 -177.0(12) no . . . .
Pt2 N2 C19 C18 176.5(13) no . . . .
C14 N2 C19 C18 2(3) no . . . .
C19 N2 C14 C43 -3(3) no . . . .
Pt2 N3 C49 C46 34.4(14) no . . . .
Pt2 N3 C49 C53 158.0(9) no . . . .
Pt2 N4 C46 C39 157.6(11) no . . . .
Pt2 N4 C46 C49 38.5(16) no . . . .
Pt1 N5 C37 C11 -173.1(12) no . . . .
Pt1 N5 C38 C61 171.6(13) no . . . .
C37 N5 C38 C61 -4(3) no . . . .
C38 N5 C37 C11 2(3) no . . . .
Pt2 N6 C8 C7 -179.5(14) no 4_565 . . .
Pt2 N6 C9 C10 177.8(12) no 4_565 . . .
C8 N6 C9 C10 -6(3) no . . . .
C9 N6 C8 C7 5(3) no . . . .
Pt1 N7 C63 C15 160.4(9) no . . . .
Pt1 N7 C63 C47 43.5(16) no . . . .
Pt1 N8 C47 C3 162.6(10) no . . . .
Pt1 N8 C47 C63 39.9(14) no . . . .
C2 C1 C58 C17 -2(3) no . . . .
C2 C1 C58 C52 -177.0(17) no . . . .
C58 C1 C2 N1 4(3) no . . . .
C12 C3 C47 N8 177.9(17) no . . . .
C12 C3 C47 C63 -63(2) no . . . .
C47 C3 C12 C16 55(2) no . . . .
C36 C4 C53 C49 56.9(19) no . . . .
C53 C4 C36 C39 -57(2) no . . . .
C6 C5 C11 C37 174.1(18) no . . . .
C11 C5 C6 C7 -139(2) no . . . .
C11 C5 C6 C10 34(3) no . . . .
C6 C5 C61 C38 -175.4(19) no . . . .
C61 C5 C6 C7 39(3) no . . . .
C61 C5 C6 C10 -149(2) no . . . .
C11 C5 C61 C38 2(3) no . . . .
C61 C5 C11 C37 -3(3) no . . . .
C5 C6 C7 C8 171.1(18) no . . . .
C5 C6 C10 C9 -172.5(19) no . . . .
C7 C6 C10 C9 1(3) no . . . .
C10 C6 C7 C8 -2(3) no . . . .
C6 C7 C8 N6 -0(3) no . . . .
N6 C9 C10 C6 4(3) no . . . .
C5 C11 C37 N5 1(3) no . . . .
C3 C12 C16 C15 -55(3) no . . . .
N1 C13 C17 C58 -2(4) no . . . .
N2 C14 C43 C52 3(3) no . . . .
C16 C15 C63 N7 -178.9(16) no . . . .
C16 C15 C63 C47 -60(2) no . . . .
C63 C15 C16 C12 54(2) no . . . .
C13 C17 C58 C1 2(3) no . . . .
C13 C17 C58 C52 176(2) no . . . .
C19 C18 C52 C43 1(4) no . . . .
C19 C18 C52 C58 178(2) no . . . .
C52 C18 C19 N2 -1(4) no . . . .
C4 C36 C39 C46 58(2) no . . . .
N5 C38 C61 C5 2(3) no . . . .
C36 C39 C46 N4 178.0(15) no . . . .
C36 C39 C46 C49 -59.6(18) no . . . .
C14 C43 C52 C18 -2(3) no . . . .
C14 C43 C52 C58 -178.5(19) no . . . .
N4 C46 C49 N3 -48.5(18) no . . . .
N4 C46 C49 C53 -171.1(13) no . . . .
C39 C46 C49 N3 -172.6(13) no . . . .
C39 C46 C49 C53 64.7(18) no . . . .
N8 C47 C63 N7 -55.9(18) no . . . .
N8 C47 C63 C15 -175.5(12) no . . . .
C3 C47 C63 N7 -178.1(17) no . . . .
C3 C47 C63 C15 62(2) no . . . .
N3 C49 C53 C4 177.8(13) no . . . .
C46 C49 C53 C4 -62.4(18) no . . . .
C18 C52 C58 C1 148(2) no . . . .
C18 C52 C58 C17 -27(3) no . . . .
C43 C52 C58 C1 -36(3) no . . . .
C43 C52 C58 C17 150(2) no . . . .

loop_
_geom_contact_atom_site_label_1
_geom_contact_atom_site_label_2
_geom_contact_distance
_geom_contact_publ_flag
_geom_contact_site_symmetry_1
_geom_contact_site_symmetry_2
Br1 C13 3.36(3) no . .
Br1 C37 3.30(2) no . .
Br1 C47 3.430(18) no . .
Br2 C2 3.31(2) no . .
Br2 C38 3.40(2) no . .
Br2 C63 3.49(2) no . .
Br3 C9 3.42(2) no . 4_565
Br3 C14 3.33(2) no . .
Br3 C46 3.52(2) no . .
Br4 C8 3.28(2) no . 4_565
Br4 C19 3.40(3) no . .
Br4 C49 3.534(17) no . .
N1 C37 3.07(3) no . .
N1 C58 2.77(3) no . .
N2 C8 3.09(3) no . 4_565
N2 C52 2.77(3) no . .
N3 C9 3.27(2) no . 4_565
N4 C19 3.21(3) no . .
N5 C2 3.00(3) no . .
N5 C5 2.83(3) no . .
N6 C6 2.81(3) no . .
N6 C14 3.00(3) no . 4_565
N7 C13 3.27(3) no . .
N8 C38 3.32(3) no . .
C1 C13 2.74(3) no . .
C1 C43 2.99(3) no . .
C2 C17 2.74(4) no . .
C2 C37 3.05(3) no . .
C3 C15 2.98(4) no . .
C4 C46 2.94(3) no . .
C7 C9 2.71(3) no . .
C7 C61 3.05(3) no . .
C8 C10 2.71(4) no . .
C8 C14 3.09(3) no . 4_565
C10 C11 3.03(3) no . .
C11 C38 2.73(3) no . .
C12 C63 2.94(3) no . .
C14 C18 2.74(4) no . .
C16 C47 2.92(3) no . .
C17 C18 3.01(4) no . .
C19 C43 2.74(3) no . .
C36 C49 2.86(3) no . .
C37 C61 2.71(3) no . .
C39 C53 2.97(3) no . .
Br2 O10 3.46(5) no . 1_556
Br4 C36 3.48(2) no . 1_556
Br6 O3 3.35(2) no . .
Br6 O6 3.52(3) no . .
Br9 O4 3.55(3) no . .
Br9 O4 3.53(3) no . 4_565
Br10 O4 3.46(3) no . .
O1 O6 2.91(4) no . .
O1 O10 3.42(8) no . 2_565
O1 O12 3.09(6) no . 2_566
O1 N8 2.85(4) no . 2_566
O2 O6 2.92(7) no . .
O2 O12 2.95(7) no . 2_566
O2 O17 3.00(6) no . 1_656
O2 C18 3.44(6) no . 1_655
O2 C19 3.42(6) no . 1_655
O3 Br6 3.35(2) no . .
O3 O9 2.88(3) no . 1_556
O3 O15 2.65(4) no . .
O3 N3 2.84(3) no . 4_565
O3 C49 3.39(3) no . 4_565
O4 Br9 3.55(3) no . .
O4 Br9 3.53(3) no . 4_565
O4 Br10 3.46(3) no . .
O4 O16 2.82(4) no . .
O4 C1 3.33(3) no . 1_554
O4 C2 3.57(3) no . 1_554
O4 C14 3.50(3) no . .
O4 C43 3.38(3) no . .
O5 O9 2.68(3) no . .
O5 O13 2.79(4) no . .
O5 N3 2.82(2) no . 4_565
O5 C7 3.34(3) no . 1_554
O5 C9 3.25(2) no . .
O6 Br6 3.52(3) no . .
O6 O1 2.91(4) no . .
O6 O2 2.92(7) no . .
O6 N4 3.01(3) no . 1_655
O8 O14 3.19(5) no . 1_556
O8 O16 2.81(4) no . 2_566
O8 O18 2.69(6) no . .
O8 O20 3.41(7) no . .
O8 N7 2.82(3) no . 2_567
O8 N10 3.50(4) no . 1_556
O8 N11 3.43(4) no . .
O8 C13 3.55(5) no . 2_567
O9 O3 2.88(3) no . 1_554
O9 O5 2.68(3) no . .
O9 O19 3.26(6) no . 1_554
O9 O20 3.45(6) no . 1_554
O9 N6 3.41(3) no . 1_554
O9 C6 3.44(3) no . 1_554
O9 C7 3.23(3) no . 1_554
O9 C8 3.22(4) no . 1_554
O9 C9 3.48(3) no . 1_554
O9 C10 3.52(3) no . 1_554
O10 Br2 3.46(5) no . 1_554
O10 O1 3.42(8) no . 2_465
O10 N8 2.41(6) no . 1_554
O10 C11 3.58(7) no . .
O10 C38 3.01(7) no . 1_554
O10 C47 3.56(5) no . 1_554
O11 O13 2.29(6) no . .
O11 O14 2.38(6) no . .
O11 O19 2.64(9) no . .
O11 N10 2.67(5) no . .
O11 N11 3.52(7) no . .
O12 O1 3.09(6) no . 2_466
O12 O2 2.95(7) no . 2_466
O12 O18 3.44(7) no . .
O12 O19 2.69(7) no . .
O12 N11 3.45(6) no . .
O13 O5 2.79(4) no . .
O13 O11 2.29(6) no . .
O14 O8 3.19(5) no . 1_554
O14 O11 2.38(6) no . .
O14 O19 3.13(6) no . .
O14 O20 2.84(6) no . .
O14 N9 3.51(5) no . .
O14 N11 2.84(5) no . .
O14 C13 3.33(4) no . 2_566
O14 C17 3.32(4) no . 2_566
O15 O3 2.65(4) no . .
O15 O20 2.57(7) no . .
O15 N7 3.01(4) no . 2_566
O15 C13 3.58(4) no . 2_566
O16 O4 2.82(4) no . .
O16 O8 2.81(4) no . 2_466
O16 O17 2.85(4) no . .
O16 C1 3.47(4) no . 1_554
O16 C14 3.58(4) no . .
O16 C43 3.43(4) no . .
O16 C52 3.55(4) no . .
O17 O2 3.00(6) no . 1_454
O17 O16 2.85(4) no . .
O17 N4 2.87(3) no . .
O18 O8 2.69(6) no . .
O18 O12 3.44(7) no . .
O18 C17 3.55(6) no . 2_566
O19 O9 3.26(6) no . 1_556
O19 O11 2.64(9) no . .
O19 O12 2.69(7) no . .
O19 O14 3.13(6) no . .
O19 N9 2.99(6) no . .
O19 N10 3.28(5) no . .
O19 C5 3.49(5) no . .
O19 C6 3.56(6) no . .
O20 O8 3.41(7) no . .
O20 O9 3.45(6) no . 1_556
O20 O14 2.84(6) no . .
O20 O15 2.57(7) no . .
O20 N10 2.81(6) no . .
O20 C13 3.18(5) no . 2_566
O20 C15 3.58(5) no . 2_567
O20 C17 3.25(6) no . 2_566
N3 O3 2.84(3) no . 4_565
N3 O5 2.82(2) no . 4_565
N4 O6 3.01(3) no . 1_455
N4 O17 2.87(3) no . .
N6 O9 3.41(3) no . 1_556
N7 O8 2.82(3) no . 2_467
N7 O15 3.01(4) no . 2_466
N8 O1 2.85(4) no . 2_466
N8 O10 2.41(6) no . 1_556
N9 O14 3.51(5) no . .
N9 O19 2.99(6) no . .
N10 O8 3.50(4) no . 1_554
N10 O11 2.67(5) no . .
N10 O19 3.28(5) no . .
N10 O20 2.81(6) no . .
N10 N11 3.24(3) no . .
N11 O8 3.43(4) no . .
N11 O11 3.52(7) no . .
N11 O12 3.45(6) no . .
N11 O14 2.84(5) no . .
N11 N10 3.24(3) no . .
C1 O4 3.33(3) no . 1_556
C1 O16 3.47(4) no . 1_556
C2 O4 3.57(3) no . 1_556
C5 O19 3.49(5) no . .
C6 O9 3.44(3) no . 1_556
C6 O19 3.56(6) no . .
C7 O5 3.34(3) no . 1_556
C7 O9 3.23(3) no . 1_556
C8 O9 3.22(4) no . 1_556
C9 O5 3.25(2) no . .
C9 O9 3.48(3) no . 1_556
C10 O9 3.52(3) no . 1_556
C11 O10 3.58(7) no . .
C13 O8 3.55(5) no . 2_467
C13 O14 3.33(4) no . 2_466
C13 O15 3.58(4) no . 2_466
C13 O20 3.18(5) no . 2_466
C14 O4 3.50(3) no . .
C14 O16 3.58(4) no . .
C15 O20 3.58(5) no . 2_467
C17 O14 3.32(4) no . 2_466
C17 O18 3.55(6) no . 2_466
C17 O20 3.25(6) no . 2_466
C18 O2 3.44(6) no . 1_455
C19 O2 3.42(6) no . 1_455
C36 Br4 3.48(2) no . 1_554
C38 O10 3.01(7) no . 1_556
C43 O4 3.38(3) no . .
C43 O16 3.43(4) no . .
C47 O10 3.56(5) no . 1_556
C49 O3 3.39(3) no . 4_565
C52 O16 3.55(4) no . .

#==============================================================================

#==============================================================================
# Additional structures and associated data_? identifiers
# should be added at this point if there is more than one 
# structure analysis in the CIF.


_shelxl_res_file
;
TITL sqPtBr2_SO4_OrhoP
CELL  0.71069 25.94830 30.98940 7.64420 90.00000 90.00000 90.00000
ZERR  2 0.00000 0.00000 0.00000 0.00000 0.00000 0.00000
LATT -1
SYMM .50+X, .50-Y,    -Z
SYMM .50-X, .50+Y,    -Z
SYMM    -X,    -Y,    +Z
SFAC C O BR PT N
UNIT 128 74 34 8 44
L.S. 25
FMAP 2
PLAN -50
WPDB -2
HTAB
BOND $H
CONF
LIST 4
TEMP 23.0
ACTA
FLAT 0.1000 N9 O10 O11 O12
FLAT 0.1000 N11 O18 O19 O20
FLAT 0.1000 N10 O13 O14 O15
SADI 0.0200 N9 O10 N9 O11 N9 O12 N11 O18 N11 O19 N11 O20 N10 O13 N10 O14  =
     N10 O15
ISOR 0.1000 0.2000 N9 N10 N11
ISOR 0.1000 0.2000 O10 O11 O12 O13 O14 O15 O18 O19 O20
EADP O13 O14 O15
EADP N9 N10 N11
EADP O10 O11 O12
EADP O18 O19 O20
DANG 2.6539 0.0400 O10 O11
DANG 2.6887 0.0400 O11 O12
DANG 2.6826 0.0400 O12 O11
DANG 2.6575 0.0400 O13 O14
DANG 2.6582 0.0400 O14 O15
DANG 2.6367 0.0400 O15 O13
DANG 2.6778 0.0400 O18 O19
DANG 2.6534 0.0400 O19 O20
DANG 2.6528 0.0400 O20 O18
WGHT    0.167700
FVAR       0.03398
PT1   4   -0.003741    0.728424    0.875072    11.00000    0.03724    0.04299 =
         0.02168   -0.00142   -0.00831    0.00498
PT2   4   -0.266105    0.494518    0.215138    11.00000    0.02464    0.05343 =
         0.02159   -0.01019    0.00111    0.00355
BR1   3   -0.008723    0.779300    0.628093    11.00000    0.05772    0.05302 =
         0.02666    0.00597   -0.00623    0.01374
BR2   3   -0.001302    0.681167    1.134479    11.00000    0.04420    0.04623 =
         0.02449    0.00135   -0.00887    0.00250
BR3   3   -0.210196    0.494216   -0.044859    11.00000    0.02773    0.05689 =
         0.02561   -0.01215    0.00526   -0.00255
BR4   3   -0.325920    0.496131    0.463045    11.00000    0.03347    0.07290 =
         0.02555   -0.00815    0.00640    0.01305
BR5   3    0.500000    0.500000    0.295479    10.50000    0.04258    0.12769 =
         0.01976    0.00000    0.00000    0.01009
BR6   3    0.496960    0.581833    0.283300    11.00000    0.06805    0.12450 =
         0.05556   -0.03305    0.00228    0.01589
BR7   3    0.053757    0.548752    0.673761    11.00000    0.04725    0.11942 =
         0.53662   -0.08465    0.05342    0.00000
BR8   3    0.054009    0.549411    0.399064    11.00000    0.06677    0.08698 =
         0.50016   -0.03254    0.06847    0.00620
BR9   3    0.065986    0.556469    0.134818    10.50000    0.07677    0.08818 =
         0.41803   -0.04214   -0.07837    0.01729
BR10  3    0.062920    0.562046   -0.047697    10.50000    0.09619    0.11631 =
         0.50964    0.14942    0.14066    0.06589
O1    2    0.628733    0.690014    0.184616    11.00000    0.17760    0.09173 =
         0.19039    0.03549   -0.07493    0.02311
O2    2    0.677998    0.633648    0.644343    10.50000    0.05522    0.12214 =
         0.15374   -0.07376    0.02745    0.02567
O3    2    0.372710    0.610939    0.288178    11.00000    0.05849    0.11046 =
         0.04166   -0.01059    0.00164    0.00811
O4    2   -0.067705    0.554760    0.035205    11.00000    0.07455    0.09313 =
         0.07492    0.05288    0.01010    0.03127
O5    2    0.271002    0.613260   -0.106332    11.00000    0.04698    0.08195 =
         0.03632   -0.01194   -0.00960    0.00705
O6    2    0.629935    0.602579    0.323306    11.00000    0.10497    0.13641 =
         0.06548   -0.03377   -0.01735    0.04848
O8    2    0.357784    0.792807    0.892256    11.00000    0.06468    0.08275 =
         0.23620    0.04937    0.03416    0.01237
O9    2    0.297638    0.625950   -0.441254    11.00000    0.05826    0.13105 =
         0.06779    0.01608    0.02719    0.00029
O10   2    0.111405    0.740701    0.158896    11.00000    0.21953    0.18559 =
         0.65293    0.06284    0.00190    0.04913
O11   2    0.207472    0.730161    0.202818    11.00000    0.21953    0.18559 =
         0.65293    0.06284    0.00190    0.04913
O12   2    0.161761    0.775344    0.453902    11.00000    0.21953    0.18559 =
         0.65293    0.06284    0.00190    0.04913
O13   2    0.270760    0.694136    0.053266    11.00000    0.14144    0.13224 =
         0.17998   -0.06105    0.01300   -0.02857
O14   2    0.290581    0.762192    0.218293    11.00000    0.14144    0.13224 =
         0.17998   -0.06105    0.01300   -0.02857
O15   2    0.359507    0.694790    0.235400    11.00000    0.14144    0.13224 =
         0.17998   -0.06105    0.01300   -0.02857
O16   2   -0.145628    0.618113    0.041721    11.00000    0.08921    0.12627 =
         0.14825    0.08104    0.05740    0.06293
O17   2   -0.250750    0.609661   -0.062772    11.00000    0.05845    0.07797 =
         0.16521    0.00419   -0.00752   -0.01361
O18   2    0.274913    0.785721    0.683772    11.00000    0.24811    0.34672 =
         0.16415   -0.06339   -0.00620   -0.10721
O19   2    0.235037    0.716846    0.531061    11.00000    0.24811    0.34672 =
         0.16415   -0.06339   -0.00620   -0.10721
O20   2    0.338690    0.731641    0.527914    11.00000    0.24811    0.34672 =
         0.16415   -0.06339   -0.00620   -0.10721
N1    5   -0.052922    0.684849    0.755804    11.00000    0.03685    0.03861 =
         0.02860    0.00098   -0.00623    0.00145
N2    5   -0.216150    0.538196    0.325858    11.00000    0.02746    0.04469 =
         0.03890   -0.01806    0.00481   -0.00175
N3    5   -0.316458    0.452288    0.098491    11.00000    0.02412    0.03369 =
         0.03440    0.01070   -0.00832    0.00111
N4    5   -0.309723    0.541678    0.094569    11.00000    0.02421    0.03878 =
         0.03797   -0.00804   -0.00581    0.02237
N5    5    0.056332    0.697537    0.756315    11.00000    0.03692    0.03934 =
         0.02575    0.00247    0.00211    0.00989
N6    5    0.224211    0.553222    0.336109    11.00000    0.04435    0.08155 =
         0.02408    0.00548   -0.00154    0.00184
N7    5   -0.062241    0.762439    0.997952    11.00000    0.04081    0.03527 =
         0.03815    0.01391   -0.01530    0.01360
N8    5    0.042728    0.772889    0.990859    11.00000    0.03813    0.04537 =
         0.03652   -0.01707    0.00485   -0.01341
N9    5    0.157132    0.750725    0.277850    11.00000    0.07264    0.07363 =
         0.10842   -0.01373    0.00232   -0.01340
N10   5    0.308607    0.715410    0.181461    11.00000    0.07264    0.07363 =
         0.10842   -0.01373    0.00232   -0.01340
N11   5    0.283522    0.742961    0.580811    11.00000    0.07264    0.07363 =
         0.10842   -0.01373    0.00232   -0.01340
C1    1   -0.070489    0.612368    0.667253    11.00000    0.03616    0.04153 =
         0.03890   -0.00671   -0.00430    0.00877
C2    1   -0.038974    0.642914    0.751117    11.00000    0.04500    0.05142 =
         0.04107   -0.00707   -0.01557    0.00084
C3    1    0.033700    0.838748    1.193360    11.00000    0.06200    0.08566 =
         0.03014   -0.00922   -0.00618   -0.00129
C4    1   -0.435625    0.478309   -0.172770    11.00000    0.02069    0.09592 =
         0.02593   -0.00364   -0.00900   -0.01314
C5    1    0.131699    0.646103    0.588083    11.00000    0.02945    0.05997 =
         0.02658    0.01248   -0.00384   -0.00283
C6    1    0.166517    0.617615    0.505059    11.00000    0.02947    0.06542 =
         0.01779    0.01092    0.00731   -0.00031
C7    1    0.186151    0.580315    0.594170    11.00000    0.02562    0.07086 =
         0.03105    0.02373   -0.00531    0.00980
C8    1    0.213320    0.550445    0.511687    11.00000    0.03655    0.09298 =
         0.02022    0.01989   -0.00874    0.02135
C9    1    0.209556    0.588831    0.250566    11.00000    0.03544    0.04467 =
         0.02866    0.01817    0.00494    0.00227
C10   1    0.180744    0.619717    0.325978    11.00000    0.03829    0.07799 =
         0.01775    0.00773   -0.00103    0.00924
C11   1    0.089384    0.663244    0.498157    11.00000    0.03157    0.05480 =
         0.03046    0.00923   -0.00170    0.00805
C12   1   -0.000399    0.872815    1.242215    11.00000    0.08773    0.04491 =
         0.05014   -0.00634   -0.00657   -0.01197
C13   1   -0.094066    0.698678    0.674050    11.00000    0.06471    0.05491 =
         0.03656    0.00185   -0.02179   -0.02208
C14   1   -0.165141    0.529878    0.336012    11.00000    0.03357    0.05237 =
         0.04231   -0.02084    0.00632    0.00194
C15   1   -0.080218    0.827680    1.180111    11.00000    0.06197    0.04031 =
         0.03632   -0.00497    0.00298    0.03582
C16   1   -0.057068    0.855376    1.311329    11.00000    0.06596    0.05791 =
         0.03289    0.00168   -0.00874    0.00468
C17   1   -0.126432    0.671738    0.588463    11.00000    0.06722    0.06478 =
         0.05100   -0.01774   -0.01917   -0.00171
C18   1   -0.202983    0.603243    0.488326    11.00000    0.05933    0.05828 =
         0.06758   -0.00969   -0.00855    0.00637
C19   1   -0.236089    0.574621    0.404416    11.00000    0.04303    0.08473 =
         0.04445   -0.02264    0.00234    0.00820
C36   1   -0.420055    0.523219   -0.232717    11.00000    0.03388    0.05787 =
         0.03112   -0.00264    0.00560    0.00616
C37   1    0.053967    0.687419    0.585091    11.00000    0.04793    0.02992 =
         0.01755   -0.00078   -0.01522    0.00720
C38   1    0.098168    0.683544    0.844415    11.00000    0.04759    0.05222 =
         0.02200   -0.00388   -0.01618    0.00012
C39   1   -0.390453    0.546921   -0.089680    11.00000    0.02105    0.08103 =
         0.02985    0.00403   -0.00063    0.00862
C43   1   -0.132449    0.558846    0.418301    11.00000    0.04304    0.06601 =
         0.03737   -0.01866   -0.00863    0.01484
C46   1   -0.342245    0.520773   -0.039314    11.00000    0.04022    0.05366 =
         0.03058    0.01394    0.00514    0.02941
C47   1    0.006631    0.810139    1.055875    11.00000    0.04787    0.03971 =
         0.03226    0.00087   -0.00042   -0.00787
C49   1   -0.362725    0.476583    0.025038    11.00000    0.01646    0.05228 =
         0.02483    0.00003    0.00698   -0.00486
C52   1   -0.151000    0.595149    0.496385    11.00000    0.04967    0.06359 =
         0.04783    0.00425   -0.01161   -0.00408
C53   1   -0.389131    0.451212   -0.116721    11.00000    0.03825    0.04018 =
         0.03592    0.01243   -0.00520    0.00636
C58   1   -0.114802    0.626268    0.580088    11.00000    0.04473    0.05969 =
         0.03636   -0.01372   -0.01448   -0.00091
C61   1    0.135765    0.657979    0.769423    11.00000    0.03337    0.08070 =
         0.02470    0.00306   -0.00169    0.00362
C63   1   -0.040590    0.788875    1.126935    11.00000    0.03636    0.05072 =
         0.02398    0.00765   -0.00361    0.00787
HKLF 4
 
REM  sqPtBr2_SO4_OrhoP
REM R1 =  0.0809 for   10850 Fo > 4sig(Fo)  and  0.0961 for all   13421 data
REM    615 parameters refined using    120 restraints
 
END  
     
WGHT      0.1677      0.0000 

REM No hydrogen bonds found for HTAB generation

REM Highest difference peak  4.484,  deepest hole -3.211,  1-sigma level  0.384
Q1    1  -0.0015  0.7489  0.8015  11.00000  0.05    4.48
Q2    1  -0.2631  0.4757  0.2835  11.00000  0.05    4.43
Q3    1  -0.0002  0.7079  0.7931  11.00000  0.05    4.06
Q4    1  -0.2628  0.5150  0.2857  11.00000  0.05    3.96
Q5    1   0.0001  0.7073  0.9608  11.00000  0.05    3.82
Q6    1  -0.0007  0.7488  0.9554  11.00000  0.05    3.76
Q7    1  -0.2621  0.5171  0.1341  11.00000  0.05    3.70
Q8    1  -0.2638  0.4774  0.1436  11.00000  0.05    3.62
Q9    1  -0.0269  0.7092  0.8493  11.00000  0.05    3.46
Q10   1   0.1177  0.7377  0.2255  11.00000  0.05    2.39
Q11   1  -0.0020  0.6995  1.0463  11.00000  0.05    2.26
Q12   1   0.2443  0.7270  0.0175  11.00000  0.05    2.20
Q13   1  -0.0056  0.7010  1.2103  11.00000  0.05    1.86
Q14   1  -0.2111  0.4759 -0.1211  11.00000  0.05    1.71
Q15   1  -0.1889  0.4754 -0.0426  11.00000  0.05    1.70
Q16   1  -0.0021  0.7748  0.8782  11.00000  0.05    1.63
Q17   1  -0.3209  0.4761  0.5296  11.00000  0.05    1.62
Q18   1  -0.0098  0.7576  0.5376  11.00000  0.05    1.56
Q19   1   0.3784  0.7649  0.7797  11.00000  0.05    1.55
Q20   1  -0.2069  0.5171 -0.1198  11.00000  0.05    1.54
Q21   1  -0.0028  0.7997  0.7017  11.00000  0.05    1.52
Q22   1   0.0013  0.6587  1.0525  11.00000  0.05    1.51
Q23   1   0.2785  0.6472 -0.1087  11.00000  0.05    1.49
Q24   1   0.1484  0.7395  0.2027  11.00000  0.05    1.47
Q25   1   0.5002  0.5223  0.3689  11.00000  0.05    1.43
Q26   1   0.6298  0.7139  0.2074  11.00000  0.05    1.43
Q27   1  -0.2007  0.5143  0.0272  11.00000  0.05    1.37
Q28   1  -0.2390  0.4711  0.0058  11.00000  0.05    1.37
Q29   1  -0.3490  0.4771  0.4140  11.00000  0.05    1.37
Q30   1  -0.0139  0.8012  0.5484  11.00000  0.05    1.36
Q31   1   0.0052  0.6603  1.2159  11.00000  0.05    1.34
Q32   1  -0.2707  0.5418  0.2144  11.00000  0.05    1.32
Q33   1   0.2794  0.6311 -0.2056  11.00000  0.05    1.30
Q34   1   0.4906  0.4819  0.3429  11.00000  0.05    1.29
Q35   1  -0.0014  0.6832  0.8734  11.00000  0.05    1.27
Q36   1  -0.2584  0.4628  0.0326  11.00000  0.05    1.25
Q37   1  -0.2690  0.4479  0.2145  11.00000  0.05    1.25
Q38   1  -0.2328  0.5152  0.0121  11.00000  0.05    1.22
Q39   1   0.4661  0.5654  0.3166  11.00000  0.05    1.17
Q40   1  -0.2738  0.6441 -0.0727  11.00000  0.05    1.17
Q41   1   0.0114  0.8018  0.5575  11.00000  0.05    1.16
Q42   1  -0.3211  0.5179  0.5310  11.00000  0.05    1.15
Q43   1  -0.2140  0.4705  0.0493  11.00000  0.05    1.15
Q44   1   0.5028  0.5630  0.3624  11.00000  0.05    1.14
Q45   1  -0.0766  0.7783  0.8811  11.00000  0.05    1.13
Q46   1   0.2589  0.7683 -0.0050  11.00000  0.05    1.13
Q47   1   0.6712  0.7011  0.1084  11.00000  0.05    1.12
Q48   1   0.0687  0.5296  0.7337  11.00000  0.05    1.11
Q49   1   0.2373  0.8232  0.6591  11.00000  0.05    1.10
Q50   1  -0.2631  0.4482 -0.0419  11.00000  0.05    1.10
;

_shelxl_hkl_file
;
   0   2   0   41.24    3.55
   0   2   0   48.22    3.60
   1   2   0   14.34    1.28
   1   2   0   17.85    1.28
   1  -2   0   15.33    1.26
   2   0   0   86.89    6.91
  -2   1   0    0.72    0.11
  -2   1   0    0.45    0.06
   0   3   0    0.10    0.08
   0   3   0    0.02    0.10
   2  -2   0  619.82   52.68
   2   2   0  678.86   53.56
   2   2   0  686.54   52.42
  -1   3   0   31.02    2.52
  -1   3   0   32.24    2.56
   3   0   0    0.05    0.07
  -3   0   0    0.09    0.04
   2   3   0   14.32    1.17
   2  -3   0   13.60    1.10
   0   4   0 1000.00   76.42
   0   4   0  878.40   73.95
   0   0  -1  104.87    8.42
   3   2   0   15.98    1.31
   3  -2   0   16.19    1.29
   3   2   0   16.50    1.34
  -1   4   0   18.54    1.67
   0   1  -1  272.65   22.34
  -1   4   0   20.36    1.71
   1   4   0   23.68    1.70
   1   0  -1  247.16   19.84
  -1   1  -1    2.05    0.18
   1  -1  -1    1.84    0.17
   1   1   1    1.55    0.23
   2   4   0    8.14    0.59
   2   4   0    6.51    0.71
   2  -4   0    6.46    0.57
  -2   4   0    7.02    0.61
  -3   3   0    0.41    0.22
   3   3   0    1.03    0.11
  -3   3   0    1.14    0.15
   3  -3   0    1.25    0.13
   3   3   0    1.12    0.27
   1   2  -1   26.52    2.06
   1   2  -1   25.78    2.08
  -1   2  -1   25.39    2.08
  -2   0  -1   27.45    2.24
   2   0   1   28.25    2.25
   2   0  -1   28.01    2.21
   2   1   1   99.57    8.41
   2  -1   1  114.11    8.44
   2   1  -1  101.26    8.52
   2  -1  -1  104.66    8.42
   2   1  -1  106.55    8.42
  -2  -1  -1  106.76    8.53
  -2   1  -1  110.81    8.53
  -4  -1   0    0.18    0.08
   4   1   0   -0.07    0.15
   4  -1   0    0.13    0.10
  -4   1   0    0.12    0.08
   0   5   0    0.34    0.18
   0   5   0    0.23    0.19
   0   3  -1  307.25   24.62
  -2  -2  -1  167.72   14.50
   2   2   1  148.74   13.57
   2  -2  -1  160.38   13.58
   2   2  -1  177.97   13.61
   2   2  -1  173.17   13.77
  -2   2  -1  195.99   14.32
   2  -2   1  183.53   13.67
   1   5   0    5.67    0.58
  -1   5   0    4.66    0.51
  -1   5   0    5.03    0.54
   4   2   0    2.42    0.28
   4  -2   0    2.37    0.24
  -1   3  -1   16.73    1.47
   1   3  -1   18.49    1.47
   1   3  -1   19.61    1.47
   4   2   0    2.12    0.19
   3   4   0   38.32    2.78
   3   4   0   34.24    2.82
   3  -4   0   31.05    2.73
  -3   0  -1   79.80    7.10
   3   0   1   89.22    6.67
  -3   0  -1   86.17    6.75
   3   0  -1   80.81    6.65
   3  -1  -1    7.43    0.59
   3   1  -1    6.76    0.60
   3  -1   1    6.55    0.66
  -3   1  -1    8.10    0.62
   3   1   1    9.52    0.78
  -3  -1  -1    6.60    0.62
  -3  -1  -1    6.38    0.58
   2   5   0   39.73    3.06
   2   5   0   31.56    3.06
  -2   5   0   42.27    3.22
   2  -3  -1   49.57    4.27
   2  -3   1   54.66    4.29
  -2   3  -1   61.13    4.36
   2   3  -1   55.82    4.29
  -2  -3  -1   49.98    4.57
   2   3  -1   53.53    4.35
   4   3   0   96.26    7.55
   4   3   0   94.26    7.46
   4  -3   0   91.45    7.45
   0   4  -1  107.99    8.57
   3  -2  -1   65.44    5.74
  -3   2  -1   80.92    5.83
   3  -2   1   75.28    5.74
   3   2  -1   73.61    5.74
   3   2   1   68.04    5.77
  -3   2  -1   69.75    6.12
   3   2  -1   73.45    5.83
  -3  -2  -1   72.83    6.13
  -1   4  -1   85.03    6.55
   1   4  -1   76.35    6.46
   1   4  -1   82.88    6.54
   5   0   0    0.30    0.17
  -5   0   0    0.41    0.15
   0   6   0   17.91    1.72
   0   6   0   23.33    1.75
   5  -1   0  101.29    8.03
   5   1   0  101.57    8.03
  -1   6   0   31.32    2.71
  -1   6   0   34.52    2.75
   1   6   0   34.70    2.73
   3   5   0  264.08   20.69
   3  -5   0  259.24   20.68
  -2  -4  -1    2.98    0.28
   2  -4   1    2.70    0.26
   2   4  -1    2.99    0.38
   2  -4  -1    3.06    0.28
   2   4   1    2.68    0.46
   2   4  -1    3.24    0.29
  -3  -3  -1   98.99    7.93
   3   3  -1   96.21    7.54
   3  -3  -1   88.98    7.43
   3  -3   1   97.83    7.42
   3   3   1   86.68    7.46
  -3   3  -1   91.54    7.92
   3   3  -1   95.48    7.42
   4   4   0  563.72   44.11
   4  -4   0  520.65   43.16
   4   4   0  556.60   43.31
   4   0   1  196.98   16.22
   4   0  -1  192.82   16.21
  -4   0  -1  203.98   17.30
  -4   0  -1  226.17   16.46
   4   1   1  210.32   17.43
   4  -1  -1  207.72   17.44
   4  -1   1  230.05   17.44
  -4  -1  -1  230.41   18.61
  -4   1  -1  222.57   18.61
   4   1  -1  212.82   17.45
  -4  -1  -1  228.89   17.72
   0   5  -1   30.90    2.44
   0   5   1   29.65    2.51
   2   6   0  323.73   22.41
  -2   6   0  242.49   22.33
  -1   5  -1   43.02    3.69
  -1   5   1   47.88    3.75
   1   5   1   48.58    3.75
  -4  -2  -1   47.78    4.04
   4   2  -1   48.11    3.98
  -4  -2  -1   53.60    4.25
   4   2  -1   48.49    4.02
  -4   2  -1   52.01    4.23
   4   2   1   52.62    4.07
   4  -2   1   48.50    3.98
   5   3   0   35.77    2.95
   5  -3   0   36.60    2.87
   5   3   0   35.90    2.90
   3  -4  -1   54.51    4.82
   3   4   1   52.74    4.91
   3   4  -1   62.33    4.86
  -3   4  -1   70.11    4.90
   3  -4   1   62.09    4.82
   3   4  -1   63.11    4.91
  -3   4  -1   56.89    5.16
  -3  -4  -1   65.60    5.16
  -2   5  -1  251.93   17.81
   2   5  -1  210.23   17.55
  -2  -5  -1  218.74   19.07
   2   5  -1  225.94   17.78
   2  -5   1  201.19   17.55
   4   5   0  106.76    8.54
   4   5   0  112.33    8.62
   4  -5   0  102.96    8.50
   4  -3  -1  175.32   15.08
  -4  -3  -1  208.17   16.09
   4   3  -1  184.21   15.28
  -4   3  -1  185.01   16.08
   4   3  -1  190.70   15.07
   4   3   1  184.98   15.09
  -4   3  -1  204.21   15.31
   4  -3   1  191.33   15.08
   3   6   0   31.38    2.62
  -3   6   0   27.54    2.64
   3  -6   0   32.49    2.47
   3   6   0   33.19    2.52
   0   7   0    0.15    0.33
   0   7   0    0.66    0.33
  -1   7   0  102.09    8.29
  -1   7   0   99.03    8.18
   1   7   0  107.91    8.19
   5   4   0  119.32    9.18
   5  -4   0  109.54    9.05
   5   4   0  114.39    9.09
  -5   0  -1  266.55   21.10
   5   0   1  241.61   19.78
   5   0  -1  227.48   19.76
  -5   0  -1  263.91   20.07
   6   1   0    6.58    0.68
   6  -1   0    7.08    0.62
   0   6  -1    5.86    0.61
   0   6   1    5.40    0.74
   5  -1   1   49.70    4.32
   5   1   1   53.35    4.37
   5  -1  -1   53.46    4.30
  -5  -1  -1   58.40    4.37
  -5   1  -1   56.96    4.58
  -5   1  -1   54.93    4.36
  -5  -1  -1   56.81    4.60
   5   1  -1   50.13    4.30
  -1   6   1   40.66    3.58
   1   6  -1   49.45    3.54
  -1   6  -1   41.88    3.52
   1   6   1   44.50    3.57
   3   5   1    0.52    0.48
  -3  -5  -1    0.70    0.10
   3  -5   1    0.52    0.09
   3   5  -1    0.54    0.32
   3  -5  -1    0.28    0.11
  -3   5  -1    0.52    0.18
   3   5  -1    0.68    0.12
  -2   7   0   17.07    1.55
   2   7   0   19.29    1.55
  -2   7   0   15.06    1.44
   4   4   1   19.33    1.69
   4   4  -1   16.07    1.52
   4  -4   1   17.44    1.50
  -4  -4  -1   20.59    1.60
  -4   4  -1   20.93    1.60
   6   2   0  483.81   38.48
   6  -2   0  487.84   38.40
   5  -2  -1   36.21    3.01
  -5  -2  -1   42.81    3.21
   5   2  -1   36.75    3.03
  -5   2  -1   40.82    3.21
  -5   2  -1   37.87    3.06
   5  -2   1   37.20    3.03
   5   2   1   35.57    3.12
   5   2  -1   35.72    3.04
   2   6  -1   72.24    5.82
   2   6  -1   61.92    5.78
  -2   6  -1   80.13    5.83
   2  -6   1   68.02    5.74
  -2  -6  -1   80.42    6.14
   4  -6   0    1.56    0.21
  -4   6   0    0.92    0.48
   4   6   0    2.23    0.51
   6   3   0  131.14   10.86
   6  -3   0  135.83   10.72
   6   3   0  139.33   10.73
   5  -5   0    3.82    0.37
   5   5   0    4.41    0.60
  -5   5   0    2.27    0.55
   5   5   0    4.47    0.36
   5   3  -1    8.38    0.82
   5   3   1   10.42    1.14
  -5  -3  -1   11.69    0.88
   5  -3  -1   10.03    0.82
   5   3  -1    8.06    0.87
  -5   3  -1   11.79    0.88
   3   7   0    6.27    0.90
   3   7   0    7.18    0.61
   3  -7   0    5.99    0.53
  -3   7   0    6.26    0.57
   0   8   0   38.39    3.20
   0   8   0   40.61    3.23
  -4   5  -1   83.07    6.65
  -4   5  -1   81.03    7.01
   4  -5   1   85.70    6.56
   4   5  -1   87.18    6.64
   4   5   1   73.67    6.62
   4  -5  -1   78.00    6.56
   4   5  -1   90.98    6.59
   3   6  -1  362.58   29.08
   3   6  -1  341.11   28.70
  -3   6  -1  354.99   30.61
   3  -6   1  335.12   28.75
   3  -6  -1  349.98   28.69
  -3   6  -1  409.96   29.15
  -3  -6  -1  389.62   31.12
  -1   8   0   22.99    1.88
   0   7  -1    5.26    0.54
   0   7   1    3.91    0.53
   1   8   0   21.44    1.88
   0   7   1    5.77    0.72
   1   8   0   24.90    1.85
  -1   8   0   19.41    1.84
   0   0  -2   65.99    5.29
   0   1  -2   35.27    2.85
   0   1  -2   36.77    2.89
  -1   7   1   25.52    1.93
   1   7   1   20.32    1.92
   1   0  -2   37.02    3.19
   1   0  -2   42.95    3.24
  -1   0  -2   40.96    3.24
   6  -4   0   20.00    1.64
   6   4   0   20.38    1.75
   6   4   0   21.13    1.65
  -6   0  -1   17.52    1.40
   6   0   1   15.27    1.40
   6   0  -1   15.73    1.32
  -1  -1  -2   59.73    4.73
  -1   1  -2   61.20    4.73
  -5   4  -1  408.88   35.75
   5  -4  -1  429.69   35.54
   1   1  -2   56.06    4.67
   1  -1  -2   57.45    4.67
  -5  -4  -1  496.01   38.32
   1   1  -2   60.70    4.73
   5   4  -1  442.10   35.34
   5   4   1  445.77   35.26
   5   4  -1  435.45   35.74
   5  -4   1  447.80   35.27
  -5   4  -1  472.27   38.42
   6  -1   1   10.16    0.93
   6  -1  -1   10.93    0.88
   6   1  -1   11.43    0.89
   6   1   1   11.03    1.03
  -6   1  -1    9.46    0.89
   2   8   0  401.75   28.10
   0   2  -2    5.63    0.48
   0   2   2    4.44    0.65
  -2   8   0  325.61   28.38
   0   2  -2    5.66    0.45
  -2   8   0  337.14   28.03
  -7   0   0   -0.12    0.13
   7   0   0    0.19    0.21
   7   1   0  165.95   12.99
   7  -1   0  162.07   12.98
   2   7  -1   38.83    3.78
  -2  -7  -1   50.68    3.99
   1  -2  -2   20.27    1.67
  -2   7  -1   50.59    3.81
  -1   2  -2   21.82    1.70
   2   7  -1   48.21    3.79
  -2   0  -2   70.05    5.48
   2   0  -2   66.53    5.40
   5  -6   0  221.53   17.90
   5   6   0  234.10   18.15
   5   6   0  223.28   17.91
   6   2   1  190.62   14.51
   4  -7   0  106.71    8.58
   6   2  -1  174.29   14.51
   6   2  -1  167.40   14.68
   6  -2   1  171.43   14.49
   4   7   0  113.94    8.69
  -6  -2  -1  211.13   15.48
   6  -2  -1  183.88   14.49
   4   7   0  104.38    8.63
  -2  -1  -2   13.74    1.08
   2   1  -2   12.92    1.06
   2   1  -2   14.11    1.09
   2   1   2   11.98    1.16
   7   2   0   29.48    2.46
   7  -2   0   31.07    2.43
   0   3  -2   11.01    0.90
   0   3  -2   10.77    0.87
  -4   6  -1   24.77    1.87
   4   6   1   19.96    1.95
   4   6  -1   21.89    1.91
  -4   6  -1   24.74    1.93
   4   6  -1   22.63    1.84
   4  -6  -1   22.61    1.82
   4  -6   1   21.99    1.81
   2  -2   2    1.62    0.27
   2   2  -2    2.38    0.27
   2   2  -2    2.49    0.24
   2   2   2    3.16    0.40
  -1   3  -2    2.48    0.29
   1   3  -2    3.17    0.26
   1   3  -2    2.93    0.28
   1   3   2    1.66    0.38
   6   5   0   50.71    4.13
   6   5   0   51.57    4.19
   6  -5   0   51.34    4.06
  -6  -3  -1   78.56    5.87
   6   3   1   71.68    5.57
   6  -3   1   65.96    5.50
   6   3  -1   66.90    5.51
   6   3  -1   63.80    5.56
   6  -3  -1   70.12    5.50
  -3   8   0    9.89    0.92
   3   8   0    9.73    1.11
   3  -8   0   12.34    0.87
   3   8   0   10.28    0.93
   5   5  -1  245.31   20.81
   5   5  -1  262.51   20.57
   5  -5   1  260.02   20.53
  -5   5  -1  286.10   21.93
   5  -5  -1  252.87   20.55
   5   5   1  251.23   20.55
   3   7  -1  208.37   17.23
   3   7  -1  240.04   17.49
   3  -7  -1  216.02   17.25
   3  -7   1  205.81   17.21
  -3   7  -1  214.16   18.39
  -3   7  -1  222.98   17.51
  -3   0  -2   26.51    2.05
   3   0  -2   27.24    2.03
   3   0   2   22.12    2.09
   7  -3   0  176.44   13.84
   7   3   0  176.35   13.84
   7   3   0  171.86   14.02
   3  -1   2   20.82    1.86
  -3   1  -2   24.16    1.82
   3   1  -2   22.42    1.79
   3  -1  -2   24.26    1.80
   3   1  -2   22.68    1.82
   3   1   2   19.49    1.87
  -3  -1  -2   22.95    1.82
   2  -3  -2    0.12    0.10
   2   3   2    0.03    0.30
   0   8   1    0.11    0.33
   0   8   1    0.18    0.31
   0   8  -1    0.26    0.24
   0   8  -1    0.45    0.14
   2   3  -2    0.29    0.12
  -2   3  -2    0.18    0.09
   0   4  -2    1.57    0.23
   0   4   2    1.29    0.36
  -1   8   1   15.01    1.42
   1   8   1   17.78    1.43
   1   8  -1   16.67    1.38
  -1   8  -1   15.99    1.36
   1   9   0  125.74    9.16
  -1   9   0  110.95    9.04
  -1   9   0  105.57    9.16
   1   9   0  113.44    9.04
   3   2  -2   39.69    3.10
   3  -2  -2   35.96    3.10
  -3  -2  -2   41.52    3.14
  -3   2  -2   38.76    3.14
   3   2  -2   40.58    3.15
   3  -2   2   38.20    3.14
  -1   4  -2   58.48    4.47
   1   4  -2   52.71    4.47
   1   4  -2   55.85    4.41
   6   4  -1    2.91    0.44
   6   4  -1    2.98    0.30
  -6  -4  -1    3.74    0.36
   6   4   1    3.43    0.52
  -6   4  -1    2.75    0.42
  -6   4  -1    3.68    0.32
   6  -4   1    2.85    0.35
   6  -4  -1    2.92    0.32
   5  -7   0   49.49    3.95
   5   7   0   50.05    4.00
   5   7   0   50.10    4.05
   7   4   0   76.88    6.11
   7  -4   0   78.73    6.05
   7   4   0   73.88    6.13
  -2   8   1    7.07    0.87
   2   8   1   10.87    0.97
  -2   8   1    9.87    0.89
  -2   8  -1    9.11    0.81
  -7   0  -1   82.03    6.05
   7   0  -1   65.48    5.67
   7   0   1   67.04    5.69
  -2   9   0    0.54    0.33
   2   9   0    0.59    0.37
   2   9   0    1.26    0.24
   4  -8   0   63.62    4.96
   4   8   0   60.54    5.05
   4   8   0   63.96    5.04
   6   6   0   97.95    7.67
  -7  -1  -1   28.81    2.17
   7   1   1   23.45    2.09
   6   6   0   92.77    7.71
  -7   1  -1   29.11    2.16
   7  -1  -1   22.46    2.03
   6  -6   0   97.55    7.61
   7   1  -1   23.86    2.05
   7  -1   1   24.09    2.07
   2  -4  -2   38.37    3.45
  -2   4  -2   42.19    3.50
   2   4  -2   46.48    3.50
   2   4  -2   47.34    3.46
   3  -3   2   23.42    1.78
   3   3  -2   22.58    1.76
  -3   3  -2   20.56    1.76
   3   3  -2   22.89    1.75
   3  -3  -2   19.87    1.74
   5  -6   1   36.45    2.87
   5   6  -1   37.59    2.95
   5  -6  -1   33.93    2.87
   5   6  -1   37.72    2.91
   5   6   1   32.65    3.01
  -5   6  -1   37.88    3.06
  -4   7  -1   81.88    7.34
  -4   7  -1   90.54    7.74
   4  -7  -1   85.01    7.24
   4  -7   1   99.10    7.23
   4   7  -1  101.02    7.29
  -4   0  -2  137.73   11.21
   4   0  -2  140.77   11.06
   4   0   2  141.07   11.09
  -4  -1  -2    9.99    0.90
   4  -1   2   11.49    1.05
   4   1  -2   10.59    0.90
  -4   1  -2   12.03    0.90
  -4  -1  -2   10.51    0.95
   4   1  -2   10.52    0.91
   4  -1  -2   12.10    0.90
   4   1   2   11.40    1.08
  -7   2  -1   90.84    8.18
   7   2  -1  100.72    7.68
   7  -2   1   99.29    7.68
   0   5  -2   13.14    1.08
   8   0   0  205.23   16.21
   1   5  -2   43.01    3.44
  -1   5  -2   43.92    3.44
   1   5  -2   41.32    3.41
   8  -1   0    1.07    0.23
   8   1   0    1.26    0.28
  -4   2  -2  233.69   18.50
   4   2  -2  232.41   18.27
   4   2   2  200.29   18.25
  -4  -2  -2  234.24   18.50
  -4  -2  -2  228.14   19.49
   4  -2  -2  218.62   18.25
   4  -2   2  259.74   18.26
   4   2  -2  239.02   18.53
  -6  -5  -1   20.54    1.57
  -6   5  -1   18.58    1.53
   6   5  -1   17.49    1.48
   6  -5   1   16.74    1.47
   6   5  -1   18.11    1.55
   3   8  -1   26.49    1.93
   3   8  -1   20.95    1.98
   3  -8   1   23.74    1.89
  -3   8  -1   23.22    1.97
  -3   8  -1   24.02    2.02
  -3   9   0    1.13    0.37
   3   9   0    1.43    0.39
   3   9   0    1.79    0.26
  -3   9   0    1.81    0.20
   3  -4  -2    2.83    0.29
   3   4   2    2.57    0.43
  -3   4  -2    3.60    0.30
   7  -5   0   81.22    6.60
   7   5   0   84.39    6.70
   7   5   0   84.93    6.67
   8   2   0  338.26   26.96
   8  -2   0  342.91   26.95
   7   3   1   91.85    7.37
   7  -3   1   89.24    7.31
   7   3  -1   84.52    7.42
  -7  -3  -1  104.70    7.81
   7  -3  -1   91.52    7.30
  -2   5  -2  109.80    8.65
   2   5  -2  110.30    8.53
   2   5  -2  103.06    8.65
   0   9   1   20.21    1.71
   0   9  -1   19.98    1.66
   4  -3   2   52.26    4.06
   4  -3  -2   48.99    4.02
  -4   3  -2   58.51    4.08
  -4  -3  -2   50.39    4.29
   4   3  -2   49.36    4.08
   4   3  -2   49.93    4.03
   4   3   2   45.96    4.10
   1   9   1  105.78    8.11
  -1   9  -1   97.45    8.07
   1   9  -1  102.34    8.08
   5   8   0   16.89    1.61
   5   8   0   18.35    1.45
   5  -8   0   17.41    1.41
   0  10   0   81.64    6.65
   0  10   0   83.45    6.58
   8   3   0    8.55    0.72
   8   3   0    8.60    0.86
   6   7   0  109.36    8.30
   8  -3   0    9.54    0.76
   6  -7   0   98.50    8.19
   6   7   0  102.68    8.27
   5   7   1    1.44    0.23
   5  -7   1    1.22    0.15
   5   7  -1    1.84    0.39
   5   7  -1    1.47    0.20
  -5  -7  -1    1.74    0.20
  -5   0  -2   72.78    6.31
   1  10   0   15.81    1.48
  -1  10   0   16.29    1.47
  -5   0  -2   74.69    6.00
   5   0   2   77.87    5.99
   5   0  -2   74.24    5.92
   1  10   0   18.53    1.47
  -1  10   0   17.58    1.50
   0   6  -2   14.80    1.17
   0   6   2   13.72    1.30
   7   4  -1    3.12    0.39
  -7  -4  -1    3.81    0.36
   7  -4   1    3.07    0.35
  -7   4  -1    2.62    0.42
   7   4  -1    2.88    0.30
   7   4   1    3.22    0.50
   7  -4  -1    3.30    0.34
  -5  -1  -2   46.03    3.65
  -5   1  -2   42.30    3.85
   5   1  -2   46.98    3.62
  -5   1  -2   44.88    3.66
   5   1   2   45.19    3.70
   5  -1  -2   42.02    3.61
  -5  -1  -2   46.06    3.85
   5  -1   2   51.97    3.69
  -2   9   1   66.92    5.37
   2   9   1   74.84    5.39
  -2   9  -1   59.88    5.33
   1   6  -2   55.51    4.17
   4  -8  -1   84.15    6.69
   4   8  -1   81.05    6.75
   1   6  -2   48.26    4.13
  -4   8  -1   92.57    7.16
   4   8  -1   88.77    6.78
   4  -8   1   82.27    6.69
  -4   8  -1   79.06    6.81
   3   5  -2    3.03    0.28
   3   5   2    1.55    0.42
   3  -5  -2    2.02    0.25
  -3   5  -2    2.38    0.28
   6   6  -1   29.13    2.28
   6  -6   1   28.67    2.19
   4   9   0    0.68    0.38
  -4   9   0    0.54    0.39
  -6   6  -1   23.32    2.34
   4   9   0    1.08    0.21
   6   6  -1   29.52    2.22
   4  -9   0    0.94    0.14
  -4   4  -2   37.22    3.36
   4   4  -2   41.67    3.36
  -4  -4  -2   42.64    3.54
   4  -4   2   45.14    3.34
   4   4  -2   42.80    3.33
   5   2  -2    1.37    0.17
   5   2  -2    1.44    0.19
   5  -2   2    1.72    0.35
  -5  -2  -2    1.24    0.19
  -5  -2  -2    1.11    0.16
   2  10   0  229.27   16.95
  -2  10   0  194.93   16.93
   2  10   0  246.64   17.18
  -2  10   0  186.01   17.16
   7  -6   0   13.66    1.13
   7   6   0   13.84    1.29
   7   6   0   14.16    1.13
   8   4   0   38.06    3.02
   8   4   0   36.67    2.96
   8  -4   0   36.05    2.94
  -2   6  -2   10.66    1.04
   2   6  -2   14.18    1.05
   2   6  -2   13.49    1.09
   8   0   1   93.94    7.37
   8   0  -1   91.61    7.34
   8   1  -1  214.53   17.83
   8  -1  -1  211.73   17.84
   8  -1   1  211.29   17.78
  -8  -1  -1  251.32   19.64
   8   1   1  212.74   17.80
  -8   1  -1  253.57   19.02
   3   9  -1    2.70    0.30
   3   9  -1    2.45    0.41
   3   9   1    2.01    0.36
  -3   9   1    1.73    0.39
  -3   9   1    1.23    0.40
   3  -9   1    2.50    0.24
  -3  -9  -1    2.54    0.26
   5  -3   2   61.32    4.90
  -5  -3  -2   59.25    5.20
   5   3  -2   58.51    4.88
  -5  -3  -2   59.13    4.93
   5  -3  -2   61.05    4.87
  -5   3  -2   71.08    4.94
  -5   3  -2   61.93    5.20
   5   3  -2   60.15    4.94
   5   3   2   61.52    4.96
   7   5   1   53.23    4.13
   7   5  -1   46.51    4.06
  -7  -5  -1   54.39    4.30
   7  -5  -1   53.32    4.02
   7  -5   1   47.57    4.02
   7   5  -1   49.50    4.07
   8   2  -1   28.75    2.43
  -8   2  -1   31.41    2.56
   8  -2   1   29.33    2.43
  -8  -2  -1   30.72    2.57
   3  10   0   42.38    3.11
  -3  10   0   33.77    3.06
  -3  10   0   37.80    3.20
   4  -5   2   28.29    2.26
   4  -5  -2   30.73    2.26
   4   5  -2   28.56    2.28
   4   5   2   26.53    2.38
   4   5  -2   27.49    2.29
  -4  -5  -2   28.01    2.40
   3  -6   2  102.49    7.85
  -3   6  -2   96.02    7.94
  -3  -6  -2   96.94    8.38
   3   6  -2   99.59    7.96
   3   6  -2  100.50    7.86
   0   7  -2   78.48    6.20
   0   7   2   77.88    6.25
   6   8   0   28.87    2.50
   6  -8   0   29.70    2.35
   6   8   0   29.70    2.38
   9   0   0    0.34    0.24
   5  -8  -1   94.97    7.00
   5   8  -1   93.30    7.08
   5   8   1   88.40    7.09
   5   8  -1   85.62    7.06
  -5   8  -1   77.41    7.11
   5  -8   1   86.87    6.98
  -5  -8  -1   92.15    7.46
  -1   7  -2    0.25    0.12
   1   7  -2    0.34    0.21
  -1   7   2   -0.09    0.37
   1   7   2    0.04    0.32
   1   7  -2    0.05    0.11
  -1   7  -2    0.15    0.13
  -8   5   0    0.79    0.19
   8   5   0    0.83    0.39
   8   5   0    0.96    0.11
   0  10  -1    6.80    0.59
   0 -10  -1    5.78    0.52
   8  -5   0    0.84    0.17
   9  -1   0  181.95   14.59
   9   1   0  186.81   14.58
  -5   9   0   -0.31    0.33
   8   3  -1   24.85    1.95
   8  -3   1   24.76    1.93
  -8  -3  -1   26.88    2.05
   8  -3  -1   20.28    1.92
   5   9   0    0.07    0.15
  -5   9   0    0.35    0.11
   8   3   1   20.45    2.01
   8   3  -1   24.81    1.93
   5  -9   0   -0.06    0.10
  -8   3  -1   24.43    2.04
   5   9   0   -0.18    0.43
   6   7   1   42.58    3.35
   6   7  -1   40.45    3.27
   6  -7  -1   42.60    3.19
   6  -7   1   39.78    3.18
   6   7  -1   40.65    3.23
  -6  -7  -1   35.52    3.40
   6   0  -2   21.37    1.75
  -6   0  -2   22.57    1.76
   6   0   2   22.47    1.86
  -6   0  -2   20.91    1.85
   5  -4   2   92.68    7.47
   5   4  -2   87.87    7.84
   5   4   2   95.30    7.54
   5   4  -2   91.89    7.46
  -5   4  -2  100.52    7.95
   5  -4  -2  101.34    7.49
  -5  -4  -2   89.34    7.98
   1  10   1   33.16    2.59
  -1  10  -1   31.53    2.55
  -1  10   1   30.09    2.60
   1  10  -1   31.16    2.55
  -6  -1  -2   34.63    2.76
   6  -1  -2   28.38    2.59
  -6   1  -2   29.32    2.76
   6   1   2   31.03    2.70
  -6  -1  -2   34.80    2.61
   6  -1   2   36.23    2.68
   6   1  -2   34.21    2.60
  -6   1  -2   32.01    2.61
   7  -7   0   69.51    5.69
   7   7   0   75.23    5.77
   7   7   0   71.12    5.78
   9  -2   0   23.62    1.94
   9   2   0   24.53    1.98
  -4   9  -1   24.86    2.29
  -4  -9  -1   28.07    2.30
   4   9  -1   26.15    2.26
   4  -9   1   29.01    2.15
   2  -7   2  115.84    9.03
   2   7  -2  106.09    9.03
   2   7  -2  120.03    9.16
   0  11   0    1.57    0.36
  -6   2  -2   84.82    6.47
   6   2  -2   84.43    6.39
   6  -2   2   84.30    6.43
  -6  -2  -2   78.87    6.48
   6  -2  -2   75.99    6.38
  -6   2  -2   75.64    6.81
  -6  -2  -2   82.44    6.81
   6   2  -2   80.48    6.47
   6   2   2   79.63    6.47
   2  10   1   17.65    1.43
  -2  10   1   12.69    1.42
   2  10  -1   18.04    1.39
  -2  10   1   16.99    1.42
  -2  10  -1   15.33    1.35
   7  -6  -1  232.98   20.24
   7  -6   1  261.76   20.23
  -7  -6  -1  267.10   21.57
   7   6   1  242.46   20.25
   7   6  -1  261.80   20.50
   7   6  -1  267.64   20.22
  -1  11   0   95.36    8.24
  -1  11   0  101.24    8.14
   1  11   0  110.17    8.24
   1  11   0  102.60    8.14
   4  10   0  106.22    8.43
   4  10   0  103.90    8.38
   8  -4   1   13.85    1.09
  -8   4  -1   12.54    1.14
  -8  -4  -1   13.69    1.15
   8   4  -1   13.48    1.07
   8   4   1    9.72    1.23
   8   4  -1   13.99    1.14
   9   3   0  113.62    8.74
   9   3   0  106.66    8.82
   9  -3   0  109.86    8.70
  -4  -6  -2   53.13    4.61
   4   6  -2   55.94    4.36
   4  -6   2   54.33    4.33
   4   6  -2   55.19    4.39
   6  -3   2   18.28    1.54
   6   3   2   19.61    1.68
   6   3  -2   17.11    1.49
  -6  -3  -2   16.27    1.48
   6   3  -2   17.79    1.50
  -6   3  -2   20.14    1.57
  -6  -3  -2   19.35    1.57
   6  -3  -2   18.69    1.47
   5   5  -2   10.40    0.90
   5  -5   2   10.74    0.91
   5   5  -2   10.77    0.94
  -5  -5  -2   11.42    0.94
  -2  11   0   37.97    3.27
  -2  11   0   37.09    3.33
   2  11   0   44.90    3.30
   2  11   0   41.34    3.28
   8  -6   0    0.15    0.14
   8   6   0   -0.19    0.34
  -8   6   0    0.23    0.33
   8   6   0   -0.01    0.08
  -8   6   0    0.18    0.16
   3   7  -2    4.21    0.39
   3   7  -2    4.32    0.57
   3  -7   2    4.31    0.35
  -3  -7  -2    3.83    0.39
  -3  10  -1   23.28    1.78
   3  10  -1   19.29    1.80
   3 -10   1   25.03    1.70
  -3 -10  -1   19.01    1.81
   3  10   1   18.86    1.82
   0   8  -2    0.37    0.19
   0   8  -2    0.51    0.15
   0   8   2    0.56    0.39
  -1   8  -2   35.90    3.04
   1   8   2   40.92    3.14
   9  -4   0    1.69    0.23
   9   4   0    1.28    0.17
   9   4   0    1.61    0.37
   6   8  -1   52.71    4.34
   6  -8  -1   55.54    4.26
   6   8   1   54.98    4.40
   6  -8   1   50.88    4.25
   6   8  -1   54.43    4.31
  -9   0  -1  307.92   24.69
   9   0   1  277.05   23.10
   6  -9   0    4.99    0.43
  -6   9   0    3.13    0.56
   6   9   0    4.96    0.45
   6   9   0    5.54    0.78
  -8  -5  -1   44.62    4.41
   8  -5   1   52.67    4.14
   8   5  -1   52.87    4.18
   8   5  -1   53.32    4.18
   8   5   1   55.68    4.26
   8  -5  -1   54.08    4.13
   5   9  -1  135.57   11.07
   5   9  -1  149.41   11.16
   5   9   1  124.76   11.08
   9  -1  -1    5.71    0.60
   5  -9   1  138.40   11.01
  -9   1  -1    7.14    0.63
   5  -9  -1  147.72   11.04
   9   1   1    5.38    0.71
   6   4  -2  113.66    8.87
   6   4   2  113.78    8.95
   9   1  -1    6.79    0.63
   6  -4  -2  108.34    8.86
  -6  -4  -2  106.35    8.98
   6   4  -2  112.10    9.01
  -6   4  -2  112.74    9.45
   6  -4   2  115.10    8.87
   9  -1   1    7.43    0.66
  -6  -4  -2  114.19    9.47
  -3  11   0   24.06    2.19
   7   8   0    1.35    0.49
  -7   8   0    0.91    0.18
   3  11   0   30.32    2.24
  -7   8   0    0.67    0.38
   3  11   0   30.47    2.18
  -3  11   0   24.54    2.23
  -3  11   0   22.88    2.24
   7  -8   0    1.39    0.20
   7   8   0    1.34    0.15
  -7  -7  -1   97.58    9.49
   7   7   1  114.77    8.99
   7   7  -1  119.27    9.04
   7  -7  -1  115.54    8.89
   7  -7   1  115.01    8.89
   7   7  -1  112.97    8.94
   2   8  -2    4.24    0.55
  -2   8   2    2.84    0.52
  -2   8  -2    4.75    0.42
   2   8  -2    4.83    0.41
   2  -8   2    4.34    0.35
   2   8   2    2.69    0.56
  -5  10   0    2.91    0.32
   5  10   0    3.97    0.54
   7   0   2   67.41    5.28
  -5  10   0    2.43    0.49
  -7   0  -2   71.85    5.27
   5  10   0    4.37    0.42
  -7   0  -2   62.69    5.54
   7   0  -2   60.82    5.20
   9  -2  -1   13.58    1.11
   9  -2   1   13.16    1.15
   9   2   1   13.19    1.25
  -9  -2  -1   13.26    1.18
   9   2  -1   13.30    1.14
  -7   1  -2   24.89    1.77
   7   1   2   23.85    1.92
   7   1  -2   20.86    1.77
   7  -1   2   20.90    1.87
  -7   1  -2   21.92    1.87
   7  -1  -2   22.41    1.77
  -7  -1  -2   19.27    1.86
  -7  -1  -2   21.62    1.76
   0  11  -1  205.80   16.08
   0  11   1  200.84   16.11
   5  -6   2   39.78    3.17
  -5  -6  -2   42.00    3.38
  -5   6  -2   40.19    3.38
   5   6  -2   41.98    3.22
   5   6   2   34.01    3.28
   5   6  -2   40.76    3.22
   4  -7  -2  187.85   16.45
   4   7  -2  200.69   16.43
   4   7  -2  205.04   16.69
  -4  -7  -2  207.77   18.17
  -4   7  -2  233.65   16.70
   4  -7   2  212.03   16.43
   1  11  -1    6.43    0.74
  -1  11  -1    7.11    0.73
   1  11   1    8.51    0.79
  -1  11   1    5.63    0.77
  -4  10  -1   26.07    2.29
   4  10   1   23.46    2.32
   4 -10  -1   31.74    2.21
   4 -10   1   29.19    2.19
   4  10  -1   26.11    2.31
   7  -2   2   80.40    6.41
  -7  -2  -2   77.71    6.79
  -7  -2  -2   77.85    6.44
   7   2   2   87.55    6.47
   7   2  -2   77.18    6.44
   7  -2  -2   81.53    6.36
   7   2  -2   78.58    6.37
  -7   2  -2   83.23    6.79
   8   7   0    0.74    0.40
  -8   7   0    0.09    0.32
  -8   7   0    0.49    0.17
   8  -7   0    0.97    0.15
   9   5   0   88.75    7.20
   9   5   0   91.20    7.17
   9  -5   0   89.46    7.10
   9   3  -1   31.55    2.46
   9  -3   1   32.56    2.47
   9   3   1   28.07    2.54
   9  -3  -1   29.34    2.45
   9   3  -1   33.46    2.50
  -9  -3  -1   28.54    2.61
   6  -5   2  112.30    8.57
   6   5   2  100.38    8.66
  -6   5  -2  104.97    9.16
   6  -5  -2   97.22    8.57
   6   5  -2  108.59    8.58
  -6   5  -2  123.89    8.69
  -6  -5  -2  114.32    9.16
   6   5  -2  104.26    8.67
  10   0   0   31.10    2.52
   3   8  -2   61.67    4.82
   3  -8   2   59.34    4.74
  -3  -8  -2   63.23    5.06
   3   8  -2   55.43    4.79
  -2  11   1    8.49    1.05
  -2 -11  -1   11.74    0.92
  -2  11  -1    9.44    0.96
   2  11  -1   11.77    1.00
  -2  11   1   10.62    1.04
   2  11   1   10.68    1.04
  -8  -6  -1    7.79    0.83
  10   1   0   54.43    4.23
   8  -6   1    8.37    0.77
   8  -6  -1   10.13    0.76
   8   6   1   11.26    1.05
  10  -1   0   51.18    4.21
   8   6  -1    8.49    0.74
   8   6  -1    9.08    0.94
   4  11   0    0.17    0.43
   4  11   0    0.36    0.23
  -4  11   0    0.03    0.36
   4 -11   0    0.41    0.12
   0  12   0   12.04    1.10
   7  -3  -2  121.25    9.72
   7  -3   2  128.11    9.72
  -7   3  -2  124.52   10.36
   7   3  -2  116.62    9.84
   7   3  -2  121.53    9.70
  -7  -3  -2  118.08   10.41
  -7  -3  -2  121.28    9.83
   7   3   2  129.58    9.79
   1  12   0    0.39    0.29
  -1  12   0    0.20    0.36
   1  12   0    0.37    0.32
  -1  12   0    1.04    0.38
  10   2   0  221.92   17.60
  10  -2   0  223.17   17.64
   0   9  -2  116.06    9.44
   0   9   2  122.74    9.50
   0   0  -3   57.93    4.41
   0   0  -3   51.83    4.34
   9   4  -1  220.61   16.33
   9  -4  -1  198.60   16.29
   9   4  -1  210.11   16.56
   9  -4   1  219.84   16.34
   9   4   1  203.04   16.36
  -9  -4  -1  186.39   17.42
  -1   9   2    0.25    0.42
   1   9   2    0.15    0.36
  -1   9  -2    0.45    0.21
   1   9  -2    0.63    0.24
  -6   9  -1   75.87    5.86
   6   9  -1   77.55    5.57
   6   9   1   57.83    5.60
   6   9  -1   71.76    5.59
   6  -9  -1   63.02    5.49
   6  -9   1   69.17    5.49
   0   1  -3  103.76    8.06
   0  -1  -3  104.18    8.07
   0   1  -3   93.95    7.95
   1   0  -3    1.81    0.22
  -1   0  -3    2.35    0.26
   1   0  -3    2.29    0.27
   1   0   3    1.34    0.32
  -2  12   0   55.18    5.08
   2  12   0   68.97    5.07
   2  12   0   67.49    5.04
  -2  12   0   58.75    5.01
  -7   8  -1    0.47    0.31
   7   8  -1    0.48    0.12
   7   8   1    0.34    0.20
  -3  11   1   40.99    3.73
  -1   1  -3   12.31    1.14
   7   8  -1    0.43    0.42
  -3  11   1   49.22    3.68
   7  -8   1    0.40    0.13
   1   1  -3   14.29    1.11
   1  -1  -3   12.05    1.11
  -1  -1  -3   15.56    1.15
   7   8   1    0.98    0.51
   1   1  -3   16.06    1.15
  -7  -8  -1    0.17    0.18
   7  -8  -1    1.00    0.16
   1  -1  -3   12.91    1.14
  -5  -7  -2   11.71    1.02
   5   7   2    9.69    1.19
  -5   7  -2   12.22    1.03
   5  -7   2   12.25    0.97
   5   7  -2   11.74    1.07
   5   7  -2   11.23    0.98
   5  -7  -2   11.70    0.97
  -5   7  -2   13.37    1.02
   7  -9   0   79.30    6.32
   7   9   0   84.51    6.41
   7   9   0   75.75    6.43
   6  10   0   17.00    1.68
   6  10   0   17.65    1.48
   6 -10   0   18.79    1.45
  -7   4  -2    2.63    0.31
   9  -6   0    2.06    0.27
   7  -4  -2    1.32    0.21
  10  -3   0    3.67    0.47
   7  -4   2    2.20    0.30
  -9   6   0    1.31    0.26
   9   6   0    1.80    0.20
   7   4  -2    2.07    0.22
   9   6   0    2.45    0.49
   7   4  -2    2.44    0.30
  10   3   0    3.95    0.34
  -7   4  -2    1.85    0.24
  -7  -4  -2    1.56    0.19
   7   4   2    1.52    0.58
  10   3   0    3.93    0.58
   0   2  -3   30.25    2.36
   0   2  -3   28.27    2.32
   5 -10  -1    8.04    0.73
  -5  10  -1    6.82    0.83
   5 -10   1   10.11    0.71
   5  10   1    6.65    1.06
   5  10  -1    9.84    0.98
   4   8  -2   40.97    3.25
   4  -8  -2   38.09    3.21
   2  -9   2  197.85   17.10
  -2  -9  -2  214.38   18.28
  -2   9  -2  240.26   17.43
  -4  -8  -2   42.22    3.42
   4   8  -2   39.41    3.27
   4  -8   2   38.36    3.20
   2   9  -2  214.48   17.39
  -4   8  -2   43.39    3.27
   6   6  -2  165.25   13.06
  -6  -6  -2  168.46   14.36
  -6   6  -2  179.07   13.05
   6   6  -2  175.25   12.86
   6  -6  -2  146.83   12.86
  -6   6  -2  157.08   13.72
   6   6   2  141.58   12.92
   6  -6   2  167.42   12.84
   1  -2  -3   70.56    5.97
  -1  -2  -3   84.25    6.06
  -1   2  -3   67.39    5.97
   1   2  -3   77.56    5.97
   1   2  -3   80.87    6.06
  -1   2  -3   72.88    6.06
  -2   0  -3    9.69    0.83
   2   0  -3    9.98    0.81
   2   0  -3   10.03    0.84
  -2   1  -3   51.82    4.39
   2   1  -3   58.14    4.40
   2  -1  -3   51.52    4.33
  -2  -1  -3   58.15    4.39
   2   1  -3   53.98    4.33
   8   8   0   81.90    6.65
   8  -8   0   80.41    6.55
   8   8   0   86.02    6.63
   5  11   0   31.60    2.57
   5  11   0   29.63    2.48
  -3  12   0   34.12    3.09
   8   7  -1   35.12    3.07
   8   7  -1   37.93    3.02
   8  -7   1   36.34    2.99
   8   7   1   38.56    3.18
  -3  12   0   39.99    3.04
   8  -7  -1   39.87    2.99
   9   5   1   50.94    4.05
  -8   0  -2  207.90   17.83
  -8   0  -2  228.58   16.91
   9   5  -1   49.36    3.99
   0   3  -3   39.98    3.15
   9  -5  -1   50.41    3.93
   8   0   2  206.17   16.71
   8   0  -2  200.83   16.72
   9   5  -1   47.63    3.97
   9  -5   1   49.46    3.94
   0   3  -3   39.66    3.21
   2   2  -3  147.24   11.75
  -2  -2  -3  146.74   11.73
  -2   2  -3  151.98   11.73
   2  -2  -3  146.12   11.55
   2   2  -3  138.29   11.54
  -8  -1  -2    1.44    0.21
  -8  -1  -2    1.84    0.24
   8   1  -2    1.80    0.26
  -8   1  -2    1.77    0.24
   8  -1   2    1.55    0.41
   8   1   2    1.53    0.49
  -8   1  -2    1.77    0.26
   8  -1  -2    1.66    0.24
  -1   3  -3   90.23    7.21
   1   3  -3   92.24    7.31
  -1   3  -3   95.51    7.31
   1   3  -3   87.41    7.21
   1  -3  -3   90.72    7.21
  10   4   0   14.06    1.32
  10   4   0   14.54    1.19
  10  -4   0   15.26    1.23
  10   0  -1   50.36    4.05
 -10   0  -1   49.68    4.31
  10   0   1   52.29    4.09
   3   9  -2    2.43    0.27
  -3  -9  -2    2.00    0.24
   3   9  -2    2.08    0.40
   3  -9   2    1.78    0.20
   3   9   2    1.62    0.51
 -10   1  -1    0.62    0.22
  10  -1  -1    0.62    0.21
  10   1   1    0.41    0.36
  10   1  -1    1.03    0.27
  10  -1   1    1.05    0.28
 -10  -1  -1    0.86    0.24
   4  11  -1  213.78   19.51
   4 -11   1  263.27   19.50
   4 -11  -1  262.89   19.51
   0  12   1    2.86    0.55
   0  12  -1    4.04    0.55
   0  12   1    4.97    0.64
   7   5  -2  140.22   11.04
   7  -5  -2  125.52   10.88
  -7   5  -2  144.64   11.00
  -7  -5  -2  142.69   11.61
  -7   5  -2  131.76   11.61
   7   5   2  129.29   10.94
   7   5  -2  140.30   10.87
   7  -5   2  143.56   10.86
   3   0  -3    0.28    0.15
  -3   0  -3    0.17    0.14
   3   0   3    1.34    0.32
  -8   2  -2  130.61    9.97
  -8  -2  -2  121.62   10.49
   8  -2   2  126.18    9.87
  -8  -2  -2  137.94    9.97
   8   2  -2  122.19    9.95
   8   2  -2  124.80    9.83
  -8   2  -2  114.79   10.92
   8  -2  -2  117.14    9.84
   8   2   2  121.40    9.91
   3   1  -3  114.89    9.21
  -3   1  -3  113.43    9.33
   3  -1  -3  111.18    9.21
  -3  -1  -3  123.04    9.35
   3   1  -3  120.09    9.36
  -1  12   1    5.66    0.67
   1  12   1    5.56    0.74
   1  12  -1    5.74    0.64
  -1  12   1    3.81    0.60
   1  12   1    3.17    0.54
  -1 -12  -1    3.92    0.36
   2  -3  -3   18.65    1.46
  -2   3  -3   18.98    1.48
   2   3  -3   17.60    1.49
   2   3  -3   17.49    1.46
  10   2   1    4.98    0.75
 -10  -2  -1    5.95    0.63
  10  -2  -1    5.88    0.61
 -10   2  -1    6.01    0.65
  10   2  -1    6.45    0.64
  10  -2   1    7.29    0.67
   0   4  -3   56.18    4.43
   0   4  -3   55.67    4.49
   9  -7   0    0.37    0.15
  -9   7   0    0.44    0.38
   9   7   0    0.37    0.10
   9   7   0    0.37    0.43
  -9   7   0    0.25    0.20
  -3   2  -3  136.92   11.31
   3   2  -3  149.97   11.33
   3  -2  -3  129.54   11.14
   3   2  -3  140.74   11.14
  -3  -2  -3  147.38   11.30
  -5  -8  -2   98.54    8.09
   1   4  -3   75.23    5.85
   5  -8  -2   88.81    7.56
   5  -8   2   96.10    7.56
   1   4  -3   74.26    5.94
  -5   8  -2   87.36    8.08
   5   8  -2   95.75    7.62
  -1   4  -3   72.64    5.94
   5   8  -2   96.79    7.68
  -5   8  -2  106.69    7.69
   0  10   2   17.19    1.51
   0  10  -2   16.69    1.40
   8   3  -2   16.06    1.38
  -8   3  -2   17.09    1.37
   8  -3   2   15.89    1.42
   8  -3  -2   13.86    1.34
  -8  -3  -2   19.31    1.43
  -8  -3  -2   18.49    1.34
   8   3  -2   16.12    1.35
   8   3   2   14.89    1.61
  -8   3  -2   15.71    1.42
   6  -7  -2   26.51    2.13
  -6   7  -2   30.00    2.18
  -2  12  -1    2.64    0.36
  -6  -7  -2   26.77    2.26
   6   7   2   24.56    2.30
  -2  12   1    2.18    0.47
   2  12  -1    2.86    0.43
  -2  12   1    1.67    0.51
   6   7  -2   25.10    2.16
  -6   7  -2   27.37    2.26
   6  -7   2   25.45    2.13
   2  12   1    1.32    0.47
   6   7  -2   26.72    2.20
  -2 -12  -1    2.33    0.22
   2  12   1    1.81    0.45
  -2  12  -1    1.58    0.40
  -1  10  -2   33.39    2.68
   1  10  -2   32.61    2.69
  -1  10   2   32.82    2.79
   1  10   2   35.05    2.79
   7   9  -1   47.18    3.91
   7  -9  -1   47.99    3.81
   7   9   1   45.38    3.98
   7  -9   1   46.76    3.81
   7   9  -1   52.09    3.86
   6  10  -1   31.49    2.44
   6  10   1   27.62    2.58
   6 -10  -1   32.65    2.41
  10   5   0   26.34    2.09
  10  -5   0   26.42    2.09
  10   5   0   24.91    2.19
   6 -10   1   29.53    2.41
   6  10  -1   28.75    2.56
   9  -6   1    6.60    0.58
   9   6   1    4.95    0.79
   9   6  -1    5.63    0.80
   9   6  -1    6.23    0.54
  -9   6  -1    7.32    0.62
   9  -6  -1    4.98    0.57
  10   3  -1   27.23    2.29
  10  -3   1   29.02    2.28
  10   3   1   28.37    2.35
  10  -3  -1   27.62    2.25
  10   3  -1   27.83    2.26
  -4  -9  -2  187.63   14.73
   4   9  -2  162.49   13.81
   4   9  -2  177.34   14.01
   4  -9  -2  174.90   13.78
   4  -9   2  169.65   13.77
   2  -4  -3    7.36    0.63
   3  -3  -3    1.53    0.23
   2   4  -3    7.26    0.62
  -3  -3  -3    1.30    0.19
   2   4  -3    6.56    0.66
  -3   3  -3    1.51    0.18
   3   3   3    0.96    0.39
   3   3  -3    1.34    0.18
   3   3  -3    1.30    0.20
  -2   4  -3    8.20    0.64
   3  -3   3    0.89    0.25
   7  10   0    1.78    0.60
   7  10   0    1.78    0.22
  -7  10   0    0.68    0.51
  -7  10   0    1.40    0.25
   7 -10   0    1.96    0.21
   1  13   0   13.89    1.32
  -1  13   0   13.87    1.38
  -1  13   0   15.54    1.36
   1  13   0   16.05    1.36
   4   0  -3   24.56    1.95
  -4   0  -3   24.23    1.94
   4   0  -3   22.95    1.91
   2  10  -2    1.45    0.20
   2  10   2    0.96    0.43
  -2  10  -2    1.95    0.24
   2  10  -2    1.11    0.34
  -2  10   2    0.35    0.43
  -2 -10  -2    1.35    0.19
   7   6  -2  142.87   10.84
   8   8  -1   27.03    2.23
  -4   1  -3  122.53    9.26
  -7  -6  -2  153.25   12.21
   7  -6   2  144.98   10.81
   7   6   2  120.95   10.90
  -7   6  -2  142.95   10.96
   7   6  -2  139.09   10.95
   7  -6  -2  121.04   10.82
   4   1  -3  112.22    9.26
   8  -8   1   27.09    2.07
  -7   6  -2  132.72   11.53
   8   8  -1   27.31    2.09
   4  -1  -3  118.55    9.13
   4   1  -3  112.41    9.14
   8   8   1   22.97    2.32
  -4  -1  -3  112.37    9.26
   8  -8  -1   24.14    2.08
   8   9   0   12.71    0.99
   8  -9   0   11.08    0.99
   8   9   0   12.08    1.25
   6  11   0    2.47    0.30
   6  11   0    2.78    0.56
  -6  11   0    2.02    0.27
  -6  11   0    1.61    0.50
   6 -11   0    2.49    0.29
   0   5  -3   20.60    1.68
  -5  11  -1    3.30    0.30
  -5  11  -1    2.36    0.44
  -5 -11  -1    2.07    0.30
  -8  -4  -2   97.18    7.47
   5  11  -1    3.15    0.54
   5 -11   1    3.18    0.30
   5 -11  -1    2.46    0.34
  -8  -4  -2   92.88    7.86
   8   4   2   93.23    7.49
   5  11   1    1.73    0.55
   8  -4   2   93.74    7.38
   8   4  -2   91.67    7.46
   8   4  -2   96.49    7.39
  -8   4  -2   87.65    7.85
  -8   4  -2   91.86    7.47
  -5  11   1    2.01    0.53
   3  12   1    2.56    0.51
  -3  12   1    3.59    0.54
   3  12  -1    4.35    0.65
   3  12   1    4.80    0.56
  -3 -12  -1    3.10    0.31
  -3  12   1    3.55    0.59
  11   1   0   39.70    3.14
  11  -1   0   37.66    3.11
  -1   5  -3   31.56    2.81
   1   5  -3   38.05    2.78
   1   5  -3   35.00    2.81
  -2  13   0    5.25    0.82
  -2  13   0    5.31    0.76
   2  13   0    5.07    0.65
  -2  13   0    5.99    0.49
   2  13   0    5.05    0.72
  -4   2  -3   11.57    1.02
   4   2  -3   14.01    1.02
   4   2  -3   12.65    1.04
   4  -2  -3   13.40    1.01
  -4  -2  -3   12.02    1.02
   4  -2   3    9.73    1.10
  10   4   1   34.75    3.05
  10   4  -1   40.32    3.00
  10  -4  -1   33.82    2.94
  10  -4   1   40.95    2.96
 -10  -4  -1   31.67    3.14
  10   4  -1   39.24    2.96
  11  -2   0    4.10    0.55
  11   2   0    4.64    0.61
   3   4  -3   16.86    1.23
   3  -4  -3   13.72    1.20
  -3   4  -3   14.01    1.22
  -3 -10  -2   18.78    1.53
  10  -6   0   24.04    1.89
  10   6   0   22.11    2.05
   2   5  -3   46.75    3.77
   2  -5  -3   46.78    3.71
  -3  10  -2   17.02    1.49
   2   5  -3   47.72    3.72
  -2   5  -3   46.00    3.76
   3  10  -2   19.18    1.48
   3  10  -2   15.58    1.56
  10   6   0   23.51    1.88
   3 -10   2   18.35    1.43
   5  12   0    1.47    0.30
  -5  12   0    0.88    0.53
   5  12   0    1.52    0.56
  -5  12   0    1.81    0.22
   9  -8   0    6.57    0.61
   5 -12   0    2.09    0.25
   9   8   0    6.15    0.92
   9   8   0    7.10    0.58
   4   3  -3  132.57   10.34
   4  -3  -3  127.58   10.35
  -4  -3  -3  131.70   10.49
  -4   3  -3  131.84   10.51
   4   3  -3  130.03   10.50
  -6   8  -2  114.43    8.28
   6   8   2   91.43    8.26
  -6  -8  -2  108.10    8.71
   9  -7   1   76.93    5.97
   6  -8   2   99.93    8.15
   6   8  -2  102.74    8.21
   9   7  -1   76.37    6.04
  -6   8  -2  108.15    8.71
   9   7   1   74.84    6.10
   6  -8  -2  102.40    8.15
   9  -7  -1   75.66    5.97
   9   7  -1   72.70    6.04
   6   8  -2   97.22    8.27
  -9   0  -2   26.90    2.06
   9   0  -2   23.59    2.05
   9   0   2   22.96    2.17
  -9   0  -2   27.46    2.17
  11   3   0   68.83    5.47
  11   3   0   64.18    5.46
  11  -3   0   71.70    5.42
   3  13   0    2.45    0.53
  -3  13   0    2.51    0.50
   3  13   0    2.78    0.39
   8  -5  -2   20.37    1.40
   8   5  -2   15.35    1.40
  -8  -5  -2   15.86    1.38
   8  -5   2   16.20    1.43
   8   5  -2   15.19    1.46
  -8  -5  -2   17.94    1.48
   8   5   2   21.11    1.74
   9   1  -2  222.93   17.70
  -9   1  -2  206.14   17.89
   9  -1  -2  218.52   17.65
  -9  -1  -2  217.91   17.90
   9  -1   2  229.85   17.69
  -9  -1  -2  229.96   18.87
  -9   1  -2  229.37   19.51
   9   1   2  234.32   17.71
   5   9  -2   44.33    3.82
   5   9  -2   46.39    3.79
  -5  -9  -2   50.99    3.98
   5  -9   2   45.86    3.73
  -5   9  -2   47.37    3.98
   4  12  -1   31.35    2.62
  -4  12  -1   31.67    2.60
   4  12   1   30.88    2.64
  -5   0  -3   23.92    1.90
   5   0   3   21.33    1.99
   5   0  -3   24.45    1.88
  10  -5  -1   24.19    1.94
  10   5  -1   23.95    1.94
  10   5  -1   23.72    2.03
  10   5   1   24.17    2.10
  10  -5   1   23.95    1.95
  -5   1  -3    5.08    0.47
   5  -1   3    4.61    0.61
   5   1  -3    5.04    0.50
  -5  -1  -3    4.65    0.46
   5  -1  -3    5.05    0.47
   5   1   3    4.57    0.64
   5   1  -3    5.37    0.46
   7   7  -2  108.02    9.03
   7   7  -2  112.01    8.96
  -7  -7  -2  112.65    9.53
   7  -7  -2  110.99    8.93
  -7   7  -2  117.45    9.53
  -7   7  -2  125.10    9.06
   7  -7   2  111.85    8.91
   7   7   2  103.70    9.03
  -9  -2  -2   13.86    1.09
   9   2  -2   11.91    1.05
   9   2  -2   11.86    1.09
  -9   2  -2   11.99    1.06
  -9   2  -2   12.47    1.09
  -1   6  -3   22.15    1.90
  -9  -2  -2   14.29    1.03
   1   6  -3   23.51    1.90
   9  -2   2   12.87    1.17
   9   2   2   10.17    1.31
   1   6  -3   24.46    1.89
   9  -2  -2   11.47    1.06
   0  13  -1   11.61    1.04
   0  13   1   11.41    1.10
   0  13   1    9.42    1.19
   3  -5  -3  225.40   18.51
   3   5  -3  241.61   18.50
   3   5  -3  235.49   18.79
  -3   5  -3  233.59   18.79
   7 -10   1   38.89    2.91
   7  10  -1   40.44    2.95
   7  10   1   31.58    3.08
   7  10  -1   35.52    3.04
   7 -10  -1   34.89    2.91
   0  11   2   99.01    7.79
   0  11  -2   96.01    7.73
   4   4  -3   13.16    1.16
   4   4  -3   14.46    1.15
   4   4   3   14.60    1.32
   1  13  -1   73.27    5.95
  -1  13   1   71.01    5.99
   1  13   1   80.28    5.99
  -1  13  -1   73.73    5.95
  -5   2  -3   27.98    2.16
   5   2  -3   27.12    2.13
   5   2   3   22.87    2.27
   5  -2  -3   27.37    2.13
   5   2  -3   27.72    2.17
  -5  -2  -3   27.23    2.16
   5  -2   3   24.96    2.22
   1  11   2   14.16    1.24
  -1  11  -2   12.52    1.10
  -1  11   2   12.19    1.24
   1  11  -2   12.10    1.11
  -4 -10  -2   41.41    3.18
  11   4   0    3.59    0.52
  11  -4   0    3.71    0.43
   4 -10   2   35.10    2.98
  11   4   0    3.36    0.32
   4  10  -2   32.66    3.08
   4  10  -2   38.51    3.04
   4 -10  -2   39.76    3.00
   6  11  -1   27.49    2.08
   6 -11   1   24.86    2.04
   8   9  -1    6.77    0.97
   8   9   1    7.42    1.03
   8  -9   1    6.70    0.61
   8   9  -1    6.89    0.60
   6 -11  -1   28.15    2.06
   6  11   1   22.59    2.24
   8  -9  -1    7.21    0.63
   6  11  -1   23.13    2.23
  11   0   1    0.42    0.32
  11   0  -1    0.00    0.23
 -11   0  -1    0.28    0.26
  -2   6  -3    6.35    0.51
   2  -6  -3    5.74    0.49
   2   6   3    4.21    0.67
   2   6  -3    4.23    0.55
  11  -1   1   88.63    6.98
 -11   1  -1   92.22    7.42
  11   1   1   88.41    7.00
  11   1  -1   88.47    6.96
 -11  -1  -1   80.51    7.42
   9   3   2  140.17   11.56
   9  -3   2  150.53   11.50
  -9   3  -2  139.84   12.26
  -9  -3  -2  159.65   11.65
   9   3  -2  142.40   11.61
   9  -3  -2  133.76   11.46
   9   3  -2  146.91   11.48
  -9  -3  -2  147.34   12.26
   7 -11   0    0.63    0.16
   7  11   0    0.42    0.59
  -7  11   0   -0.02    0.47
  -7  11   0    0.69    0.17
   7  11   0    1.00    0.20
  -2  13   1   18.32    1.91
   2  13   1   19.08    1.89
  -2  13  -1   24.38    1.82
  -2  13  -1   19.21    1.82
  -2  13   1   22.38    1.86
   2  13  -1   24.16    1.83
   8  10   0  186.34   14.46
   8  10   0  174.98   14.34
   8 -10   0  179.28   14.25
  10   7   0   -0.03    0.09
  10  -7   0    0.02    0.18
  10   7   0   -0.41    0.49
 -10   7   0   -0.36    0.22
  -4  13   0    8.93    0.84
   4  13   0   11.46    1.07
   4  13   0   10.47    0.90
  -5  -3  -3  145.38   11.00
   5   3  -3  142.27   10.86
  -5  -3  -3  132.61   11.57
   5  -3   3  129.43   10.87
   5  -3  -3  138.97   10.86
  -5   3  -3  149.01   11.01
   5   3  -3  141.74   11.02
   5   3   3  117.20   10.90
   8  -6  -2   30.60    2.48
  11   2  -1   63.43    5.12
   8  -6   2   28.99    2.50
   8   6  -2   28.60    2.51
   8   6  -2   29.77    2.55
  -8   6  -2   33.83    2.64
  11   2   1   64.06    5.16
  11  -2  -1   64.30    5.09
  11  -2   1   61.43    5.11
  -8   6  -2   32.12    2.54
 -11   2  -1   66.76    5.43
   8   6   2   32.03    2.70
  -8  -6  -2   32.69    2.64
  10   6   1    1.11    0.60
  10  -6  -1    1.18    0.23
 -10   6  -1    0.94    0.38
 -10  -6  -1    1.39    0.30
 -10   6  -1    1.48    0.28
   6  12   0    0.42    0.57
   6  12   0    0.49    0.24
  -6  12   0    0.12    0.48
   6 -12   0    0.56    0.16
  -4   5  -3   46.85    3.81
   4  -5  -3   45.01    3.76
   4   5  -3   50.34    3.82
   9  -8  -1  162.49   13.08
   9   8   1  159.11   13.14
   9  -8   1  171.71   13.05
   9   8  -1  169.83   13.24
   9   8  -1  161.59   13.10
   5 -12  -1   62.85    4.85
   0  14   0   62.58    4.81
   5  12  -1   66.01    4.92
   5 -12   1   64.18    4.84
   0  14   0   56.76    4.87
   5  12  -1   50.33    4.94
   9  -9   0   51.93    4.32
   9   9   0   54.21    4.46
   9   9   0   57.14    4.37
  -3   6  -3   47.08    4.12
   3   6  -3   57.32    4.09
   3   6  -3   55.24    4.13
   3  -6  -3   45.73    4.07
   0   7  -3   11.11    0.94
   1  14   0    6.59    0.75
   9   4  -2  167.69   13.16
  -1  14   0    5.51    0.75
   9   4   2  163.07   13.25
   1  14   0    6.20    0.82
  -9   4  -2  175.31   14.06
  -9  -4  -2  182.66   14.05
   9   4  -2  165.34   13.36
   9  -4  -2  163.64   13.17
   9  -4   2  168.14   13.16
  -1  14   0    6.27    0.87
  -9   4  -2  144.93   13.32
  11   5   0   74.90    6.15
  11   5   0   76.24    6.16
  11  -5   0   79.25    6.09
  -6   9  -2  385.53   29.27
   6   9  -2  361.43   29.23
  11  -3   1    4.68    0.60
   6  -9  -2  337.95   28.79
  -6  -9  -2  399.45   30.75
   6   9  -2  349.59   28.79
 -11   3  -1    5.95    0.60
  11  -3  -1    4.63    0.51
  -6   9  -2  360.32   30.75
   6  -9   2  357.04   28.78
  11   3   1    4.78    0.67
  11   3  -1    4.56    0.44
  11   3  -1    4.56    0.62
  -3  13   1    4.59    0.63
   3  13  -1    5.36    0.72
  -3  13  -1    5.08    0.64
  -3  13   1    4.31    0.70
   3  13   1    6.34    0.79
   3  13   1    3.24    0.61
  -1   7  -3   79.48    6.62
   1   7  -3   89.56    6.63
   1   7  -3   78.67    6.55
  -6   0  -3    6.20    0.62
  -6   0  -3    6.72    0.59
   6   0  -3    7.34    0.60
   6   0   3    6.76    0.98
   3  11  -2    2.52    0.48
   5   4  -3   61.28    4.85
   3 -11   2    3.50    0.31
  -3  11   2    2.51    0.56
  -5   4  -3   62.91    4.91
   3  11   2    2.80    0.64
  -5  -4  -3   60.27    5.17
   5  -4   3   58.72    4.89
  -3 -11  -2    3.61    0.34
   5   4  -3   62.98    4.92
   5  -4  -3   57.69    4.84
  -5  -4  -3   63.92    4.90
   3  11  -2    3.87    0.38
  -7  -8  -2   21.00    1.60
  -7   8  -2   18.50    1.58
   7   8   2   15.60    1.84
   7   8  -2   18.92    1.52
   7  -8  -2   16.57    1.50
  -7   8  -2   18.28    1.59
   7   8  -2   19.26    1.64
   7  -8   2   18.88    1.51
   6  -1  -3   23.53    1.76
  -6  -1  -3   20.59    1.77
   6   1   3   21.50    1.95
   6   1  -3   21.51    1.76
  -6   1  -3   23.66    1.77
   6  -1   3   21.81    1.94
  -6   1  -3   23.04    1.88
   6   1  -3   20.95    1.79
  -6  -1  -3   20.26    1.87
   5  10  -2   40.64    3.72
   5  10   2   38.60    3.80
  -5 -10  -2   49.64    3.87
  -5  10  -2   49.00    3.87
   5  10  -2   45.26    3.68
  -5  10  -2   52.86    3.72
   5 -10   2   42.58    3.62
  -2  14   0   17.00    1.51
   2  14   0   16.65    1.45
  -2  14   0   15.16    1.55
   2  14   0   17.12    1.52
   2   7  -3  147.90   11.27
   2   7  -3  137.96   11.10
  -2   7  -3  135.13   11.26
  -6  -2  -3  101.77    8.41
   6  -2  -3  105.13    8.30
   6   2   3   98.49    8.40
  -6   2  -3  109.41    8.41
  -6  -2  -3  102.41    8.88
   6   2  -3  105.78    8.42
  -6   2  -3  109.14    8.89
   6  -2   3  108.31    8.38
   6   2  -3  104.56    8.31
  -5  13   0    2.28    0.24
  -5  13   0    1.22    0.49
   5  13   0    1.07    0.58
   5 -13   0    1.94    0.24
   5  13   0    1.38    0.33
  11   4  -1    5.52    0.45
  11   4  -1    5.38    0.72
 -11   4  -1    3.72    0.54
  11  -4   1    4.85    0.58
  12   0   0  178.27   14.11
   8   7   2  239.47   19.97
  -8   7  -2  263.53   21.26
   8   7  -2  246.08   20.16
   8  -7  -2  244.31   19.93
  -8   7  -2  219.85   20.14
   8   7  -2  259.93   19.90
  -8  -7  -2  291.71   21.26
   8  -7   2  248.51   19.89
  -9   5  -2  121.20   10.04
  12   1   0   11.25    1.08
   9   5  -2  116.28    9.43
   9   5   2  116.76    9.53
  12  -1   0   10.89    1.04
  -9  -5  -2  129.37   10.05
   9   5  -2  113.00    9.52
   9  -5   2  119.63    9.41
   9  -5  -2  115.53    9.39
  10   8   0    9.75    0.81
  10  -8   0   10.19    0.85
  10   8   0    9.08    1.19
   4   6  -3    5.18    0.50
   4   6   3    3.73    0.69
   4  -6  -3    4.79    0.50
   4   6  -3    5.14    0.60
  -4   6  -3    6.26    0.50
   7 -11  -1   59.69    4.76
   7  11  -1   66.71    4.83
   7  11   1   53.39    4.93
   7  11  -1   56.37    4.89
   7 -11   1   62.45    4.76
   8  10  -1   16.16    1.67
   8  10   1   20.82    1.81
   8 -10  -1   19.49    1.43
   8  10  -1   17.66    1.44
   8 -10   1   15.21    1.42
  10  -7  -1    8.82    0.77
  10   7  -1    7.69    1.01
  10  -7   1    8.31    0.77
  10   7  -1    8.85    0.73
  10   7   1    9.24    1.21
  -6  -3  -3   33.74    2.85
 -10   0  -2    3.41    0.39
 -10   0  -2    3.41    0.38
   4  13  -1   29.78    2.37
   6  -3  -3   32.09    2.67
   6  -3   3   35.56    2.79
  -6   3  -3   36.12    2.71
  10   0   2    3.35    0.57
   6   3  -3   34.03    2.69
   4  13   1   27.08    2.42
  10   0  -2    3.55    0.48
   6   3  -3   34.36    2.72
  -6   3  -3   32.66    2.85
  -4  13  -1   26.70    2.33
  -6  -3  -3   33.90    2.70
   6   3   3   28.83    2.82
  -5   5  -3    3.85    0.34
  11  -6   0   26.79    2.13
   5   5   3    2.52    0.60
   5   5  -3    3.20    0.43
  -5  -5  -3    2.16    0.36
   5  -5   3    3.92    0.58
  11   6   0   26.14    2.26
   5   5  -3    2.87    0.36
  11   6   0   26.24    2.12
   5  -5  -3    3.20    0.34
   3  14   0   38.49    2.95
  -3  14   0   36.71    2.96
  -3  14   0   31.74    2.99
  10  -1   2   17.43    1.64
  12   2   0   51.79    4.21
  10   1  -2   18.36    1.54
  10  -1  -2   18.18    1.52
 -10   1  -2   19.02    1.60
 -10  -1  -2   19.59    1.60
  10   1   2   18.10    1.71
  12  -2   0   52.42    4.17
   4 -11   2  238.24   21.40
   4 -11  -2  259.92   21.39
  -4 -11  -2  290.35   22.83
   4  11  -2  273.68   21.72
  -4  11  -2  290.51   21.66
   0  12  -2   15.12    1.31
   3   7  -3   10.75    1.00
   0  12   2   15.50    1.48
   3  -7  -3   11.00    0.91
   3   7  -3   10.38    0.93
  -3   7  -3   11.76    0.93
  -1  12  -2    5.55    0.54
   1  12  -2    3.57    0.61
   1  12  -2    5.44    0.54
  -1 -12  -2    5.10    0.45
   1  12   2    3.29    0.65
   6  12   1   22.37    2.19
   6 -12  -1   26.40    1.99
   6 -12   1   23.69    1.97
   6  12  -1   20.98    2.17
   6  12  -1   27.71    2.02
   0   8  -3   13.20    1.11
   8 -11   0    0.42    0.15
  -8  11   0    0.28    0.55
   8  11   0    0.31    0.19
   8  11   0    0.72    0.63
 -10   2  -2   19.18    1.71
  10   2  -2   20.40    1.65
 -10  -2  -2   21.38    1.72
   0  14   1    0.74    0.57
  10  -2  -2   18.38    1.63
  10  -2   2   21.21    1.73
   0  14  -1    0.37    0.31
  10   2   2   19.36    1.84
   9  -9  -1   34.60    2.69
   9   9  -1   33.57    2.84
   9   9   1   33.17    2.94
   9  -9   1   32.49    2.68
   9   9  -1   33.85    2.70
   1   8   3   44.76    4.02
   1   8  -3   53.33    3.93
  11   5  -1  104.73    8.49
  11   5   1   98.15    8.47
 -11   5  -1  118.65    8.95
  11  -5   1  103.86    8.39
  11  -5  -1  105.18    8.38
  -1  14   1   48.66    3.74
   1  14   1   46.51    3.74
  -1  14  -1   46.10    3.71
   7  12   0   10.73    0.97
  11   5  -1  104.09    8.43
   1  14  -1   49.73    3.71
   7  12   0   12.41    1.34
  -1  14   1   37.33    3.79
  12  -3   0    0.10    0.24
  12   3   0   -0.04    0.40
  12   3   0    0.18    0.10
  -6   4  -3    1.78    0.24
  -6   4  -3    2.36    0.30
   6   4  -3    1.91    0.25
  -6  -4  -3    1.85    0.22
  -6  -4  -3    1.67    0.25
   6   4  -3    2.30    0.29
   6   4   3    1.55    0.58
   6  -4   3    2.95    0.50
   6  -4  -3    2.53    0.32
  -2  12  -2    3.19    0.46
   9  10   0    6.80    0.87
   9 -10   0    5.90    0.56
  -9  10   0    3.98    0.76
  -2 -12  -2    4.85    0.39
   2  12  -2    4.39    0.45
   2  12   2    3.58    0.62
   2  12  -2    2.88    0.51
   9  10   0    6.65    0.55
  -7   9  -2    8.12    0.74
  -7   9  -2    6.84    0.82
   7  -9   2    8.57    0.70
   7  -9  -2    7.24    0.71
   7   9   2    7.51    1.04
   7   9  -2    8.62    0.70
  -7  -9  -2    8.88    0.74
   7   9  -2    8.49    1.02
   6 -10  -2   52.25    4.24
  -6  10  -2   51.19    4.33
   6  10  -2   54.97    4.30
   6  10  -2   52.79    4.33
  -6  10  -2   55.40    4.52
   6 -10   2   53.85    4.23
   9   6  -2    3.73    0.41
  -9   6  -2    4.31    0.41
   9   6   2    3.84    0.75
  -9   6  -2    3.61    0.52
  -9  -6  -2    4.59    0.43
   9   6  -2    4.27    0.52
   9  -6  -2    3.15    0.43
   9  -6   2    3.94    0.48
 -10   3  -2    2.05    0.28
  10   3   2    2.08    0.62
  10  -3  -2    1.92    0.26
  10   3  -2    1.66    0.31
  10  -3   2    1.29    0.38
 -10  -3  -2    1.65    0.25
  10   3  -2    1.37    0.22
 -10   3  -2    1.65    0.28
   2   8  -3   20.07    1.90
   2   8  -3   24.67    1.89
  -2   8  -3   24.30    1.89
  -7   0  -3   16.68    1.37
  -7   0  -3   16.85    1.45
   7   0  -3   16.52    1.38
   7   0   3   17.44    1.64
   2  14  -1    4.93    0.73
  -2  14  -1    7.08    0.68
   2  14   1    5.91    0.73
  -2  14   1    5.78    0.74
  -2  14  -1    5.42    0.70
   2  14   1    3.96    0.70
  -2  14   1    3.81    0.74
   7  -1  -3  155.47   13.35
   4  14   0   91.29    7.83
   7  -1   3  181.67   13.42
  -7   1  -3  163.81   14.27
   4  14   0  103.81    7.80
   7   1   3  167.43   13.42
  -7  -1  -3  170.90   13.54
  -7  -1  -3  168.47   14.26
   7   1  -3  179.49   13.56
  -7   1  -3  165.09   13.52
   7   1  -3  167.25   13.36
   5  -6  -3   34.63    2.92
   5  -6   3   40.25    2.98
  -4   7  -3   13.28    1.23
   5   6  -3   38.03    2.96
   5   6  -3   36.24    2.97
  -4  -7  -3   15.15    1.29
   4  -7  -3   13.39    1.22
   4   7  -3   17.98    1.25
  -5   6  -3   37.22    2.97
  -5  -6  -3   34.57    3.11
   6  13   0   21.70    1.94
   6  13   0   26.49    2.14
   8   8  -2   71.01    5.77
  -8   8  -2   74.66    6.07
   5 -13  -1  145.34   10.23
   8  -8   2   71.83    5.69
   5  13   1  107.97   10.33
  -8  -8  -2   76.50    6.07
   5 -13   1  141.66   10.23
   8  -8  -2   67.01    5.69
   5  13  -1  105.60   10.30
   8   8  -2   72.92    5.77
   8   8   2   68.31    5.88
   5  13  -1  144.60   10.38
  12  -4   0   83.33    6.41
  12   4   0   78.91    6.46
  12   4   0   80.01    6.47
  11   7   0    9.70    1.18
  11  -7   0   12.27    0.98
  11   7   0   11.12    0.92
  12   0   1    4.76    0.65
   7   2  -3   40.24    3.30
   7  -2   3   44.57    3.43
  12   0  -1    4.72    0.56
 -12   0  -1    3.94    0.55
   7  -2  -3   38.97    3.29
   7   2   3   41.42    3.45
  -7  -2  -3   39.57    3.32
  -7   2  -3   41.85    3.51
  -7  -2  -3   40.73    3.51
  -7   2  -3   45.57    3.33
   7   2  -3   39.74    3.33
  -5  11  -2   38.15    3.03
   5 -11  -2   38.60    2.96
   5  11  -2   37.78    3.00
  -5  11  -2   38.24    3.15
  -5 -11  -2   39.71    3.14
   5 -11   2   34.89    2.94
   5  11  -2   31.46    3.06
   3 -12   2    7.18    0.65
   3  12   2    6.11    0.89
   3  12  -2    7.95    0.70
  -3 -12  -2    8.85    0.69
 -12   1  -1   60.56    5.57
  12  -1  -1   71.25    5.23
  12  -1   1   59.82    5.25
  12   1   1   71.25    5.29
  10   8  -1    7.78    0.99
  10   8  -1    8.88    0.74
  10  -8   1    8.64    0.76
 -10   9   0    0.73    0.44
  10   9   0    0.43    0.13
  10  -9   0    0.28    0.17
  10   9   0    0.18    0.52
  -6   5  -3   31.73    3.09
  -6   5  -3   36.70    2.94
   6   5  -3   36.38    2.94
  10   4   2   29.61    2.64
   6  -5   3   41.71    2.99
 -10  -4  -2   33.10    2.56
  -6  -5  -3   35.93    3.09
   6  -5  -3   33.82    2.90
  -6  -5  -3   38.15    2.93
  10   4  -2   28.70    2.45
  10  -4   2   29.20    2.46
  10   4  -2   27.76    2.42
   6   5  -3   38.10    2.93
 -10   4  -2   31.01    2.55
   3  -8  -3   15.68    1.32
  -3   8  -3   16.95    1.35
   3   8  -3   16.07    1.39
   3   8  -3   16.10    1.34
  11   6  -1  282.43   22.24
  11   6  -1  279.05   21.96
  11   6   1  256.76   21.98
  11  -6  -1  267.50   21.97
 -11   6  -1  305.09   23.44
  11  -6   1  274.04   21.91
  -3  14   1   16.08    1.52
  -3  14  -1   15.66    1.48
  -3  14  -1   19.08    1.47
   3  14   1   16.53    1.54
   3  14  -1   18.35    1.53
  -3  14   1   12.97    1.59
  12  -2   1   59.30    4.50
  12  -2  -1   57.97    4.48
 -12   2  -1   50.05    4.76
  12   2   1   57.30    4.55
  -1  15   0   15.74    1.58
   1  15   0   17.04    1.55
  -1  15   0   17.02    1.54
   1  15   0   17.73    1.51
   7  -3  -3    4.61    0.44
   7   3  -3    4.10    0.48
   7  -3   3    4.66    0.66
  -7  -3  -3    3.95    0.42
  -7   3  -3    5.15    0.43
  -7  -3  -3    3.49    0.39
   7   3  -3    3.28    0.46
  -7   3  -3    4.12    0.45
   7   3   3    4.86    0.75
   8  11  -1  235.73   18.65
   8 -11  -1  227.84   18.59
   8 -11   1  237.41   18.59
   8  11  -1  263.98   18.87
   8  11   1  209.95   18.66
   7 -12  -1   11.40    0.92
   7  12  -1   11.63    0.92
   7  12   1    9.58    1.26
   9  -7   2   99.52    7.45
   9   7  -2   96.16    7.54
   1   9  -3   27.91    2.21
   7  12  -1    9.99    1.25
  -1   9   3   26.12    2.36
   9   7   2   84.41    7.58
   9  -7  -2   90.34    7.44
  -9   7  -2   95.63    7.94
   1   9   3   27.84    2.33
   7 -12   1   10.00    0.89
   9   7  -2   96.62    7.50
  -9  -7  -2   94.67    7.94
  12   5   0   60.45    4.96
  12   5   0   60.40    4.92
  12  -5   0   63.34    4.89
   2  15   0    9.00    0.94
   2  15   0    8.50    0.97
  -2  15   0   10.27    1.03
  12   3  -1   23.12    1.73
  12   3   1   17.14    1.78
  12  -3   1   22.67    1.71
  12   3  -1   21.91    1.65
  12  -3  -1   18.68    1.67
 -12   3  -1   17.85    1.78
   5  14   0   11.62    1.10
   5  14   0   13.10    1.26
   9  10   1   52.58    4.54
   9 -10   1   55.29    4.36
   9  10  -1   57.63    4.41
   9  10  -1   53.73    4.49
   9 -10  -1   54.94    4.37
   4 -12  -2   74.27    5.89
   5   7  -3  201.11   16.80
  -5   7  -3  215.88   16.80
   4  12  -2   74.61    5.97
   5  -7  -3  204.32   17.57
  -4  12  -2   73.71    6.00
   4 -12   2   71.15    5.88
   5   7  -3  210.76   16.58
  -4 -12  -2   78.23    6.28
   5  -7   3  227.29   16.61
  -5  -7  -3  197.72   17.72
  10   5   2   75.57    6.56
  10   5  -2   80.45    6.48
 -10   5  -2   83.58    6.82
  10  -5  -2   71.92    6.40
  10   5  -2   78.71    6.44
  10  -5   2   83.34    6.43
 -10  -5  -2   91.24    6.83
  -7  -4  -3   54.56    4.58
   7  -4  -3   57.60    4.53
   7   4   3   53.19    4.68
  -7  -4  -3   54.29    4.83
   7  -4   3   60.61    4.62
   7   4  -3   55.65    4.55
  -7   4  -3   56.56    4.83
  -7   4  -3   65.68    4.59
   7   4  -3   55.79    4.59
  -2   9   3    4.71    0.77
   2   9  -3    6.69    0.55
   2   9  -3    6.35    0.65
  -2   9  -3    5.19    0.56
   4   8  -3   26.49    2.09
   4  -8  -3   24.35    2.05
   4   8  -3   24.91    2.12
  -4   8  -3   26.83    2.08
  -4  -8  -3   25.11    2.18
  -6  -6  -3   28.16    2.31
   8 -12   0   83.50    6.11
   4 -14   1    2.91    0.35
   4  14  -1    3.42    0.48
   8  12   0   73.45    6.20
  -4  14  -1    1.87    0.47
  -6   6  -3   29.19    2.21
   8  12   0   74.02    6.26
  -4  14   1    2.60    0.72
   6   6  -3   26.51    2.20
   6  -6  -3   24.96    2.17
   6   6  -3   28.07    2.21
   6  -6   3   27.51    2.25
   4  14  -1    2.72    0.54
  -6   6  -3   25.37    2.31
  -4  14  -1    3.46    0.32
   4  14   1    1.25    0.62
   7  10   2   50.29    4.97
  -7 -10  -2   65.55    5.11
  -7  10  -2   53.76    4.89
  -7  10  -2   64.42    5.11
   7 -10   2   62.77    4.79
   7 -10  -2   60.51    4.79
   7  10  -2   63.10    4.86
   7  10  -2   60.75    4.89
   1  13  -2   10.25    0.86
  -1 -13  -2    8.43    0.81
  -1  13  -2   10.22    0.88
   9  11   0   10.94    0.96
  -9  11   0   11.82    1.01
   9  11   0   11.12    1.36
   9 -11   0   11.15    0.95
  11   8   0   14.42    1.19
  11  -8   0   15.11    1.21
  11   8   0   14.05    1.50
   6 -13  -1  108.97    8.39
   6  13  -1   89.78    8.47
   6 -13   1  110.08    8.39
   6  13  -1  114.85    8.51
  -3  15   0    6.92    0.93
   3  15   0    8.11    0.86
  12   4   1    9.62    1.15
  12  -4  -1   10.41    0.95
 -12   4  -1    8.83    1.02
  12   4  -1   11.69    0.90
  12   4  -1   12.35    1.06
   3  15   0    7.60    0.97
  12  -4   1   12.17    1.01
   8   9  -2   63.25    5.15
  11  -7  -1   17.12    1.43
  -6  11  -2   52.30    4.50
   8  -9   2   64.80    5.08
 -11   7  -1   19.31    1.55
  11  -7   1   17.41    1.44
  -6  11  -2   57.47    4.69
  11   7   1   16.06    1.67
   8  -9  -2   62.53    5.08
  -8  -9  -2   67.66    5.42
   6  11  -2   53.31    4.50
   8   9   2   59.23    5.25
  11   7  -1   16.92    1.42
   6 -11   2   55.49    4.40
   6  11  -2   58.66    4.47
  -8   9  -2   67.06    5.41
  11   7  -1   16.78    1.57
   8   9  -2   62.96    5.17
 -11   0  -2   12.33    1.01
  11   0   2   10.20    1.16
  11   0  -2   10.26    0.98
   7  13   0   28.25    2.61
   7  13   0   26.15    2.43
   7 -13   0   34.03    2.38
  -8   0  -3   33.43    2.57
  -8   0  -3   31.56    2.71
   8   0  -3   29.16    2.55
   8   0   3   33.80    2.76
  11  -1   2   39.42    3.14
 -11  -1  -2   39.70    3.24
  11   1   2   36.80    3.18
  11  -1  -2   36.75    3.06
  11   1  -2   39.12    3.07
 -11   1  -2   36.92    3.24
  -8  -1  -3   94.38    8.32
  10  -9   1   80.26    6.16
  10  -9  -1   73.85    6.16
   8   1   3   98.20    7.93
   8  -1   3  108.21    7.92
   8   1  -3   98.47    7.91
  10   9  -1   81.72    6.24
   8   1  -3   97.54    7.81
  10   9  -1   78.15    6.28
  -8   1  -3   95.62    8.33
  -8  -1  -3  101.66    7.91
  10   9   1   74.63    6.32
  -8   1  -3  101.53    7.90
   8  -1  -3   93.07    7.80
   2  13  -2  120.27    9.46
  -2  13   2  114.91    9.52
   2  13   2  130.07    9.53
  -2  13  -2  112.00    9.44
  12  -6   0    1.19    0.25
  12   6   0    0.88    0.52
  12   6   0    1.19    0.14
   0  15  -1   62.93    5.04
   0  15   1   62.60    5.07
   3   9  -3  104.95    9.42
  -3   9  -3  125.65    9.53
   3  -9  -3  124.81    9.39
   3   9  -3  119.74    9.52
  13   1   0   67.42    5.50
  13  -1   0   69.78    5.49
  11   2   2   99.01    8.27
 -11   2  -2  108.03    8.71
 -11  -2  -2  114.95    8.72
  11  -2  -2  100.65    8.18
  11   2  -2   97.11    8.19
  11  -2   2   98.94    8.22
  10 -10   0   22.73    1.88
  10  10   0   23.29    2.10
  10  10   0   24.03    1.90
   7  -5  -3  129.49   10.34
  -7   5  -3  136.31   11.07
  -7  -5  -3  128.73   10.48
   1  15   1    6.38    0.97
   7   5   3  118.66   10.45
  -1  15   1    6.31    0.95
   1  15  -1    7.02    0.82
   7   5  -3  129.45   10.48
   7   5  -3  130.97   10.36
  -1  15  -1    7.58    0.87
   7  -5   3  131.62   10.39
  -1  15   1    5.29    0.84
  -7  -5  -3  126.24   11.05
  -7   5  -3  145.65   10.50
   1  15  -1    9.10    0.76
   1  15   1    7.92    0.97
   8   2   3   30.01    2.36
  -8   2  -3   26.03    2.24
   8   2  -3   24.80    2.14
  -8  -2  -3   24.75    2.12
   8  -2  -3   26.75    2.12
  -8   2  -3   28.34    2.13
   8  -2   3   28.56    2.32
  -8  -2  -3   24.87    2.24
   8   2  -3   24.77    2.13
  10  -6  -2   80.53    6.38
  10   6  -2   76.85    6.46
 -10  -6  -2   86.36    6.81
  10   6   2   79.04    6.55
 -10   6  -2   82.56    6.80
  10  -6   2   79.98    6.39
  10   6  -2   78.08    6.42
  13   2   0   18.40    1.57
  13  -2   0   17.39    1.51
  -9   8  -2   92.91    7.26
   9   8   2   78.63    6.98
   9  -8   2   91.72    6.81
   9   8  -2   85.32    6.89
   9  -8  -2   79.24    6.81
   9   8  -2   87.09    6.88
  -5 -12  -2    7.03    0.62
   5  12  -2    6.34    0.61
   5  12   2    6.66    0.90
  12   5  -1   18.76    1.66
  12  -5   1   18.62    1.59
  12   5   1   17.49    1.79
 -12   5  -1   21.52    1.69
  12  -5  -1   19.18    1.57
  12   5  -1   17.94    1.54
   2  15  -1    4.59    0.64
  -2  15  -1    4.51    0.66
   2  15  -1    5.67    0.65
  -2  15  -1    4.17    0.61
  -2  15  -1    5.99    0.47
   2  15   1    4.25    0.70
  -2  15   1    3.80    0.71
   6  14   0    3.17    0.51
  11  -3   2   55.50    4.52
  -6  14   0    2.32    0.60
 -11   3  -2   60.25    4.76
   6 -14   0    4.45    0.39
  11  -3  -2   57.71    4.48
  11   3   2   57.23    4.60
   6  14   0    3.52    0.72
 -11  -3  -2   54.28    4.76
  11   3  -2   53.88    4.51
  11   3  -2   54.61    4.49
  -3  13  -2   20.73    1.75
   5   8  -3    6.20    0.73
   3  13  -2   21.55    1.71
  -5   8  -3    5.51    0.55
   5  -8   3    5.92    0.59
  -5  -8  -3    5.97    0.54
  -3 -13  -2   21.70    1.76
   3 -13   2   18.94    1.66
   5   8  -3    5.63    0.54
   5   8   3    3.53    0.78
   0  10  -3    6.96    0.62
   4  15   0   22.73    2.03
   0  10   3    6.91    0.90
   4  15   0   25.69    2.09
  -5  14  -1  104.71    9.02
   5  14   1  114.56    8.96
   5  14  -1  116.65    8.94
   6  -7  -3  115.18    9.80
   6   7  -3  126.67    9.94
   8   3  -3   42.49    3.46
  -8  -3  -3   39.71    3.66
  -8  -3  -3   41.53    3.47
  -6  -7  -3  125.88   10.49
   8  -3   3   43.59    3.57
   8   3  -3   41.69    3.49
  -8   3  -3   42.72    3.67
   8  -3  -3   44.65    3.45
  -8   3  -3   49.29    3.49
   6   7  -3  130.01    9.84
   8   3   3   44.16    3.64
  -6   7  -3  132.54    9.94
  -6   7  -3  113.56   10.46
   6  -7   3  124.93    9.83
   1  10   3    8.85    1.04
  -1  10   3    9.42    1.04
   1  10  -3    9.51    0.83
  13   3   0  148.26   11.35
  13  -3   0  142.39   11.30
  13   3   0  137.89   11.44
   4   9  -3  158.68   13.12
  -4  -9  -3  164.16   14.01
   8 -12  -1    3.16    0.41
   4  -9  -3  159.98   13.10
   8  12  -1    4.45    0.41
   8 -12   1    3.86    0.40
  -4   9  -3  179.67   13.28
   8  12   1    3.61    0.74
   8  12  -1    4.70    0.73
   4   9  -3  166.15   13.29
  11  -8  -1   19.54    1.56
  11  -8   1   19.19    1.57
  11   8  -1   18.43    1.72
   9 -11   1   35.20    2.72
   9  11  -1   38.34    2.76
   9 -11  -1   31.84    2.73
  11   8   1   18.06    1.88
   9  11   1   28.66    2.93
   9  11  -1   35.11    2.89
  11   8  -1   19.47    1.56
  11   9   0  144.34   11.36
  11   9   0  138.10   11.33
   2  10   3   20.66    1.95
  11  -9   0  142.90   11.21
  -2  10   3   20.60    1.96
   2  10  -3   24.86    1.85
  -7  -6  -3   13.53    1.08
  -7   6  -3   13.08    1.05
   7  -6  -3   10.62    1.03
   7   6   3    9.98    1.40
   7  -6   3   12.48    1.15
  -7   6  -3   10.29    1.09
  -7  -6  -3   13.07    1.02
   7   6  -3   13.92    1.10
   7   6  -3   12.63    1.04
  -3  15   1   47.07    4.19
  11  -4  -2    3.68    0.50
  11   4  -2    4.09    0.51
   3  15  -1   50.76    4.16
  -3  15  -1   48.60    4.15
 -11  -4  -2    4.67    0.46
  11   4  -2    3.24    0.42
  11  -4   2    4.00    0.49
   3  15   1   52.76    4.21
  -3  15  -1   57.17    4.21
 -11   4  -2    3.22    0.51
  11   4   2    4.06    0.76
 -11   4  -2    5.06    0.47
  12  -7   0    1.27    0.24
  12   7   0    1.08    0.14
  12   7   0    1.36    0.50
   8   4  -3   23.10    1.90
  -8  -4  -3   23.46    1.88
   8  -4   3   23.83    2.02
   8   4  -3   24.05    1.91
  -8  -4  -3   23.89    1.99
   8   4   3   20.83    2.16
  -8   4  -3   26.59    1.91
  -8   4  -3   22.28    1.99
   8  -4  -3   20.84    1.88
   7  13  -1   12.14    1.47
   7 -13  -1   17.49    1.29
   7  13   1   15.04    1.64
   7  13  -1   16.89    1.30
   7 -13   1   14.26    1.26
   0  16   0   71.12    5.28
   0  16   0   59.86    5.33
   7 -11   2   17.74    1.43
   7  11  -2   16.58    1.66
  -7 -11  -2   20.42    1.53
   7 -11  -2   16.22    1.44
   7  11  -2   18.33    1.46
  -7  11  -2   14.88    1.52
  -7  11  -2   18.29    1.52
   8  10  -2   77.42    6.55
   8 -10   2   78.59    6.45
  13   4   0   20.83    1.78
   8  10  -2   83.86    6.54
   8  10   2   72.60    6.61
  -8 -10  -2   90.03    6.89
  13  -4   0   23.84    1.83
   8 -10  -2   78.77    6.46
  -8  10  -2   87.83    6.88
  13   4   0   21.98    1.91
  10  -7   2   30.23    2.46
  10   7   2   29.29    2.73
   1  16   0   14.66    1.39
  10   7  -2   29.92    2.54
   1  16   0   16.05    1.41
  10  -7  -2   29.00    2.45
  10   7  -2   30.74    2.46
 -10  -7  -2   31.65    2.60
 -10   7  -2   31.50    2.59
  -4  13  -2  102.03    8.89
   4  13  -2  117.29    8.87
  13   0   1  136.02   10.92
   4 -13   2  112.19    8.73
  13   0  -1  139.04   10.90
 -12   6  -1   44.36    3.84
  12   6   1   44.38    3.73
  12  -6  -1   46.74    3.60
  12  -6   1   45.93    3.60
  12   6  -1   44.26    3.62
  12   6  -1   44.42    3.67
  13   1   1   22.12    2.01
  13  -1  -1   23.92    1.93
  13  -1   1   23.38    1.97
  13   1  -1   23.02    1.93
  10 -10  -1    6.33    0.58
  10 -10   1    5.32    0.56
  10  10  -1    5.11    0.80
 -10  10  -1    7.45    0.64
  10  10  -1    5.38    0.53
  10  10   1    6.94    0.89
  -9  12   0    2.46    0.67
   9  12   0    4.57    0.44
   9 -12   0    3.42    0.42
   9  12   0    4.04    0.73
  -8  13   0    0.44    0.18
   8 -13   0    0.26    0.19
   8  13   0    0.61    0.64
   8  13   0    0.65    0.24
  -8  13   0   -0.09    0.49
   5  15   0   85.36    6.88
   3  10  -3   14.17    1.38
  -3 -10  -3   15.41    1.35
   3  10  -3   16.89    1.30
   6  12  -2   13.85    1.46
  -6  12  -2   12.83    1.29
   6  12  -2   16.88    1.25
   6 -12   2   15.82    1.21
  13  -2  -1   18.64    1.40
  13   2   1   17.57    1.55
  13   2  -1   16.26    1.46
 -13   2  -1   13.45    1.47
  13  -2   1   17.27    1.46
   0  14   2    2.58    0.63
   2  16   0   64.91    4.85
   0  14  -2    3.54    0.47
  -2  16   0   52.31    4.89
  -2  16   0   64.01    4.84
   0  14  -2    2.37    0.46
   0 -14  -2    3.93    0.33
   2  16   0   58.20    4.86
   9  -9  -2  116.18    9.63
  -9   9  -2  128.93   10.28
   9  -9   2  123.10    9.63
   9   9   2  110.92    9.77
   9   9  -2  117.18    9.70
   9   9  -2  121.01    9.75
  -9  -9  -2  133.85   10.28
   0   0  -4    1.76    0.25
   0   0  -4    1.63    0.26
   1  14  -2    2.41    0.42
   1  14   2    1.80    0.54
  -1  14  -2    2.39    0.41
  -1  14   2    2.16    0.53
   6  -8  -3    3.73    0.42
   6   8  -3    3.95    0.42
   6  -8   3    4.06    0.50
  -6  -8  -3    4.66    0.41
  -6   8  -3    3.29    0.41
   6   8  -3    3.83    0.51
   6   8   3    3.07    0.68
  11   5  -2   78.86    6.31
  -9   0  -3    6.34    0.52
  11   5  -2   78.98    6.34
  11  -5   2   81.78    6.29
  11   5   2   76.53    6.41
 -11  -5  -2   82.63    6.69
  11  -5  -2   74.92    6.27
   9   0   3    6.50    0.86
   9   0  -3    5.49    0.59
 -11   5  -2   79.30    6.68
  -9   0  -3    5.38    0.56
  10 -11   0    5.16    0.52
  10  11   0    5.53    0.80
  10  11   0    5.22    0.51
   0  -1  -4   26.43    2.13
   0  -1  -4   27.05    2.18
   0   1  -4   26.42    2.12
   0   1  -4   26.89    2.18
   6 -14  -1   43.15    3.46
   6  14  -1   44.95    3.52
   6 -14   1   42.36    3.45
  -8  -5  -3   33.73    2.58
   8  -5   3   32.43    2.67
   8   5  -3   33.30    2.61
   8   5  -3   32.91    2.60
  -8   5  -3   29.02    2.73
   8  -5  -3   29.06    2.57
   8   5   3   27.84    2.81
  -8  -5  -3   33.58    2.73
  -8   5  -3   35.72    2.61
  -4  15   1   39.80    3.91
   4  15  -1   53.41    3.84
  -4  15   1   44.04    3.86
  -9  -1  -3    7.81    0.60
  -9  -1  -3    7.77    0.66
   9   1  -3    7.42    0.64
   9   1  -3    7.88    0.68
   1   0  -4    8.49    0.75
  -9   1  -3    6.19    0.61
   4  15   1   50.10    3.89
  -9   1  -3    5.79    0.64
   9  -1   3    7.44    1.07
  -4  15  -1   47.17    3.85
   9  -1  -3    6.16    0.64
  -1   0  -4    8.84    0.70
   1   0  -4    8.61    0.71
  -1   0  -4    7.69    0.74
   9   1   3    7.16    0.95
   5   9   3    0.74    0.62
   5  -9  -3    1.47    0.26
  -5  -9  -3    1.99    0.23
  -5   9  -3    1.81    0.27
   5   9  -3    2.25    0.31
   5   9  -3    2.33    0.44
  -1  -1  -4   19.70    1.74
   1  -1  -4   21.75    1.70
   1   1  -4   19.63    1.69
   1  -1  -4   23.12    1.74
  -1   1  -4   22.52    1.73
   1   1  -4   18.36    1.73
  -1   1  -4   22.86    1.69
   7  14   0   38.51    3.03
   7  14   0   32.94    2.87
  13  -5   0    9.62    0.83
  13   5   0    8.77    0.75
  13   5   0    8.75    1.01
  13   3  -1   22.08    1.76
  13  -3  -1   22.05    1.79
  13  -3   1   22.60    1.82
  13   3   1   23.10    1.95
 -13   3  -1   17.72    1.90
  13   3  -1   23.78    1.85
   7  -7  -3    5.19    0.50
  -7   7  -3    5.94    0.55
   7   7   3    4.54    0.85
  -7   7  -3    4.77    0.52
  -7  -7  -3    5.02    0.51
   7   7  -3    4.89    0.53
   7   7  -3    6.07    0.64
   7  -7   3    4.62    0.63
   0   2  -4  359.38   27.85
   0   2  -4  338.91   27.40
   0  -2  -4  338.22   27.41
   0  -2  -4  351.51   27.83
  -9   2  -3  167.73   14.60
  -2  14  -2    1.25    0.35
   9   2   3  175.56   13.78
  -9  -2  -3  175.96   13.85
  -9  -2  -3  162.49   14.58
   9   2  -3  167.69   13.84
   9   2  -3  166.65   13.66
   9  -2   3  174.26   13.74
  -9   2  -3  195.86   13.87
   2  14   2    2.04    0.54
   9  -2  -3  170.60   13.66
  -2  14   2    1.82    0.54
  -2  14  -2    2.17    0.35
   2  14  -2    2.28    0.41
   1   2  -4    2.77    0.34
  -1   2  -4    3.93    0.39
   1  -2  -4    4.06    0.43
  -1  -2  -4    3.61    0.42
   1  -2  -4    2.32    0.36
   1   2   4    2.68    0.53
   1   2  -4    3.46    0.37
  -1   2  -4    3.52    0.32
   3  16   0   34.24    3.04
   2   0  -4  276.97   21.99
   3  16   0   37.84    3.06
   2   0  -4  268.61   21.64
  -3  16   0   38.62    3.13
  -3  16   0   37.24    3.06
  -2   0  -4  275.94   21.98
   0  11   3   10.32    1.14
   0  11  -3    9.35    0.83
  12  -8   0   38.07    2.88
  12   8   0   32.99    3.01
  12   8   0   35.77    2.88
  -2  -1  -4  131.29   10.44
  -2   1  -4  132.34   10.44
   2   1  -4  132.55   10.44
   2  -1  -4  128.75   10.40
   2  -1  -4  131.91   10.44
   2   1  -4  124.79   10.28
  11   9  -1   35.63    3.17
  11   9   1   38.13    3.25
  11  -9   1   38.26    3.05
  11  -9  -1   39.08    3.05
  11   9  -1   39.08    3.07
   1  11  -3   12.26    1.06
   1  11   3   12.65    1.26
  -1  11   3   12.60    1.26
   5 -13  -2   44.33    3.67
  -5  13  -2   46.65    3.76
   5 -13   2   43.41    3.65
  -5  13  -2   45.86    3.90
   5  13  -2   46.13    3.72
  -5 -13  -2   50.27    3.90
  -4 -10  -3    2.35    0.33
   4  10   3    1.07    0.55
  12  -7  -1   47.08    3.74
  12   7   1   46.43    3.89
   4  10  -3    2.16    0.44
  -4  10  -3    3.10    0.38
  12  -7   1   45.83    3.75
  12   7  -1   46.87    3.77
   4  10  -3    2.78    0.37
 -12   7  -1   49.21    4.00
   4 -10  -3    2.76    0.38
  12   7  -1   45.62    3.85
  12   0  -2   12.06    1.07
 -12   0  -2   11.87    1.06
  12   0   2   11.49    1.17
   0  -3  -4  100.08    7.79
   0   3  -4   93.17    7.67
   0   3  -4   98.11    7.79
 -12  -1  -2    0.56    0.24
 -12   1  -2    0.50    0.21
  12  -1   2    0.36    0.44
  12   1  -2    0.19    0.26
 -12   1  -2    0.56    0.24
 -12  -1  -2    0.47    0.17
  12  -1  -2    0.37    0.24
  12   1   2    0.41    0.50
   0  16   1    1.70    0.57
   9   3  -3   49.78    4.12
   0  16  -1    2.87    0.48
  10   8   2   38.71    3.19
  -9  -3  -3   51.45    4.37
   0  16  -1    3.06    0.44
  10   8  -2   35.44    2.92
  10  -8   2   32.83    2.90
  10   8  -2   34.82    3.00
   9   3   3   51.55    4.32
 -10  -8  -2   38.35    3.09
  10  -8  -2   37.63    2.90
   0  16   1    2.21    0.58
   9   3  -3   52.24    4.16
   9  -3   3   53.34    4.21
  -9   3  -3   52.60    4.37
   9  -3  -3   47.24    4.10
  -9  -3  -3   54.94    4.14
   2   2  -4   39.65    3.09
  -2   2  -4   37.66    3.08
 -11  10   0    0.49    0.46
  11  10   0    0.92    0.16
   2   2  -4   37.94    3.03
  11 -10   0    1.02    0.22
  11  10   0    1.02    0.64
  -2  -2  -4   38.91    3.08
   2  -2  -4   38.23    3.09
   2  -2  -4   37.11    3.03
  -2   2  -4   37.40    3.02
  13   4  -1  156.76   12.72
  13  -4  -1  165.07   12.55
  -1   3  -4    4.04    0.46
  13   4  -1  154.85   12.58
  13  -4   1  162.40   12.56
   1  -3  -4    3.92    0.41
  -1   3  -4    3.53    0.35
   1   3  -4    4.95    0.45
   1   3   4    2.62    0.56
  13   4   1  153.56   12.62
   1   3  -4    4.09    0.38
  -1  16   1   17.56    1.77
  -1  16  -1   23.72    1.74
  -1  16  -1   19.14    1.75
   1  16   1   19.80    1.78
   1  16  -1   19.61    1.73
  11   6  -2   96.63    8.28
 -11   6  -2  119.41    8.79
  11   6   2  102.40    8.40
  11  -6   2   99.40    8.25
 -11  -6  -2  111.43    8.80
  11  -6  -2   98.87    8.24
  11   6  -2  100.03    8.34
   3 -14   2   16.13    1.39
  -2  11   3   33.08    2.96
   2  11  -3   36.73    2.85
  -3 -14  -2   18.48    1.48
   3  14  -2   18.00    1.46
  -3  14  -2   16.47    1.51
   2  11   3   36.00    2.99
   8   6  -3    0.50    0.20
  12  -2   2   31.60    2.57
   8  -6   3    0.50    0.35
 -12  -2  -2   32.64    2.65
  -8  -6  -3    0.88    0.15
   8   6  -3    0.73    0.31
  -8  -6  -3    1.27    0.20
  12  -2  -2   29.88    2.50
  12   2  -2   30.82    2.52
 -12   2  -2   31.48    2.64
   8  -6  -3    1.33    0.21
  -8   6  -3    1.56    0.22
  12   2   2   28.67    2.62
   8   6   3    0.46    0.62
   3   0  -4   56.98    4.45
  -3   0  -4   55.29    4.45
   9  12  -1   47.10    4.06
   9 -12   1   47.48    3.89
   9 -12  -1   51.98    3.90
   3   0  -4   53.61    4.38
   9  12   1   47.24    4.11
   9  12  -1   50.11    3.94
   6  15   0   32.66    2.84
   6  15   0   37.43    2.94
   8  13   1    3.00    0.77
   8 -13   1    2.44    0.33
  -8  13  -1    1.41    0.49
   8  13  -1    3.10    0.62
   8 -13  -1    3.03    0.35
   8  13  -1    3.11    0.36
  -3   1  -4    5.53    0.53
   3  -1   4    3.63    0.65
   3   1  -4    5.47    0.52
   3  -1  -4    5.63    0.51
   3   1  -4    6.33    0.58
   3  -1  -4    5.67    0.55
  -3  -1  -4    5.87    0.54
   5  15  -1   27.46    2.25
  13  -6   0   41.39    3.21
  13   6   0   39.94    3.21
  13   6   0   38.29    3.31
   5 -15   1   27.05    2.18
  -2  -3  -4  129.34    9.91
   2  -3  -4  117.79    9.77
  -2   3  -4  121.78    9.91
   2   3  -4  125.40    9.77
  -2   3  -4  118.78    9.76
   2   3  -4  129.11    9.92
   2  16   1    4.30    0.69
   8  11  -2  204.24   17.26
   8 -11  -2  216.70   18.09
   8  11   2  187.64   17.30
  -2  16   1    4.39    0.79
  -8 -11  -2  232.78   18.37
  -8  11  -2  242.58   18.37
   8  11  -2  223.72   17.47
   8 -11   2  214.52   17.19
  -2  16   1    5.61    0.77
  -2  16  -1    6.38    0.51
  -2  16  -1    4.81    0.71
   2  16  -1    6.35    0.66
   2  16  -1    5.14    0.75
  -4  16   0    1.46    0.55
   0   4   4   -0.04    0.46
   0   4  -4   -0.17    0.19
   4  16   0    2.06    0.57
   0   4  -4    0.20    0.11
   4  16   0    1.77    0.37
  -9  -4  -3    3.72    0.37
   9  -4   3    3.85    0.61
   9   4  -3    3.42    0.45
   9  -4  -3    3.86    0.43
  -9   4  -3    3.96    0.43
  -9  -4  -3    4.35    0.44
  -9   4  -3    4.87    0.44
   9   4  -3    3.78    0.53
   9   4   3    4.37    0.84
   7 -12  -2   24.18    2.01
  14   0   0  317.99   25.18
   7 -12   2   23.95    1.99
   7  12  -2   22.55    2.19
   7  12  -2   27.16    2.03
  -7  12  -2   27.99    2.12
  -7  12  -2   22.08    2.10
  -3   2  -4   18.90    1.64
  -3  -2  -4   20.53    1.65
   3   2  -4   20.80    1.62
   3  -2  -4   19.66    1.62
   3   2  -4   20.65    1.66
   6   9  -3    6.33    0.78
  -6   9  -3    5.20    0.57
  10 -11   1   17.77    1.35
  10  11   1   12.37    1.65
  12   3   2    8.76    1.16
  12   3  -2    8.91    0.88
  12  -3   2    9.32    0.94
   6  -9   3    5.02    0.52
   6  -9  -3    4.64    0.53
   6   9  -3    5.12    0.50
 -12  -3  -2    9.61    0.87
 -10  11  -1   17.45    1.46
 -12   3  -2    9.54    0.84
  12  -3  -2    8.53    0.82
  10  11  -1   17.65    1.59
  10 -11  -1   14.19    1.36
  -6  -9  -3    5.33    0.50
   6   9   3    4.72    0.83
  10  11  -1   17.75    1.36
  12   3  -2    8.82    0.78
   1   4   4   -0.22    0.46
   1   4  -4    0.28    0.20
   1  -4  -4    0.31    0.18
  -1   4  -4    0.89    0.20
   1   4  -4    0.45    0.13
  14   1   0   38.52    3.21
  14  -1   0   39.83    3.19
   9  10  -2    6.89    0.59
   9  10   2    6.35    0.93
  -9  10  -2    6.29    0.75
   9 -10   2    6.11    0.60
   9 -10  -2    6.06    0.62
   9  10  -2    6.19    0.94
   3  11  -3    7.52    0.93
  -3  11  -3   10.74    0.85
  -3 -11  -3    9.48    0.84
   3  11  -3    9.87    0.83
  -7   8  -3   59.42    4.36
   7  -8   3   55.48    4.31
   7   8  -3   56.39    4.34
   7   8   3   44.80    4.46
   7  -8  -3   51.54    4.29
  -7   8  -3   53.71    4.57
  -7  -8  -3   54.02    4.57
   7   8  -3   54.93    4.35
   7 -14  -1    9.02    0.85
  13   5   1   18.62    1.89
  13   5  -1   20.40    1.77
  13   5  -1   19.71    1.65
   7 -14   1    9.55    0.82
  13  -5  -1   20.83    1.68
   7  14  -1    8.71    1.11
  13  -5   1   21.61    1.71
   7  14   1    7.69    1.27
   7  14  -1   11.73    0.87
   5 -10   3   11.52    0.92
  14  -2   0   39.58    3.18
   5  10   3    8.42    1.27
  14   2   0   39.01    3.23
   5 -10  -3   11.69    0.94
   5  10  -3   10.91    0.95
  -5 -10  -3   10.16    0.97
  -5  10  -3   12.76    1.00
   5  10  -3   10.91    1.08
   9  13   0   39.77    3.55
   9  13   0   38.66    3.39
   9 -13   0   46.65    3.34
   2   4  -4  214.11   17.29
   2  -4  -4  213.94   17.05
   2   4  -4  225.94   17.05
  -4  14  -2   46.84    4.15
  -4  14  -2   48.48    4.32
  -2   4  -4  210.15   17.27
  -2  -4  -4  222.34   17.32
  -4 -14  -2   55.37    4.32
  -2   4  -4  208.54   17.08
   4  14  -2   53.42    4.12
   4 -14   2   50.99    4.04
   3   3  -4   27.65    2.25
  -3  -3  -4   27.82    2.30
   3   3  -4   27.72    2.31
   3  -3  -4   28.21    2.26
  -3   3  -4   29.82    2.30
   3  16   1   40.08    3.33
   3  16  -1   41.24    3.30
  -3  16  -1   37.94    3.27
  -3  16   1   38.10    3.32
  -3  16  -1   42.98    3.31
   4   0  -4   48.36    3.78
   4   0  -4   46.38    3.71
  -4   0  -4   45.62    3.77
  12   8   1   31.04    2.94
  12   8  -1   34.79    2.91
 -12   8  -1   33.00    2.95
  12  -8  -1   32.68    2.76
  12  -8   1   37.42    2.78
  12   8  -1   36.98    2.78
   6  13  -2  185.26   17.81
  -6  13  -2  240.57   19.03
   6 -13   2  230.26   17.77
  -6 -13  -2  248.44   18.98
  -6  13  -2  202.03   18.03
   6 -13  -2  228.97   17.77
   6  13  -2  238.87   18.05
  12   9   0    0.95    0.54
  12  -9   0    1.05    0.24
  12   9   0    0.97    0.15
   4   1  -4   15.53    1.23
   4   1  -4   15.70    1.27
   4  -1  -4   15.37    1.27
  10 -12   0   23.56    1.80
  10  12   0   20.92    2.11
  10  12   0   21.83    1.83
   4  -1  -4   14.05    1.23
  -4  -1  -4   15.52    1.25
  -4   1  -4   14.28    1.25
  12   4  -2   13.27    1.24
  12   4  -2   13.15    1.15
 -12  -4  -2   14.06    1.25
   8  14   0   18.50    1.85
  12  -4   2   13.41    1.25
   8  14   0   17.70    1.65
 -12   4  -2   15.46    1.24
  12   4   2   14.27    1.50
   8 -14   0   22.29    1.61
  12  -4  -2   13.70    1.19
  11  -7  -2   72.36    6.51
 -11  -7  -2   91.57    6.95
 -11   7  -2   89.04    6.94
  11   7  -2   83.78    6.58
  11   7   2   75.14    6.69
  11  -7   2   82.05    6.53
  11   7  -2   80.09    6.59
   0   5  -4  115.77    9.07
   0   5  -4  113.81    9.20
   8  -7   3    2.23    0.38
  -8   7  -3    1.90    0.27
  -8   7  -3    1.70    0.30
   8   7  -3    2.43    0.41
  -8  -7  -3    1.96    0.27
   8  -7  -3    1.83    0.28
   8   7  -3    2.07    0.31
   8   7   3    1.81    0.76
   9   5  -3   14.26    1.23
  -9  -5  -3   14.60    1.28
  14  -3   0    5.12    0.62
   9  -5   3   13.57    1.37
  14   3   0    5.21    0.46
   9  -5  -3   14.93    1.23
   9   5  -3   14.92    1.28
   9   5   3   14.86    1.64
  -9   5  -3   16.86    1.25
  -9  -5  -3   13.88    1.20
  14   3   0    5.50    0.68
  -9   5  -3   14.80    1.29
  11 -10  -1   38.56    3.08
  11  10  -1   37.02    3.10
  11 -10   1   38.79    3.08
  11  10  -1   37.20    3.25
 -11  10  -1   41.68    3.30
  11  10   1   37.65    3.29
   1   5  -4   28.38    2.22
   1   5  -4   26.55    2.27
  10   9   2  165.45   14.19
 -10   9  -2  193.45   15.01
  10  -9  -2  166.68   14.05
   1  -5  -4   26.78    2.23
  -1   5  -4   29.95    2.28
 -10  -9  -2  175.70   15.01
  10  -9   2  184.50   14.05
  10   9  -2  179.07   14.12
  10   9  -2  179.41   14.28
  -4   2  -4  283.10   23.17
   4  -2  -4  277.66   22.85
  -4  -2  -4  295.29   23.20
   4   2  -4  290.09   22.85
   4   2  -4  299.95   23.22
  13  -7   0  155.30   12.18
  13   7   0  158.52   12.34
  13   7   0  147.93   12.26
  10   0  -3    2.36    0.32
  -1  17   0   68.77    5.23
  -1  17   0   59.03    5.27
  10   0   3    2.00    0.65
   1  17   0   70.46    5.22
 -10   0  -3    2.51    0.30
 -10   0  -3    2.16    0.28
   1  17   0   60.50    5.26
   0 -15  -2   67.73    5.71
   0  15  -2   67.70    5.47
  10   1   3    6.09    0.92
  10   1  -3    5.44    0.59
 -10  -1  -3    6.68    0.53
  10  -1   3    5.37    0.83
 -10  -1  -3    5.90    0.58
  10  -1  -3    5.31    0.58
 -10   1  -3    6.04    0.57
  -3   4  -4    9.52    0.81
   4  11  -3   17.97    1.70
   3   4  -4    9.04    0.81
   3   4  -4    9.17    0.79
  -4 -11  -3   20.61    1.69
   3  -4  -4    8.68    0.79
   4  11  -3   20.69    1.63
  -3   4  -4    9.50    0.74
  -4  11  -3   20.12    1.65
   4 -11   3   20.06    1.57
  -3  -4  -4    9.14    0.80
   5  16   0   -0.19    0.32
   5 -16   0   -0.11    0.19
   5  16   0    0.00    0.47
   4 -11  -3   18.49    1.61
  -5  16   0    0.20    0.48
   0  12   3   19.54    1.76
   0  12  -3   18.14    1.53
   1  15  -2    9.50    0.81
   1  15  -2    6.45    0.83
  -1 -15  -2    9.22    0.71
  -1  15  -2    7.23    0.83
  -1  15   2    5.55    0.95
   6 -15  -1   21.75    1.69
   6 -15   1   20.30    1.67
   6  15  -1   20.23    1.73
  -1  12  -3    7.97    0.64
  -1  12   3    6.43    0.85
   1  12   3    4.11    0.80
   1  12  -3    5.58    0.63
 -13  -6  -1    0.41    0.34
   2   5  -4   66.37    5.41
  13  -6   1    1.11    0.31
  13   6   1    1.62    0.57
   2  -5  -4   69.76    5.42
  11  11   0   15.19    1.28
  13   6  -1    1.01    0.49
  -2   5  -4   68.83    5.50
  11  11   0   15.86    1.57
  13   6  -1    1.45    0.19
 -13   6  -1    1.17    0.40
  11 -11   0   15.93    1.29
   2   5  -4   68.67    5.50
 -13   6  -1    1.39    0.36
  13  -6  -1    2.05    0.28
  10   2  -3   92.18    7.18
  10  -2  -3   89.37    7.17
  10   2   3   88.66    7.31
 -10  -2  -3   84.73    7.63
 -10   2  -3   81.92    7.63
  10   2  -3   90.48    7.26
 -10   2  -3   95.62    7.25
  10  -2   3   90.34    7.26
 -10  -2  -3  100.40    7.24
   4   3  -4    6.86    0.67
   7  15   0   38.25    3.39
   4   3  -4    7.04    0.72
   2  17   0    2.24    0.47
  -2  17   0    3.21    0.57
   7  15   0   46.56    3.53
   2  17   0    3.34    0.58
   4  -3  -4    8.55    0.67
  -2  17   0    2.63    0.52
  -4  -3  -4    7.40    0.69
   4   3   4    6.39    0.91
  -4   3  -4    8.62    0.69
  -4  16   1    8.80    1.06
  -4  16   1    8.01    1.17
   4  16   1   11.24    1.20
   4  16  -1   11.08    1.08
  -4  16  -1   10.37    1.01
  14   4   0   29.99    2.68
  14  -4   0   33.61    2.60
  14   4   0   31.70    2.56
  12   5  -2    7.31    0.77
  14   0   1  106.55    8.40
 -12  -5  -2    8.10    0.72
  14   0  -1  104.15    8.37
  12  -5  -2    5.35    0.65
  12   5  -2    7.32    0.61
 -12   5  -2    6.26    0.65
  12   5   2    5.73    0.93
  12  -5   2    7.63    0.75
  -2  15   2   13.99    1.43
   2  15  -2   14.70    1.34
  -2  15  -2   14.51    1.31
   2  15   2   17.60    1.51
  14   1  -1    3.78    0.56
  14  -1  -1    3.71    0.52
 -14   1  -1    2.37    0.46
  14   1   1    3.54    0.58
  14  -1   1    3.72    0.53
  -5  14  -2   11.71    1.11
  -5 -14  -2   12.33    1.05
   5 -14  -2   12.19    1.02
   5 -14   2   10.46    0.97
   5  14   2    8.10    1.34
  -5  14  -2   13.48    1.04
   5  14  -2   12.44    1.03
  -2  12  -3    9.77    0.89
   2 -12   3    9.49    0.80
   2  12  -3   10.98    0.87
   5   0   4    1.57    0.45
   7  -9  -3  111.12    8.77
  -7   9  -3  108.68    9.36
  -7   9  -3  122.08    8.90
  -7  -9  -3  108.01    9.36
   5   0  -4    2.20    0.29
   5   0  -4    2.22    0.26
   7  -9   3  106.59    8.77
   7   9  -3  112.95    8.83
  -5   0  -4    2.12    0.26
   7   9  -3  106.96    8.89
   6  10  -3   20.86    1.66
  -6 -10  -3   22.53    1.73
   6  10  -3   21.51    1.77
  -6  10  -3   21.43    1.69
   6 -10   3   20.01    1.63
  -6  10  -3   17.25    1.73
   6 -10  -3   18.12    1.65
  -9  -6  -3   59.25    5.37
   9   6   3   68.14    5.26
   9   6  -3   60.21    5.10
  -9  -6  -3   61.01    5.09
  -9   6  -3   67.75    5.37
 -10   3  -3    1.01    0.21
 -10  -3  -3    0.50    0.20
  10  -3   3    0.38    0.50
   9   6  -3   64.87    5.08
 -10  -3  -3    0.45    0.13
  10  -3  -3    0.65    0.24
  10   3  -3    0.20    0.28
   9  -6  -3   66.84    5.05
   9  -6   3   61.05    5.09
  10   3   3    0.66    0.67
 -10   3  -3    0.91    0.20
  10   3  -3    0.35    0.19
   5  -1  -4   28.50    2.28
   5   1  -4   28.43    2.29
   5   1  -4   28.29    2.24
  -5  -1  -4   27.30    2.27
  -5   1  -4   28.73    2.27
   5  -1  -4   26.67    2.24
 -14   2  -1    0.59    0.36
  14   2  -1    1.10    0.37
  14   2   1    1.00    0.45
 -14  -2  -1    0.60    0.33
  14  -2   1    1.92    0.41
  14  -2  -1    1.05    0.33
   1   6  -4    8.88    0.85
  -1   6  -4    9.36    0.86
   1   6  -4   10.92    0.83
   3   5   4    1.43    0.48
   3   5  -4    0.42    0.21
   3   5  -4    0.83    0.20
  -8  12  -2  120.62    9.27
   9  13  -1   18.11    1.37
   8  12   2   92.98    8.85
   8  12  -2  115.89    8.81
  -8 -12  -2  117.42    9.28
   9  13  -1   16.02    1.66
   8 -12   2  109.72    8.68
   8  12  -2  104.25    8.79
   8 -12  -2  106.12    8.69
   9  13   1   13.18    1.67
   9 -13  -1   16.32    1.37
   9 -13   1   17.10    1.36
   3  17   0   86.19    6.26
   4   4  -4   18.20    1.50
  -3  17   0   68.29    6.33
  -4  -4  -4   18.54    1.49
   4   4  -4   18.77    1.47
  -4   4  -4   17.47    1.49
   3  17   0   72.73    6.29
  -3  17   0   84.04    6.26
   4  -4  -4   17.33    1.47
   9  11  -2   84.61    6.62
   9 -11  -2   85.62    6.54
   9  11  -2   85.92    6.65
  11   8   2   23.14    2.08
  11   8  -2   22.54    1.89
  11  -8  -2   22.39    1.78
 -11  -8  -2   19.63    1.88
   9  11   2   77.32    6.71
  11  -8   2   21.87    1.78
   9 -11   2   84.67    6.53
  11   8  -2   21.80    1.77
  -9 -11  -2   76.69    6.98
   5  -2  -4    1.44    0.25
   5   2   4    0.87    0.50
   5   2  -4    2.05    0.27
  -5  -2  -4    2.15    0.25
  -5   2  -4    1.49    0.24
   5   2  -4    2.18    0.32
   5  -2   4    1.90    0.38
 -12   9  -1    1.59    0.50
  12   9  -1    2.76    0.58
  12  -9  -1    3.56    0.43
  12  -9   1    3.21    0.43
 -12   9  -1    3.09    0.49
  12   9   1    3.87    0.77
  12   9  -1    2.63    0.33
  -8   8  -3    8.94    0.85
 -10  12  -1    8.10    0.79
  10  12   1    6.04    1.00
  10  12  -1    8.96    0.70
   8   8   3    6.94    1.13
   8   8  -3   10.30    0.82
  10 -12  -1    6.76    0.70
   8   8  -3   11.08    1.00
  10  12  -1    8.76    1.14
   8  -8   3    9.46    0.88
   8  -8  -3    8.10    0.81
  10 -12   1    8.31    0.70
  -8   8  -3   10.46    0.87
   3  15   2   -0.24    0.48
  -3 -15  -2   -0.11    0.13
   3  15  -2   -0.22    0.25
  -3  15   2    0.04    0.49
  -3  15  -2    0.26    0.32
   8  14  -1   18.73    1.45
   3  15  -2   -0.19    0.38
   8 -14   1   18.43    1.42
   8  14  -1   13.43    1.64
   8 -14  -1   15.19    1.44
  -8  14  -1   19.59    1.52
  -2   6  -4    8.14    0.76
   7  13  -2   26.08    2.51
   5 -11   3   42.41    3.47
  14  -5   0  114.99    8.94
  -3 -12  -3   50.71    4.24
  -7 -13  -2   28.41    2.51
   2   6  -4    8.85    0.76
  14   5   0  113.29    9.01
   5  11  -3   39.51    3.55
   7  13  -2   32.22    2.40
   3  12  -3   51.97    4.04
  -3  12  -3   52.53    4.05
  14   5   0  110.06    9.03
   2  -6  -4    8.34    0.74
  -5  11  -3   47.60    3.55
  -7  13  -2   25.74    2.46
   3 -12   3   45.56    3.96
   7 -13   2   31.62    2.35
  -5 -11  -3   43.80    3.70
   5  11  -3   44.61    3.53
   5 -11  -3   44.14    3.49
   7 -13  -2   33.78    2.37
   7  13   2   25.44    2.58
  14  -3   1    6.46    0.74
  14   3   1    7.64    0.56
  14  -3  -1    8.18    0.70
 -14   3  -1    5.70    0.77
  14   3  -1    5.90    0.60
  14   3  -1    6.08    0.79
  14   3   1    6.85    0.90
  13   8   0   15.15    1.22
  13  -8   0   15.34    1.26
  13   8   0   13.94    1.47
  12  10   0   56.78    4.75
  12  10   0   59.61    4.62
  12 -10   0   56.20    4.58
   0  17   1    3.99    0.71
   0  17   1    4.45    0.71
   0  17  -1    6.00    0.65
   0  17  -1    4.44    0.70
  10  -4   3    2.70    0.55
 -10   4  -3    3.23    0.37
  13  -7   1   95.83    7.15
  13   7  -1   94.33    7.22
 -10  -4  -3    3.12    0.39
  10   4  -3    2.63    0.36
  13   7   1   90.28    7.28
 -10  -4  -3    2.92    0.30
 -13   7  -1   78.58    7.62
 -10   4  -3    4.20    0.43
  10   4  -3    3.02    0.41
  13  -7  -1   92.00    7.14
  10  -4  -3    2.72    0.39
  10   4   3    3.75    0.83
  13   7  -1   89.40    7.22
 -13   0  -2    8.53    0.73
  13   0   2    6.24    0.82
  13   0  -2    6.14    0.72
   1  17   1   32.38    2.75
  -1  17  -1   32.51    2.70
  -1  17   1   31.89    2.75
   1  17  -1   32.73    2.68
   6  16   0   44.41    3.62
  12   6   2   16.68    1.77
  12  -6  -2   15.31    1.40
  12   6  -2   16.36    1.50
 -12  -6  -2   17.52    1.51
 -12   6  -2   19.67    1.49
  12   6  -2   16.54    1.39
  12  -6   2   15.85    1.46
   5  -3   4    1.32    0.37
  -5  -3  -4    2.62    0.32
  -5   3  -4    2.94    0.34
   5  -3  -4    2.76    0.33
   5   3  -4    2.37    0.29
   5   3  -4    1.98    0.30
   5   3   4    1.50    0.52
  13  -1  -2  107.79    8.48
  13   1  -2  102.21    8.49
 -13  -1  -2  113.61    9.04
 -13   1  -2  105.90    9.03
  13   1   2  107.45    8.56
  13  -1   2  104.57    8.53
   5  16  -1   22.45    1.89
  -5  16  -1   21.26    1.88
   5  16   1   23.83    2.00
  -5  16   1   18.69    1.98
  10 -10   2   10.33    0.87
  10  10  -2   11.16    0.86
 -10  10  -2    8.90    0.90
 -10 -10  -2   10.37    0.94
  10  10   2    7.51    1.29
  10  10  -2    9.60    1.14
 -11  11  -1    9.93    0.85
  11 -11   1    8.51    0.77
  11 -11  -1    7.81    0.76
  11  11  -1    8.68    1.16
  11  11  -1    8.87    0.75
  11  11   1    7.24    1.19
  -4   5  -4   17.73    1.55
   4  -5  -4   18.57    1.54
  13   2   2    2.68    0.56
  -4  -5  -4   19.50    1.56
   4   5  -4   18.80    1.57
 -13   2  -2    1.39    0.32
  13  -2  -2    2.94    0.34
  13  -2   2    2.00    0.48
  13   2  -2    2.11    0.37
 -13  -2  -2    1.70    0.32
 -13   2  -2    2.45    0.36
   4   5  -4   20.21    1.55
  -2  17  -1   21.71    1.87
   2  17   1   20.30    1.88
  -2  17   1   17.66    1.99
  -2  17   1   22.71    1.90
   2  17  -1   22.15    1.85
  -2  17  -1   23.00    1.85
   7  15  -1   43.47    4.17
   7 -15  -1   56.00    4.04
   7  15   1   41.01    4.18
   9 -14   0   -0.24    0.19
   7  15  -1   56.33    4.09
   9  14   0    0.02    0.23
  -9  14   0    0.40    0.59
   9  14   0   -0.62    0.65
   7 -15   1   53.36    4.02
  10  13   0   10.05    0.91
   3   6  -4   18.12    1.60
  10  13   0   10.58    1.26
  10 -13   0   10.73    0.89
  -3   6  -4   19.78    1.60
   3   6  -4   19.91    1.59
   4  17   0    2.56    0.54
   3  -6  -4   19.77    1.58
  14  -4   1   51.71    4.00
  14   4   1   45.71    4.10
  14  -4  -1   49.10    3.99
  14   4  -1   50.28    4.00
  14   4  -1   51.51    4.04
  -9  -7  -3   92.39    7.22
   9   7   3   82.03    7.30
   9  -7  -3   84.66    7.14
   9  -7   3   93.72    7.18
   9   7  -3   91.34    7.18
  -9  -7  -3   90.84    7.61
  -9   7  -3   87.87    7.62
   9   7  -3   89.29    7.24
  -9   7  -3   98.93    7.25
   6  14  -2    7.64    0.67
   6  14  -2    6.51    0.98
   6 -14  -2    6.69    0.65
   6  14   2    4.52    0.88
  -6  14  -2    8.02    0.65
   6 -14   2    7.13    0.61
  -6 -14  -2    6.49    0.66
   1   7  -4   15.56    1.36
  -1   7  -4   17.33    1.37
   4  15  -2   48.83    3.74
  -4  15  -2   40.23    3.77
   4 -15   2   47.32    3.67
  -4 -15  -2   48.42    3.91
  -4  15  -2   45.97    3.91
   6   0  -4  136.42   10.95
   6   0  -4  143.26   11.11
  -6   0  -4  136.07   11.09
   5   4  -4    2.78    0.44
   4  12  -3    4.87    0.51
   4 -12  -3    4.95    0.49
   5  -4   4    2.68    0.39
  -5  -4  -4    3.46    0.37
   5   4  -4    4.04    0.42
   5   4   4    2.89    0.61
   4  12  -3    3.54    0.58
  -4 -12  -3    4.98    0.46
   4  12   3    4.47    0.72
   6   1  -4   36.95    2.87
  -6   1  -4   34.59    2.90
   6  -1  -4   36.04    2.87
  -6  -1  -4   35.75    2.90
   6   1  -4   36.24    2.92
  14  -6   0   28.95    2.33
  10   5  -3    1.47    0.24
  13   3  -2   59.87    4.80
  13  -3  -2   57.90    4.76
  10  -5   3    1.42    0.47
 -10  -5  -3    1.13    0.16
  10   5  -3    1.56    0.35
  10   5   3    0.85    0.77
 -10   5  -3    1.64    0.24
  14   6   0   29.10    2.29
 -13   3  -2   60.86    5.06
  10  -5  -3    1.67    0.27
  13   3  -2   60.01    4.79
 -13  -3  -2   60.87    5.07
  14   6   0   26.96    2.43
  13   3   2   57.08    4.89
  13  -3   2   60.93    4.81
 -10   5  -3    1.63    0.29
 -10  -5  -3    1.29    0.23
   8  15   0   10.55    1.16
   8 -15   0   15.63    1.11
   8  15   0   13.18    1.49
  11  12   0    6.91    0.61
  11 -12   0    6.60    0.61
  11  12   0    6.12    0.95
   0  13  -3   82.99    6.81
   0  13   3   89.11    6.93
   2   7  -4   74.13    5.54
   7  10  -3    8.96    0.76
   2   7  -4   66.94    5.61
   7 -10   3    8.10    0.74
   7  10  -3    8.81    0.98
  -7  10  -3    7.79    0.82
   2  -7  -4   70.31    5.53
  -2   7  -4   67.74    5.60
  -7 -10  -3    9.19    0.76
   7  10   3    5.55    0.98
   3  17   1    5.59    0.80
  -3  17   1    4.34    0.77
   1  13   3   30.04    2.43
  -1  13  -3   26.01    2.23
   1  13  -3   28.15    2.25
  -3  17   1    4.57    0.69
  -3  17  -1    5.34    0.77
   3  17  -1    5.91    0.61
   6   2  -4  102.88    8.09
  -1  13   3   27.07    2.39
  -3  17  -1    5.73    0.71
   6   2  -4  101.72    7.98
   6  -2  -4   97.05    7.97
  -6  -2  -4  102.81    8.08
   3  17  -1    4.89    0.76
   3  17   1    3.21    0.67
  -6   2  -4   99.79    8.08
  11   9  -2   50.18    4.20
  11   9  -2   52.60    4.14
 -11  -9  -2   43.19    4.37
 -11   9  -2   58.80    4.36
  11   9   2   49.22    4.34
  11  -9   2   52.85    4.10
  11  -9  -2   52.49    4.10
   8  -9  -3   63.65    4.97
  -6  11  -3   66.33    5.04
   6 -11  -3   62.17    4.74
   8  -9   3   60.76    4.97
  -6 -11  -3   59.43    5.04
  12   7   2   35.08    3.23
   6  11  -3   58.92    4.80
   8   9  -3   62.67    5.03
   8   9  -3   62.14    5.03
  -8  -9  -3   63.62    5.29
  -8   9  -3   67.78    5.29
 -12   7  -2   41.24    3.16
   6 -11   3   56.02    4.72
  12   7  -2   37.98    2.99
 -12  -7  -2   33.48    3.17
  12  -7  -2   34.07    2.97
  12   7  -2   38.63    3.05
   8   9   3   55.83    5.16
  12  -7   2   38.57    3.00
   6  11  -3   54.22    4.81
 -11   0  -3   95.10    8.44
 -11   0  -3  109.35    8.01
  11   0   3  100.22    8.04
  11   0  -3   95.23    7.92
  14  -5   1   15.25    1.27
  14   5   1   10.17    1.39
  14   5  -1   15.26    1.34
  14   5  -1   14.80    1.17
 -11   1  -3   54.28    3.93
 -11  -1  -3   46.02    4.13
  13  -8   1  116.75    8.69
  13   8   1  100.42    8.82
  13  -8  -1  108.82    8.69
  13   8  -1  113.50    8.79
 -11   1  -3   45.12    4.13
 -11  -1  -3   56.34    3.92
  11   1  -3   47.11    3.90
  11  -1  -3   45.76    3.90
  11  -1   3   47.86    4.04
  13   8  -1  108.02    8.77
  11   1   3   46.95    4.09
   4  -6  -4   54.68    4.30
  -4   6  -4   51.88    4.36
  12 -10  -1   60.44    4.84
 -12  10  -1   61.89    5.17
   4   6  -4   52.23    4.37
  12  10  -1   62.88    4.88
   0  16   2    0.24    0.54
   4   6  -4   58.03    4.32
   0  16  -2    0.70    0.36
  12  10  -1   57.88    4.96
  12 -10   1   63.87    4.84
   0  16  -2    0.50    0.29
  12  10   1   56.82    5.03
   0 -16  -2    0.74    0.11
  15   1   0  144.83   11.54
  13   9   0   35.39    2.72
  15  -1   0  145.80   11.53
  13  -9   0   33.78    2.71
  13   9   0   31.24    2.90
  -2  13  -3    3.14    0.46
   2 -13   3    2.89    0.26
   2  13   3    1.48    0.57
  -2 -13  -3    2.32    0.27
   2  13  -3    1.81    0.38
   2  13  -3    3.21    0.41
  13  -4   2   53.78    4.39
 -13   4  -2   61.35    4.63
 -13  -4  -2   57.78    4.64
  13   4   2   52.57    4.51
  13   4  -2   51.67    4.38
  13  -4  -2   51.28    4.35
  13   4  -2   52.88    4.39
   1 -16  -2   14.90    1.19
   1  16  -2   13.37    1.24
  -1  16  -2   13.43    1.24
  -1 -16  -2   13.75    1.19
   6   3  -4   21.43    1.75
   6   3   4   17.06    1.89
   6  -3  -4   22.10    1.73
  -6  -3  -4   21.04    1.74
   6   3  -4   22.67    1.73
  -6  -3  -4   21.82    1.83
  -6   3  -4   21.21    1.74
   5   5  -4   41.54    3.36
   5  -5  -4   39.59    3.31
  -5   5  -4   40.89    3.35
   6  16  -1   17.76    1.41
   6  16  -1   12.65    1.59
  -5  -5  -4   42.11    3.34
   6  16   1   12.68    1.60
   5   5  -4   43.33    3.32
   6 -16  -1   19.14    1.38
   6 -16   1   17.45    1.36
   0  18   0  180.93   16.01
   0  18   0  217.93   15.82
 -11  -2  -3    5.09    0.43
  11   2  -3    4.17    0.58
 -11   2  -3    5.22    0.50
  11  -2   3    4.80    0.72
 -11  -2  -3    4.17    0.49
  11   2   3    3.87    0.87
  11  -2  -3    4.06    0.53
  11   2  -3    4.40    0.46
 -11   2  -3    4.15    0.47
   3  -7  -4   40.19    3.42
   5  17   0    6.25    0.86
   5  17   0    5.56    0.71
  -3   7  -4   37.95    3.46
   3   7  -4   49.03    3.44
  -5  17   0    5.43    0.77
   3   7  -4   44.98    3.48
  15   2   0    3.72    0.59
  15  -2   0    3.60    0.48
   9 -12  -2   17.92    1.55
   9  12   2   15.15    1.86
  -9  12  -2   21.92    1.64
   9  12  -2   17.26    1.77
   9 -12   2   18.90    1.54
   9  12  -2   19.34    1.56
  -9 -12  -2   19.20    1.66
   1  18   0   18.56    1.59
  -1  18   0   18.59    1.61
   1  18   0   16.27    1.58
  -1  18   0   15.77    1.58
   7  16   0    5.86    0.80
  -7  16   0    3.96    0.71
   7  16   0    3.97    0.59
   8  13  -2   54.25    4.71
   8 -13  -2   63.92    4.59
   8 -13   2   59.50    4.57
   8  13   2   49.32    4.76
   8  13  -2   59.29    4.64
  -5 -15  -2   10.02    1.05
   5 -15   2   12.70    0.99
  12 -11   0   32.46    2.57
  -5  15  -2   13.91    1.05
  12  11   0   29.66    2.76
  12  11   0   32.95    2.58
   5  15  -2   12.33    1.03
  -5  15  -2    9.84    1.12
   5 -15  -2   13.97    1.02
   5  15   2    8.57    1.28
  10   6  -3   17.74    1.61
  10   6  -3   18.15    1.66
 -10  -6  -3   17.68    1.57
 -10  -6  -3   18.56    1.68
 -10   6  -3   22.78    1.63
  10  -6   3   17.96    1.69
 -10   6  -3   21.71    1.68
  10  -6  -3   20.16    1.59
  10   6   3   21.52    2.01
   0   8  -4   53.95    4.35
   2  16  -2    1.89    0.45
  -9  -8  -3    1.47    0.21
  -9   8  -3    0.46    0.19
   9   8  -3    0.90    0.20
  -2 -16  -2    2.44    0.29
   2  16  -2    3.32    0.37
   2  16   2    2.39    0.57
   9  -8   3    1.06    0.32
  -2  16   2    2.08    0.57
   9   8   3    0.01    0.76
  -2  16  -2    2.86    0.42
  -9   8  -3    0.75    0.29
  -2  16  -2    1.94    0.45
   9   8  -3    1.07    0.40
   5  12  -3   27.91    2.26
   5 -12  -3   27.81    2.25
   5 -12   3   26.28    2.21
   5  12  -3   24.77    2.34
  -5 -12  -3   29.37    2.37
  -5  12  -3   30.35    2.30
   9 -14  -1  131.58   10.39
   9  14   1  112.83   10.54
   9 -14   1  138.28   10.39
  10  13  -1   30.54    2.24
  10 -13  -1   27.88    2.22
  10  13   1   23.75    2.52
   9  14  -1  119.67   10.51
  10  13  -1   26.05    2.46
  10 -13   1   27.55    2.22
   9  14  -1  152.54   10.53
   4  17  -1    2.14    0.34
  -4  17  -1    1.14    0.49
   4  17  -1    0.99    0.50
   4  17   1    1.17    0.48
  -4  17   1    1.30    0.50
   4  17   1    1.44    0.53
  -4  17   1    1.42    0.70
   1   8   4    3.42    0.70
  14   7   0   18.49    1.74
  14   7   0   18.26    1.53
   1   8  -4    4.87    0.49
  -1   8   4    3.42    0.70
  14  -7   0   20.03    1.59
  -1   8  -4    5.42    0.49
  10  11  -2   58.03    4.84
  10  11   2   57.22    4.95
  10 -11  -2   62.81    4.74
 -10 -11  -2   51.37    5.05
  10  11  -2   64.02    4.79
  10 -11   2   63.64    4.74
 -11  -3  -3   14.45    1.03
  11   3   3   10.75    1.48
  11   3  -3   13.44    1.13
 -11  -3  -3   12.59    1.10
 -11   3  -3   11.01    1.10
  11  -3  -3   11.97    1.08
   2  18   0    0.65    0.48
   2  18   0    1.29    0.46
  11  -3   3   11.35    1.30
 -11   3  -3   12.38    1.07
  -2  18   0    0.94    0.49
  11   3  -3   12.71    1.06
  -2  18   0    0.34    0.51
   3  13  -3  109.92    8.95
  -3  13  -3  114.97    8.96
  15  -3   0   42.92    3.33
   3 -13   3  109.29    8.81
  15   3   0   40.41    3.30
  -3 -13  -3  112.13    9.41
  15   3   0   40.19    3.38
   6   4  -4  118.41    9.40
   6  -4  -4  114.21    9.27
  -6  -4  -4  113.93    9.89
   6   4  -4  120.87    9.27
  -6  -4  -4  121.68    9.39
  -6   4  -4  114.21    9.39
   7  14  -2    5.56    0.78
  13   5   2   20.12    2.13
  -7 -14  -2    5.39    0.60
   7 -14  -2    5.59    0.57
   7  14  -2    6.67    0.59
   7  14   2    4.34    0.85
  13   5  -2   23.19    1.87
   7 -14   2    6.58    0.55
  13  -5   2   24.83    1.94
  13   5  -2   23.73    1.97
  -7  14  -2    6.24    0.58
  13  -5  -2   20.21    1.87
 -13   5  -2   24.56    1.99
  14   6   1   14.74    1.64
  14   6  -1   17.81    1.41
  14  -6   1   18.64    1.48
  14   6  -1   18.19    1.61
  14  -6  -1   16.26    1.46
   2   8  -4   44.02    3.35
  -2   8  -4   38.60    3.34
   2  -8  -4   41.37    3.29
  -7   0  -4   11.23    0.95
   8  15  -1   60.56    4.73
   8  15  -1   49.87    4.80
   8 -15  -1   65.49    4.66
   7   0   4    9.67    1.16
   7   0  -4   11.34    0.97
   8  15   1   54.20    4.85
  -7   0  -4   11.30    1.00
   7   0  -4   11.40    0.95
   8 -15   1   60.80    4.65
  11  12  -1   41.66    3.20
  11 -12   1   38.99    3.16
  11  12  -1   35.26    3.32
  11 -12  -1   44.40    3.18
  11  12   1   35.93    3.38
  -7  -1  -4    9.07    0.76
  -7  -1  -4    9.27    0.81
  -7   1  -4    8.69    0.76
   7  -1   4    7.35    1.05
   7   1  -4    9.05    0.79
   7   1   4    6.99    1.04
   7   1  -4    9.28    0.77
   7  -1  -4    8.12    0.78
  -7   1  -4    8.51    0.80
  -3 -16  -2   35.61    2.97
   3  16  -2   36.34    2.86
  -3  16  -2   32.93    2.89
   5   6  -4    0.72    0.22
   4   7  -4   51.27    4.21
   5   6   4    0.58    0.51
   5  -6  -4    0.31    0.21
  -4   7  -4   49.97    4.20
   5   6  -4    1.38    0.27
   4  -7  -4   51.19    4.15
  -5  -6  -4    1.18    0.20
  -5   6  -4    0.80    0.22
   4   7  -4   56.68    4.18
 -12   8  -2   21.00    1.62
  12   8  -2   18.99    1.66
  12   8   2   16.79    1.84
  12   8  -2   19.04    1.52
  12  -8  -2   17.99    1.53
  12  -8   2   18.32    1.56
 -12  -8  -2   16.75    1.64
  11   4  -3   94.00    7.43
  11   4  -3   96.02    7.37
 -11   4  -3   91.95    7.83
 -11  -4  -3   93.23    7.82
  11  -4   3   95.14    7.42
 -11   4  -3   91.56    7.44
  11  -4  -3   89.05    7.34
  11   4   3   90.34    7.52
  -7   2  -4    9.35    0.72
  15   4   0   10.98    1.21
  -7   2  -4    8.88    0.77
   7   2  -4    8.08    0.75
   7  -2   4    7.61    0.99
   7   2  -4    8.08    0.74
   3  18   0   17.21    1.65
  -7  -2  -4    6.84    0.77
   7  -2  -4    9.44    0.74
  -7  -2  -4    7.78    0.72
   7   2   4    7.42    1.06
  -3  18   0   19.73    1.73
   3  18   0   22.01    1.71
  15   4   0   10.52    0.91
  15  -4   0   12.13    1.05
  -3  18   0   17.52    1.74
  15   0   1    2.86    0.51
  15   0  -1    3.47    0.49
  15  -1  -1   27.92    2.25
  15   1  -1   27.13    2.27
  11  10   2   44.90    4.25
  15  -1   1   25.94    2.31
  11 -10   2   52.42    4.00
  11  10  -2   49.35    4.12
  11  10  -2   51.59    4.04
  11 -10  -2   51.21    4.01
  15   1   1   28.22    2.34
  13  -9  -1    4.84    0.54
  13   9  -1    6.00    0.74
  10  14   0    4.79    0.52
  10 -14   0    5.17    0.47
 -10  14   0    3.14    0.74
 -13   9  -1    4.06    0.64
  10  14   0    4.43    0.80
  13   9  -1    6.04    0.49
  13   9   1    4.19    0.80
   7  11  -3    8.52    0.69
   7 -11   3    8.25    0.69
  -7  11  -3    6.73    0.71
   7  11  -3    9.52    0.97
  -7 -11  -3    8.34    0.70
   7  11   3    5.72    1.01
   7 -11  -3    6.55    0.72
  -7  11  -3    7.86    0.76
   8  10   3    5.52    1.01
   8  10  -3    8.60    0.94
  -8  10  -3    6.76    0.75
  -8  10  -3    6.98    0.68
  -8 -10  -3    7.33    0.66
   8 -10   3    7.88    0.68
   8 -10  -3    6.48    0.65
   8  10  -3    7.28    0.65
   6   5   4    1.83    0.56
   6   5  -4   -0.06    0.21
   6  -5   4    0.71    0.31
   6   5  -4    0.57    0.25
  -6  -5  -4    0.29    0.18
  -6  -5  -4    0.46    0.21
  10   7  -3   18.93    1.55
  -4  13  -3  158.27   11.65
  10   7   3   17.52    1.96
   4 -13   3  131.98   11.46
  10   7  -3   20.14    1.65
 -10  -7  -3   19.55    1.62
 -10   7  -3   17.51    1.61
  10  -7  -3   17.07    1.54
 -10   7  -3   18.45    1.58
 -10  -7  -3   19.70    1.51
   4 -13  -3  148.04   11.47
   4  13  -3  142.59   11.63
  -4 -13  -3  145.20   12.26
  10  -7   3   19.41    1.61
   3   8  -4    9.51    0.88
   3   8  -4   11.50    0.95
  -3   8  -4   10.43    0.89
   3  -8  -4    9.56    0.88
   9  15   0   72.93    5.48
   6  17   0    6.41    0.85
   9  15   0   61.30    5.35
  -6  17   0    4.19    0.77
   0  18  -1    5.00    0.72
   0  18   1    3.08    0.69
   0  18  -1    5.79    0.72
   0  18   1    5.02    0.76
   6  17   0    3.98    0.61
  13  10   0    2.87    0.31
  13 -10   0    2.82    0.35
   5  17   1   38.97    3.08
  13  10   0    2.08    0.65
  -5  17  -1   32.79    3.02
   5  17  -1   36.61    3.02
  15   2  -1   75.53    5.96
  15  -2  -1   75.72    5.93
  15  -2   1   71.23    5.94
  15   2   1   74.80    5.99
  11  13   0   29.14    2.37
  11 -13   0   30.74    2.34
  11  13   0   26.46    2.56
   1  18  -1   15.14    1.38
  -1  18  -1   14.38    1.36
  -1  18  -1   14.56    1.38
   1  18   1   13.68    1.41
  -7   3  -4   32.19    2.70
  -1  18   1   15.17    1.47
   7  -3  -4   30.61    2.53
  -7   3  -4   33.35    2.56
   7   3  -4   33.49    2.58
  -7  -3  -4   32.84    2.70
   7   3  -4   33.23    2.55
   7  -3   4   27.74    2.62
  -7  -3  -4   32.55    2.55
   7   3   4   26.45    2.67
   1  18  -1   16.75    1.37
   6  15  -2   10.26    1.24
   6  15  -2   13.75    1.04
   6  15   2   11.46    1.33
   6 -15   2   13.18    1.00
  -6  15  -2   11.60    1.18
  -6 -15  -2   10.94    1.07
   7 -16   1  114.62    9.06
   7  16  -1  112.35    9.20
   7 -16  -1  116.80    9.07
  13  -6   2    9.24    0.92
  13   6  -2    9.20    0.82
 -13   6  -2   10.38    0.88
  13   6  -2    8.57    1.03
  13   6   2    8.54    1.30
  13  -6  -2    9.57    0.87
  12 -11   1   90.40    7.38
  12  11  -1   83.35    7.49
 -12  11  -1   97.14    7.88
  12 -11  -1   99.24    7.38
  12  11  -1   95.20    7.46
  12  11   1   92.49    7.56
   6 -12   3    2.86    0.38
   6  12  -3    4.16    0.45
  -6  12  -3    4.41    0.52
   6  12   3    3.23    0.78
   6 -12  -3    3.39    0.43
  -6  12  -3    3.67    0.42
   6  12  -3    3.85    0.59
  -6 -12  -3    4.11    0.39
  14   8   0    2.07    0.64
  14   8   0    1.68    0.23
  14  -8   0    2.18    0.32
   0  14  -3    0.14    0.29
   0  14  -3    0.27    0.23
   0  14   3   -0.52    0.57
   0   9  -4   77.03    6.19
   9   9   3    3.76    0.87
  -9  -9  -3    3.19    0.39
   9  -9   3    2.95    0.40
  -9   9  -3    3.49    0.53
  -9   9  -3    3.84    0.41
   9   9  -3    2.81    0.42
   9  -9  -3    3.93    0.41
   9   9  -3    3.62    0.54
   4  16  -2   11.77    1.04
  -4  16  -2   12.78    1.02
  -4  16  -2   10.95    1.10
   4 -16   2   12.00    0.96
  -4 -16  -2   10.32    1.02
  14   7   1   10.48    1.26
  14  -7   1    9.57    0.92
  14   7  -1    9.23    0.83
  14   7  -1    9.80    1.14
  14  -7  -1   10.76    0.89
  11  -5   3   66.32    5.31
 -11   5  -3   65.18    5.58
  11   5  -3   65.45    5.30
 -11   5  -3   65.57    5.32
  11  -5  -3   62.19    5.24
   1  14   3    6.99    0.99
  -1  14   3    8.12    1.00
  11   5  -3   68.56    5.28
  -1   9  -4   24.67    2.05
   1   9  -4   25.38    2.05
  -1  14  -3    6.74    0.74
   1  14  -3    9.24    0.78
 -14   0  -2    2.99    0.47
  14   0   2    4.02    0.63
 -11  -5  -3   69.32    5.58
  14   0  -2    3.59    0.44
  11   5   3   65.31    5.46
  15   5   0  198.80   16.01
  15   5   0  193.44   15.87
  15  -5   0  207.33   15.81
  -2  18  -1    0.04    0.38
  -2  18   1    0.46    0.53
  14  -1  -2    4.51    0.55
  14   1  -2    4.71    0.64
  15   3   1    6.98    1.03
  14  -1   2    4.59    0.71
 -14   1  -2    3.83    0.52
  15  -3   1    7.35    0.85
  15   3  -1    7.50    0.66
   2  18  -1    0.69    0.42
  15   3  -1    7.46    0.92
  15  -3  -1    8.31    0.81
 -14  -1  -2    3.52    0.56
   2  18   1    0.40    0.52
  -2  18  -1    0.41    0.43
  14   1   2    4.69    0.65
   2  18   1    0.12    0.53
  -2  18  -1    0.28    0.13
   2  18  -1   -0.13    0.31
  -2  18   1    0.48    0.54
  -4  18   0   73.62    5.49
   4  18   0   69.18    5.52
  -4  18   0   60.94    5.56
  -8  16   0    5.64    0.91
   8  16   0    7.51    0.72
   8  16   0    8.63    1.06
  -5  -7  -4    5.46    0.55
   5   7  -4    5.08    0.57
   5  -7  -4    4.92    0.54
   5   7   4    3.72    0.73
  -5   7  -4    5.73    0.54
   5   7  -4    6.52    0.62
  -7  -4  -4    1.19    0.19
   7  -4   4    0.71    0.43
   7   4  -4    0.40    0.23
  -7   4  -4    0.63    0.21
  -7   4  -4    0.91    0.21
  -7  -4  -4    1.07    0.22
   7  -4  -4    0.68    0.22
   7   4  -4    1.03    0.25
   7   4   4    0.30    0.61
  12 -12   0   45.37    3.54
  14  -2  -2    1.88    0.33
  12  12   0   44.19    3.76
  14   2   2    1.79    0.60
  14  -2   2    1.78    0.50
  12  12   0   43.45    3.57
  14   2  -2    2.54    0.43
 -14  -2  -2    2.03    0.37
 -14   2  -2    1.96    0.32
  -2   9  -4   91.77    7.21
  -2 -14  -3   56.01    4.80
  -2  14  -3   57.54    4.59
   2   9  -4   87.97    7.21
   2 -14   3   55.04    4.49
   2  14  -3   58.60    4.58
   4   8   4    3.13    0.69
   4   8  -4    5.05    0.49
   4  -8  -4    4.44    0.46
  -4   8  -4    4.47    0.49
   9  13   2   77.44    7.32
   9 -13  -2   89.46    7.14
   9  13  -2   88.38    7.26
   9  13  -2   99.58    7.23
   9 -13   2   93.64    7.13
  -6  -6  -4    0.15    0.20
   6   6  -4   -0.05    0.20
  -6   6  -4    0.65    0.21
   6   6   4    0.55    0.56
   6  -6  -4    0.61    0.21
  -6  -6  -4    0.13    0.18
   6   6  -4    0.61    0.27
  12  -9   2   71.03    5.60
  12  -9  -2   71.66    5.59
  12   9  -2   75.36    5.65
 -12  -9  -2   65.15    5.97
  12   9  -2   69.93    5.69
  12   9   2   69.07    5.81
  10 -12   2   20.44    1.70
 -10 -12  -2   17.50    1.82
  10  12   2   20.93    2.05
  10 -12  -2   23.08    1.71
  10  12  -2   23.18    1.72
  10  12  -2   20.33    1.93
  -5  13  -3   16.87    1.46
   5 -13  -3   15.47    1.40
   5  13  -3   15.08    1.53
   5 -13   3   16.20    1.35
   5  13  -3   18.41    1.40
  -5 -13  -3   18.16    1.45
   8  14  -2   63.29    4.57
   8  14   2   46.77    4.68
   8 -14   2   57.82    4.49
   8 -14  -2   60.68    4.51
   8  14  -2   52.16    4.64
  12   0   3   61.92    4.93
   3  18   1    1.20    0.51
 -12   0  -3   57.47    4.83
  -3  18   1    2.85    0.74
  -3  18  -1    1.64    0.48
  -3  18  -1    3.26    0.30
 -12   0  -3   59.66    5.08
   3  18   1    2.01    0.61
   3  18  -1    2.77    0.52
   3  18  -1    2.18    0.44
  12   0  -3   61.67    4.80
  -3  18   1    2.34    0.56
  15   4   1   18.89    1.74
  15   4  -1   17.66    1.48
  15  -4  -1   19.55    1.55
  15  -4   1   16.88    1.57
  15   4  -1   17.96    1.61
  -8   0  -4   74.08    6.25
 -12   1  -3    0.45    0.20
   8   0  -4   78.06    5.87
 -14   3  -2    5.99    0.61
  12   1  -3    0.35    0.27
  12  -1  -3    0.51    0.28
  14   3  -2    4.58    0.49
  -8   0  -4   74.07    5.93
 -12  -1  -3    0.99    0.18
  12   1   3   -0.04    0.62
  14   3  -2    4.67    0.60
 -12  -1  -3    0.36    0.20
 -12   1  -3    0.83    0.22
   8   0  -4   76.47    5.95
  12  -1   3    0.46    0.57
  14  -3   2    4.44    0.62
  14   3   2    5.99    0.82
   8   0   4   66.10    5.96
  14  -3  -2    5.40    0.62
  10   8   3    7.74    1.11
  10  -8   3    9.00    0.87
 -10  -8  -3    9.52    0.81
 -10   8  -3    8.38    0.80
   0  17  -2    6.66    0.66
  10   8  -3    9.82    0.97
  10  -8  -3    8.26    0.80
   0  17   2    4.27    0.77
 -10   8  -3    8.91    0.85
  10   8  -3    8.72    0.77
   0  17  -2    5.13    0.70
  10  14  -1   11.24    0.95
  10  14  -1    9.41    1.32
  10 -14   1    9.62    0.93
  10 -14  -1   10.94    0.94
   8   1  -4    2.85    0.48
   8  -1   4    4.86    0.72
 -10  14  -1   12.71    1.01
   8  -1  -4    3.67    0.45
  -8   1  -4    3.21    0.40
  10  14   1   10.67    1.46
  -8   1  -4    4.05    0.43
  -8  -1  -4    4.56    0.43
  -8  -1  -4    3.08    0.39
   8   1   4    3.35    0.71
   8   1  -4    3.89    0.45
  13   7  -2   18.11    1.63
 -13   7  -2   18.21    1.60
  13  -7  -2   17.80    1.52
  13  -7   2   19.45    1.56
  13   7  -2   18.76    1.50
  13   7   2   16.62    1.86
  -1  17  -2    0.63    0.38
   1  17   2    0.25    0.54
   1  17  -2    0.30    0.38
  -1  17  -2    0.06    0.37
   1  17  -2    0.26    0.34
  -1  17   2    0.37    0.48
  11  -6  -3    3.03    0.48
 -11   6  -3    3.54    0.42
  11   6  -3    4.55    0.53
  11   6  -3    3.48    0.41
  11  -6   3    3.97    0.56
  11   6   3    3.91    0.92
 -11  -6  -3    4.50    0.44
 -11   6  -3    3.42    0.53
   9  15  -1   54.39    5.19
   3 -14   3    6.71    0.61
  15   6   0   26.16    2.30
   3   9   4    1.48    0.58
   3  14  -3    7.46    0.69
  -3   9  -4    1.85    0.27
   9  15  -1   70.93    5.11
  -3 -14  -3    7.50    0.67
   9 -15  -1   60.73    5.04
  15   6   0   25.14    2.09
  15  -6   0   26.89    2.14
   3  -9  -4    1.34    0.26
   9 -15   1   66.23    5.03
   6  17  -1   30.18    2.56
   3   9  -4    1.29    0.25
  -3  14  -3    8.24    0.74
   6  17   1   29.05    2.58
  12   2   3    0.71    0.68
 -12   2  -3    0.73    0.23
 -12   2  -3    0.21    0.20
  13  10   1   57.45    4.65
  12   2  -3    0.65    0.32
   5 -16   2   11.88    0.90
  13  10  -1   52.01    4.55
  13 -10   1   58.59    4.44
  13 -10  -1   58.09    4.43
  13  10  -1   57.86    4.47
   5  16  -2    8.48    1.10
 -13  10  -1   49.67    4.73
   5  16   2    7.04    1.27
  12  -2   3    0.73    0.57
  12  -2  -3    0.60    0.25
 -12  -2  -3    0.48    0.22
   5  16  -2   12.84    0.98
  12   2  -3    0.69    0.22
  -5  16  -2    7.94    1.09
   5 -16  -2   11.13    0.94
  -5  16  -2   11.51    0.96
   7   5  -4   10.17    0.84
   7  -5  -4    8.17    0.79
  -7   5  -4    9.11    0.79
  -7  -5  -4    9.43    0.82
   7  -5   4    8.49    0.95
  11 -13   1   44.61    3.61
   7   5   4    6.54    1.02
  -7   5  -4    7.90    0.81
  11 -13  -1   44.68    3.62
  11  13   1   39.16    3.82
  -7  -5  -4    9.87    0.78
 -11  13  -1   49.33    3.86
  11  13  -1   42.17    3.80
   7   5  -4    9.09    0.80
  11  13  -1   49.63    3.65
  -8   2  -4  155.12   12.82
  -8   2  -4  152.61   12.16
   8   2   4  134.65   12.10
   8  -2  -4  152.97   12.00
   8   2  -4  155.40   12.01
  -8  -2  -4  152.71   12.82
   8  -2   4  148.90   12.08
  -8  -2  -4  152.61   12.15
   8   2  -4  160.96   12.17
   7  17   0   13.94    1.19
  -7  17   0   11.82    1.34
  11  11  -2   38.48    2.86
  11  11   2   32.47    3.10
  11 -11  -2   34.85    2.84
  11 -11   2   37.59    2.84
  11  11  -2   37.77    3.01
 -11 -11  -2   30.68    3.03
   5  18   0   -0.12    0.37
   5  18   0   -0.06    0.53
   5 -18   0   -0.01    0.19
  14   8  -1   18.17    1.79
  14   8   1   17.67    1.93
  14  -8  -1   20.38    1.65
  14   8  -1   20.85    1.61
  14  -8   1   20.15    1.66
  -8 -11  -3    0.88    0.19
   8  11   3    0.62    0.75
   8 -11  -3    0.71    0.22
  -8  11  -3    0.86    0.21
   8  11  -3    1.20    0.51
   8  11  -3    0.89    0.23
  -8  11  -3    1.03    0.31
   8 -11   3    0.77    0.22
   2  17   2    4.24    0.76
  14   9   0    5.15    0.75
  -2  17  -2    5.88    0.65
  -2  17  -2    4.14    0.58
   7 -15   2   17.63    1.28
   7  15  -2   12.93    1.52
   7  15  -2   17.95    1.32
  -7 -15  -2   13.34    1.37
   7 -15  -2   14.52    1.30
   2  17  -2    5.05    0.69
  14  -9   0    4.47    0.52
  14   9   0    4.61    0.42
  -7  15  -2   16.42    1.36
  -2  17   2    4.81    0.72
   0  19   0    0.96    0.50
   0  19   0    0.57    0.51
 -14  -4  -2    1.20    0.32
  14   4  -2    1.87    0.28
  14   4  -2    1.77    0.45
  14  -4  -2    1.26    0.32
 -14   4  -2    0.57    0.33
 -14   4  -2    1.70    0.30
  14   4   2    0.95    0.65
  14  -4   2    1.62    0.45
   7  12  -3    6.12    0.58
  -7 -12  -3    6.89    0.59
  13 -11   0  124.15    9.65
  -7  12  -3    6.02    0.60
  13  11   0  125.31    9.76
   7 -12  -3    5.77    0.59
  13  11   0  115.86    9.79
   7  12  -3    6.18    0.90
   7 -12   3    5.51    0.56
   7  12   3    4.61    0.87
  -7  12  -3    7.09    0.72
  12   3  -3   -0.08    0.21
  12   3  -3    0.66    0.33
 -12   3  -3    0.68    0.22
 -12  -3  -3    0.49    0.20
 -12   3  -3    1.07    0.26
  12  -3  -3    0.56    0.27
  12   3   3    0.97    0.74
  12  -3   3    0.33    0.52
  -5  -8  -4    5.69    0.51
  15   5  -1   34.72    2.74
   1  19   0    3.13    0.56
  15  -5   1   34.01    2.67
   1  19   0    3.57    0.56
   5  -8  -4    3.87    0.50
  -5   8  -4    4.56    0.51
  15  -5  -1   30.32    2.66
   5   8  -4    5.23    0.54
  15   5   1   28.66    2.78
   5   8   4    3.44    0.73
  -1  19   0    3.74    0.66
  15   5  -1   34.91    2.64
   0  10  -4   64.52    5.19
   8  -3  -4   15.48    1.23
   8  -3   4   15.08    1.47
  -8   3  -4   15.02    1.29
   8   3  -4   14.51    1.25
   6   7  -4    7.90    0.72
  -8  -3  -4   14.06    1.21
   9 -10   3   34.89    2.71
  -4  18  -1   18.19    1.51
  -9 -10  -3   35.88    2.86
   9  10   3   27.46    2.93
   6  -7  -4    7.13    0.72
  -9  10  -3   32.18    2.76
   8   3  -4   13.39    1.25
  -8  -3  -4   14.96    1.30
   9  10  -3   34.43    2.73
  -4  18   1   15.64    1.54
   4  18   1   16.54    1.57
  -9  10  -3   33.79    2.87
  -6  -7  -4    7.71    0.74
   4  18  -1   17.01    1.54
  -8   3  -4   15.52    1.22
   9  10  -3   35.53    2.83
   8   3   4   13.73    1.55
  -4  18   1   14.43    1.63
   6   7   4    5.68    0.92
   9 -10  -3   33.34    2.70
   6   7  -4    9.52    0.81
  -6   7  -4    8.66    0.72
   8  16  -1    7.69    0.73
  -8  16   1    5.04    0.98
   8  16  -1    6.19    0.94
   8 -16  -1    9.09    0.70
   8 -16   1    7.29    0.67
   8  16   1    7.76    1.05
   1  10  -4    9.24    0.87
  -1  10  -4   10.69    0.89
  16   0   0  271.26   21.46
  12  12  -1   21.97    1.66
  12 -12   1   21.88    1.67
 -12  12  -1   19.16    1.79
  12 -12  -1   19.65    1.67
  12  12   1   19.23    1.97
  12  12  -1   19.09    1.89
  16  -1   0   37.16    3.07
  16   1   0   37.83    3.09
  -4  14  -3    5.06    0.63
   4 -14  -3    5.23    0.50
   4  14  -3    3.47    0.56
   4   9  -4   21.26    1.79
   4  14  -3    4.98    0.50
  -4   9  -4   22.50    1.75
  -4 -14  -3    4.75    0.46
   4  14   3    2.59    0.70
   4  -9  -4   21.36    1.73
   4   9  -4   19.76    1.75
  10  15   0    2.53    0.78
  10  15   0    2.60    0.35
   3  17   2    3.37    0.70
  -3  17   2    3.13    0.63
   3  17  -2    3.96    0.49
 -10  15   0    1.86    0.67
  10 -15   0    3.10    0.38
   3  17  -2    2.80    0.53
  -3  17  -2    3.53    0.50
   6 -13  -3    6.69    0.63
   6  13  -3    7.19    0.63
  -6  13  -3    8.75    0.77
   6 -13   3    6.11    0.58
   6  13   3    5.49    0.95
  -6  13  -3    6.49    0.64
  -6 -13  -3    6.90    0.62
   6  13  -3    5.37    0.88
  11  14   0    4.85    0.82
  11 -14   0    4.91    0.46
 -11  14   0    2.98    0.73
  11  14   0    4.22    0.49
   7   6   4    1.25    0.64
  -7  -6  -4    0.95    0.19
   7   6  -4    0.37    0.23
  -7  -6  -4    0.99    0.23
  -2  10  -4   23.84    2.16
   7   6  -4    0.97    0.29
   2  10  -4   29.08    2.17
  16   2   0   12.43    1.31
  16  -2   0   13.76    1.24
 -12  -4  -3   46.15    3.96
  12   4   3   48.38    3.97
  12  -4   3   46.90    3.82
  12   4  -3   44.84    3.76
 -12   4  -3   47.46    3.95
  12   4  -3   47.02    3.75
  12  -4  -3   54.14    3.74
 -12   4  -3   38.91    3.77
  11  -7   3    6.15    0.76
  11  -7  -3    6.22    0.58
 -11   7  -3    6.02    0.59
  11   7  -3    5.84    0.56
  11   7  -3    6.41    0.78
 -11   7  -3    4.44    0.64
 -11  -7  -3    6.22    0.59
  11   7   3    5.95    1.04
  15   7   0   12.25    1.37
  15   7   0   13.02    1.09
  15  -7   0   14.60    1.18
   8   4  -4   33.86    2.62
  14   5   2   13.07    1.45
   8   4   4   27.76    2.81
   8   4  -4   33.93    2.64
 -14  -5  -2   10.58    1.17
  -8  -4  -4   33.04    2.76
  14   5  -2   13.21    1.06
   8  -4  -4   30.47    2.60
  14  -5   2   13.01    1.17
  -8  -4  -4   33.02    2.61
  -8   4  -4   32.36    2.62
  -8   4  -4   31.57    2.77
  14   5  -2   12.56    1.23
   8  -4   4   34.21    2.74
  14  -5  -2   13.03    1.09
  13  -8  -2   42.28    3.38
  13   8  -2   42.46    3.41
  13   8  -2   41.83    3.50
  13   8   2   40.59    3.60
  13  -8   2   43.75    3.40
  12  10  -2   27.32    2.36
 -12 -10  -2   23.37    2.33
  12  10  -2   29.42    2.19
  12  10   2   26.03    2.48
  12 -10  -2   27.14    2.19
  12 -10   2   28.02    2.19
  10   9   3    8.20    1.25
  10  -9   3    9.15    0.93
  10   9  -3    9.30    1.06
   9  16   0    4.45    0.76
 -10   9  -3   11.50    0.98
 -10   9  -3   11.16    0.90
  10  -9  -3    9.41    0.89
  -9  16   0    3.24    0.64
 -10  -9  -3   10.28    0.88
  10   9  -3    8.89    0.87
   9  16   0    3.09    0.46
  -6  16  -2   19.39    1.56
   6 -16   2   18.63    1.47
   0  15  -3    1.53    0.36
   0  15   3    0.99    0.56
   6  16  -2   13.72    1.65
   6  16  -2   19.84    1.52
   6 -16  -2   17.25    1.51
   0  15  -3    1.88    0.31
  15  -6   1  137.19   10.70
  15  -6  -1  136.55   10.69
  15   6  -1  139.02   10.81
  15   6   1  124.73   10.79
  15   6  -1  137.23   10.77
  -3  19   0    2.58    0.60
   3  19   0    1.85    0.46
  -3  19   0    2.67    0.59
   3  19   0    2.77    0.58
  16   3   0    5.85    0.51
  16  -3   0    5.93    0.76
  12 -13   0   68.15    5.32
   1  15  -3   50.26    3.88
  -1 -15  -3   47.16    4.05
  12  13   0   67.56    5.52
  -1  15  -3   46.26    3.88
  12  13   0   65.32    5.38
   7 -17   1   30.58    2.23
   6 -18   0    0.78    0.23
  -6  18   0    0.62    0.55
   7 -17  -1   28.85    2.24
   7  17  -1   21.30    2.41
   6  18   0    0.49    0.34
   7  17  -1   27.91    2.29
   6  18   0    1.35    0.54
   3  10  -4   13.44    1.15
  -3  10  -4   13.53    1.15
   3 -10  -4   13.85    1.15
  -5  18  -1   32.16    3.16
  -5  18   1   36.63    3.29
   5  18   1   38.85    3.23
   5  18  -1   44.84    3.19
  14  -9  -1   29.85    2.43
  14   9   1   28.28    2.67
  14   9  -1   27.40    2.56
  14   9  -1   31.23    2.42
  14  -9   1   31.35    2.43
   9 -14   2   35.80    2.66
   0  19   1   24.01    2.15
  10 -13   2  142.86   10.89
   0  19  -1   26.55    2.11
   9 -14  -2   33.89    2.67
  10  13  -2  132.48   11.01
  10  13   2  125.24   11.06
   9  14  -2   32.31    2.86
   0  19  -1   23.42    2.11
   9  14   2   29.41    2.93
  10  13  -2  142.33   11.04
  10 -13  -2  145.10   10.91
  -4  17   2    0.64    0.60
   4  17   2    0.60    0.54
  -4  17  -2    0.35    0.39
   4  17  -2    0.89    0.28
   4 -17   2    1.29    0.19
   4  17  -2    0.28    0.46
 -12   5  -3    1.81    0.26
 -12   5  -3    1.65    0.31
   6  -8  -4    2.84    0.40
  -6   8  -4    3.00    0.44
 -12  -5  -3    1.30    0.27
  12   5  -3    1.22    0.35
  12  -5   3    0.80    0.47
  12  -5  -3    1.77    0.30
  12   5   3    1.88    0.81
  -6  -8  -4    3.83    0.42
   6   8  -4    3.54    0.43
   6   8  -4    4.98    0.60
   6   8   4    2.47    0.69
  13 -11   1   51.99    3.98
  -2 -15  -3   41.99    3.69
   2  15  -3   42.13    3.53
  -9   0  -4    5.97    0.58
  13  11   1   50.18    4.18
 -13  11  -1   42.42    4.24
  -2  15  -3   46.81    3.55
   9   0  -4    5.38    0.59
   9   0   4    5.86    0.88
  13  11  -1   48.66    4.12
   9   0  -4    5.25    0.58
  13  11  -1   53.50    4.01
  13 -11  -1   52.08    3.98
  -9   0  -4    6.02    0.53
   1  19  -1   14.01    1.35
  -1  19  -1   14.42    1.35
  -1  19   1   13.49    1.44
   1  19   1   14.86    1.44
   1  19  -1   14.80    1.31
  -1  19  -1   14.54    1.33
  -8   5  -4    9.49    0.78
  -8   5  -4    8.46    0.79
   8  -5   4    9.60    1.04
   8   5   4    6.50    1.06
  -9   1  -4   19.53    1.71
   9   1  -4   20.93    1.66
  -9  -1  -4   20.28    1.71
   8   5  -4    8.91    0.83
  -9   1  -4   20.28    1.62
  -8  -5  -4    8.29    0.74
   8  -5  -4    8.48    0.78
   9   1   4   17.38    1.91
   8   5  -4    7.84    0.80
   9  -1  -4   19.51    1.63
   9   1  -4   19.76    1.63
  -8  -5  -4    8.90    0.79
   9  -1   4   18.95    1.91
  -9  -1  -4   19.85    1.61
  -5  -9  -4   29.75    2.47
   5  14  -3    9.41    0.78
  14  10   0   -0.32    0.56
  14  10   0    0.36    0.13
  -5  14  -3    8.43    0.85
   5  14  -3    6.48    0.94
  -5 -14  -3    9.52    0.78
   5   9  -4   28.10    2.36
   5 -14  -3    8.05    0.78
  14 -10   0    0.05    0.23
   8  17   0    0.66    0.33
  -8  17   0    0.53    0.63
   8  17   0    0.86    0.68
   8 -17   0    0.85    0.21
  16  -4   0   15.48    1.31
  16   4   0   14.22    1.40
  16   4   0   14.14    1.19
  14   6   2    4.37    0.74
  14   6  -2    2.39    0.32
  14  -6  -2    2.79    0.42
  14   6  -2    2.46    0.48
 -14   6  -2    1.38    0.41
 -14  -6  -2    1.41    0.41
 -14   6  -2    3.45    0.41
  14  -6   2    2.56    0.43
 -16   0  -1    2.90    0.45
   8 -15   2   59.29    4.55
   8  15  -2   63.46    4.63
   7   7   4   21.33    2.22
   7   7  -4   25.58    2.06
   8 -15  -2   61.28    4.57
  -7  -7  -4   23.25    2.12
   8  15   2   49.86    4.78
   8  15  -2   50.33    4.71
  -7   7  -4   26.77    2.12
  -7  -7  -4   23.95    2.01
   7   7  -4   22.97    2.03
   7  -7  -4   28.23    2.01
  11  12  -2   44.68    3.33
  11  12  -2   40.55    3.46
  11  12   2   38.80    3.60
  11 -12   2   41.44    3.29
  11 -12  -2   39.55    3.30
   9   2  -4    0.78    0.26
  16  -1  -1    6.92    0.80
  -9   2  -4    0.90    0.20
   9   2   4    0.84    0.72
  -9  -2  -4    0.50    0.21
   9  -2  -4    1.07    0.24
   9  -2   4    1.16    0.66
  16  -1   1    6.05    0.87
  -9  -2  -4    0.48    0.16
   9   2  -4    0.21    0.23
  -9   2  -4    0.58    0.22
  16   1  -1    6.49    0.78
  16   1   1    6.70    0.87
   8 -12   3    3.26    0.46
  -2  19   1    8.60    1.16
  -8  12  -3    4.84    0.59
  -8 -12  -3    5.25    0.48
   8 -12  -3    3.66    0.52
   2  19   1    9.72    1.15
   8  12  -3    5.09    0.49
  -8  12  -3    4.86    0.48
  -2  19  -1    9.87    1.06
   2  19  -1   10.01    0.95
   8  12   3    3.44    0.82
   8  12  -3    3.91    0.66
  -2  19   1    9.74    1.07
  -2  19  -1    9.17    1.07
   2  19  -1   10.02    1.04
  -4  19   0    0.85    0.55
   4  19   0    0.58    0.42
  -4  19   0    0.33    0.51
   4  19   0    0.53    0.54
  10 -15   1    1.94    0.26
 -10  15  -1    2.01    0.32
   0  11  -4   56.21    4.53
 -10  15  -1    0.84    0.55
  10  15  -1    2.36    0.27
  10  15   1    1.18    0.70
  10 -15  -1    1.25    0.29
  10  15  -1    1.90    0.71
 -11  -8  -3   62.15    5.07
  -9  11  -3   14.04    1.30
  11   8  -3   60.86    4.82
  11   8   3   52.62    4.97
  11   8  -3   64.06    4.84
   9  11  -3   15.32    1.45
 -11   8  -3   60.22    5.07
  -9  11  -3   14.71    1.27
   9  11   3   10.96    1.57
  11  -8   3   61.73    4.80
  11  -8  -3   56.59    4.77
  -9 -11  -3   16.07    1.26
   9  11  -3   16.02    1.22
   9 -11  -3   12.60    1.21
   9 -11   3   13.83    1.22
  15   8   0    1.67    0.57
  15   8   0    1.43    0.18
  15  -8   0    1.98    0.31
  11 -14  -1    5.12    0.60
  13  12   0    9.16    1.29
  11  14  -1    5.72    0.91
  11 -14   1    5.98    0.57
 -11  14  -1    5.70    0.63
  13  12   0    9.07    0.78
  13 -12   0    9.03    0.82
  11  14   1    5.28    1.00
  11  14  -1    6.61    0.56
   1  11  -4    9.22    0.89
  16   2   1   35.09    3.13
   1  11   4    7.41    1.18
  16   2  -1   40.60    3.10
  16  -2  -1   36.73    3.07
  -1  11  -4   12.10    0.91
  16  -2   1   37.96    3.10
   4  10  -4   16.45    1.28
   4 -10  -4   14.83    1.26
  -4  10  -4   13.85    1.26
  -3 -15  -3   15.93    1.33
  -3  15  -3   13.07    1.33
   3  15  -3   16.97    1.31
  15  -7  -1   16.56    1.33
  15  -7   1   15.22    1.34
  15   7  -1   14.80    1.27
  15   7   1   15.09    1.55
  15   7  -1   15.25    1.48
 -15   0  -2    1.52    0.38
  15   0  -2    2.33    0.42
  15   0   2    2.54    0.52
  -7  13  -3   67.34    5.70
   7  13  -3   68.06    5.43
   7 -13  -3   68.04    5.36
   7  13  -3   62.10    5.45
  -7 -13  -3   70.65    5.70
  -7  13  -3   68.00    5.46
   9   3   4   11.74    1.51
  -9  -3  -4   12.46    1.05
   9   3  -4   12.27    1.09
   9   3  -4   13.17    1.10
   9  -3  -4   12.04    1.07
  -9   3  -4   12.57    1.14
  -9  -3  -4   13.22    1.14
   9  -3   4   12.93    1.40
  -9   3  -4   13.05    1.06
  15  -1   2    0.22    0.48
  15   1   2    0.75    0.49
  13   9  -2   33.17    2.59
  13   9   2   30.87    2.85
  13  -9  -2   30.67    2.58
  13  -9   2   32.93    2.60
 -15  -1  -2    0.08    0.28
  13   9  -2   31.63    2.72
  15   1  -2    0.67    0.34
  15  -1  -2    0.47    0.34
 -15   1  -2    0.56    0.33
   9 -16  -1    2.79    0.46
   9  16   1    2.36    0.74
  -9  16  -1    4.66    0.47
   9 -16   1    3.73    0.42
   9  16  -1    3.15    0.77
   9  16  -1    4.05    0.47
  13   0   3   22.28    2.07
 -13   0  -3   23.12    1.94
  13   0  -3   21.90    1.87
  12  -6  -3   14.84    1.23
 -12   6  -3   14.74    1.27
  12  -6   3   14.84    1.35
  12   6  -3   13.69    1.30
 -12  -6  -3   15.92    1.29
  12   6   3   14.01    1.70
  12   6  -3   13.29    1.21
   2  11  -4   96.13    7.90
  -2  11  -4  100.72    7.90
  13  -1   3   11.74    1.31
  13   1   3   11.80    1.40
 -13  -1  -3   13.09    1.06
   0  18  -2    3.22    0.47
   0  18   2    2.23    0.65
 -13   1  -3   11.29    1.07
  13  -1  -3   10.85    1.08
  13   1  -3   12.24    1.07
   0  18  -2    2.04    0.47
  16   5   0   13.43    1.12
  -8  -6  -4   14.22    1.22
  16   5   0   14.83    1.38
   8  -6  -4   15.25    1.24
   8   6  -4   13.35    1.24
  -8   6  -4   15.18    1.29
  -8  -6  -4   14.10    1.29
   8   6  -4   14.89    1.29
   8   6   4   13.57    1.56
  -8   6  -4   16.81    1.25
  16  -5   0   13.55    1.21
   5  17   2    3.40    0.75
   3  19  -1   24.01    1.85
  10 -10   3   40.69    3.37
   5  17  -2    3.71    0.68
   5  17  -2    5.39    0.56
  10  10   3   39.84    3.66
   3  19  -1   21.06    1.88
  -3  19   1   20.81    1.95
  -3  19  -1   20.27    1.87
  10 -10  -3   44.03    3.36
   3  19   1   22.39    1.92
  -3  19   1   18.73    2.03
  -5  17  -2    5.64    0.49
   5 -17   2    5.92    0.48
 -10  10  -3   47.18    3.57
 -10 -10  -3   41.93    3.57
  -5  17  -2    3.84    0.60
  10  10  -3   39.22    3.39
  -3  19  -1   21.47    1.87
  10  10  -3   41.04    3.46
 -10  10  -3   41.42    3.44
   5 -17  -2    4.17    0.56
 -15  -2  -2   19.16    1.98
  15   2  -2   24.54    1.94
  12  13  -1    3.19    0.38
  12 -13  -1    2.67    0.40
 -12  13  -1    2.95    0.41
  15  -2   2   25.05    1.99
  16  -3  -1   10.60    0.94
  16   3   1    9.25    1.08
  16   3  -1    8.41    1.04
  12  13   1    3.08    0.87
  16   3  -1    8.80    0.78
 -15   2  -2   22.73    1.98
  15   2   2   21.86    2.02
  16  -3   1    9.16    0.99
  12 -13   1    3.47    0.42
  15  -2  -2   23.64    1.89
  12  13  -1    2.86    0.77
   1  18   2    3.26    0.72
  -1  18  -2    4.10    0.62
  -1  18  -2    3.02    0.55
  -1  18   2    4.29    0.68
   1  18  -2    5.73    0.59
   1  18  -2    4.40    0.56
   7 -16   2   42.58    3.10
   7  16  -2   32.63    3.25
   7 -16  -2   40.29    3.13
   6  18  -1    4.13    0.57
  -6  18   1    3.74    0.77
   6  18  -1    3.47    0.69
  -6  18  -1    3.67    0.61
   6  18   1    5.68    0.75
  12 -11   2   79.16    5.98
  12  11  -2   74.30    6.09
  12  11  -2   80.53    6.05
  12  11   2   68.17    6.18
  12 -11  -2   73.23    5.98
 -13   2  -3  118.56   10.26
  13   2   3  119.40    9.77
  13   2  -3  123.99    9.64
 -13  -2  -3  121.14   10.26
  13   2  -3  128.54    9.74
  13  -2   3  121.71    9.71
  13  -2  -3  117.33    9.63
   7  18   0    5.31    0.66
   7  18   0    6.05    0.82
  14   7   2   25.39    2.40
 -14   7  -2   28.36    2.22
  14   7  -2   24.68    2.09
  14   7  -2   24.09    2.19
  14  -7  -2   25.33    2.09
  14  -7   2   25.74    2.14
  -9  -4  -4    0.17    0.16
   9   4  -4    0.17    0.27
   9  -4  -4    0.82    0.24
  -9  -4  -4    0.05    0.20
  -9   4  -4    0.90    0.21
   9   4   4    0.73    0.70
   9  -4   4    0.62    0.61
  -9   4  -4    0.48    0.21
   6  -9  -4   17.42    1.51
   6   9  -4   18.14    1.52
   2  18  -2    4.32    0.62
  -6 -14  -3   13.55    1.19
  -2  18   2    4.55    0.73
  -2  18  -2    6.79    0.69
   6  14  -3   14.26    1.18
   2  18   2    4.90    0.74
  -2  18  -2    4.91    0.70
   6  14  -3   10.23    1.33
  -6   9  -4   17.75    1.53
  -6  14  -3   13.36    1.21
  -6  -9  -4   18.14    1.58
  -6  14  -3   15.98    1.27
   6   9  -4   20.67    1.61
   6 -14  -3   14.37    1.16
   4  15  -3    5.49    0.83
  15   3   2    1.29    0.57
  15   3  -2    2.23    0.42
 -15   3  -2    1.06    0.32
  15  -3   2    2.56    0.49
  15   3  -2    2.03    0.30
   4  15  -3    7.93    0.68
 -15   3  -2    1.67    0.33
   4 -15  -3    6.86    0.68
  -4  15  -3    7.11    0.75
  15  -3  -2    1.96    0.33
 -15  -3  -2    0.83    0.38
  -4 -15  -3    7.27    0.64
  14 -10  -1   10.09    0.97
  14  10   1    9.03    1.30
  14  10  -1   11.15    1.30
  14  10  -1   11.70    0.91
  14 -10   1   10.88    0.97
  -8  17  -1   -0.05    0.45
  -8  17   1    0.33    0.70
   8  17  -1    0.37    0.61
   5  19   0   28.22    2.33
   8  17   1    0.07    0.62
  -5  19   0   26.73    2.41
   8  17   1    0.24    0.34
   8  17  -1    0.32    0.27
   8 -17  -1    0.15    0.24
   8 -17   1    0.30    0.20
  -8  17  -1    0.68    0.23
   3 -11  -4   11.71    1.07
  -7  -8  -4    0.29    0.19
  -3  11  -4   11.71    1.08
   3  11  -4   14.35    1.09
   7  -8  -4    0.71    0.24
   7   8  -4    0.52    0.37
  -7   8  -4    0.97    0.24
   7   8   4    0.88    0.64
  -7   8  -4    0.88    0.21
   7   8  -4    0.23    0.22
  11  15   0   16.01    1.57
  16   4  -1    6.22    0.81
  16   4   1    5.05    0.76
  11  15   0   18.60    1.92
  16  -4   1    6.15    0.76
  11 -15   0   21.56    1.54
  16  -4  -1    4.91    0.65
  16   4  -1    5.78    0.52
 -13  -3  -3   50.28    3.80
  13  -3   3   44.45    3.69
  13  -3  -3   41.30    3.57
  13   3   3   41.55    3.79
  13   3  -3   43.88    3.60
  13   3  -3   45.74    3.61
 -13   3  -3   44.18    3.79
  10  16   0   19.85    1.60
  -5 -10  -4    1.38    0.22
   5 -10  -4    0.46    0.23
  10  16   0   23.80    1.96
   5  10  -4    1.88    0.42
 -10  16   0   14.88    1.76
   5  10   4    0.97    0.62
  -5  10  -4    0.87    0.24
   5  10  -4    1.06    0.26
   4  19   1    9.99    1.06
  -4  19   1    7.25    1.13
   4  19  -1    9.23    0.86
   4  19  -1    8.84    1.01
  -4  19   1    7.63    1.01
  -4  19  -1    8.21    0.97
   0  20   0    4.96    0.79
   0  20   0    5.85    0.85
  14  11   0    3.77    0.73
  14 -11   0    3.62    0.45
  14  11   0    3.54    0.37
  16  -6   0   36.21    2.76
  16   6   0   31.17    2.87
  -1  20   0   24.15    1.92
   1  20   0   22.29    1.87
  15   8  -1   14.41    1.19
  12  14   0   20.80    1.98
  12  14   0   18.41    1.61
  15  -8   1   14.19    1.24
  15   8   1   14.66    1.58
   1  20   0   19.66    1.90
  15  -8  -1   14.37    1.23
  -1  20   0   19.05    1.93
  15   8  -1   14.35    1.48
  12 -14   0   19.99    1.60
 -13  12  -1   27.85    2.87
  11   9  -3   24.64    1.95
  11  -9  -3   23.34    1.95
  11  -9   3   25.00    1.98
  11   9   3   20.63    2.35
  13 -12   1   33.65    2.69
 -11   9  -3   19.71    2.01
  11   9  -3   25.91    2.08
  13  12   1   34.86    2.95
  13 -12  -1   38.32    2.69
 -11   9  -3   24.35    2.04
  13  12  -1   31.78    2.91
  13  12  -1   33.86    2.70
 -11  -9  -3   25.39    2.05
  15  -9   0   45.93    3.58
  15   9   0   42.94    3.76
  12  -7  -3   11.42    1.03
  12   7  -3   12.04    1.02
 -12   7  -3   13.20    1.06
 -12   7  -3   10.86    1.08
  12   7   3    9.40    1.46
  12   7  -3   12.73    1.17
  12  -7   3   11.79    1.13
   3  18  -2    8.40    0.97
  -3  18  -2   10.29    0.94
   3  18   2    8.04    1.14
  -3  18   2    8.02    1.06
  15  -4  -2    8.03    0.90
  15   4   2    8.98    1.23
  15   4  -2    9.81    0.81
 -15   4  -2    9.39    0.93
  15   4  -2   10.03    0.98
  15  -4   2    9.45    0.99
   8   7   4    0.73    0.69
   8   7  -4    0.33    0.33
   8  -7  -4    0.73    0.22
  -8   7  -4    1.38    0.24
  -8   7  -4    0.93    0.22
  -8  -7  -4    0.26    0.18
   9   5   4   24.93    2.29
   9   5  -4   23.00    1.98
   9  -5  -4   25.65    1.95
  -9  -5  -4   22.82    1.94
   9  -5   4   24.96    2.14
  -9  -5  -4   23.24    2.06
  -9   5  -4   27.10    2.06
   9   5  -4   20.82    1.97
   0  16  -3    9.48    0.88
  10  14  -2    3.52    0.41
  10  14  -2    2.92    0.72
 -10  14  -2    2.16    0.54
  10 -14   2    3.16    0.41
  10  14   2    4.40    0.83
  10 -14  -2    3.94    0.47
  -9  17   0    2.64    0.70
   9  17   0    4.62    0.78
   9  17   0    3.23    0.46
   9 -17   0    4.79    0.46
 -13  -4  -3    2.23    0.32
 -13   4  -3    1.38    0.27
  13   4  -3    1.66    0.40
  13  -4  -3    1.04    0.29
  13   4   3    0.78    0.77
  13   4  -3    1.25    0.26
 -13   4  -3    1.06    0.29
  13  -4   3    1.73    0.53
   1  16  -3   18.83    1.64
 -10   0  -4  130.73   11.04
  -1 -16  -3   18.50    1.67
  -1  16  -3   21.70    1.66
  10   0   4  134.62   10.49
  10   0  -4  128.90   10.49
  10   0  -4  126.06   10.35
 -10   0  -4  134.06   10.47
  -2  20   0   92.37    6.42
   2  20   0   74.91    6.45
  -2  20   0   71.40    6.48
   6  17  -2   39.63    3.16
  -6  17  -2   39.55    3.30
   6 -17  -2   37.68    3.12
   6 -17   2   38.53    3.09
   9  15  -2   38.65    2.98
   9  15  -2   32.49    3.11
   9 -15  -2   40.37    2.95
   9  15   2   31.38    3.23
   9 -15   2   37.60    2.93
 -13  10  -2    0.57    0.45
 -10   1  -4   25.86    1.98
 -10  -1  -4   24.03    2.10
 -10  -1  -4   23.80    1.98
  13  10  -2    1.40    0.54
   4  11  -4   25.14    2.07
 -13  10  -2    2.67    0.42
  16   5   1    1.21    0.58
  10   1  -4   22.60    1.99
 -10   1  -4   25.78    2.10
 -16  -5  -1    0.79    0.43
  13  10   2    1.83    0.85
  16  -5   1    1.96    0.42
  10  -1   4   25.04    2.30
  13  10  -2    1.79    0.26
  13 -10  -2    2.22    0.31
  16   5  -1    1.98    0.55
  10   1   4   26.64    2.31
  16  -5  -1    1.09    0.36
  10  -1  -4   23.58    1.99
  10   1  -4   23.04    2.01
  13 -10   2    1.79    0.32
  16   5  -1    1.72    0.26
  -4  11  -4   24.17    2.09
  -4 -11  -4   28.22    2.17
   4 -11  -4   23.54    2.05
   0  12  -4   84.20    6.77
 -11  13  -2   14.59    1.24
  11  13   2   12.76    1.72
  11 -13  -2   14.17    1.19
  11 -13   2   14.06    1.18
  11  13  -2   13.77    1.48
  11  13  -2   13.86    1.18
   9 -12   3   56.07    4.60
   9  12  -3   58.53    4.73
   9 -12  -3   57.69    4.61
   9  12   3   48.85    4.83
  -9  12  -3   56.60    4.70
   9  12  -3   59.77    4.66
  -9  12  -3   60.88    4.90
  -9 -12  -3   62.27    4.90
  -8  13  -3   42.40    3.44
  -8  13  -3   41.08    3.33
   8  13  -3   38.46    3.35
   8 -13  -3   41.55    3.25
   8  13  -3   40.64    3.27
  -8 -13  -3   43.46    3.43
   8  13   3   32.70    3.49
   1  12   4    5.70    0.92
   1  12  -4    8.04    0.75
  -5  15  -3   52.90    4.16
   5  15  -3   49.89    4.12
  -5 -15  -3   50.56    4.32
  -1  12  -4    9.45    0.75
  14   8  -2   12.83    1.33
  14   8   2   13.09    1.53
  14  -8  -2   13.14    1.17
  14   8  -2   13.12    1.14
 -14   8  -2   15.96    1.23
  14  -8   2   12.98    1.21
 -10  -2  -4   87.37    7.76
  -2  16  -3   11.46    0.98
   2  16  -3   10.38    0.94
  10  -2   4   97.45    7.44
  -2 -16  -3    9.24    0.88
  10  -2  -4   87.61    7.28
  10   2  -4   89.97    7.38
  10   2   4   94.20    7.47
 -10  -2  -4   91.78    7.36
 -10   2  -4  100.79    7.37
 -10   2  -4   88.98    7.76
  10   2  -4   89.85    7.29
  13  13   0   13.16    1.53
  13 -13   0   13.48    1.08
  13  13   0   11.89    1.07
   7 -18   1    7.71    0.67
   7  18  -1    6.17    0.75
   7 -18  -1    8.61    0.69
   7  18   1    6.68    0.99
   7  18  -1    6.01    0.91
   0   0  -5    7.34    0.61
   0   0  -5    6.41    0.69
 -10  11  -3   12.75    1.34
  10 -11  -3   15.99    1.27
  10 -11   3   14.45    1.28
 -10 -11  -3   14.44    1.32
 -10  11  -3   16.68    1.32
  10  11  -3   15.58    1.27
  10  11   3   14.84    1.78
  10  11  -3   15.82    1.51
   0  -1  -5    4.56    0.43
   0  -1  -5    3.69    0.48
  15  -5  -2   13.62    1.17
  15   5  -2   13.50    1.12
  15   5   2   13.70    1.51
 -15   5  -2   12.41    1.22
  15   5  -2   14.26    1.32
  15  -5   2   13.90    1.25
   0   1  -5    4.19    0.48
  -1   0  -5    0.33    0.22
   6  19   0    3.37    0.73
   1   0  -5    0.24    0.16
   1   0  -5    0.08    0.26
   6 -19   0    3.50    0.47
   2  12  -4    7.18    0.60
   4  18  -2   10.86    1.01
  -2  12  -4    6.08    0.61
   4 -18   2   12.57    0.95
  -2  12   4    4.88    0.87
   2  12   4    4.20    0.78
  -4  18  -2    9.05    1.13
   8  16  -2   31.90    3.28
   5  19   1   11.07    1.22
  -5  19   1    9.08    1.28
  -5  19  -1    9.24    1.17
   3  20   0    9.21    0.99
   3  20   0   10.23    1.12
   8 -16   2   38.63    3.12
   5  19  -1   13.15    1.05
   8 -16  -2   41.25    3.15
   8  16  -2   40.92    3.18
   8  16   2   33.63    3.40
   5  19  -1   10.15    1.18
  -8  16  -2   45.32    3.33
  17   1   0   75.66    6.06
   1  -1  -5    3.55    0.38
  -1  -1  -5    2.70    0.46
  17  -1   0   74.93    6.04
   1   1  -5    3.25    0.37
  -1   1  -5    3.01    0.46
   1  -1  -5    3.29    0.43
   1   1  -5    2.96    0.43
  -1  -1  -5    3.83    0.37
   7  14  -3   17.32    1.40
  11 -15   1    3.40    0.49
  11  15   1    4.49    0.95
   7  14  -3   14.67    1.58
  -7  -9  -4    1.57    0.26
 -13   5  -3    7.65    0.77
  13  -5   3    8.85    0.95
   7   9  -4    1.91    0.44
  -7  14  -3   17.40    1.50
  11 -15  -1    5.47    0.49
   7   9   4    1.36    0.70
 -13  -5  -3    8.87    0.80
  -7   9  -4    1.78    0.26
   7  -9  -4    1.54    0.29
   7   9  -4    1.33    0.29
  13   5  -3    8.04    0.75
  11  15  -1    4.41    0.48
  -7  14  -3   17.55    1.46
  13   5  -3    8.73    0.92
  11  15  -1    3.81    0.84
  -7   9  -4    1.79    0.30
   7  14   3   12.22    1.75
  13  -5  -3    8.43    0.80
  -7 -14  -3   18.36    1.45
   7 -14  -3   16.17    1.39
  13   5   3    7.44    1.14
   6  10  -4    0.37    0.41
  -6  10  -4    0.50    0.24
  16  -7   0    4.95    0.65
   6 -10  -4    0.30    0.21
  -6 -10  -4    0.18    0.19
  16   7   0    5.25    0.81
   6  10  -4    0.07    0.21
   6  10   4    0.29    0.63
   9   6  -4    0.34    0.33
  10  -3   4   23.64    2.11
  10   3  -4   22.39    1.84
  10  -3  -4   20.58    1.82
  -9   6  -4    0.96    0.24
   9  -6  -4    0.65    0.25
 -10  -3  -4   22.12    1.81
   9   6   4    0.82    0.74
  10   3  -4   20.94    1.84
 -10   3  -4   24.87    1.83
 -10  -3  -4   22.63    1.92
  -9  -6  -4    0.41    0.16
  -9  -6  -4    0.51    0.23
 -10   3  -4   22.04    1.92
  10   3   4   21.16    2.19
  -9   6  -4    0.65    0.24
   0   2  -5   20.02    1.61
   0  -2  -5   19.31    1.60
   0  -2  -5   18.33    1.55
  10 -16   1   11.87    0.89
  12  12   2   18.03    2.16
  12  12  -2   23.33    1.84
  12 -12   2   23.04    1.84
  10  16  -1   11.14    0.91
 -10  16  -1    9.68    0.96
  10 -16  -1    9.13    0.89
  10  16  -1    8.87    1.24
  12 -12  -2   21.50    1.83
 -12  12  -2   24.83    1.94
  12  12  -2   20.78    2.06
   8  18   0    8.83    1.16
  -8  18   0    6.30    0.94
   8  18   0    6.69    0.76
   1   2  -5   41.44    3.40
   1  -2  -5   42.64    3.40
  17   2   0    0.36    0.51
  -1  -2  -5   40.45    3.39
   1  -2  -5   42.11    3.33
  -1   2  -5   43.27    3.40
  -1  -2  -5   41.58    3.33
  17  -2   0    0.90    0.39
   0  20  -1    8.50    0.92
   0  20  -1    7.90    0.91
   2   0  -5  112.23    8.72
   0  20   1    6.12    0.99
  -2   0  -5  108.29    8.85
   0  20   1    7.76    0.95
   2   0  -5  110.44    8.85
   3  16  -3   37.07    2.88
  14  11  -1   23.56    1.89
  14 -11  -1   24.02    1.90
  -3 -16  -3   33.98    2.98
  -3  16  -3   34.62    2.89
  14 -11   1   23.97    1.91
  14  11  -1   20.87    2.09
  14  11   1   22.36    2.24
  12   8  -3   17.73    1.65
 -12  -8  -3   18.08    1.60
  12  -8   3   17.63    1.58
  12   8  -3   17.30    1.53
 -12   8  -3   20.06    1.59
  12   8   3   17.81    2.01
  12  -8  -3   19.28    1.52
  -2   1  -5    0.85    0.27
  16  -6   1   21.18    1.64
   2   1  -5    1.35    0.21
  16   6  -1   20.37    1.77
   2  -1  -5    1.26    0.22
  16  -6  -1   17.18    1.59
  16   6   1   15.68    1.78
  -2  -1  -5    0.88    0.27
   2   1  -5    1.01    0.28
   2  -1  -5    1.15    0.30
  16   6  -1   19.59    1.55
  -2  -1  -5    1.97    0.27
  -1  20   1    3.27    0.73
   1  20   1    3.55    0.74
  12 -14   1   40.53    3.13
  12  14  -1   38.27    3.33
  -1  20  -1    4.70    0.64
  -1  20  -1    4.09    0.63
  12  14  -1   42.31    3.16
   1  20  -1    4.26    0.65
   1  20  -1    4.60    0.62
   1  20   1    4.32    0.72
  -1  20   1    4.49    0.73
  12 -14  -1   35.17    3.13
   8   8  -4    0.43    0.23
   8  -8  -4    0.18    0.24
  -8  -8  -4    0.69    0.17
  -8   8  -4    0.59    0.25
  -8  -8  -4    0.54    0.19
   8   8  -4    1.13    0.38
   8   8   4    0.54    0.70
  -8   8  -4    0.45    0.22
  15   9  -1   19.50    1.62
  15   9  -1   18.26    1.83
  15  -9  -1   21.33    1.65
  15  -9   1   18.98    1.66
  15   9   1   21.63    1.98
   5  11   4    1.36    0.66
   5  11  -4    0.98    0.24
  -5 -11  -4    0.91    0.21
   0   3  -5   20.31    1.70
   0  -3  -5   20.78    1.66
   0  -3  -5   20.44    1.70
   3 -12  -4   18.02    1.52
  -3  12  -4   17.97    1.54
   3  12  -4   19.38    1.55
 -11 -10  -3   15.42    1.31
  11  10   3   12.74    1.68
  -2   2  -5   10.10    0.96
  11  10  -3   15.47    1.44
 -11  10  -3   14.60    1.30
  11 -10   3   15.26    1.29
   2  -2  -5   10.17    0.91
   2  -2  -5   10.04    0.95
  11  10  -3   15.48    1.26
  11 -10  -3   14.00    1.25
  -2  -2  -5   11.74    0.96
   2   2  -5   12.23    0.98
  -9  17  -1   11.56    0.92
  15  10   0    2.80    0.75
   9  17  -1    9.29    0.89
   9  17  -1    8.47    1.28
  -9  17   1    7.14    1.09
   9 -17   1   10.75    0.84
  15 -10   0    3.12    0.40
   9  17   1    7.37    1.13
   9 -17  -1    9.69    0.87
  17   3   0  162.16   12.71
  17  -3   0  157.30   12.66
   1  -3  -5   24.27    1.93
  -1  -3  -5   23.68    1.92
  -1  -3  -5   23.53    1.97
   1   3  -5   22.71    1.97
   1  -3  -5   24.48    1.97
  -1   3  -5   24.70    1.98
  10   4  -4   67.71    5.74
 -10  -4  -4   68.00    6.04
  10   4  -4   69.94    5.69
  10  -4   4   75.55    5.82
 -10   4  -4   69.52    6.04
  10  -4  -4   70.59    5.67
  10   4   4   70.87    5.88
 -10   4  -4   79.24    5.74
   2  20   1   25.42    2.37
   2  20  -1   29.72    2.28
  -2  20   1   27.51    2.38
  -2  20  -1   26.69    2.34
  -2  20  -1   26.09    2.30
   2  20  -1   26.32    2.30
  15  -6  -2   36.85    2.98
  15   6   2   34.81    3.16
  15  -6   2   36.77    3.01
 -15   6  -2   40.25    3.15
  15   6  -2   36.77    3.07
  15   6  -2   34.76    2.97
  -4  20   0   11.85    1.25
   4  20   0   10.14    1.14
   4  20   0   13.94    1.28
  -4  20   0   11.30    1.25
  14  12   0    3.47    0.74
  14  12   0    2.54    0.34
  14 -12   0    2.77    0.40
   3   0  -5   61.66    4.77
   3   0  -5   59.38    4.85
  -3   0  -5   59.26    4.84
  -6  15  -3   40.96    3.49
   6  15  -3   33.93    3.39
   6  15  -3   43.69    3.34
  -6  15  -3   40.71    3.37
  -6 -15  -3   43.59    3.49
   6 -15  -3   42.67    3.30
   7 -17  -2   27.25    2.06
   3  -1  -5    1.87    0.25
  -3  -1  -5    1.87    0.30
   7 -17   2   24.49    2.03
  -3   1  -5    1.51    0.27
   7  17  -2   24.42    2.08
   3   1  -5    2.08    0.34
   3   1   5    0.72    0.45
   3   1  -5    2.00    0.24
   3  -1  -5    1.51    0.30
  13  -6  -3   55.77    4.39
  13   6   3   53.17    4.65
  13  -6   3   54.70    4.46
  13   6  -3   53.89    4.43
 -13   6  -3   56.31    4.67
  13   6  -3   54.99    4.45
 -13  -6  -3   56.09    4.67
   5  18  -2   28.76    2.39
   5 -18   2   29.09    2.31
  -5  18  -2   29.45    2.46
   5 -18  -2   28.20    2.33
   2   3   5   -0.40    0.44
  -2   3  -5    0.11    0.25
  -2  -3  -5   -0.01    0.21
   2   3  -5    0.29    0.25
   2  -3  -5   -0.11    0.19
   2  -3  -5    0.22    0.23
  14   9  -2   76.98    6.27
  14   9  -2   74.01    6.30
 -14   9  -2   88.57    6.62
  14  -9  -2   77.36    6.21
  14   9   2   72.94    6.39
  14  -9   2   77.89    6.23
 -13  13  -1    7.68    0.75
   0  19  -2   -0.03    0.41
  -4  16  -3    5.12    0.58
  13  13  -1    6.57    0.94
   4  16   3    3.63    0.70
   4  16  -3    3.60    0.49
  13 -13  -1    8.16    0.68
   0  19   2    0.71    0.52
   0  19  -2    0.68    0.43
  -4 -16  -3    3.26    0.36
  13  13  -1    6.78    0.65
   4  16  -3    1.77    0.49
  13 -13   1    6.40    0.69
  13  13   1    7.38    1.03
   0  -4  -5   10.03    0.88
   0  -4  -5   10.05    0.91
   0   4  -5   10.50    0.93
   9   7  -4    4.65    0.62
   9   7  -4    2.93    0.46
  -9   7  -4    2.77    0.44
 -14   0  -3    0.81    0.24
   9  -7  -4    2.63    0.41
  -9  -7  -4    4.04    0.36
  14   0  -3    0.91    0.36
  -9   7  -4    3.02    0.45
  14   0   3    0.18    0.62
   9   7   4    2.17    0.80
  13 -11  -2   28.41    2.41
  -3  -2  -5   -0.34    0.22
   3   2   5   -0.25    0.46
  -3   2  -5   -0.11    0.24
  13  11  -2   30.36    2.42
 -13  11  -2   33.12    2.56
   3   2  -5    0.29    0.17
   3   2  -5   -0.36    0.24
   3  -2  -5   -0.04    0.24
  13 -11   2   30.39    2.42
  13  11   2   25.74    2.76
   3  -2  -5    0.32    0.20
  13  11  -2   28.08    2.59
  -1  19  -2    0.79    0.39
   1  19  -2    0.21    0.39
   1  19  -2    0.31    0.42
  -1  19  -2    0.66    0.44
  17  -4   0    1.85    0.45
  -1  19   2    0.77    0.55
   1  19   2    0.86    0.52
  14   1  -3    6.56    0.80
  -1  -4  -5   17.56    1.38
  11  16   0    5.18    0.88
  14  -1  -3    7.68    0.78
 -14  -1  -3    7.91    0.75
   1   4  -5   17.28    1.38
   1  -4  -5   16.13    1.34
  11 -16   0    6.27    0.52
   1  -4  -5   15.56    1.37
 -14   1  -3    8.79    0.74
  -1   4  -5   15.24    1.37
  11  16   0    4.42    0.56
 -11  16   0    3.27    0.79
  14  -1   3    6.72    0.94
  14   1   3    8.27    1.17
  17   0   1  149.22   11.74
  17   0  -1  145.90   11.71
   6  19   1    4.41    0.77
  -6  19   1    4.90    0.92
   6  19  -1    5.20    0.71
   6  19  -1    5.27    0.60
  16   8   0   13.36    1.52
  16  -8   0   14.43    1.24
   3  20  -1   23.98    1.86
   3  20  -1   20.26    1.89
  -3  20  -1   22.03    1.92
  -3  20   1   20.72    1.96
   3  20   1   23.00    1.94
  -3  20  -1   21.55    1.93
  -3  20   1   17.68    2.04
  -4 -12  -4   20.20    1.68
  -4  12  -4   19.59    1.64
  17  -1  -1    6.36    0.79
  17   1   1    5.86    0.83
  17   1  -1    7.50    0.83
   4 -12  -4   18.09    1.60
  17  -1   1    7.16    0.85
   4  12  -4   20.15    1.62
  12  15   0   11.27    1.40
  12  15   0   10.11    1.00
  12 -15   0   13.24    1.00
  16  -7  -1    3.50    0.50
  10   5   4    3.44    0.84
  16   7  -1    3.09    0.36
 -10  -5  -4    2.24    0.33
  16   7   1    3.48    0.78
  16   7  -1    3.63    0.64
  16  -7   1    3.74    0.52
  10   5  -4    1.88    0.39
  10   5  -4    1.56    0.32
  -7  19   0   24.45    2.35
 -16   0  -2    8.81    1.00
  16   0  -2   12.10    1.05
  16   0   2   12.23    1.21
   7  19   0   28.30    2.24
  10  17   0    0.10    0.28
  14   2   3   80.22    6.68
  14   2  -3   88.45    6.59
 -10  17   0    0.37    0.65
 -14   2  -3   80.91    6.93
  10  17   0    0.44    0.74
  10 -17   0    0.07    0.23
  14  -2   3   80.78    6.62
 -14  -2  -3   75.33    6.93
  14  -2  -3   83.43    6.52
  14   2  -3   84.90    6.54
 -16   1  -2    0.39    0.32
   8 -18   1   17.41    1.32
  16   1  -2    0.96    0.42
 -16  -1  -2    0.42    0.32
   8  18  -1   12.53    1.61
   8  18  -1   15.50    1.37
  16  -1   2    1.50    0.54
  16  -1  -2    0.75    0.38
   0  13  -4   32.21    2.63
   8 -18  -1   16.48    1.33
  16   1   2    1.09    0.58
  -9  13  -3    5.40    0.71
   2  19  -2    1.50    0.41
   2   4  -5   65.49    5.05
   2  -4  -5   59.29    4.96
   9 -13  -3    7.41    0.61
  -2  19   2    1.43    0.64
  -2  19  -2    1.80    0.43
  -9 -13  -3    5.40    0.61
   9  13  -3    5.61    0.58
   2  19  -2    1.51    0.47
   9  13   3    7.16    1.08
  -2   4  -5   59.43    5.04
  -2  -4  -5   65.28    5.04
   2  -4  -5   63.63    5.05
   2  19   2    1.31    0.62
  -2  19  -2    1.33    0.49
   9  13  -3    7.04    1.01
  -3   3  -5   27.24    2.23
   3  -3  -5   27.27    2.20
   3   3  -5   27.34    2.24
   7  10  -4    5.35    0.75
   7  10  -4    3.97    0.46
  -7  10  -4    3.87    0.47
   7 -10  -4    3.57    0.49
  -3  -3  -5   27.12    2.23
  17  -2   1   19.13    1.72
  -7  10  -4    4.23    0.52
   7  10   4    2.41    0.81
   3  -3  -5   27.62    2.25
  17   2  -1   20.03    1.74
  -7 -10  -4    3.90    0.44
  17  -2  -1   20.39    1.71
  17   2   1   19.05    1.84
   1  13  -4   34.06    2.82
  10 -15  -2   16.12    1.26
  10  15   2   14.94    1.77
  -1  13  -4   35.33    2.83
  10  15  -2   13.20    1.55
  10 -15   2   14.74    1.25
  10  15  -2   15.17    1.27
   4   0   5    2.19    0.49
   4   0  -5    2.77    0.36
   4   0  -5    2.57    0.35
  -4   0  -5    2.55    0.32
 -11  14  -2    6.26    0.62
  11  14  -2    6.65    0.59
  12   9  -3    7.59    0.66
 -12   9  -3    5.60    0.65
  12   9   3    6.66    1.15
  11 -14   2    7.05    0.61
  11  14  -2    5.62    0.90
 -12  -9  -3    7.65    0.67
  12  -9   3    7.92    0.78
  12   9  -3    8.79    0.94
  11  14   2    4.29    0.98
  11 -14  -2    5.29    0.61
  12  -9  -3    5.53    0.66
  -4   1  -5    1.22    0.25
   4  -1  -5    1.60    0.28
  10 -12  -3   10.47    0.94
  10 -12   3   10.39    0.92
 -10  12  -3   10.57    0.95
 -10 -12  -3   10.87    0.95
 -10  12  -3    7.90    1.02
  -4  -1  -5    0.15    0.24
  10  12  -3   12.12    0.92
   4   1  -5    0.69    0.20
  10  12  -3   11.11    1.19
   4   1  -5    0.85    0.26
  10  12   3    8.71    1.25
   4   1   5    0.76    0.44
  16  -2   2    4.53    0.61
 -16   2  -2    2.90    0.44
  16   2  -2    4.15    0.55
  16  -2  -2    3.52    0.49
  16   2   2    2.75    0.64
 -16  -2  -2    2.63    0.44
  -8 -14  -3    1.43    0.24
  -8  -9  -4    2.16    0.32
  -6 -11  -4    4.35    0.48
   6  11   4    5.02    0.78
   6  11  -4    4.73    0.53
   8 -14  -3    1.16    0.29
   8  -9  -4    1.33    0.26
   8  14  -3    1.36    0.27
  -8  14  -3    1.09    0.24
  -8  14  -3    0.43    0.42
   8   9   4    1.15    0.74
  -8   9  -4    1.37    0.31
  -8   9  -4    1.19    0.25
   8  14   3    0.94    0.70
   8  14  -3    1.28    0.60
  15  -7   2   12.11    1.14
 -11   0  -4   25.73    2.22
  15   7  -2   12.07    1.04
  15   7   2   10.70    1.51
  11   0  -4   25.27    2.13
  15   7  -2   12.03    1.29
 -11   0  -4   28.12    2.10
  15  -7  -2   11.62    1.11
  11   0   4   26.44    2.43
  -5  20   0    6.30    0.98
   5  20   0    6.22    0.82
 -15   7  -2   14.38    1.17
   5  20   0    9.04    0.97
  11   0  -4   23.59    2.11
   0  -5  -5    0.23    0.20
   0  -5  -5    0.84    0.26
   0   5  -5    0.42    0.27
 -14   3  -3    9.69    0.83
  14  -3  -3    8.07    0.82
  14   3  -3    8.09    0.77
 -14  -3  -3    8.93    0.84
  14   3  -3    8.37    0.93
  11  -1   4    0.49    0.76
  11   1   4    0.53    0.75
  14   3   3    8.63    1.30
 -11   1  -4    0.79    0.21
  14  -3   3    8.63    1.12
  11   1  -4    0.69    0.26
 -11  -1  -4    1.11    0.23
  11   1  -4    0.63    0.29
  11  -1  -4    0.55    0.28
 -11   1  -4    0.95    0.23
 -13  14   0    8.24    1.21
  17   5   0   29.92    2.57
  13  14   0   11.57    1.35
  13  14   0    9.89    0.92
   0  17  -3   29.04    2.40
  13 -14   0   12.31    0.94
  17  -5   0   29.81    2.46
  15 -10   1   29.45    2.36
   9 -16   2    4.25    0.47
   9  16  -2    5.15    0.52
  15  10   1   26.58    2.58
  -9  16  -2    4.94    0.49
   1   5  -5   32.81    2.71
  -1  -5  -5   32.51    2.70
   9  16   2    3.94    0.95
  -1   5  -5   33.78    2.70
   9  16  -2    4.11    0.78
  15  10  -1   26.03    2.55
   9 -16  -2    4.21    0.51
  15 -10  -1   30.23    2.35
  15  10  -1   30.10    2.34
   1  -5  -5   33.36    2.65
   4   2  -5   41.47    3.36
   2  13  -4  113.58    9.08
  -4  -2  -5   40.86    3.42
   4   2  -5   43.40    3.43
  17  -3  -1   16.00    1.44
  17  -3   1   17.42    1.52
  -2  13  -4  112.74    9.08
  17   3  -1   16.22    1.36
  17   3  -1   17.41    1.52
   4  -2  -5   41.75    3.36
   4  -2  -5   43.03    3.43
  -4   2  -5   42.90    3.42
  17   3   1   16.06    1.59
  13  -7  -3   56.76    4.57
 -13  -7  -3   58.69    4.86
  13   7  -3   56.91    4.64
  13   7   3   52.60    4.82
 -13   7  -3   61.18    4.86
  13  -7   3   57.29    4.62
  13   7  -3   56.16    4.61
   1  17  -3   34.32    2.71
  -1  17  -3   31.58    2.73
  -4  20   1    4.32    0.77
   4  20   1    5.24    0.79
  -4  20   1    4.54    0.91
  -4  20  -1    3.82    0.66
   4  20  -1    5.26    0.63
   4  20  -1    5.09    0.69
  -5  16  -3   19.70    1.70
   3  19   2    1.46    0.59
   9 -18   0    2.20    0.31
   3  19  -2    1.26    0.48
  -3  19  -2    1.76    0.49
   9  18   0    1.35    0.35
  -9  18   0    2.23    0.65
  -5  16  -3   19.27    1.73
 -11   2  -4    8.26    0.83
   9  18   0    2.67    0.79
   3  19  -2    2.32    0.37
 -11   2  -4    8.78    0.79
  11  -2   4    9.84    1.30
  11   2   4    9.14    1.23
   5  16  -3   19.38    1.64
  -3  19   2    1.42    0.65
   5 -16  -3   21.19    1.63
 -11  -2  -4    8.92    0.83
  -5 -16  -3   19.04    1.69
  11  -2  -4    9.01    0.84
  11   2  -4    9.24    0.84
  11   2  -4    9.58    0.86
   3  19   2    0.35    0.45
  14 -12   1   29.72    2.37
  16  -3   2    0.08    0.44
  16   3  -2    0.45    0.39
 -16  -3  -2   -0.85    0.35
  16  -3  -2   -0.18    0.29
  16   3   2   -0.35    0.60
  14  12   1   25.02    2.62
  14  12  -1   31.82    2.36
   3  -4  -5  101.83    8.05
  16   3  -2    0.58    0.20
   3   4  -5  105.03    8.17
  14  12  -1   28.46    2.61
 -16   3  -2   -0.68    0.33
  14 -12  -1   28.69    2.37
  -3   4  -5  101.28    8.16
  -3  -4  -5   98.77    8.16
  12 -13   2   63.44    4.88
  12  13   2   53.09    5.14
 -12  13  -2   70.33    5.20
  12  13  -2   57.24    5.03
  12 -13  -2   58.82    4.88
  12  13  -2   62.40    4.93
   6  18  -2   18.97    1.65
   6 -18  -2   19.52    1.63
   6 -18   2   18.92    1.59
  -6  18  -2   21.12    1.69
 -11  11  -3    0.10    0.22
  11  11   3   -0.35    0.74
  11 -11  -3    0.06    0.23
 -11 -11  -3    0.28    0.23
 -11  11  -3   -0.09    0.35
  11 -11   3    0.15    0.27
  11  11  -3    0.02    0.50
  11  11  -3    0.22    0.22
  -2   5  -5   11.37    0.94
   2  -5  -5   11.22    0.93
   2   5  -5   11.26    0.98
   2   5   5    7.84    1.16
  -2  -5  -5   10.51    0.95
  10   6  -4    2.57    0.43
  10  -6  -4    2.11    0.31
 -10   6  -4    2.11    0.30
 -10  -6  -4    2.42    0.34
 -10   6  -4    2.35    0.34
  10   6   4    1.96    0.84
  10   6  -4    2.00    0.33
  15 -11   0    3.51    0.47
  15  11   0    4.19    0.83
   1  21   0   18.72    1.87
  -1  21   0   24.01    1.89
   1  21   0   23.75    1.88
  -1  21   0   18.54    1.89
  -9  -8  -4    0.10    0.21
   5 -12  -4    3.52    0.43
   9   8  -4    0.55    0.39
   5  12  -4    2.04    0.31
   2  17  -3    9.19    0.84
  -9   8  -4    0.57    0.27
   9  -8  -4    0.36    0.25
  -4  -3  -5    5.12    0.53
  -9   8  -4    0.36    0.24
  -4   3  -5    5.67    0.54
  -2  17  -3    8.42    0.88
   4   3   5    3.60    0.66
   4   3  -5    5.23    0.56
   4  -3  -5    5.10    0.55
   5  12   4    1.89    0.73
   4  -3  -5    4.46    0.51
  -5  12  -4    2.92    0.42
  -5 -12  -4    2.10    0.29
   9   8   4    0.48    0.75
   7 -15  -3    6.57    0.63
   7  15  -3    5.65    0.81
  -7  15  -3    6.97    0.64
  -7  15  -3    6.11    0.81
  -7 -15  -3    6.09    0.61
   7  15  -3    6.73    0.62
   7  15   3    5.35    0.94
 -14   4  -3    6.18    0.57
  14   4   3    5.96    0.92
  14  -4  -3    5.79    0.65
  14  -4   3    5.48    0.75
 -14  -4  -3    4.86    0.58
  14   4  -3    5.16    0.56
  14   4  -3    5.37    0.76
  11   3  -4   35.53    2.99
 -11   3  -4   40.35    2.99
 -11   3  -4   36.37    3.14
  11  -3  -4   35.06    2.96
  17  -4   1  118.64    9.09
  11   3  -4   36.49    2.99
  17   4  -1  117.40    9.12
  11   3   4   36.49    3.28
  17  -4  -1  111.54    9.06
 -11  -3  -4   34.92    3.13
  17   4  -1  117.54    9.14
  11  -3   4   40.68    3.21
  17   4   1  105.22    9.14
   3  13  -4   15.14    1.42
   3 -13  -4   19.01    1.41
  -3 -13  -4   14.55    1.45
  -3  13  -4   19.16    1.44
 -11  16  -1   69.41    6.11
  11 -16  -1   79.22    5.74
  11  16  -1   80.02    5.81
  11 -16   1   73.60    5.72
  11  16  -1   63.59    5.88
  11  16   1   64.41    5.95
  16   8  -1    7.06    0.59
  16   8   1    6.10    0.91
  16  -8   1    7.13    0.74
  16   8  -1    6.22    0.95
  14  10  -2   11.89    1.03
  16  -8  -1    5.43    0.71
  14  10   2   10.81    1.59
 -14  10  -2   14.21    1.14
  14  10  -2   10.82    1.28
  14 -10   2   12.42    1.11
  14 -10  -2   11.59    1.08
  16   9   0    4.00    0.83
  16  -9   0    4.91    0.57
   8  17  -2    6.20    0.61
   8  17  -2    4.27    0.82
   8 -17   2    5.91    0.57
   8 -17  -2    6.10    0.62
  -8  17  -2    7.42    0.61
   8  17   2    4.51    0.98
  12  15   1   38.50    3.80
   5   0  -5    6.32    0.58
  12 -15   1   48.49    3.57
   2  21   0    1.65    0.57
  -5   0  -5    5.46    0.59
  12 -15  -1   45.30    3.57
  12  15  -1   44.35    3.80
   5   0  -5    6.04    0.62
   2  21   0    1.77    0.49
   0  -6  -5   53.82    4.22
 -16  -4  -2   -0.41    0.31
  16   4   2    0.03    0.65
  16   4  -2    0.85    0.47
  16  -4   2    0.91    0.44
   0   6  -5   52.26    4.28
  16  -4  -2    0.28    0.33
 -16   4  -2   -0.01    0.30
  -7  19   1    3.94    0.79
  -7  19  -1    3.13    0.70
   7  19  -1    3.93    0.74
   7  19  -1    3.90    0.58
   7  19   1    4.71    0.77
   5  -1  -5    1.13    0.29
  -5   1  -5    0.97    0.25
   5   1   5    0.80    0.47
   5  -1  -5    1.07    0.24
  -5  -1  -5    1.13    0.25
   5   1  -5    1.52    0.23
   5   1  -5    0.91    0.28
  10 -17  -1   34.81    2.55
  10 -17   1   31.95    2.54
 -10  17  -1   34.09    2.71
  10  17  -1   31.67    2.58
  10  17   1   27.31    2.86
  10  17  -1   26.43    2.75
   1  -6  -5   66.37    5.38
   1   6  -5   69.25    5.47
  -1   6  -5   67.98    5.47
  17  -6   0    2.73    0.46
  17   6   0    2.67    0.64
  -3  -5  -5   14.17    1.28
  14 -13   0    2.07    0.33
   3  -5  -5   15.54    1.27
  -3   5  -5   15.24    1.29
   3   5  -5   15.77    1.31
  14  13   0    1.93    0.73
   4 -19   2    4.18    0.40
  -4  19   2    2.49    0.67
   4  19   2    2.83    0.68
   4  19  -2    3.49    0.52
   4  19  -2    2.54    0.58
  -4  19  -2    2.87    0.54
  -3  17   3   39.45    3.28
   3  17  -3   38.27    3.15
   4   4   5    3.62    0.68
  -4   4  -5    5.82    0.53
  -4  -4  -5    5.80    0.55
   4   4  -5    5.48    0.58
   3  17   3   38.25    3.31
   4  -4  -5    4.82    0.55
   5  -2  -5  116.98    8.92
   5   2  -5  115.46    9.06
  -5  -2  -5  109.11    9.04
   5  -2  -5  114.48    9.06
   5   2  -5  111.67    8.92
  -5   2  -5  109.17    9.04
  13  12  -2    3.13    0.74
  15   8  -2   16.87    1.64
 -15   8  -2   19.59    1.60
  13 -12   2    3.41    0.46
  15  -8  -2   17.91    1.51
  15   8  -2   17.63    1.47
  13  12   2    2.77    0.96
  15   8   2   15.16    1.88
  15  -8   2   17.80    1.55
  13 -12  -2    3.23    0.45
  13  12  -2    3.26    0.39
  -6  20   0   56.52    5.06
   6  20   0   65.57    4.99
  11   4   4    4.66    0.98
  11  -4  -4    4.68    0.59
 -11   4  -4    5.04    0.55
  11   4  -4    5.96    0.66
 -11   4  -4    5.87    0.55
  11   4  -4    4.93    0.56
  11  -4   4    7.83    1.11
  -5  20   1    4.12    0.85
   5  20  -1    4.90    0.66
   5  20  -1    4.49    0.72
   5  20   1    5.69    0.77
  -5  20  -1    4.23    0.68
  14   5   3    5.59    1.00
 -14  -5  -3    6.15    0.58
  14   5  -3    5.40    0.64
 -14   5  -3    3.41    0.57
   8  19   0    2.36    0.75
   8 -19   0    2.29    0.33
  14   5  -3    4.53    0.49
  14  -5   3    5.45    0.79
   8  19   0    1.73    0.40
  14  -5  -3    4.70    0.57
   2  -6  -5   11.36    1.04
  -2   6  -5   11.85    1.07
   2   6  -5   13.33    1.09
  -2  -6  -5   12.60    1.06
 -13  -8  -3   11.34    1.01
  13  -8  -3   10.19    0.96
  13   8   3    9.28    1.45
  13  -8   3   11.34    1.07
  13   8  -3   11.61    1.16
 -13   8  -3   10.90    1.00
  13   8  -3   10.92    0.95
  12 -10   3    4.58    0.56
 -12 -10  -3    3.84    0.49
  12  10  -3    4.04    0.44
 -12  10  -3    4.24    0.47
  12  10   3    3.84    1.03
  12 -10  -3    4.04    0.49
 -12  10  -3    2.62    0.50
  12  10  -3    4.69    0.67
  13  14  -1  143.18   10.45
  17   5  -1   11.44    1.00
  13 -14   1  129.65   10.32
  13 -14  -1  135.27   10.32
  17   5  -1   12.68    1.24
  13  14   1  118.40   10.51
  17   5   1   10.09    1.39
  17  -5   1   12.62    1.12
  17  -5  -1   12.51    1.10
  13  14  -1  123.51   10.47
  -3  21   0   23.78    2.11
  -7  11  -4    1.89    0.34
   3  21   0   23.05    2.02
   7  11  -4    3.03    0.55
   7 -11  -4    2.23    0.32
   7  11  -4    3.07    0.42
   7  11   4    1.23    0.69
  -7  11  -4    2.31    0.38
  -7 -11  -4    2.73    0.35
   8  10  -4    2.82    0.41
  -8  10  -4    3.40    0.45
  -8 -10  -4    3.02    0.39
  -8  10  -4    2.90    0.42
   8  10  -4    3.04    0.56
   8  10   4    2.61    0.83
   8 -10  -4    2.79    0.35
 -10   7  -4    4.97    0.52
  10  -7  -4    4.49    0.53
 -10   7  -4    5.39    0.56
  10   7   4    3.78    0.94
  10   7  -4    5.95    0.74
  10   7  -4    4.59    0.53
 -10  -7  -4    5.01    0.51
   4  13  -4    2.95    0.40
   4 -13  -4    2.47    0.36
  -4  13  -4    3.31    0.40
  -4 -13  -4    2.30    0.38
   4  13   4    1.24    0.64
   6  16  -3    0.92    0.28
   6 -16  -3    0.34    0.28
  -6  16  -3    0.55    0.21
   6  16  -3   -0.07    0.53
  -6 -16  -3    0.83    0.18
   6  16   3    0.51    0.73
  -6  16  -3    0.45    0.43
   5  -3  -5   13.34    1.08
   5   3  -5   13.21    1.08
   5   3  -5   12.16    1.13
  -5  -3  -5   12.17    1.09
   5  -3  -5   12.76    1.11
  -5   3  -5   12.89    1.10
 -16   5  -2    0.71    0.36
 -16   5  -2    1.24    0.38
  16   5  -2    1.91    0.24
  16  -5  -2    1.36    0.34
  16   5  -2    2.13    0.48
  16   5   2    1.88    0.65
  16  -5   2    1.95    0.45
   9 -18  -1   51.46    3.62
   9  18   1   37.73    3.86
   9 -18   1   48.79    3.61
  -9  18  -1   49.19    3.85
   9  18  -1   43.36    3.67
   9  18  -1   36.64    3.80
   0  21  -1    3.10    0.54
   0  21   1    2.50    0.74
   0  21  -1    3.14    0.59
   0  21   1    3.54    0.70
  -6 -12  -4    0.22    0.21
   6  12   4    1.16    0.72
  15  11  -1    3.69    0.39
  15  11   1    3.85    0.90
  -6  12  -4    0.72    0.28
 -15  11  -1    2.68    0.48
  15 -11   1    3.68    0.43
 -15  11  -1    2.11    0.57
  15 -11  -1    3.84    0.47
  15  11  -1    3.17    0.70
   6  12  -4    0.39    0.23
   6 -12  -4    0.61    0.24
  -4   5  -5    1.24    0.23
   4   5   5    0.33    0.55
   4   5  -5    0.47    0.27
  -4  -5  -5    0.77    0.24
   4  -5  -5    1.00    0.23
  -1  21   1    7.44    1.20
   1  21   1    8.47    1.04
   1  21  -1    8.83    1.00
  -1  21  -1    8.98    0.97
   0  14  -4   11.57    1.04
  -1  21  -1   10.49    1.08
   1  21  -1    9.79    1.01
  -1  21   1    9.95    1.14
   1  21   1    6.95    1.13
  -9  14  -3    0.20    0.42
  -9   9  -4   11.49    1.00
  10 -13  -3   23.83    1.79
 -10 -13  -3   22.69    1.88
   7 -18   2   18.14    1.47
   3  -6  -5    0.06    0.23
  10  13   3   18.93    2.22
  -3   6  -5    0.23    0.25
   7  18  -2   19.27    1.53
   3   6  -5    0.07    0.24
   3   6   5   -0.58    0.51
   9  -9  -4   11.13    0.97
  -9   9  -4   13.25    1.02
  -7  18  -2   17.91    1.56
   9   9  -4   12.26    1.14
   9  14   3   -0.05    0.73
  10  13  -3   21.95    1.80
  -9  -9  -4   10.07    0.99
  -9  14  -3    0.49    0.22
   7 -18  -2   16.83    1.49
  10  13  -3   20.65    2.01
   9  14  -3    0.50    0.61
   9  14  -3    0.62    0.24
 -10  13  -3   20.13    1.88
  -3  -6  -5   -0.18    0.23
   9   9  -4   10.36    0.97
   9   9   4    9.27    1.47
  -9 -14  -3    0.70    0.23
   9 -14  -3    0.15    0.27
   0   7  -5    0.44    0.24
   4  17  -3   34.74    2.89
  -4  17  -3   36.14    2.94
   1  14  -4    9.54    0.86
  11   5  -4    1.05    0.31
  11   5   4    1.55    0.86
  11   5  -4    1.94    0.39
 -11  -5  -4    2.02    0.32
  11  -5  -4    1.70    0.32
 -11   5  -4    1.83    0.30
  -1  14  -4    9.40    0.87
 -11   5  -4    2.20    0.32
   1  -7  -5   20.70    1.75
  17   7   0  219.70   18.40
  17  -7   0  243.42   18.32
   1   7  -5   23.13    1.80
  -1   7  -5   20.91    1.79
  12 -16   0    0.27    0.25
  11  17   0   23.63    1.82
  12  16   0    0.15    0.79
 -11  17   0   18.92    1.99
 -12  16   0    0.66    0.65
  12  16   0    0.34    0.25
  18   0   0  350.73   27.73
   6   0  -5  157.47   12.37
   6   0  -5  163.32   12.55
  -6   0  -5  148.82   12.53
  -5  19  -2    3.53    0.57
  16   9  -1    3.04    0.71
 -16   9  -1    1.92    0.46
  16  -9  -1    3.77    0.46
  16   9  -1    2.22    0.34
   5  19  -2    3.37    0.61
   5  19  -2    4.92    0.59
  16  -9   1    2.79    0.39
  -5  -4  -5   -0.50    0.21
   5  -4  -5   -0.13    0.23
   5   4  -5   -0.50    0.24
  -5   4  -5   -0.17    0.22
   5   4   5   -0.23    0.51
   5  19   2    3.65    0.81
  16   9   1    2.65    0.72
  -2  21   1   12.84    1.36
  18  -1   0   18.58    1.61
  18   1   0   16.10    1.59
   2  21  -1   14.25    1.29
   2  21   1   14.69    1.42
   2  21  -1   13.33    1.35
  -2  21  -1   13.89    1.35
  -2  21   1   10.37    1.49
  -2  21  -1   14.04    1.33
  11  15  -2   27.70    2.61
  14  -6   3   17.99    1.68
  14   6   3   17.79    1.92
  14   6  -3   18.13    1.67
 -14   6  -3   19.92    1.63
 -14  -6  -3   17.64    1.64
   6   1  -5   -0.16    0.30
  -6   1  -5    0.35    0.22
   6   1  -5    0.83    0.24
  14   6  -3   17.82    1.54
  11  15   2   25.31    2.74
   6  -1  -5    0.21    0.30
  11 -15   2   30.37    2.37
  14  -6  -3   20.42    1.58
  -6  -1  -5   -0.02    0.23
  11 -15  -2   30.57    2.39
   6  -1  -5    0.60    0.22
   6   1   5    0.48    0.47
  11  15  -2   30.50    2.40
   8  15  -3    4.37    0.45
   8  15  -3    3.02    0.67
  -8 -15  -3    3.76    0.43
  10  16  -2   22.99    1.70
   8  15   3    3.01    0.92
   8 -15  -3    4.09    0.52
  -8  15  -3    3.71    0.54
  10 -16   2   20.76    1.66
  10 -16  -2   20.58    1.69
  -8  15  -3    4.16    0.45
  10  16  -2   18.26    1.94
  10  16   2   16.36    2.03
  11  12   3    1.19    0.92
  17  -6  -1    0.81    0.32
   2  14  -4   25.88    2.00
 -11  12  -3    1.81    0.28
  17   6  -1    1.07    0.19
 -17   6  -1   -0.15    0.42
  17   6   1    0.32    0.60
  11 -12   3    1.78    0.32
 -11  12  -3    1.25    0.39
  11 -12  -3    1.38    0.29
  11  12  -3    2.66    0.36
  17  -6   1    1.05    0.41
  17   6  -1    1.86    0.55
  11  12  -3    2.20    0.65
  -2  14  -4   22.53    2.00
  14 -13   1   16.46    1.39
  14  13  -1   17.65    1.37
  15  12   0    3.63    0.79
  14  13   1   14.16    1.84
  14 -13  -1   16.45    1.40
  15 -12   0    3.88    0.48
  14  13  -1   15.51    1.66
  16 -10   0    6.49    0.68
  16  10   0    5.33    0.88
   0  20  -2    1.01    0.40
   2   7  -5   13.70    1.17
   0  20   2    1.11    0.56
   2  -7  -5   13.87    1.12
  -2   7  -5   12.41    1.13
   0  20  -2    1.28    0.47
  13  15   0   73.70    6.28
  13  15   0   83.70    6.42
  14  11   2   41.86    3.98
   6   2  -5   12.60    1.16
  18  -2   0    3.48    0.54
   6   2  -5   13.85    1.11
  14  11  -2   43.09    3.82
  -6   2  -5   13.11    1.11
  -6  -2  -5   12.22    1.12
  14 -11   2   49.21    3.71
   6   2   5   10.42    1.28
   6  -2  -5   14.38    1.11
   6  -2  -5   13.70    1.16
  18   2   0    3.24    0.67
  14 -11  -2   45.47    3.69
  14  11  -2   49.13    3.72
  10 -18   0    1.22    0.28
  10  18   0    0.98    0.70
  10  18   0    1.04    0.34
 -10  18   0    1.11    0.60
  16   6  -2    9.19    0.98
  16   6   2    7.67    1.16
  16   6  -2    8.81    0.73
  16  -6   2    9.37    0.92
 -16   6  -2    7.55    0.84
  16  -6  -2    7.46    0.81
  12 -14  -2   20.92    1.70
   1  20  -2    3.07    0.54
  -1  20   2    3.71    0.73
  -1  20  -2    2.69    0.49
  12  14  -2   19.08    1.97
  12  14   2   17.18    2.06
  12 -14   2   20.69    1.68
  -1  20  -2    2.70    0.54
  12  14  -2   21.93    1.69
   1  20   2    2.82    0.65
  15   9   2    5.98    0.95
 -15   9  -2    5.73    0.65
  15  -9  -2    6.50    0.59
  15   9  -2    4.82    0.78
   5 -13  -4   42.98    3.50
  -5  13  -4   48.79    3.56
  -5 -13  -4   43.05    3.72
  15  -9   2    5.14    0.68
  15   9  -2    4.18    0.51
   5  13  -4   40.68    3.55
   6  20  -1   14.34    1.45
  -6  20  -1   12.82    1.44
  -6  20   1   12.98    1.53
   6  20   1   17.07    1.51
 -12   0  -4   34.21    2.90
  12   0   4   34.49    3.05
  12   0  -4   33.01    2.75
  12   0  -4   34.30    2.77
   8  19  -1    3.27    0.71
   8  19   1    3.55    0.86
  15   0   3   28.56    2.66
  -8  19   1    2.83    0.80
  15   0  -3   33.14    2.51
   8  19  -1    3.43    0.47
   8 -19   1    3.96    0.45
 -15   0  -3   29.29    2.61
   8 -19  -1    4.68    0.47
  12   1   4    9.01    1.22
  12   1  -4    7.74    0.82
 -12  -1  -4    9.32    0.82
 -12   1  -4    8.52    0.80
  12   1  -4    8.41    0.85
  12  -1  -4    8.70    0.84
  12  -1   4    8.33    1.15
   7  20   0   -0.09    0.36
   4   6  -5   30.02    2.44
  -4   6  -5   28.75    2.43
  15   1   3   55.03    4.61
  15  -1   3   54.47    4.57
 -15   1  -3   55.61    4.71
 -10   8  -4    7.40    0.66
 -10   8  -4    6.78    0.61
  10  -8  -4    7.14    0.64
  10   8  -4    6.33    0.77
   7  20   0    0.37    0.66
  10   8   4    6.59    1.08
   4  -6  -5   30.23    2.40
 -15  -1  -3   56.02    4.71
  -4  -6  -5   30.25    2.43
 -10  -8  -4    4.87    0.58
  10   8  -4    4.57    0.62
  15  -1  -3   55.27    4.46
   7 -20   0   -0.10    0.26
  -7  20   0   -0.03    0.60
  15   1  -3   56.54    4.46
  13   9  -3    0.40    0.23
  13   9  -3    0.42    0.51
 -13   9  -3    0.80    0.22
 -13  -9  -3    0.51    0.25
 -13   9  -3    0.27    0.35
  13  -9  -3    0.85    0.30
  13   9   3    0.37    0.92
  13  -9   3    0.40    0.36
   3  21   1    9.04    1.00
   3  21  -1    7.33    0.94
  -3  21   1    6.31    0.98
  -3  21   1    6.90    1.05
   3  21  -1    8.65    0.87
   3  21   1    5.12    0.89
  -3  21  -1    7.97    0.94
  -3  21  -1    8.26    1.00
   9  17  -2   30.05    2.44
   9 -17   2   27.85    2.39
   9 -17  -2   28.61    2.42
  -9  17  -2   32.88    2.55
  18   3   0    5.57    0.87
  18  -3   0    5.31    0.80
  -6  -3  -5    2.15    0.33
  -2  20   2    1.80    0.63
   6   3  -5    2.21    0.35
   2  20   2    2.09    0.61
  -2  20  -2    2.25    0.47
   2  20   2    0.71    0.57
  -2  20  -2    2.19    0.51
  -6   3  -5    3.30    0.38
   6   3  -5    2.75    0.34
   2  20  -2    1.54    0.50
   2  20  -2    2.20    0.42
   6   3   5    2.16    0.60
 -11  -6  -4    8.97    0.84
   3  14  -4   11.46    1.02
 -11   6  -4    9.74    0.87
  11  -6  -4    9.29    0.85
  -5   5  -5   28.11    2.47
  -3 -14  -4   11.60    1.04
  -5  -5  -5   32.26    2.47
  11   6   4    8.85    1.29
  11   6  -4    7.82    0.82
 -11   6  -4   10.78    0.87
  11   6  -4    8.85    0.97
  -3  14  -4   12.40    1.07
   5   5  -5   33.19    2.49
   5  -5  -5   28.02    2.44
   0  18  -3   25.34    2.12
  12  -2  -4  110.90    9.24
  12   2  -4  119.19    9.36
  12   2   4  120.32    9.43
 -12  -2  -4  111.29    9.85
  12  -2   4  121.88    9.40
  12   2  -4  120.73    9.26
 -12   2  -4  113.67    9.85
  -3   7  -5   24.39    2.02
   3  -7  -5   23.55    1.99
  -5  17  -3   16.18    1.58
   5 -17  -3   17.91    1.46
   5  17  -3   19.18    1.49
   3   7  -5   25.80    2.03
  -5  17  -3   16.62    1.52
  15  -2  -3    0.78    0.35
 -15  -2  -3   -0.07    0.25
  15   2  -3   -0.16    0.39
  15  -2   3    0.03    0.60
  15   2  -3   -0.07    0.23
  15   2   3    0.10    0.68
 -15   2  -3    0.41    0.24
  -1  18  -3   31.72    2.71
   1  18  -3   33.95    2.70
   7  16  -3    7.05    1.03
   7  16  -3    9.21    0.72
  -7  16  -3    7.37    0.72
   7  16   3    5.64    1.01
   7 -16  -3    7.32    0.72
  -7 -16  -3    8.18    0.71
  -7  16  -3    6.34    0.85
  12 -11   3    9.17    0.95
  12  11  -3    9.04    0.89
  12  11   3    7.66    1.28
 -12  11  -3   11.72    0.93
 -12 -11  -3   11.15    0.95
  12 -11  -3   10.00    0.90
  12  11  -3    9.80    1.23
   0   8  -5    9.99    0.89
   8  11  -4    1.58    0.28
  -8  11  -4    1.06    0.34
  -8  11  -4    0.79    0.23
   8 -11  -4    0.51    0.25
   8  11  -4    1.77    0.50
   8  11   4    0.48    0.69
  14  14   0    2.23    0.83
  14 -14   0    1.25    0.30
  13 -13  -2   37.73    3.20
  13  13  -2   40.06    3.23
  13  13   2   33.38    3.48
  13 -13   2   41.08    3.21
 -13  13  -2   45.90    3.41
  13  13  -2   38.76    3.40
  -1   8  -5    7.05    0.63
   1   8   5    4.59    0.83
  17   8   0    1.97    0.66
  17  -8   0    1.94    0.37
   1  -8  -5    6.73    0.63
   9  19   0   41.41    3.31
  14  -7  -3    0.64    0.27
  14   7  -3   -0.35    0.19
  14  -7   3    0.19    0.44
  14   7   3    0.55    0.77
 -14  -7  -3    0.36    0.29
  -9  19   0   39.19    3.44
  14   7  -3    0.00    0.41
 -14   7  -3    0.78    0.23
 -14   7  -3    0.36    0.34
  -7  12  -4    4.28    0.58
  -7 -12  -4    5.54    0.51
   5  21   0    2.09    0.59
   7  12  -4    6.05    0.56
   5  21   0    1.47    0.43
   7 -12  -4    4.57    0.57
   7  12   4    3.28    0.91
  -7  12  -4    4.43    0.51
  -5  21   0    2.59    0.73
  12  -3   4    9.21    1.33
 -12  -3  -4    8.72    0.88
  12   3  -4    7.48    0.88
  12   3   4    9.80    1.33
 -12   3  -4   11.54    0.90
  12  -3  -4    9.92    0.88
 -12   3  -4   11.60    0.87
  12   3  -4    7.86    0.93
  15  -3   3    9.24    1.20
  12  16  -1    8.22    0.75
  -2  18   3    0.92    0.71
  12 -16  -1    8.44    0.76
 -15   3  -3   10.68    0.94
  15  -3  -3    9.01    0.93
  17   7   1   15.65    1.83
   2  18  -3    2.63    0.39
  15   3  -3    8.95    1.03
  12 -16   1    8.04    0.75
   2  18   3    1.30    0.65
  17   7  -1   19.04    1.49
  12  16  -1    7.38    1.12
  17   7  -1   18.25    1.71
  17  -7  -1   18.21    1.56
 -12  16  -1    8.22    0.81
 -15  -3  -3   11.24    0.95
  15   3  -3    9.38    0.86
  -2  18  -3    2.92    0.48
  12  16   1    8.38    1.14
  15   3   3    9.60    1.38
  17  -7   1   18.24    1.56
   6  19  -2   11.46    1.15
  11 -17  -1   52.34    3.75
  -6   4  -5   72.20    5.91
   6 -19   2   12.50    1.07
  17   0   2    0.14    0.57
  11 -17   1   49.58    3.73
  18   4   0   93.29    7.73
  -6  -4  -5   75.08    5.91
  11  17  -1   51.07    3.79
   6   4  -5   74.59    5.92
  -6  19  -2   14.13    1.12
 -11  17  -1   42.19    3.98
  11  17   1   41.92    4.01
   6  -4  -5   72.20    5.83
  17   0  -2    0.32    0.38
   6 -19  -2   12.52    1.10
  18  -4   0   99.05    7.67
  11  17  -1   41.01    3.92
 -17   0  -2   -0.45    0.30
 -18   0  -1    0.02    0.46
  -9  10  -4    5.58    0.59
   9  10   4    4.41    0.97
  -9 -10  -4    3.56    0.48
   9  10  -4    4.70    0.65
   9 -10  -4    5.00    0.50
  -9  10  -4    5.03    0.51
   9  10  -4    3.47    0.49
  18   0   1    0.16    0.54
  18   0  -1    0.82    0.41
   3  20  -2    5.79    0.84
   3  20   2    6.17    1.00
  -3  20   2    6.82    1.09
  -3  20  -2    7.28    0.85
   3  20  -2    8.91    0.83
  17   1   2   11.54    1.26
  17   1  -2   12.07    1.13
  17  -1  -2   11.46    1.11
  17  -1   2   12.20    1.28
  18  -1  -1   10.85    1.10
  18   1  -1   11.00    1.08
  18  -1   1   10.49    1.11
  18   1   1    9.29    1.14
  16  -7   2   26.27    2.24
  16  -7  -2   27.86    2.20
 -16   7  -2   27.05    2.33
  16   7   2   26.08    2.50
  16   7  -2   26.48    2.18
  16   7  -2   26.67    2.34
   4  21   1    1.98    0.58
   4  21  -1    2.81    0.58
   4  21   1    2.25    0.62
  -4  21   1    1.73    0.61
   4  21  -1    2.06    0.43
  -4  21   1    2.35    0.82
  -7   0  -5   42.90    3.68
   2   8  -5   30.24    2.21
   7   0  -5   44.47    3.51
  -2   8  -5   24.97    2.19
  -7   0  -5   40.67    3.49
   7   0  -5   45.10    3.46
   2  -8  -5   25.35    2.17
   8 -18  -2   30.24    2.55
   8  18  -2   31.92    2.58
  -8  18  -2   34.43    2.69
   8 -18   2   29.33    2.52
  15 -12  -1   32.47    2.47
  15  12  -1   27.47    2.65
  15  12   1   29.26    2.73
  15  12  -1   30.74    2.45
  15 -12   1   30.20    2.46
   4  14  -4    8.56    0.80
   7   1  -5   24.68    2.08
   7   1  -5   25.72    2.12
  16  10  -1   18.94    1.85
  -4 -14  -4    8.35    0.78
   7  -1  -5   27.69    2.08
  -4  14  -4    8.92    0.85
  -7   1  -5   25.44    2.09
  16  10  -1   19.90    1.53
  -7  -1  -5   25.15    2.10
  16 -10  -1   15.32    1.55
   4 -14  -4    7.85    0.77
   7  -1  -5   25.59    2.12
  16 -10   1   20.51    1.59
  -7  -1  -5   25.43    2.21
  17   2  -2    9.86    0.78
  17   2   2    7.26    1.05
  17  -2  -2    7.16    0.94
  17  -2   2   10.10    1.08
  17   2  -2    9.49    0.95
  -5  -6  -5   76.52    6.25
  -5   6  -5   76.86    6.26
  18   2   1   31.74    2.91
  13  15   1   27.51    2.70
  18  -2  -1   33.68    2.83
  18   2  -1   36.37    2.89
   5  -6  -5   79.32    6.17
  18  -2   1   35.81    2.89
  13  15  -1   25.95    2.60
   5   6  -5   78.72    6.27
  -4  -7  -5    1.58    0.28
   4   7  -5    1.74    0.31
  13 -15   1   28.32    2.31
   4   7   5    1.48    0.59
  -4   7  -5    2.64    0.38
  13 -15  -1   28.24    2.31
   4  -7  -5    1.46    0.29
  13  15  -1   30.80    2.32
  10  18  -1   10.32    1.46
 -10  18  -1   13.49    1.10
  10 -18  -1   12.88    1.06
  10  18  -1   11.59    1.07
  10 -18   1   11.72    1.03
  10  18   1    9.58    1.45
  -6 -13  -4   15.18    1.35
   6 -13  -4   15.40    1.30
   6  13  -4   14.93    1.31
  -6  13  -4   16.71    1.36
   0  22   0  138.05    9.88
   0  22   0  109.27    9.98
 -12  -4  -4   12.36    1.12
  12   4  -4   11.47    1.07
  12  -4   4   13.05    1.50
  12   4   4   12.79    1.72
  12   4  -4   11.27    1.15
 -12   4  -4   12.68    1.11
 -12   4  -4   13.77    1.09
  12  -4  -4   12.63    1.10
  11  -7  -4   20.80    1.82
  11   7   4   19.09    2.23
 -11   7  -4   22.96    1.85
 -11  -7  -4   21.96    1.89
  11   7  -4   22.22    1.82
  11   7  -4   23.37    1.89
 -11   7  -4   22.35    1.91
  -3  18  -3   27.05    2.30
 -15  -4  -3   57.25    5.06
   7   2  -5    1.60    0.28
  -7  -2  -5    2.03    0.30
   7   2  -5    1.20    0.31
   3  18  -3   27.71    2.27
  15  -4  -3   61.03    4.78
  15   4   3   60.67    4.99
 -15   4  -3   58.58    5.06
  15  -4   3   59.71    4.86
   7  -2  -5    1.13    0.29
  -7   2  -5    1.06    0.25
  15   4  -3   60.53    4.81
   7   2   5    1.11    0.56
   7  -2  -5    1.45    0.28
  15   4  -3   60.21    4.80
  -7  -2  -5    1.05    0.26
   1  22   0   24.77    1.82
  -1  22   0   17.70    1.78
   1  22   0   16.77    1.75
  16 -11   0    5.51    0.64
   7  20  -1   26.40    2.34
   7  20   1   26.10    2.37
   7  20  -1   29.16    2.20
  -7  20   1   21.79    2.38
  16  11   0    5.00    0.88
  10   9  -4    4.00    0.58
 -10  -9  -4    3.32    0.43
  10   9  -4    2.93    0.43
 -10   9  -4    3.74    0.53
  10   9   4    3.97    0.94
  10  14  -3   43.67    3.72
 -10 -14  -3   44.19    3.77
 -10   9  -4    3.58    0.46
 -10  14  -3   38.72    3.65
  10  14   3   41.28    3.87
  10  -9  -4    3.34    0.49
  10 -14  -3   51.94    3.56
  10  14  -3   44.81    3.58
  17   3   2    7.75    1.14
  15  10   2   17.85    1.89
 -15  10  -2   20.50    1.60
  17   3  -2    9.97    0.99
  17  -3  -2    7.66    0.90
  15 -10   2   16.39    1.53
  15 -10  -2   20.03    1.53
  17  -3   2   10.37    1.07
  15  10  -2   15.71    1.75
  17   3  -2    9.49    0.79
  15  10  -2   16.76    1.49
   6  -5  -5    1.46    0.31
  -6  -5  -5    1.86    0.29
   6   5  -5    1.40    0.32
  18  -5   0   22.33    1.98
  18   5   0   25.17    2.17
   6   5   5    1.38    0.64
  -6   5  -5    2.42    0.32
  18   3   1    6.97    1.13
  18  -3  -1    7.30    0.90
  18   3  -1    8.33    0.96
  18   3  -1    8.34    0.70
  18  -3   1    7.77    0.91
   3   8  -5   63.92    5.16
   3  -8  -5   65.97    5.09
  -3   8  -5   62.23    5.16
   6 -17  -3   16.39    1.33
  -6  17  -3   14.33    1.44
  -6  17  -3   15.89    1.35
   6  17  -3   11.68    1.46
   6  17  -3   17.09    1.32
   0  15  -4   42.05    3.42
  -4  20   2    2.67    0.70
   4  20   2    3.68    0.72
  -9 -15  -3   31.37    2.54
   9 -15  -3   28.76    2.41
  -9  15  -3   30.45    2.54
   4  20  -2    3.45    0.55
   4  20  -2    2.65    0.60
   9  15  -3   26.16    2.60
   9  15  -3   30.40    2.42
  -4  20  -2    4.30    0.63
  13  10   3   32.91    3.18
 -13 -10  -3   35.01    3.03
  13  10  -3   34.87    2.87
 -13  10  -3   37.04    3.02
  13 -10   3   35.92    2.88
  13 -10  -3   35.36    2.85
  13  10  -3   35.77    2.99
  14 -12  -2   16.42    1.35
  11  13   3   32.01    3.44
  -1  15  -4   32.32    2.63
  14 -12   2   16.28    1.38
  14  12  -2   16.46    1.34
  11 -13  -3   37.93    3.10
  14  12   2   14.68    1.78
   1  15  -4   31.76    2.63
 -11  13  -3   41.71    3.29
 -11 -13  -3   38.38    3.29
  14  12  -2   14.86    1.66
  11  13  -3   37.11    3.26
  11  13  -3   41.14    3.13
  -7  -3  -5   53.69    4.27
   7   3  -5   54.33    4.29
  -2  22   0   22.60    1.83
  -7   3  -5   50.96    4.27
   7   3  -5   53.71    4.23
  -7  -3  -5   53.76    4.50
   2  22   0   16.09    1.77
  -2  22   0   17.05    1.85
   2  22   0   22.59    1.78
   7  -3  -5   51.72    4.22
  15 -13   0   71.70    5.44
  15  13   0   64.32    5.62
  14   8  -3    7.56    0.75
  14   8   3    7.08    1.25
  14  -8   3    7.95    0.92
 -14   8  -3    8.61    0.78
 -14  -8  -3    8.64    0.83
  14  -8  -3    8.32    0.79
  14   8  -3    9.02    1.03
  -8  20   0   38.20    3.40
   8  20   0   41.37    3.28
  14  14  -1   17.12    1.37
   0   9  -5   41.27    3.35
  14  14  -1   14.64    1.68
  14 -14  -1   16.50    1.40
  14 -14   1   17.14    1.39
  14  14   1   14.46    1.87
   6 -21   0    3.21    0.44
   6  21   0    2.02    0.63
   6  21   0    1.73    0.49
  17  -8   1   68.11    5.17
  17   8  -1   63.67    5.26
  17  -8  -1   63.36    5.15
  17   8   1   58.10    5.29
  17   8  -1   68.02    5.18
   9  19   1   18.06    2.16
   9 -19  -1   25.75    1.90
  -5  21   1    3.75    0.85
   9 -19   1   25.96    1.88
   5  21   1    2.49    0.63
   5  21   1    5.55    0.82
   9  19  -1   18.27    2.10
   9  19  -1   23.23    1.93
   5  21  -1    5.22    0.72
  -5  21  -1    3.66    0.72
   5  21  -1    4.59    0.57
  17   9   0  128.34   10.63
  12   5  -4    7.58    0.74
   1   9  -5   20.87    1.68
 -12   5  -4    8.08    0.76
  -1   9  -5   20.09    1.67
   1  -9  -5   19.26    1.65
  12  -5  -4    6.83    0.76
  12   5   4    6.09    1.17
 -12   5  -4    7.09    0.75
 -12  -5  -4    8.07    0.73
  12   5  -4    9.07    0.85
  17  -9   0  136.53   10.51
   2  15  -4   53.43    4.24
  -2  15  -4   52.78    4.25
  -2 -15  -4   51.14    4.44
  15  -5  -3   61.19    5.20
  15   5   3   64.03    5.43
 -15  -5  -3   68.19    5.53
  17  -4   2   16.04    1.41
  15   5  -3   66.20    5.25
  17  -4  -2   14.18    1.34
  17   4  -2   15.88    1.27
  17   4   2   14.10    1.63
  15  -5   3   64.86    5.28
  15   5  -3   63.01    5.24
  17   4  -2   15.64    1.43
 -15   5  -3   68.41    5.52
  12  17   0   28.67    2.36
  11  16   2   40.32    4.00
  11 -16  -2   51.95    3.76
  11 -16   2   46.90    3.74
  11  16  -2   50.20    3.79
  11  16  -2   42.11    3.94
   4  18   3    5.41    0.91
  18  -4  -1    0.86    0.41
  18   4   1    1.53    0.59
   5  14   4    5.55    0.95
  18   4  -1    0.69    0.18
  -4  18  -3    7.93    0.87
 -18   4  -1    0.52    0.40
   5 -14  -4    8.01    0.73
  18  -4   1    1.18    0.47
   5  14  -4    6.79    0.69
  18   4  -1    0.46    0.50
  -5  14  -4    8.27    0.74
  -5 -14  -4    6.85    0.68
  16   8  -2    4.97    0.74
 -16   8  -2    5.69    0.63
  16  -8   2    4.78    0.70
  16   8  -2    5.00    0.51
  16   8   2    6.71    1.03
  16  -8  -2    5.41    0.61
   8  16  -3    9.11    0.77
   8  16  -3    6.69    1.12
  -8  16  -3    8.13    0.97
   8  16   3    6.65    1.11
  -8 -16  -3    8.09    0.78
   8 -16  -3    9.48    0.79
   5  -7  -5    9.14    0.77
   5   7  -5    7.68    0.79
   5   7   5    6.95    1.07
  -5   7  -5    9.25    0.78
  -5  -7  -5    7.69    0.75
 -12  15  -2   42.70    3.13
  12  15  -2   37.37    2.97
  12  15   2   30.39    3.29
  12 -15   2   35.63    2.94
  12 -15  -2   36.36    2.95
  12  15  -2   33.74    3.16
  11  18   0    0.51    0.31
  11  18   0    1.27    0.82
  -7  -4  -5   86.03    7.31
   7   4  -5   83.60    6.95
   7  -4  -5   92.23    6.85
   7  19  -2   13.44    1.35
   7   4  -5   88.92    6.86
   7 -19   2   15.56    1.30
   7 -19  -2   16.32    1.35
  -7   4  -5   83.68    6.93
 -11  18   0    1.53    0.71
  11 -18   0    0.63    0.28
  -7  19  -2   17.45    1.38
  -7  -4  -5   84.05    6.93
   3  22   0    1.82    0.56
   3  22   0    2.39    0.64
  -3  22   0    1.95    0.65
 -13  16   0    4.50    0.79
  -3  22   0    1.24    0.63
  13  16   0    8.41    1.10
  13  16   0    6.12    0.60
  12  12   3   16.16    1.97
  10 -17   2   29.52    2.52
  12 -12  -3   19.35    1.54
 -12 -12  -3   19.17    1.62
  12  12  -3   16.76    1.76
  10 -17  -2   29.97    2.54
 -10  17  -2   34.70    2.69
  12  12  -3   18.44    1.53
  10  17  -2   31.31    2.56
  -2   9  -5    5.83    0.57
  -4   8  -5   19.90    1.72
   4   8  -5   21.47    1.73
   4  -8  -5   20.74    1.70
   2   9   5    3.26    0.79
   2   9  -5    5.61    0.59
   2  -9  -5    4.40    0.55
  -6   6  -5    9.42    0.90
  18  -6   0    1.28    0.42
   8  12  -4    5.08    0.69
  18   6   0    1.59    0.60
   6  -6  -5    8.97    0.90
   8  12   4    4.20    0.88
  -6  -6  -5   10.92    0.89
   8 -12  -4    3.68    0.55
  -8 -12  -4    4.57    0.48
  -6  -6  -5   11.13    0.94
  -8  12  -4    4.94    0.58
   8  12  -4    4.82    0.54
   6   6  -5   10.31    0.93
  -8  12  -4    4.67    0.52
  -9 -11  -4    1.72    0.29
  -9  11  -4    2.80    0.38
 -11   8  -4    0.79    0.27
  11   8  -4    0.55    0.28
  -9  11  -4    2.64    0.39
 -11   8  -4    1.23    0.32
  11   8   4    0.54    0.90
  11  -8  -4    0.64    0.29
   9  11  -4    2.16    0.56
 -11  -8  -4    1.36    0.23
   9  11   4    1.32    0.88
   9 -11  -4    2.61    0.33
   9  11  -4    1.89    0.33
  11   8  -4    0.95    0.46
   0  22  -1    7.57    0.95
   0  22   1    9.47    1.05
   0  22  -1    9.84    1.02
   0  22   1    6.96    1.08
   3  15  -4   52.89    4.57
  -3 -15  -4   54.96    4.79
  -3  15  -4   62.31    4.59
   5  20   2    2.38    0.78
  -5  20  -2    1.66    0.55
   5 -20  -2    3.38    0.45
   5  20  -2    3.70    0.63
  -1  22   1   11.46    1.56
  -1  22  -1   15.91    1.43
   1  22   1   15.87    1.52
   1  22  -1   14.49    1.41
  -1  22  -1   13.90    1.39
  -7  13  -4    6.48    0.68
   7 -13  -4    5.23    0.60
  -1  22   1   16.01    1.52
   7  13   4    4.23    0.88
  -7  13  -4    5.40    0.56
  -7 -13  -4    5.14    0.53
   7  13  -4    5.07    0.58
   1  22  -1   14.69    1.36
   8   0  -5    3.28    0.47
  -8   0  -5    2.82    0.39
  -8   0  -5    3.06    0.48
   8   0  -5    3.69    0.48
  16  11  -1   38.59    3.06
  16 -11  -1   39.36    3.06
  16  11  -1   36.79    3.28
  16  11   1   36.51    3.34
  16 -11   1   37.66    3.07
  13  14   2   14.94    1.91
  17  -5  -2    0.97    0.33
 -17  -5  -2   -0.18    0.35
  17   5   2    1.01    0.74
  13  14  -2   16.79    1.34
  17   5  -2    2.15    0.50
  13  14  -2   15.80    1.69
  13 -14  -2   15.86    1.37
  13 -14   2   15.77    1.34
  17  -5   2    1.78    0.49
 -17   5  -2    0.11    0.39
   8   1  -5    2.45    0.35
   8   1  -5    2.04    0.35
  -8   1  -5    3.03    0.41
   8  -1  -5    3.20    0.41
   8  -1  -5    2.57    0.37
  -8  -1  -5    2.57    0.37
  -8   1  -5    2.52    0.38
  -8  -1  -5    2.10    0.31
  18   5  -1    0.24    0.16
  18   5  -1    0.33    0.51
  18  -5   1    0.52    0.44
  10  19   0   11.34    1.08
 -18   5  -1   -0.38    0.44
  18   5   1   -0.71    0.56
  18  -5  -1    0.38    0.38
  10  19   0   14.89    1.44
 -10  19   0    9.79    1.30
 -13   0  -4    6.16    0.60
  13   0  -4    5.60    0.60
  13   0   4    5.58    1.00
  13   0  -4    5.36    0.70
  12  -6  -4    9.21    0.89
  14  15   0    6.59    0.99
 -14  15   0    4.15    0.84
  12   6  -4   11.90    1.03
 -12   6  -4    9.16    0.90
  14 -15   0    6.33    0.62
 -12   6  -4    8.85    0.89
 -12  -6  -4   10.12    0.89
  12   6   4    8.84    1.31
  12   6  -4    9.21    0.88
 -15   6  -3    4.70    0.55
   3   9  -5    6.28    0.67
 -15  -6  -3    4.38    0.53
  15  -6   3    4.48    0.67
   3  -9  -5    5.90    0.63
  15  -6  -3    3.76    0.55
  15   6  -3    3.99    0.49
  15   6   3    4.47    1.02
  15   6  -3    4.99    0.62
  -3   9  -5    6.95    0.64
   3   9   5    4.71    0.86
   9 -18   2   36.27    3.05
  13   1   4   42.28    3.71
  13   1  -4   44.32    3.48
  13  -1   4   40.26    3.70
   9 -18  -2   40.13    3.08
  13   1  -4   42.57    3.46
 -13  -1  -4   40.40    3.64
  13  -1  -4   44.96    3.46
 -13   1  -4   44.14    3.65
   9  18  -2   38.41    3.11
 -10 -10  -4   -0.02    0.22
  10 -10  -4    0.12    0.28
  10  10  -4    0.29    0.50
  10  10   4   -0.03    0.86
  10  10  -4   -0.12    0.26
 -10  10  -4    0.00    0.24
 -10  10  -4    0.22    0.33
   7  -5  -5    2.54    0.31
  -7  -5  -5    1.81    0.29
   7   5   5    1.78    0.69
  -7  -5  -5    1.87    0.31
  -7   5  -5    2.17    0.30
   7   5  -5    1.37    0.33
   2  22   1    1.35    0.68
   2  22  -1    1.82    0.58
  -2  22   1    2.17    0.81
  -2  22   1    2.95    0.64
   2  22   1    2.59    0.61
  -8  -2  -5   32.37    2.67
   8   2  -5   29.89    2.50
   8  -2  -5   31.75    2.54
  -2  22  -1    2.52    0.63
  -8   2  -5   31.58    2.52
  -8   2  -5   30.50    2.66
   8  -2  -5   29.70    2.50
   2  22  -1    2.48    0.54
  -8  -2  -5   30.60    2.52
   8   2  -5   31.89    2.55
  -2  22  -1    2.70    0.61
  15 -13  -1   19.16    1.53
  15  13  -1   16.06    1.79
  15  13  -1   18.68    1.50
  15 -13   1   18.47    1.53
  15  13   1   16.36    1.89
  -4  22   0  111.91    9.23
   4  22   0  118.68    9.24
   0  21  -2    0.78    0.49
   0  21  -2    0.51    0.41
  -7  17  -3   48.71    3.95
   7  17  -3   48.32    3.76
  -7  17  -3   38.80    3.83
   7 -17  -3   49.35    3.73
   0  21   2    0.64    0.57
  -5  18  -3   34.13    2.92
  -5  18  -3   32.98    2.88
   5 -18  -3   35.66    2.78
   8  20  -1    3.98    0.58
  -8  20  -1    2.04    0.65
  15  11   2    2.32    0.83
   8  20  -1    3.57    0.80
 -15  11  -2    1.95    0.39
  -8  20   1    2.69    0.78
   8 -20  -1    4.30    0.48
  15 -11   2    1.41    0.35
  15  11  -2    1.43    0.25
  15  11  -2    1.47    0.61
  15 -11  -2    1.82    0.32
 -15  11  -2    0.80    0.46
   8 -20   1    4.24    0.46
   8  20   1    3.32    0.80
   1  21  -2    1.61    0.44
  -1  21   2    0.86    0.67
   1  21   2    0.86    0.58
  -1  21  -2    0.72    0.49
  13  -2  -4   12.79    1.27
  13   2   4   11.28    1.81
   1  21  -2    1.35    0.50
  13  -2   4   12.62    1.67
 -13  -2  -4   15.98    1.28
 -13   2  -4   15.73    1.30
  13   2  -4   13.88    1.29
  -1  21  -2    1.43    0.51
   1  21   2    1.43    0.60
  13   2  -4   14.94    1.25
  14  -9   3   34.22    2.88
 -14   9  -3   38.26    2.99
  14   9  -3   35.98    2.97
 -14  -9  -3   36.50    3.01
  14  -9  -3   35.16    2.84
  14   9   3   29.75    3.13
  14   9  -3   33.52    2.85
   6  21   1    8.67    1.13
   6  21  -1    9.50    1.11
  -6  21  -1    6.81    1.02
  -6  21   1    7.27    1.21
   0  19  -3    1.18    0.41
   6  21  -1    9.49    0.90
   0  19   3    0.55    0.61
  16 -12   0    3.13    0.47
  16  12   0    2.19    0.85
  17  -9  -1    3.58    0.55
  17   9   1    4.22    0.91
  17  -9   1    4.24    0.53
  17   9  -1    4.12    0.75
  13  11  -3   20.80    1.85
 -13 -11  -3   19.76    1.71
  13 -11  -3   16.88    1.62
 -13  11  -3   21.61    1.71
  13 -11   3   20.10    1.66
  13  11  -3   20.39    1.63
  13  11   3   14.90    2.15
   1  19  -3   33.92    2.67
  -1  19  -3   30.22    2.68
   6 -14  -4    5.81    0.66
   5   8  -5   -0.08    0.26
  -5   8  -5    0.00    0.22
   6  14   4    4.68    0.97
   6  14  -4    6.54    0.61
  -6 -14  -4    6.24    0.60
  -5  -8  -5   -0.17    0.24
   5  -8  -5   -0.44    0.24
  -6  14  -4    6.06    0.68
   5   8   5    0.14    0.61
 -12  17  -1   -0.64    0.60
   7  21   0    0.49    0.41
   7 -21   0    0.37    0.28
   0  10   5    5.45    0.97
  12  17   1   -0.64    0.85
  -4 -15  -4   12.64    1.04
  12  17  -1    0.20    0.24
   0  10  -5    8.72    0.74
   7  21   0    0.57    0.68
   4 -15  -4   10.36    1.02
  -7  21   0    0.42    0.63
  12 -17   1    0.05    0.23
 -12  17  -1    0.29    0.29
  12  17  -1   -0.40    0.77
  -4  15  -4   10.24    1.06
  12 -17  -1   -0.02    0.27
   4  15  -4   13.13    1.03
  -8  -3  -5    6.05    0.61
  -6   7  -5    2.89    0.43
  -8  -3  -5    6.75    0.68
  18   7   0    0.64    0.60
  -6  -7  -5    3.10    0.45
   8   3  -5    6.83    0.67
   6   7   5    2.35    0.69
  -6  -7  -5    2.58    0.39
   8  -3  -5    5.68    0.64
  -8   3  -5    6.87    0.63
  18  -7   0    0.64    0.39
   8   3   5    4.41    0.91
  -8   3  -5    6.56    0.68
   6   7  -5    2.77    0.38
   8   3  -5    6.27    0.69
   6  -7  -5    3.03    0.44
  16   9  -2   61.23    4.85
  16  -9   2   60.88    4.84
  16  -9  -2   63.99    4.83
  16   9  -2   60.86    4.95
 -16   9  -2   56.97    5.13
  16   9   2   57.62    5.06
  17  10   0    3.68    0.82
  17 -10   0    4.59    0.63
  -2  21  -2   -0.24    0.47
   2  21   2   -0.34    0.63
  -2  21   2   -0.49    0.64
   2  21  -2    0.68    0.49
  -2  21  -2    0.29    0.48
   1  10  -5   14.68    1.30
  -1  10  -5   15.98    1.32
   2  21   2   -0.11    0.59
   2  21  -2   -0.40    0.42
  13   3  -4    1.60    0.33
 -11  18  -1    0.75    0.28
   3  22   1    2.85    0.74
  16   0  -3   10.02    0.99
  13   3  -4    2.44    0.43
  13  -3   4    1.99    0.85
  -3  22  -1    5.39    0.73
   3  22  -1    6.04    0.84
   3  22  -1    4.33    0.68
  13  -3  -4    2.11    0.38
  11 -18  -1    0.21    0.28
  11 -18   1    0.57    0.23
  -3  22   1    4.79    0.94
   3  22   1    5.38    0.76
  11  18  -1    0.94    0.78
  13   3   4    2.62    0.96
  -3  22  -1    4.77    0.75
 -11  18  -1    0.07    0.56
 -16   0  -3    9.57    0.93
  11  18   1   -0.21    0.75
  16   0   3    8.62    1.26
  -3  22   1    4.68    0.83
 -13   3  -4    2.48    0.37
  11  18  -1    0.45    0.29
 -13  -3  -4    2.62    0.41
  13 -16   1    1.21    0.28
  13  16  -1    0.95    0.26
 -13  16  -1    1.28    0.32
  13  16   1    1.62    0.92
 -13  16  -1    0.36    0.53
  13  16  -1    0.66    0.81
  13 -16  -1    1.97    0.29
  17   6   2   10.93    1.41
  17  -6   2   14.06    1.21
  17   6  -2   13.01    1.26
  17   6  -2   12.75    1.04
  17  -6  -2   12.53    1.11
 -17   6  -2   10.40    1.18
  16  -1   3    0.39    0.63
 -16  -1  -3    0.54    0.33
  16   1  -3    0.80    0.43
  16   1   3    0.31    0.66
 -16   1  -3    0.52    0.27
  16  -1  -3    0.76    0.35
  14 -13   2   64.95    5.35
  14  13   2   62.34    5.59
 -14  13  -2   74.43    5.70
   2  19  -3   21.83    1.81
 -18   6  -1    0.92    0.48
  14 -13  -2   70.04    5.36
  18  -6   1    2.31    0.44
  14  13  -2   62.63    5.51
  18   6  -1    2.66    0.67
  18   6   1    1.30    0.74
  14  13  -2   67.05    5.40
  -2  19  -3   20.95    1.84
  18  -6  -1    1.87    0.42
   4   9  -5   20.13    1.62
   4  -9  -5   20.50    1.60
  -4   9  -5   17.41    1.60
  10  15   3    7.30    1.21
  10 -15  -3    8.45    0.87
   9  20   0    0.21    0.65
 -10  15  -3    9.43    0.86
   9 -20   0   -0.07    0.27
   9  20   0   -0.10    0.33
  10  15  -3   10.26    0.85
  -9  20   0   -0.16    0.65
 -10 -15  -3    9.42    0.88
  10  15  -3    8.56    1.18
  19  -1   0  137.43   10.60
  19   1   0  128.50   10.60
  11   9  -4    4.13    0.60
 -11  -9  -4    3.24    0.39
 -11 -14  -3   31.52    2.80
  11  14  -3   31.28    2.83
  -2  10  -5   29.29    2.48
  11   9  -4    2.92    0.38
  11  14  -3   34.19    2.66
 -11  14  -3   35.53    2.79
  11  -9  -4    2.93    0.41
 -11   9  -4    3.31    0.44
 -11   9  -4    3.20    0.45
  11 -14  -3   33.90    2.65
  11  14   3   26.46    2.95
   2 -10  -5   31.25    2.46
  11   9   4    2.61    0.90
   2  10  -5   30.66    2.49
   7  -6  -5    0.44    0.25
  -7  -6  -5    0.76    0.29
  15  14   0    7.58    1.17
  15 -14   0    8.39    0.80
  -7  -6  -5    0.35    0.22
  -7   6  -5    0.79    0.25
   7   6   5    0.30    0.63
   7   6  -5    0.44    0.28
   6  20   2    9.43    1.21
  -6  20  -2    7.98    1.07
  16  -2   3    7.92    1.10
   6  20  -2    9.56    1.07
 -16   2  -3    7.05    0.77
 -16  -2  -3    7.87    0.78
  16   2  -3    8.05    0.71
  16  -2  -3    7.69    0.81
  16   2   3    7.83    1.07
  16   2  -3    8.96    0.92
  12   7   4    2.60    0.89
 -12   7  -4    3.39    0.50
 -12   7  -4    3.00    0.40
  12  -7  -4    3.26    0.41
 -12  -7  -4    3.24    0.42
  12   7  -4    2.34    0.36
  12   7  -4    2.74    0.54
  15  -7   3    0.99    0.50
 -15   7  -3    1.22    0.30
  15   7  -3    1.04    0.26
 -15  -7  -3    1.22    0.31
  15   7  -3    1.19    0.54
 -15   7  -3    0.54    0.37
  15   7   3    0.85    0.82
  15  -7  -3    0.98    0.35
   8 -19  -2   14.57    1.46
   8   4  -5    0.86    0.32
   8   4  -5    1.11    0.31
  -8   4  -5    0.91    0.27
   8  -4  -5    0.96    0.27
  -8  -4  -5    0.92    0.27
   8   4   5    0.81    0.69
   8  19  -2   18.10    1.47
   8 -19   2   18.64    1.42
  -8  19  -2   17.61    1.50
  -8  -4  -5    0.85    0.23
  -8   4  -5    0.91    0.24
  19  -2   0    3.46    0.59
  19   2   0    4.20    0.73
   0  16  -4   49.01    3.97
   3  21   2    1.08    0.69
   9 -16  -3   54.19    3.88
   9  16  -3   44.67    4.03
   3  21  -2    0.56    0.50
   3  21   2    0.06    0.57
   9  16   3   39.34    4.15
  -3  21   2    0.47    0.60
   9  16  -3   53.75    3.92
  -3  21  -2    0.47    0.44
   3  21  -2    0.72    0.39
  -9 -16  -3   46.92    4.11
  -5  22   0    9.24    1.19
   5  22   0    9.87    1.03
  13   4   4   15.31    1.99
  13  -4   4   16.60    1.81
  10  19  -1    2.66    0.36
  13  -4  -4   18.15    1.51
  10  19  -1    2.26    0.82
 -13   4  -4   18.97    1.56
 -10  19  -1    0.24    0.66
 -13  -4  -4   18.28    1.55
  10 -19  -1    1.68    0.32
  13   4  -4   18.18    1.56
  10 -19   1    2.62    0.38
  13   4  -4   16.47    1.50
  10  19   1    1.12    0.86
  -1  16  -4   13.32    1.23
   1  16  -4   14.70    1.22
  14 -15   1    5.36    0.57
 -14  15  -1    2.91    0.72
  14  15   1    5.94    1.08
  14  15  -1    4.17    0.88
  14 -15  -1    6.39    0.55
  14  15  -1    4.83    0.52
 -14  15  -1    4.25    0.61
   3  19  -3   14.91    1.17
  -3  19  -3   12.75    1.22
   3  19   3    8.80    1.46
 -16  -3  -3    3.42    0.54
 -12 -13  -3   11.55    1.12
  16   3  -3    3.80    0.49
  12  13  -3   12.02    1.06
  12 -13  -3   12.28    1.09
 -12  13  -3   13.56    1.09
  16  -3   3    4.63    0.74
  16   3   3    4.87    0.94
  12  13  -3   12.10    1.38
  12  13   3   10.09    1.52
 -16   3  -3    5.14    0.57
  16  -3  -3    4.39    0.66
  16   3  -3    4.68    0.58
  -9 -12  -4    4.70    0.52
   9  12   4    4.78    1.04
  -9  12  -4    5.03    0.67
   9  12  -4    5.02    0.53
   9 -12  -4    5.07    0.59
  -9  12  -4    4.96    0.55
   9  12  -4    6.10    0.92
  -4  22   1   19.94    2.09
   6  18   3    0.14    0.77
   4  22  -1   21.51    1.82
   4  22  -1   22.46    1.91
  -8 -13  -4    2.15    0.34
   8 -13  -4    2.42    0.38
  -8  13  -4    2.57    0.41
   8  13   4    1.80    0.88
  -4  22   1   20.52    1.93
   4  22   1   23.63    2.00
  -6  18  -3    0.35    0.42
  -8  13  -4    2.54    0.40
   8  13  -4    2.71    0.39
   6 -18  -3    0.00    0.31
   6  18  -3    1.05    0.54
  -4  22  -1   18.32    1.89
  -6  18  -3    0.07    0.22
   6  18  -3    0.94    0.31
   5  15  -4   10.65    0.94
   5  15   4    7.48    1.28
  -5 -15  -4   10.26    0.95
   5 -15  -4   10.74    0.95
  -5  15  -4   12.23    1.00
  -3  10  -5    3.78    0.47
   3  10  -5    3.91    0.52
  19  -3   0   36.91    3.04
   3 -10  -5    3.75    0.49
  19   3   0   36.90    3.11
   3  10   5    2.13    0.73
  -2  16  -4    3.29    0.43
   2  16   4    1.18    0.76
  -2  16   4    0.92    0.77
   2  16  -4    2.46    0.37
  16 -12   1    5.05    0.60
  16 -12  -1    4.06    0.59
  16  12  -1    4.79    0.90
  16  12   1    4.09    0.90
  18   8   0   -0.17    0.67
  -6   8  -5   29.85    2.45
  -6  -8  -5   30.86    2.57
  -6  -8  -5   29.50    2.44
   6  -8  -5   29.77    2.42
  18  -8   0   -0.32    0.32
   6   8  -5   29.59    2.45
   9   0  -5    2.25    0.34
   9   0  -5    2.10    0.36
  -9   0  -5    2.03    0.33
  10  11  -4    1.70    0.29
 -10 -11  -4    1.73    0.27
 -10  11  -4    1.24    0.40
  10 -11  -4    1.05    0.29
 -10  11  -4    1.29    0.27
  -9   0  -5    2.48    0.37
  10  11  -4    1.97    0.58
  10  11   4    1.29    0.93
  17   7  -2    3.36    0.69
  17   7   2    3.62    0.83
  17  -7   2    3.34    0.54
  17   7  -2    3.40    0.39
  17  -7  -2    3.67    0.54
 -17   7  -2    3.10    0.53
  12  16  -2    3.40    0.85
  12  16   2    3.20    0.95
   8   5  -5    2.25    0.39
  11 -17   2   36.48    2.88
 -12  16  -2    5.10    0.55
  -8   5  -5    2.59    0.35
  12  16  -2    3.86    0.47
  12 -16  -2    3.64    0.49
  11  17  -2   36.75    2.92
  -7  21  -1    5.83    1.01
  -8   5  -5    2.73    0.33
  -7  21   1    7.67    1.17
   8   5   5    2.12    0.77
  12 -16   2    3.10    0.48
  -8  -5  -5    2.32    0.34
  11  17  -2   30.93    3.12
  -8  -5  -5    2.00    0.29
  11 -17  -2   38.06    2.90
   7  21   1    9.31    1.27
   7  21  -1    8.77    0.86
   8  -5  -5    3.17    0.47
   7  21  -1    9.09    1.14
  14 -10  -3   19.71    1.47
  18   7  -1   13.42    1.50
   5   9  -5   24.06    2.10
   9   1  -5    6.42    0.74
   9  -1  -5    7.20    0.71
  -9   1  -5    7.73    0.71
  -9  -1  -5    7.48    0.74
  -5   9  -5   26.37    2.10
  -5  -9  -5   26.02    2.19
  14  10   3   18.21    2.07
  14  10  -3   16.88    1.46
   9  -1  -5    7.14    0.70
 -14 -10  -3   15.05    1.54
  -9   1  -5    7.21    0.66
   5  -9  -5   25.41    2.08
  18  -7  -1   15.21    1.26
  -9  -1  -5    6.20    0.65
  18  -7   1   13.18    1.24
  14  10  -3   18.78    1.70
   9   1  -5    6.96    0.73
  18   7   1   12.26    1.49
  14 -10   3   17.51    1.53
  18   0   2    8.24    1.12
  18   0  -2    7.65    0.94
  -8 -17  -3   15.47    1.44
  -8  17  -3   18.54    1.44
   8  17  -3   17.66    1.40
   8 -17  -3   17.53    1.41
   8  17   3   12.25    1.83
   8  17  -3   13.09    1.63
  17  10  -1   31.65    2.84
  17 -10   1   34.30    2.67
  17  10   1   30.16    2.88
  17 -10  -1   33.45    2.67
  18  -1  -2    7.31    0.83
  18   1  -2    7.04    0.86
  -7  14  -4    5.65    0.58
 -13   5  -4   51.00    4.36
  16   4  -3   20.25    1.78
 -16  -4  -3   18.79    1.77
 -13   5  -4   52.59    4.57
  16  -4   3   20.09    1.84
   7  14  -4    5.32    0.60
   0  23   0    0.51    0.59
  18  -1   2    7.40    1.04
  16  -4  -3   21.87    1.72
 -16   4  -3   19.45    1.75
   7  14   4    4.59    0.98
  13  -5  -4   55.31    4.31
  -7  14  -4    6.30    0.72
   7 -14  -4    5.93    0.63
  16   4   3   20.46    2.07
  13   5  -4   55.50    4.35
   0  23   0    0.02    0.62
  13   5  -4   53.84    4.35
  18   1   2    6.93    1.01
 -13  -5  -4   54.89    4.57
  13   5   4   54.53    4.62
  16   4  -3   20.08    1.66
  -7 -14  -4    5.11    0.55
  12  18   0   14.20    1.46
  12  18   0   10.56    0.97
 -12  18   0    8.52    1.23
   4  21  -2    3.86    0.69
   4  21   2    4.98    0.82
  -4  21  -2    4.87    0.67
  -4  21   2    4.03    0.80
   4  21  -2    5.61    0.71
   7   7  -5   52.75    4.17
   7  -7  -5   46.34    4.10
  13 -17   0    3.21    0.40
  13  17   0    3.61    0.97
  -7   7  -5   50.21    4.16
 -13  17   0    2.69    0.77
  -7  -7  -5   51.83    4.15
  -7  -7  -5   56.30    4.38
   9  -2  -5   56.41    4.20
  -9  -2  -5   51.62    4.40
   9  -2  -5   51.84    4.13
  -9  -2  -5   49.45    4.16
  -9   2  -5   50.84    4.17
  -9   2  -5   50.33    4.39
   9   2  -5   52.75    4.19
   9   2  -5   50.58    4.13
  -1  23   0    2.82    0.72
  15 -12  -2    6.39    0.73
  15  12   2    6.72    1.21
   1  23   0    2.40    0.66
  15  12  -2    7.76    1.02
  15  12  -2    7.64    0.69
 -15  12  -2    8.09    0.77
  15 -12   2    7.45    0.79
 -16  10  -2   15.73    1.45
  19  -4   0   14.87    1.37
  19   4   0   15.30    1.59
  16 -10   2   17.15    1.40
  16  10   2   12.48    1.84
  16  10  -2   17.53    1.33
  16  10  -2   16.87    1.59
  16 -10  -2   13.61    1.35
  19   0   1   -0.28    0.57
  19   0  -1    0.50    0.44
 -19   0  -1   -0.44    0.49
  -4  19  -3    7.26    0.88
   4  19   3    5.76    0.94
   9  20  -1    0.86    0.36
  18  -2  -2    3.41    0.56
   3  16   4    5.60    1.07
  -3  16  -4    9.11    0.85
  13 -15   2   22.92    1.91
  -3 -16  -4    8.77    0.78
   3  16  -4    8.90    0.81
  13  15  -2   23.47    1.91
  13  15  -2   21.43    2.21
  18   2  -2    3.81    0.58
  18   2  -2    3.75    0.42
  -9  20  -1   -0.18    0.57
  18  -2   2    3.96    0.68
  13 -15  -2   22.94    1.91
 -13  15  -2   26.23    2.03
   9  20   1    0.46    0.40
  18   2   2    3.95    0.73
   0  11   5    0.08    0.68
   9  20   1    1.19    0.73
   9  20  -1    0.88    0.75
  -9  20   1    0.77    0.76
   9 -20   1    1.35    0.27
  13  15   2   20.36    2.30
   9 -20  -1    1.79    0.33
  10 -18   2    8.94    0.85
  19  -1   1   11.70    1.30
  -8  21   0    5.65    0.89
  12   8   4    1.01    0.95
 -12   8  -4    0.69    0.36
  12  -8  -4    0.73    0.28
  10  18   2    8.47    1.39
   8  21   0    7.21    0.98
   8  21   0    5.00    0.71
  12   8  -4    0.38    0.29
  19   1  -1   12.55    1.27
 -12  -8  -4    1.24    0.27
  10  18  -2    7.72    1.29
  12   8  -4    1.33    0.50
  19   1   1   11.83    1.28
 -12   8  -4    0.86    0.25
  10 -18  -2   10.77    0.89
  19  -1  -1   11.99    1.18
  10  18  -2   11.05    0.91
  15  -8  -3   60.54    4.37
  15   8   3   54.88    4.67
 -15   8  -3   56.80    4.63
 -13  12  -3   57.07    4.69
 -15  -8  -3   47.39    4.63
  15   8  -3   55.44    4.46
  15  -8   3   54.82    4.42
  13  12   3   50.30    4.75
  13  12  -3   58.61    4.59
  15   8  -3   52.54    4.39
  13  12  -3   57.94    4.46
 -13 -12  -3   50.77    4.70
  13 -12  -3   56.52    4.43
  -1  11  -5   28.74    2.47
  17  11   0  202.78   16.71
 -15  14  -1    2.05    0.43
  17 -11   0  216.11   16.57
  15  14  -1    2.06    0.77
   1  11  -5   31.79    2.49
  15 -14  -1    3.40    0.44
  15  14   1    3.27    0.89
  15  14  -1    3.17    0.37
  15 -14   1    2.75    0.38
 -15  14  -1    2.27    0.63
  11  19   0   18.67    1.60
  -4  10  -5   16.02    1.33
 -11  19   0   18.67    1.88
   4 -10  -5   14.90    1.32
   4  10  -5   15.98    1.33
  16 -13   0   46.96    3.61
  16  13   0   42.04    3.82
  19  -2   1   30.74    2.74
  19   2   1   32.68    2.84
  -9  -3  -5    2.57    0.38
  -6  22   0   13.65    1.46
   9  -3  -5    3.06    0.38
   9   3  -5    2.28    0.38
  19   2  -1   32.85    2.76
  -9   3  -5    3.09    0.46
   6  22   0   13.32    1.28
  -9   3  -5    2.50    0.37
  19  -2  -1   34.64    2.74
   9   3  -5    1.54    0.39
   9   3   5    2.82    0.78
  14 -16   0    2.35    0.36
 -11  10  -4    7.12    0.65
 -14  16   0    2.24    0.63
 -11 -10  -4    5.79    0.63
  11  10  -4    5.15    0.64
  11 -10  -4    6.90    0.64
  11  10   4    5.76    1.18
 -11  10  -4    6.46    0.73
  -7  20  -2   15.71    1.53
  11  10  -4    6.35    0.89
   7  20   2   16.61    1.71
   7  20  -2   16.76    1.60
  14  16   0    2.85    0.95
   5  22  -1   22.69    1.81
  -5  22   1   18.55    2.01
   5  22  -1   22.22    1.91
   5  22   1   21.64    1.94
  -5  22  -1   17.70    1.87
  18  -3   2    3.93    0.69
  18   3  -2    4.07    0.67
  18   3   2    4.66    0.85
  18  -3  -2    4.92    0.70
  18   3  -2    3.95    0.44
  -2  11  -5   29.26    2.54
   2  11  -5   32.90    2.55
   2 -11  -5   30.79    2.50
  16  -5  -3    5.77    0.66
 -16   5  -3    6.66    0.66
  16   5  -3    6.31    0.89
  -8  -6  -5   34.29    2.69
   8  -6  -5   31.75    2.67
   8   6  -5   34.06    2.72
 -16  -5  -3    4.81    0.64
  -8  -6  -5   34.81    2.84
  16   5  -3    5.13    0.58
  -8   6  -5   32.65    2.69
  -8   6  -5   31.21    2.83
  16  -5   3    6.65    0.96
  16   5   3    5.81    1.07
   6 -15  -4    7.40    0.70
   6  15  -4    7.13    0.72
  -6 -15  -4    6.19    0.67
  -6  15  -4    9.20    0.82
   6  15   4    6.08    1.06
  19   5   0  143.99   11.64
  19  -5   0  147.43   11.57
  13   6  -4   11.39    1.08
  13  -6  -4   11.21    1.10
  13   6  -4   12.64    1.20
 -13   6  -4   12.37    1.10
 -13   6  -4   12.58    1.12
 -13  -6  -4   13.55    1.10
  13   6   4   10.65    1.72
  19  -3  -1    3.05    0.53
  19   3   1    2.86    0.74
  19   3  -1    2.48    0.63
  19  -3   1    2.32    0.53
 -19   3  -1    1.44    0.55
  14  14  -2    2.69    0.81
  14  14  -2    2.93    0.43
 -14  14  -2    4.06    0.53
  14 -14   2    3.09    0.41
  14  14   2    2.39    1.04
  14 -14  -2    2.98    0.47
  17   8  -2   12.54    1.40
  -4 -16  -4   29.18    2.50
  -3  23   0    0.65    0.62
   3  23   0    1.21    0.61
  -3  23   0    0.34    0.63
   7 -18  -3   32.60    2.51
  17  -8  -2   13.94    1.16
   4  16  -4   30.31    2.41
  -7  18  -3   33.00    2.63
   7  18  -3   32.15    2.53
  17  -8   2   13.25    1.20
  -7  18  -3   24.43    2.58
   3  23   0    0.20    0.55
   4 -16  -4   28.14    2.38
  17   8  -2   12.57    1.07
  -4  16  -4   29.69    2.43
 -17   8  -2   10.75    1.17
  17   8   2   13.46    1.52
   9  19  -2   15.84    1.39
   9  19  -2   12.88    1.71
   9  19   2   13.30    1.83
   9 -19   2   16.78    1.34
   9 -19  -2   18.18    1.37
   5  21   2    2.46    0.78
   5 -21   2    2.75    0.39
  18  -8  -1    0.98    0.34
   5  21  -2    1.26    0.60
   5 -21  -2    2.76    0.37
 -10  20   0   58.29    4.94
   9   4  -5    6.81    0.73
   5  21  -2    2.28    0.42
  14   0  -4   32.89    2.59
  10  20   0   60.11    4.81
  -9   4  -5    6.72    0.70
  -9   4  -5    7.52    0.67
  18   8  -1   -0.05    0.58
  18   8   1    0.54    0.68
  -5  21  -2    1.10    0.55
   9  -4  -5    7.05    0.70
   9   4  -5    6.45    0.71
  14   0  -4   31.66    2.59
   9   4   5    6.25    1.03
  14   0   4   30.94    2.93
  18  -8   1    0.53    0.40
  -9  -4  -5    7.78    0.71
 -14   0  -4   30.94    2.72
 -18   8  -1    0.13    0.45
  18   9   0   10.86    1.32
  -6  -9  -5   14.86    1.24
  18  -9   0   10.74    1.01
   6  -9  -5   12.62    1.24
  -6   9  -5   14.78    1.24
  -6  -9  -5   16.06    1.31
   6   9  -5   14.64    1.28
  14   1  -4   18.09    1.51
  14   1  -4   18.57    1.55
  14  -1   4   16.08    1.94
 -14  -1  -4   18.48    1.57
 -14   1  -4   17.69    1.55
  14   1   4   15.70    1.94
  14  -1  -4   17.31    1.51
  18  -4   2    2.78    0.60
  18   4  -2    3.49    0.39
  18   4  -2    2.63    0.62
  18   4   2    1.96    0.80
  18  -4  -2    2.44    0.49
  -5  19  -3   49.39    4.18
   5  19  -3   50.09    4.00
   5 -19  -3   54.52    3.95
  -5  19  -3   42.74    4.04
   3 -11  -5   45.79    3.72
   7   8  -5   42.26    3.52
  -7  -8  -5   43.54    3.69
   3  11  -5   46.22    3.76
  -7  -8  -5   43.66    3.50
  -7   8  -5   43.66    3.51
   7  -8  -5   43.41    3.47
  -3  11  -5   47.32    3.77
  11 -15  -3    1.04    0.32
 -11 -15  -3    0.39    0.31
 -11  15  -3    0.07    0.48
  11  15  -3    0.66    0.27
 -11  15  -3    1.27    0.26
   0  23   1   21.98    2.01
   0  23  -1   23.14    1.98
  11  15  -3    0.51    0.72
  11  15   3    1.01    0.88
   0  23  -1   21.27    1.98
  12  18  -1    4.93    0.93
  15  15   0    4.44    0.95
  12 -18   1    5.78    0.56
 -12  18  -1    4.68    0.60
  15 -15   0    5.43    0.60
  12  18   1    3.90    1.07
  12 -18  -1    4.98    0.56
  12  18  -1    5.93    0.58
 -10  16  -3    5.37    0.49
  14   2  -4   68.45    5.59
  10  16   3    3.73    0.98
  -5 -10  -5   39.83    3.26
  14  -2  -4   68.98    5.57
  13 -17  -1   11.79    0.98
  10  16  -3    4.36    0.85
 -10  16  -3    2.70    0.64
  14   2  -4   71.16    5.63
  10 -16  -3    4.31    0.52
  10  16  -3    4.78    0.52
  14   2   4   68.01    5.84
 -14   2  -4   69.25    5.91
  13  17   1   10.10    1.42
  14  -2   4   68.10    5.76
  13  17  -1   10.45    0.95
 -10 -16  -3    3.33    0.50
  13 -17   1   11.04    0.96
  -5  10  -5   38.12    3.11
   5 -10  -5   37.75    3.07
 -14  -2  -4   74.11    5.92
  13  17  -1    9.44    1.38
   5  10  -5   37.17    3.12
  -1  23   1    7.05    1.05
  -1  23  -1    7.15    0.93
   1  23   1    6.57    0.95
   1  23  -1    7.00    0.91
  -1  23   1    5.87    0.91
   1  23   1    3.93    0.84
  -1  23  -1    6.70    0.88
   1  23  -1    5.79    0.83
  19   4   1    3.21    0.74
  19  -4   1    3.51    0.64
  19  -4  -1    4.19    0.59
  19   4  -1    4.36    0.68
  -9  13  -4   12.91    1.17
   9  13   4    9.68    1.66
   9 -13  -4   12.75    1.15
   9  13  -4   13.64    1.13
  -9  13  -4   13.92    1.23
  -9 -13  -4   13.71    1.16
   0  20  -3   -0.26    0.38
   0  20   3   -0.36    0.71
  -8  21   1    1.87    0.83
   8  21  -1    2.71    0.77
  14  11   3   -0.23    0.88
  14 -11   3    0.21    0.36
   8  21  -1    2.09    0.40
   8 -21  -1    2.60    0.36
  -8  21  -1    1.67    0.72
  14 -11  -3    0.32    0.28
 -14  11  -3    0.56    0.24
 -14  11  -3    0.10    0.45
  14  11  -3   -0.13    0.61
 -14 -11  -3    0.20    0.33
  14  11  -3   -0.43    0.23
   8  21   1    2.01    0.76
   8 -21   1    2.89    0.35
  16   6  -3    0.57    0.47
 -16  -6  -3    0.57    0.36
  16  -6   3    1.06    0.50
  16   6   3    0.96    0.81
 -16   6  -3    0.78    0.28
  16  -6  -3    0.80    0.37
  16   6  -3    0.54    0.22
 -12  -9  -4    3.00    0.42
 -12  14  -3    0.46    0.48
 -12  14  -3    1.75    0.30
 -12   9  -4    3.25    0.46
  12  14  -3    1.96    0.29
 -12 -14  -3    1.36    0.33
  -1  20  -3   20.38    1.81
 -12   9  -4    3.27    0.44
  12  14   3    2.01    1.03
  12  14  -3    1.88    0.70
  12 -14  -3    1.58    0.32
   1  20  -3   21.53    1.80
  12  -9  -4    2.83    0.41
  12   9  -4    3.36    0.58
  12   9   4    2.97    1.07
  12   9  -4    2.39    0.36
 -10 -12  -4    0.17    0.22
  17 -11   1    2.71    0.45
   0  22  -2    2.01    0.52
 -10  12  -4    1.02    0.41
  15  -9  -3   42.14    3.49
  15   9  -3   46.59    3.63
  10  12   4   -0.16    0.91
 -17  11  -1    2.78    0.52
  15   9   3   39.38    3.83
  10 -12  -4    0.48    0.27
  17  11  -1    2.11    0.73
  10  12  -4    0.88    0.59
 -15  -9  -3   37.55    3.70
  15  -9   3   46.08    3.54
  17 -11  -1    4.52    0.57
 -10  12  -4    0.65    0.26
 -15   9  -3   47.66    3.70
  10  12  -4    0.14    0.27
   0  22  -2    1.76    0.54
  15   9  -3   43.93    3.51
   0  22   2    2.60    0.75
  17  11   1    3.87    0.87
 -11  19  -1   -0.06    0.67
  11 -19   1    0.76    0.26
  11  19  -1    0.52    0.30
  11  19  -1    0.70    0.80
  11 -19  -1    0.64    0.27
  11  19   1   -0.09    0.88
  -8  14  -4   -0.22    0.40
   8  14  -4    0.05    0.27
  -8 -14  -4    0.03    0.20
   8  14   4   -0.68    0.84
   8 -14  -4   -0.33    0.30
  -8  14  -4   -0.16    0.24
 -16  13  -1    1.60    0.43
  16  13  -1    2.82    0.84
  16 -13   1    2.15    0.37
  16  13   1    2.69    0.86
 -16  13  -1    1.64    0.59
  -1  22  -2    5.64    0.86
   8   7   5    2.05    0.78
  -8   7  -5    2.18    0.33
   1  22  -2    5.46    0.79
  19   6   0    0.57    0.69
   2  23  -1    0.54    0.47
  -2  23  -1    1.74    0.63
   2  23  -1    2.15    0.62
   2  23   1    0.90    0.68
  -2  23   1    2.04    0.68
  -2  23   1    1.45    0.74
  -8  -7  -5    3.22    0.44
   1  22   2    5.33    0.90
   8  -7  -5    1.50    0.34
   8   7  -5    1.86    0.38
  -1  22   2    5.33    0.84
  -8   7  -5    2.81    0.42
  19  -6   0    0.94    0.39
  -1  22  -2    5.44    0.85
   1  22  -2    6.23    0.76
   9   5  -5   81.53    6.45
  14  -3   4   10.75    1.48
  -9  -5  -5   82.69    6.78
  14  -3  -4   12.60    1.06
  14   3   4   10.81    1.45
  14   3  -4   10.73    1.11
  -9   5  -5   76.57    6.78
   9   5  -5   80.59    6.38
   9  -5  -5   78.67    6.36
  14   3  -4    9.85    0.99
 -14  -3  -4   12.11    1.02
  -9   5  -5   80.56    6.43
  -6  22  -1    2.03    0.67
  16 -11   2   40.05    3.07
  -6  22   1    3.98    0.90
   4  23   0    4.39    0.75
  -4  23   0    2.97    0.82
   6  22   1    3.98    0.85
   6  22  -1    4.29    0.75
  16  11  -2   39.08    3.05
  -4  23   0    3.50    0.74
   4  23   0    2.17    0.61
  16  11   2   36.03    3.40
  16 -11  -2   36.63    3.05
 -16  11  -2   37.99    3.25
  16  11  -2   35.48    3.20
   6  22  -1    3.83    0.51
  14 -16   1   33.71    2.45
  14 -16  -1   27.99    2.45
  14  16  -1   32.74    2.46
  14  16  -1   28.34    2.77
   0  17  -4   39.82    3.25
  14  16   1   24.49    2.84
  -9 -17  -3    9.40    1.02
   9  17   3    8.73    1.46
   9  17  -3   11.99    0.99
   9 -17  -3   12.55    1.03
  -9  17  -3   12.47    1.02
   9  17  -3    9.53    1.36
  18   5  -2    5.47    0.86
  18  -5  -2    5.92    0.73
  18   5  -2    5.82    0.53
 -18   5  -2    3.93    0.64
  18  -5   2    5.33    0.84
  18   5   2    7.35    0.99
  13  -7  -4    0.30    0.31
 -13  -7  -4    0.17    0.22
 -13   7  -4    0.16    0.35
 -13   7  -4    0.33    0.24
  13   7   4   -0.63    0.95
  13   7  -4   -0.58    0.24
  13   7  -4   -0.15    0.44
   2  20   3   20.84    1.99
  -2  20   3   21.30    2.00
  10   0  -5   85.87    6.90
   1  17  -4   45.70    3.93
  10   0  -5   82.75    6.81
 -10   0  -5   90.11    7.26
 -10   0  -5   84.28    6.88
  -1  17  -4   51.19    3.94
   7  22   0    1.09    0.65
  -7  22   0    1.02    0.70
   7  22   0    0.74    0.42
   7 -22   0    1.51    0.32
   5  16   4    2.58    0.86
 -10  -1  -5   11.32    0.94
  10  -1  -5    9.43    0.93
  10  -1  -5    9.14    0.90
  -5 -16  -4    2.11    0.35
 -10   1  -5    9.39    0.91
   5  16  -4    2.87    0.42
  10   1  -5    8.98    0.90
   5 -16  -4    3.23    0.45
  10   1  -5   10.89    0.93
 -10   1  -5    9.15    0.84
   4  11  -5    9.20    0.78
   4  11   5    5.08    1.00
  -4  11  -5    8.50    0.77
   4 -11  -5    6.64    0.72
   0  12  -5    9.41    0.87
  -2  22  -2   -0.15    0.44
  15 -13   2    1.12    0.34
   2  22  -2   -0.13    0.45
   2  22   2   -0.11    0.63
  15  13  -2    0.76    0.73
  15  13   2    0.47    0.83
   2  22   2   -0.05    0.59
   2  22  -2   -0.80    0.45
 -15  13  -2    0.83    0.52
  -2  22   2    0.02    0.60
  15  13  -2    0.97    0.23
  -2  22  -2   -0.08    0.51
  15 -13  -2    1.28    0.34
 -15  13  -2    1.01    0.37
  19   5  -1   33.63    2.86
  19  -5  -1   35.80    2.78
  19  -5   1   33.36    2.80
  19   5   1   30.73    2.90
   1  12  -5   18.87    1.62
  17  12   0    1.29    0.76
  17 -12   0    1.90    0.39
  -1  12  -5   19.79    1.63
  11  11  -4    1.05    0.58
  -9  21   0    0.40    0.68
 -11  11  -4    0.85    0.40
   9  21   0    0.25    0.40
  11  11   4    0.95    0.87
 -11  11  -4    1.06    0.25
  11  11  -4    0.52    0.28
   9  21   0   -0.38    0.67
   9 -21   0   -0.27    0.28
 -11 -11  -4    0.67    0.22
  11 -11  -4    0.64    0.31
  -8  20  -2    6.57    0.99
   8  20   2    9.71    1.40
   8  20  -2   10.21    1.16
   2  17  -4   29.98    2.32
  10  -2  -5    1.69    0.34
  10  -2  -5    1.85    0.32
 -10   2  -5    1.69    0.32
  10   2  -5    1.72    0.34
  10   2   5    1.66    0.81
 -10   2  -5    1.61    0.27
  -2  17  -4   26.09    2.33
 -10  -2  -5    1.55    0.34
  10   2  -5    1.07    0.36
  13  13  -3    2.89    0.73
   7  15  -4   23.90    1.96
   6  21  -2    4.54    0.57
  13 -13  -3    2.87    0.40
   6  21   2    3.26    0.88
 -13  13  -3    2.85    0.42
  -7  15  -4   24.76    2.02
   7 -15  -4   24.47    1.94
  -6  21  -2    2.90    0.69
  -7 -15  -4   22.68    2.03
  -7  15  -4   22.83    2.04
 -13 -13  -3    2.15    0.39
   6  21  -2    3.59    0.72
  13  13  -3    2.58    0.37
  13  13   3    2.55    1.07
 -13  13  -3    1.25    0.51
   3  23   1    5.65    0.88
   3  23  -1    4.99    0.71
  -3  23   1    6.19    0.94
  -3  23  -1    4.57    0.76
  -3  23  -1    6.24    0.92
   3  23  -1    6.06    0.89
  -3  23   1    5.27    0.94
  14   4  -4   29.42    2.51
  14   4  -4   31.99    2.55
 -14   4  -4   31.05    2.63
  14   4   4   30.83    2.91
  14  -4   4   32.52    2.77
 -14  -4  -4   28.86    2.62
  14  -4  -4   31.14    2.50
  17   9  -2    5.57    0.55
  10 -20  -1   11.45    0.99
  10  20   1    8.58    1.29
 -17   9  -2    6.27    0.74
  10  20  -1    9.73    1.43
  17   9   2    5.70    1.01
  17  -9  -2    5.89    0.66
  10  20  -1   11.94    1.02
  17   9  -2    5.61    0.88
  17  -9   2    5.27    0.74
  18   9  -1    4.93    0.83
  18   9   1    4.63    0.98
  18  -9  -1    5.25    0.63
  18  -9   1    4.44    0.68
  17   0   3   12.81    1.47
  17   0  -3   13.77    1.22
  12  17   2    8.79    1.34
 -17   0  -3   11.72    1.15
  12 -17  -2    9.86    0.87
  12  17  -2    8.48    1.32
  12 -17   2    8.27    0.81
  12  17  -2    9.30    0.83
   6  19  -3   43.04    3.44
  -6  19  -3   34.54    3.49
  -6  19  -3   44.80    3.59
   6 -19  -3   46.02    3.40
   3  20   3   13.17    1.76
   2 -12  -5   59.98    4.65
  -2  12  -5   55.08    4.71
  -3  20   3   15.85    1.72
   2  12  -5   60.04    4.71
  -3  20  -3   20.33    1.56
  17   1  -3   11.13    1.07
 -17   1  -3   10.41    1.02
  17  -1  -3   10.37    1.05
  16 -14   0    1.48    0.35
  17   1   3   11.48    1.40
  17  -1   3   10.77    1.34
 -17  -1  -3   11.47    1.03
  16  14   0    1.54    0.90
   7   9   5    0.85    0.76
  -7   9  -5    0.96    0.30
   7  -9  -5    0.43    0.30
  -7  -9  -5    1.14    0.29
   7   9  -5    0.68    0.29
  -7  -9  -5    0.49    0.25
  18 -10   0   -0.21    0.36
   6  10  -5   24.21    1.98
  -6  10  -5   22.94    1.95
 -16  -7  -3    7.11    0.84
  16  -7   3    9.34    1.03
   6 -10  -5   23.71    1.94
  16   7   3    8.36    1.30
 -16   7  -3    9.49    0.83
  -6 -10  -5   23.83    2.04
  16   7  -3    9.25    1.09
  16   7  -3    8.46    0.78
  16  -7  -3    8.06    0.88
  18  10   0    0.21    0.76
 -10  -3  -5    9.52    0.90
   9   6  -5   28.88    2.32
  -3  22  -2    3.14    0.64
  -9   6  -5   28.92    2.30
 -15  15  -1    5.55    0.62
  15  15  -1    4.93    0.99
   3  22  -2    5.81    0.67
  -3  22   2    4.22    0.79
  15  15  -1    4.44    0.50
  15  15   1    5.72    1.02
  15 -15  -1    5.77    0.56
  11 -18  -2    0.17    0.28
 -15  15  -1    3.35    0.75
   3  22  -2    4.40    0.68
 -11  18  -2    0.46    0.26
  10   3  -5    8.86    0.89
  10   3  -5    8.43    0.89
  10   3   5    8.19    1.19
   9   6   5   23.80    2.59
   9  -6  -5   28.73    2.29
  11 -18   2   -0.16    0.23
 -10   3  -5    9.42    0.90
  11  18  -2    0.09    0.26
 -11  18  -2   -0.38    0.57
   3  22   2    3.44    0.84
  10  -3  -5   10.14    0.89
  -9   6  -5   27.15    2.42
  11  18  -2   -0.73    0.70
  -9  -6  -5   29.39    2.42
  15 -15   1    3.47    0.58
  11  18   2    1.07    0.83
 -10   3  -5    9.21    0.83
  13  16   2    3.02    1.06
  13 -16   2    3.06    0.49
  13 -16  -2    3.22    0.48
 -13  16  -2    4.70    0.52
  13  16  -2    3.20    0.87
  13  16  -2    3.23    0.47
  -8  18  -3    6.59    0.98
   8  18   3    5.84    1.21
   8  18  -3   11.08    0.87
  -8  18  -3    9.83    0.85
   8  18  -3    7.79    1.19
   8 -18  -3    8.96    0.87
  18   6  -2    6.51    0.61
  18   6   2    6.92    1.06
  19   7   0    7.33    1.13
  19  -7   0    8.33    0.86
  18  -6   2    6.09    0.87
  18  -6  -2    6.77    0.79
  18   6  -2    5.74    0.93
  17  -2  -3   81.26    5.97
  17  -2   3   70.03    6.05
 -17  -2  -3   64.56    6.31
  17   2  -3   75.07    5.99
 -17   2  -3   80.69    6.32
  17   2  -3   76.44    5.97
  17   2   3   73.23    6.11
   5  23   0    2.79    0.60
  -5  23   0    3.82    0.79
   5  23   0    4.31    0.76
 -13  18   0    1.19    0.74
  13  18   0    1.13    0.82
  -3  17  -4   32.76    2.76
   3  17  -4   33.86    2.74
  13 -18   0    0.99    0.30
   8   8   5    6.64    1.10
  -8   8  -5    8.20    0.80
   8   8  -5    8.37    0.80
 -12  19   0    0.15    0.67
  12  19   0    0.16    0.32
  -8   8  -5    8.11    0.77
  -8  -8  -5    9.49    0.82
  12  19   0   -0.46    0.76
   8  -8  -5    8.03    0.80
  12 -19   0   -0.28    0.27
  19  -6  -1   58.05    4.67
  19  -6   1   61.36    4.70
  19   6  -1   61.61    4.79
  19   6   1   50.46    4.81
 -14   5  -4    1.20    0.30
   5 -11  -5   28.48    2.27
  14   5   4   -0.09    0.94
  -5  11  -5   28.77    2.30
  14   5  -4    0.90    0.45
   3  12   5    2.81    0.81
 -14  -5  -4    0.98    0.30
  -5 -11  -5   28.28    2.40
   3 -12  -5    2.53    0.37
  14  -5  -4    0.89    0.35
  -3  12  -5    3.51    0.50
   5  11  -5   26.10    2.29
  13   8  -4   15.29    1.42
  13   8  -4   16.62    1.56
  13   8   4   15.19    2.04
 -13   8  -4   16.09    1.46
 -13  -8  -4   17.47    1.48
  13  -8  -4   17.42    1.42
 -13   8  -4   17.97    1.47
   4  23   1   28.49    2.40
 -12  10  -4    1.39    0.30
 -12 -10  -4    1.21    0.27
   4  23  -1   26.27    2.26
  -4  23   1   27.06    2.39
   4  23  -1   27.22    2.32
  -4  23   1   22.76    2.42
  12  10  -4    0.83    0.27
 -12  10  -4    0.88    0.39
  12  10   4    1.45    0.90
  12  10  -4    1.65    0.56
  12 -10  -4    1.07    0.33
 -15  10  -3    5.48    0.60
  15  10  -3    5.01    0.54
 -14  17   0    1.32    0.64
  14  17   0    1.84    0.84
  15 -10   3    5.56    0.73
  15  10  -3    6.09    0.82
  14 -17   0    1.56    0.30
  15  10   3    4.40    1.16
  15 -10  -3    4.39    0.59
 -15 -10  -3    4.50    0.64
  17   3   3   49.67    4.26
 -17   3  -3   54.27    4.27
  17  -3   3   47.69    4.15
  17   3  -3   49.49    4.05
  17   3  -3   48.22    4.07
  17  -3  -3   50.81    4.04
 -17  -3  -3   50.24    4.28
 -10  -4  -5   36.39    2.92
  10   4  -5   34.68    2.79
  10 -19  -2    7.08    0.65
  10 -19   2    5.30    0.58
  10  19  -2    5.32    0.64
  10   4  -5   34.99    2.78
  10  -4  -5   31.89    2.76
 -10   4  -5   37.33    2.78
 -10   4  -5   33.09    2.92
  10   4   5   28.07    3.03
  10  19  -2    4.16    0.92
  10  19   2    5.47    1.03
  14  15   2   12.13    1.69
 -14  15  -2   14.74    1.24
  14 -15   2   13.51    1.17
  14  15  -2   13.29    1.15
  14  15  -2   11.40    1.48
  14 -15  -2   13.30    1.18
   7 -22   1    0.40    0.27
   6  16   4    2.45    0.83
  -7  22  -1   -0.43    0.56
  -6  16  -4    5.03    0.68
   7 -22  -1    0.35    0.28
   7  22  -1    0.02    0.64
   7  22   1   -0.14    0.47
  -6  16  -4    3.80    0.45
   7  22  -1   -0.06    0.38
  -6 -16  -4    3.33    0.41
   6 -16  -4    3.46    0.50
  20   0   0   50.52    4.16
   7  22   1    0.14    0.76
   6  16  -4    3.87    0.48
  -7  22   1   -0.15    0.70
  -4  20  -3    0.43    0.54
   4  20  -3    2.87    0.44
   4  20   3    1.81    0.80
  -4  20  -3    1.55    0.27
  14 -12  -3    9.50    0.81
  14  12  -3    7.01    0.74
 -14 -12  -3    6.34    0.82
  20  -1   0    6.82    0.99
 -14  12  -3    9.31    0.79
  14  12  -3    8.16    1.17
  14  12   3    7.93    1.25
  20   1   0    6.46    0.89
  -4  22  -2    7.89    0.98
  17  12   1   26.12    2.52
  17  12  -1   24.99    2.50
  -4  22   2    7.89    1.12
   4  22  -2    7.93    0.97
  11  20   0    0.07    0.35
   4  22   2    8.78    1.15
 -11  20   0    0.40    0.65
  11 -20   0   -0.12    0.28
  17 -12  -1   30.05    2.21
  11  20   0   -0.29    0.84
  17 -12   1   25.41    2.21
   9  21   1    0.43    0.84
   9 -21   1    0.29    0.25
   9  21   1    0.21    0.42
   9 -21  -1    0.84    0.32
   9  21  -1    0.01    0.35
  -9  21  -1   -0.22    0.69
   9  21  -1    0.29    0.75
  -9  21   1    0.44    0.87
  -9  14  -4    3.98    0.50
  -9  14  -4    3.77    0.41
   9  14   4    3.84    1.02
  -9 -14  -4    2.44    0.39
   9 -14  -4    3.66    0.47
   9  14  -4    2.56    0.43
 -10  13  -4    9.87    0.91
   4 -17  -4   13.04    1.19
  10  13  -4   10.10    1.21
  -4  17  -4   14.39    1.23
  10  13   4    8.16    1.28
 -10 -13  -4    9.62    0.89
  20   2   0   50.45    4.26
  10 -13  -4    9.43    0.89
   4  17  -4   13.33    1.18
 -10  13  -4    9.85    1.01
  20  -2   0   53.03    4.22
  10  13  -4   10.41    0.90
  16 -12  -2   16.33    1.39
  16  12  -2   16.33    1.73
  16  12   2   15.05    1.84
  16  12  -2   16.37    1.36
 -16  12  -2   16.57    1.49
  16 -12   2   16.27    1.41
  -9   7  -5    1.37    0.29
  -8  22   0   20.25    1.98
  -9   7  -5    1.14    0.29
   8  22   0   19.27    1.72
  -9  -7  -5    0.77    0.31
   9   7   5    0.15    0.79
   9  -7  -5    1.40    0.32
  17  -4   3    4.31    0.75
 -17   4  -3    5.37    0.61
  17   4   3    4.40    1.01
 -17  -4  -3    3.77    0.56
  17   4  -3    4.91    0.64
  17   4  -3    3.98    0.50
   0  24   0   -0.11    0.53
   0  24   0    0.13    0.59
  17  -4  -3    4.82    0.63
 -11  16  -3    0.34    0.24
  11 -16  -3   -0.15    0.32
  11  16  -3    0.49    0.26
 -11  16  -3    0.14    0.52
 -11 -16  -3    0.29    0.30
  11  16  -3    0.06    0.75
  11  16   3   -0.18    0.85
   7  21  -2    3.23    0.69
  -7  21  -2    1.78    0.60
  18   7  -2   17.85    1.62
  15 -16   0   13.20    1.14
   7  21   2    2.61    0.79
  18  -7   2   18.40    1.54
  15  16   0   12.31    1.60
  18  -7  -2   14.56    1.45
  18   7  -2   18.00    1.39
  18   7   2   13.72    1.84
  16  -8   3    2.98    0.57
  16   8   3    1.44    1.01
  16  -8  -3    2.74    0.42
 -16   8  -3    3.37    0.45
  16   8  -3    2.62    0.60
 -16  -8  -3    2.51    0.42
  16   8  -3    2.72    0.35
  16 -14   1   17.75    1.42
  -1  24   0   18.94    1.60
  -1  24   0   13.46    1.55
  16  14   1   13.96    1.82
  16  14  -1   17.91    1.83
   1  24   0   12.92    1.50
  16 -14  -1   15.87    1.40
   1  24   0   18.63    1.59
  17  10  -2    5.14    0.55
   4  12  -5    3.85    0.51
   4 -12  -5    2.94    0.49
  -4 -12  -5    4.85    0.50
  -4  12  -5    4.38    0.51
   4  12   5    2.66    0.85
  17  10   2    5.83    1.11
 -17  10  -2    4.55    0.71
  17  10  -2    5.08    0.89
  17 -10   2    5.38    0.71
  17 -10  -2    6.40    0.69
  12 -15  -3   12.22    1.10
  12  15  -3   13.41    1.09
 -12 -15  -3   10.65    1.15
 -12  15  -3   14.19    1.14
  12  15  -3   13.54    1.47
  12  15   3   10.07    1.65
  14  -6  -4    1.96    0.39
  10  -5  -5   10.94    0.95
  14   6  -4    1.73    0.32
 -14   6  -4    2.13    0.34
  14   6   4    1.60    1.02
  10   5  -5    8.27    0.94
 -10   5  -5   10.74    0.96
 -10   5  -5   12.02    0.92
 -10  -5  -5   10.09    0.96
  10   5   5    8.86    1.42
  18 -10   1   -0.27    0.32
  10   5  -5    9.88    0.98
 -14  -6  -4    2.36    0.37
  18  10   1   -0.47    0.81
 -18  10  -1    0.00    0.39
  14   6  -4    2.30    0.52
  18  10  -1   -0.32    0.71
  18 -10  -1   -0.28    0.32
   7  19  -3    5.00    0.87
   7  19  -3    8.02    0.71
   7  19   3    5.86    1.10
  19  -8   0    0.54    0.41
   7 -19  -3    7.35    0.74
  19   8   0    0.49    0.65
  -7  19  -3    5.24    0.82
  -7  19  -3    7.34    0.68
  -8  15  -4    2.35    0.47
  -8 -15  -4    2.89    0.38
   8 -15  -4    2.45    0.38
   8  15  -4    3.47    0.47
   8  15   4    2.53    0.97
  -8  15  -4    2.54    0.36
 -10 -17  -3    0.16    0.27
 -10  17  -3   -0.18    0.52
 -11  12  -4    5.93    0.80
 -11 -12  -4    6.78    0.65
  20  -3   0   24.58    2.13
  11  12  -4    7.67    0.99
  11  12  -4    7.26    0.65
 -11  12  -4    5.94    0.67
  11  12   4    5.77    1.22
  20   3   0   25.01    2.22
 -10  17  -3    0.27    0.26
  10  17   3    0.01    0.95
  10 -17  -3    0.19    0.28
  10  17  -3    0.34    0.28
  10  17  -3   -0.09    0.68
  11 -12  -4    5.95    0.70
   0  13  -5   42.80    3.48
   6  23   0    0.93    0.69
  -6  23   0    0.70    0.69
   6 -23   0    0.40    0.32
 -19   7  -1   -0.05    0.51
  19   7   1    0.91    0.79
  19   7  -1    2.01    0.65
  19  -7   1    1.82    0.48
   6  23   0    0.35    0.49
  19  -7  -1    1.42    0.40
  -7 -10  -5    1.46    0.30
  -7  10  -5    0.91    0.33
   7 -10  -5    0.52    0.32
   7  10  -5    1.33    0.34
   7  10   5    0.91    0.79
  19   0  -2   -0.07    0.43
  19   0   2   -0.54    0.62
  -5  23  -1   11.22    1.43
  -5  23   1   12.84    1.61
   5  23   1   16.91    1.59
   5  23  -1   15.53    1.36
   5  23  -1   15.49    1.48
   9  20  -2   10.38    0.89
   1  13   5    8.83    1.48
   9 -20  -2    9.11    0.84
  17 -13   0   56.85    4.38
  13  18  -1   49.77    4.79
  -1  13  -5   14.78    1.15
  13 -18  -1   65.60    4.56
   9  20   2    6.95    1.18
  17  13   0   51.74    4.62
  13 -18   1   59.84    4.54
  13  18  -1   55.88    4.60
   9 -20   2    9.35    0.81
   9  20  -2    6.82    1.08
   1  13  -5   12.35    1.14
  13  18   1   50.40    4.81
   2  24   0   62.54    5.14
  19  -1  -2    2.84    0.56
  19   1   2    2.77    0.69
  19   1  -2    2.47    0.58
  -2  24   0   63.16    5.15
  19  -1   2    2.84    0.70
 -15 -14  -2   -0.18    0.33
  15  14  -2    0.19    0.67
  12  19   1    5.65    1.15
  12  19  -1    7.25    1.18
  15  14   2   -0.89    0.85
  12 -19   1    8.23    0.76
  12 -19  -1    7.81    0.74
  12  19  -1    7.97    0.76
 -15  14  -2    0.54    0.37
  15 -14   2    0.35    0.29
  15 -14  -2    0.40    0.29
  15  14  -2    0.35    0.24
 -15  14  -2    0.31    0.54
   8   9  -5   23.16    1.90
  -8   9  -5   20.92    1.98
  18  11   0    5.98    0.94
   8  -9  -5   23.71    1.88
   6  11  -5   10.29    0.92
   6  11   5    7.25    1.18
  -8   9  -5   22.85    1.90
  18 -11   0    5.53    0.66
  -6 -11  -5   11.02    0.95
  -8  -9  -5   23.75    1.98
  -6  11  -5    9.87    0.94
   6 -11  -5   10.27    0.93
   5  20   3    2.59    0.84
 -10  21   0   -0.05    0.68
  -5  20  -3    4.89    0.50
   5 -20  -3    5.31    0.61
  -5  20  -3    3.61    0.64
 -11   0  -5   27.13    2.42
  10 -21   0   -0.24    0.25
  10  21   0    0.11    0.39
  11   0  -5   29.04    2.33
  11   0  -5   28.15    2.30
  10  21   0   -0.47    0.83
  15   0  -4   90.66    7.16
  15   0  -4   88.24    7.09
  15   0   4   83.42    7.27
 -15   0  -4   92.82    7.53
  19   2  -2   17.62    1.43
  19  -2   2   17.17    1.68
  11  -1  -5   36.09    2.98
 -11  -1  -5   36.53    3.12
 -11   1  -5   37.39    3.12
  19  -2  -2   17.28    1.56
  19   2   2   16.52    1.70
  19   2  -2   16.95    1.58
  11  -1  -5   35.59    2.94
  11   1  -5   35.65    2.95
  11   1  -5   37.16    2.98
  14 -17  -1   10.92    1.01
  14  17   1    9.33    1.48
  13  -9  -4   23.59    1.98
  13   9  -4   23.84    1.97
 -13  14  -3    1.34    0.54
  13   9  -4   27.00    2.14
  15  -1   4    7.09    1.18
 -13   9  -4   22.71    2.06
  15   1  -4    7.56    0.88
  13   9   4   20.51    2.48
  14 -17   1   11.95    1.02
  14  17  -1    9.83    1.57
 -13  -9  -4   24.67    2.06
 -15  -1  -4    8.96    0.77
  15   1  -4    6.37    0.76
  13 -14  -3    2.18    0.39
  13  14   3    1.97    1.08
  14  17  -1   12.52    1.01
 -15   1  -4    7.48    0.74
 -13  14  -3    2.52    0.35
  15   1   4    5.55    1.23
  13  14  -3    2.46    0.76
 -13 -14  -3    1.78    0.37
  15  -1  -4    7.74    0.85
  13  14  -3    2.49    0.33
  17   5  -3    3.15    0.58
  -5  22  -2    7.19    0.99
  17   5   3    3.05    0.96
   5  22   2    8.91    1.18
  17  -5   3    3.62    0.70
  17  -5  -3    2.92    0.45
 -17  -5  -3    2.53    0.43
 -17   5  -3    2.48    0.41
   5  22  -2    8.74    1.07
  17   5  -3    2.98    0.41
   2 -13  -5   11.84    1.07
  -2  13  -5   11.87    1.07
   2  13  -5   12.49    1.09
  20   4   0    3.33    0.78
  20  -4   0    3.34    0.61
   0  18  -4   14.88    1.34
  20   0  -1   18.00    1.65
  20   0   1   16.86    1.65
 -11   2  -5   10.75    0.93
   9  18   3    3.50    0.93
   9  18  -3    3.53    0.51
  11   2   5    9.71    1.47
 -11  -2  -5   10.73    0.93
   9  18  -3    2.99    0.80
  -9  18  -3    3.95    0.46
  -9  18  -3    2.62    0.64
  11  -2  -5    8.82    0.92
  11   2  -5    8.30    0.94
   9 -18  -3    3.43    0.50
  15   2   4   81.56    7.13
  15   2  -4   88.84    6.99
 -15   2  -4   83.89    7.35
 -15  -2  -4   90.11    7.35
  15  -2   4   85.30    7.10
   5  17  -4   38.67    3.21
  15   2  -4   87.82    6.94
  -5  17  -4   39.53    3.24
  15  -2  -4   89.57    6.92
   5 -17  -4   39.99    3.17
  20  -1   1    3.44    0.71
  20   1  -1    4.16    0.69
  20   1   1    3.00    0.69
  20  -1  -1    3.08    0.58
   1  18  -4    9.36    0.85
   1  18   4    6.98    1.08
   7  16  -4    1.67    0.31
   3  24   0    2.06    0.65
   7 -16  -4    1.10    0.36
  -7  16  -4    1.35    0.43
   0  21   3   11.38    1.50
  -3  24   0    3.06    0.74
   7  16   4    1.27    0.81
   0  21  -3   15.72    1.31
  -3  24   0    2.09    0.81
   3  24   0    4.07    0.67
  -7 -16  -4    1.39    0.25
  -7  16  -4    1.67    0.28
  11  20  -1   23.67    2.09
  11  20   1   22.84    2.41
  11 -20   1   28.80    2.05
  11  20  -1   23.07    2.41
  12  11  -4    1.83    0.60
  19   3  -2    4.36    0.64
  12  11  -4    1.14    0.32
  10  -6  -5    2.44    0.38
  19   3  -2    3.79    0.41
  10   6   5    2.11    0.96
  12  11   4    1.47    1.05
  19  -3  -2    2.92    0.57
 -12 -11  -4    1.75    0.29
 -10   6  -5    2.70    0.37
  12 -11  -4    1.62    0.36
 -10  -6  -5    2.98    0.46
 -12  11  -4    1.33    0.45
 -10   6  -5    2.88    0.42
  19   3   2    2.02    0.75
 -12  11  -4    1.69    0.29
  10   6  -5    1.51    0.38
  19  -3   2    4.41    0.72
 -15  11  -3    0.74    0.47
  15 -11  -3    1.48    0.35
  15  11   3    1.39    0.96
  15  11  -3    1.66    0.62
 -15  11  -3    2.48    0.38
 -15 -11  -3    1.81    0.40
  15 -11   3    1.79    0.43
  15  11  -3    1.47    0.29
  -1  21  -3   10.24    1.04
   1  21  -3   10.88    1.07
  16  15   0   22.59    2.30
  16 -15   0   24.44    1.97
   1  21   3    8.37    1.34
   5  12  -5   36.65    3.02
  -5  12  -5   38.26    3.03
   5 -12  -5   34.70    2.98
   9  -8  -5    3.35    0.41
   9   8  -5    2.25    0.40
   9   8   5    3.16    0.92
  -9  -8  -5    3.06    0.47
  -9   8  -5    3.62    0.49
  -9   8  -5    3.42    0.45
  -5 -12  -5   38.78    3.17
  20  -2  -1    6.16    0.83
  20  -2   1    6.13    0.84
  20   2   1    6.80    0.89
  20   2  -1    5.96    0.91
   8  22  -1   28.23    2.33
  14  -7  -4    3.90    0.55
  14   7  -4    4.27    0.64
  -8  22   1   24.78    2.62
   8  22   1   28.57    2.53
   0   0  -6    0.60    0.32
 -14  -7  -4    4.16    0.49
 -14   7  -4    4.49    0.50
   8  22  -1   28.63    2.51
  14   7  -4    3.82    0.47
  14   7   4    4.53    1.05
  18   8   2   10.13    1.57
  18  -8   2   11.46    1.13
  18  -8  -2   10.24    1.07
  18   8  -2   11.67    0.97
  18   8  -2   11.57    1.27
  11  -3  -5  109.94    8.56
 -11   3  -5  113.11    8.65
 -11  -3  -5  109.58    9.12
  11   3   5   95.62    8.73
   0  24  -1   13.07    1.35
 -11   3  -5  108.61    9.12
  11   3  -5  105.83    8.56
  11   3  -5  111.17    8.68
   0  24   1    9.59    1.39
   0  24   1   14.35    1.46
   0  24  -1   14.77    1.36
   3 -13  -5    4.67    0.62
   3  13  -5    5.18    0.58
   0  -1  -6    0.98    0.30
   0   1  -6    0.58    0.33
   3  13   5    3.53    0.93
  -3  13  -5    6.28    0.64
  -1   0  -6   15.79    1.36
  15   3   4   63.55    5.32
  15   3  -4   64.29    5.03
 -15   3  -4   64.81    5.30
  15  -3   4   59.68    5.18
  15  -3  -4   66.88    5.01
 -15  -3  -4   58.68    5.29
  15   3  -4   59.56    5.04
   1   0  -6   15.63    1.35
  15  16   1   53.60    5.07
  15 -16  -1   64.67    4.83
  15 -16   1   63.04    4.82
  15  16  -1   58.19    5.07
   1  24   1    3.83    0.78
   1  24   1    2.76    0.82
  -1  24   1    3.90    0.80
   1  24  -1    2.52    0.66
   1  24  -1    3.44    0.68
  -1  24  -1    2.97    0.65
  -1  24  -1    4.33    0.74
  -1  24   1    2.50    0.87
  16   9   3    9.27    1.34
  -1   1  -6    0.45    0.32
 -16  -9  -3    6.87    0.82
   1  -1  -6    0.45    0.33
  16   9  -3    8.07    0.75
   1   1  -6    0.57    0.34
  16   9  -3    7.77    1.14
  16  -9  -3    9.35    0.81
  -1  -1  -6    0.39    0.28
  16  -9   3    8.48    0.96
   2  21   3    1.79    0.79
  -2  21  -3    1.82    0.50
   2  21  -3    2.16    0.45
  -2  21   3    1.14    0.79
   0  23  -2    0.17    0.53
   0  23  -2   -0.23    0.51
   0  23   2    0.30    0.71
  12 -18   2    1.60    0.32
  19  -8   1    9.12    1.01
 -12  18  -2    0.94    0.58
  19   8   1    9.51    1.25
  12  18   2    0.84    1.00
  12  18  -2    2.04    0.32
  19  -8  -1   10.14    0.99
  12 -18  -2    1.50    0.37
  12  18  -2    1.26    0.86
 -12  18  -2    2.78    0.37
  19   8  -1    9.04    1.31
  20  -5   0    1.54    0.52
   0   2  -6    2.53    0.37
   0  -2  -6    2.24    0.39
  20   5   0    1.19    0.73
  20   3   1    6.70    0.95
  19  -9   0   34.16    2.76
  19   9   0   32.52    2.98
 -13  17  -2   14.42    1.12
  13  17  -2   11.94    1.05
  13 -17  -2   11.42    1.06
  20  -3  -1    6.90    0.86
  13  17   2    9.60    1.46
  20   3  -1    7.41    0.99
  13 -17   2   11.65    1.04
  13  17  -2   10.25    1.43
  20  -3   1    7.46    1.00
   1  23  -2    0.33    0.47
  -1  23  -2    1.71    0.58
 -17  -6  -3   37.67    3.84
   1  23   2   -0.01    0.73
  -1  23   2    0.66    0.65
   1  23  -2    1.15    0.56
 -17   6  -3   49.47    3.83
  17   6   3   45.78    3.87
  17   6  -3   44.08    3.71
   1  23   2    0.99    0.64
  -1  23  -2    0.78    0.50
  17  -6   3   44.91    3.72
  17  -6  -3   48.53    3.63
  17   6  -3   43.74    3.62
  -6  23   1    0.63    0.80
   6 -23  -1    0.10    0.33
   6  23  -1    0.47    0.62
   6  23  -1   -0.05    0.38
   6 -23   1    0.26    0.29
  14  13  -3   42.52    3.57
   6  23   1    0.48    0.65
  19  -4  -2    2.57    0.51
  19   4  -2    2.61    0.59
   6  23   1    0.07    0.54
  19   4  -2    2.38    0.38
  14  13   3   39.02    3.79
  14 -13  -3   43.25    3.37
  -6  23  -1   -0.12    0.68
  19   4   2    1.78    0.74
  14  13  -3   41.79    3.39
  19  -4   2    3.06    0.64
  -1  -2  -6   -0.01    0.31
   1   2  -6   -0.03    0.29
   1  -2  -6    0.46    0.29
  -1   2  -6    0.38    0.28
   2   0  -6    4.83    0.60
  -2   0  -6    4.19    0.53
  17 -13   1   15.73    1.40
  17  13  -1   16.34    1.80
  17  13   1   15.31    1.80
  17 -13  -1   16.63    1.40
   8  21   2   13.07    1.54
  -8  21  -2   10.04    1.35
   2  24  -1   15.06    1.49
   2  24   1   15.94    1.53
  -2  24  -1   14.20    1.53
  -2  24  -1   16.68    1.52
  -2  24   1   12.97    1.68
   2  24  -1   14.53    1.46
  -2  24   1   15.89    1.60
   8  21  -2   15.24    1.43
   2  -1  -6   15.08    1.32
  -2   1  -6   15.54    1.33
  -2  -1  -6   15.24    1.32
   2   1  -6   15.29    1.32
   7  23   0    0.21    0.46
   4  24   0    3.00    0.72
   4  24   0    1.81    0.61
  -7  23   0    0.31    0.80
  -4  24   0    2.05    0.83
  -4  24   0    2.49    0.66
   7  23   0    0.49    0.64
   7 -23   0    1.03    0.33
   6  20  -3   11.26    0.99
  17  11  -2    6.78    0.65
  -6  20  -3   10.26    0.97
  17 -11   2    6.39    0.78
  17  11   2    7.34    1.24
 -17  11  -2    6.27    0.76
  17  11  -2    6.78    1.01
   6 -20  -3   10.54    1.00
  17 -11  -2    8.35    0.78
  11   4  -5   36.56    3.00
   9  22   0    0.96    0.81
  11  19  -2   22.23    1.78
  18 -11  -1   49.98    4.00
  18  11   1   46.44    4.26
  18 -11   1   52.71    4.01
  -9  22   0    0.26    0.81
  11  19  -2   17.66    2.09
  11 -19   2   22.07    1.75
   9  22   0    0.15    0.41
 -11   4  -5   38.09    2.99
  11 -19  -2   24.02    1.80
  11  -4  -5   37.95    2.98
  11   4  -5   35.63    3.00
  11  19   2   17.35    2.16
 -11   4  -5   35.99    3.15
 -11  -4  -5   37.16    3.15
  18  11  -1   48.60    4.20
   9 -22   0   -0.05    0.30
  11   4   5   35.70    3.30
  16 -13  -2   45.81    3.48
  -3  18  -4    4.52    0.67
   3  18   4    2.53    0.93
  16  13   2   39.77    3.78
 -15  -4  -4   42.49    3.40
  16  13  -2   42.13    3.70
 -15   4  -4   42.61    3.40
 -16  13  -2   39.42    3.69
  16  13  -2   45.76    3.49
  15  -4  -4   38.30    3.22
   3  18  -4    6.49    0.66
  16 -13   2   44.85    3.48
  15   4   4   37.01    3.58
  15   4  -4   37.01    3.23
  15   4  -4   40.28    3.27
  10  21   1    6.78    1.05
  10 -21   1    6.93    0.64
  10  21  -1    6.18    0.75
   8 -19  -3    7.11    0.76
   8  19   3    4.46    1.07
  10  21  -1    4.90    0.94
 -10  21   1    4.63    1.03
  -8  19  -3    8.06    0.71
   8  19  -3    8.39    0.73
  -8  19  -3    5.08    0.85
  -2  23  -2    2.91    0.64
   0  -3  -6    1.44    0.32
  -2  23   2    2.35    0.73
   2  23  -2    2.70    0.58
   2  23   2    0.95    0.74
   0   3  -6    1.81    0.37
   2  23   2    2.87    0.81
   2  23  -2    3.61    0.59
  -2  23  -2    2.44    0.57
  -2  -2  -6    0.08    0.30
  14 -16  -2    6.05    0.66
  14  16   2    5.84    1.25
  14  16  -2    7.01    0.63
 -14  16  -2    6.64    0.76
  -2   2  -6    0.80    0.32
  -6  22  -2    9.43    1.20
  14 -16   2    6.08    0.66
   6  22   2   11.15    1.33
   2   2  -6    0.29    0.35
   6  22  -2    9.86    1.17
  14  16  -2    5.38    1.04
   2  -2  -6    0.39    0.34
  10 -14  -4    2.49    0.35
  -7 -11  -5   52.51    4.38
  -3  21  -3    8.46    0.95
   7 -11  -5   50.11    4.12
  -7  11  -5   54.56    4.18
 -10  14  -4    2.43    0.39
   7  11  -5   49.06    4.17
  10  14   4    1.23    0.91
 -10 -14  -4    1.28    0.28
  10  14  -4    1.64    0.33
  -3  21   3    8.88    1.19
   3  21   3    7.50    1.19
 -10  14  -4    2.21    0.45
   1   3  -6   -0.30    0.33
  -8  10  -5    5.45    0.63
  13  19   0   27.70    2.96
  -8 -10  -5    6.67    0.60
  -1   3  -6    0.02    0.32
  -1  -3  -6   -0.21    0.27
   8  10  -5    5.13    0.60
   8 -10  -5    3.73    0.62
   8  10   5    3.60    1.00
  13 -19   0   36.07    2.67
   1  -3  -6   -0.03    0.32
  -8  10  -5    5.30    0.61
 -10   7  -5   30.52    2.39
 -10  -7  -5   29.36    2.50
  10   7  -5   27.28    2.39
  10   7   5   25.04    2.68
 -10   7  -5   30.08    2.51
  10  -7  -5   30.16    2.37
  -4 -13  -5   36.15    2.84
  -4  13  -5   29.27    2.72
   4  13  -5   35.11    2.73
   4 -13  -5   32.29    2.69
  20  -4   1   12.02    1.24
  20   4  -1   10.94    1.34
  20   4   1   11.08    1.35
  20  -4  -1   11.71    1.17
   9  15  -4    4.07    0.47
   9 -15  -4    3.49    0.47
  -6  17  -4    4.67    0.51
   6  17  -4    6.09    0.60
  -9 -15  -4    4.11    0.45
  -9  15  -4    3.15    0.58
  14 -18   0   10.42    0.93
   6 -17  -4    3.74    0.56
  14  18   0    9.01    1.46
   6  17   4    3.42    1.00
  -6  17  -4    4.17    0.59
  -9  15  -4    3.31    0.47
   9  15   4    2.26    1.03
 -13  10  -4    3.71    0.44
  13  10  -4    3.30    0.66
  13 -10  -4    3.65    0.46
 -13  10  -4    3.43    0.51
 -13 -10  -4    3.45    0.43
  13  10   4    3.22    1.03
  13  10  -4    2.72    0.42
 -11 -13  -4    6.17    0.57
 -11  13  -4    4.72    0.77
  11  13  -4    5.69    0.85
   3   0  -6   25.93    2.18
 -11  13  -4    4.74    0.59
  11  13  -4    6.05    0.57
  -3   0  -6   26.78    2.18
  11 -13  -4    4.21    0.64
  11  13   4    4.32    1.20
   3  24  -1   10.90    1.12
   3  24  -1    7.82    0.97
  -3  24   1    7.18    1.12
  -3  24  -1    7.45    1.07
   3  24   1    9.64    1.23
  -3  24   1   10.04    1.23
  -3  24  -1   10.05    1.19
  19  -5   2   14.99    1.47
  19   5  -2   15.32    1.26
  19   5  -2   15.12    1.54
 -12  20   0   33.02    2.79
  19   5   2   14.01    1.62
   3  -1  -6    0.08    0.30
  12  20   0   29.30    2.54
  19  -5  -2   15.28    1.35
   3   1  -6    0.11    0.34
  -3  -1  -6   -0.26    0.26
  -3   1  -6    0.11    0.30
   2  -3  -6   14.28    1.30
  -6  12  -5   45.47    3.58
  18  12   0    1.05    0.78
   6 -12  -5   42.82    3.53
  -2  -3  -6   15.95    1.31
  -6 -12  -5   46.41    3.75
  18 -12   0    1.24    0.39
   6  12  -5   41.36    3.57
   2   3  -6   15.67    1.31
  -2   3  -6   14.58    1.29
  20   6   0   29.67    2.68
  20  -6   0   31.17    2.56
  16 -15  -1   10.25    1.00
  16  15  -1   10.86    1.44
  16  15   1    9.41    1.51
  16 -15   1   12.77    1.03
  14  -8  -4    6.16    0.69
 -14   8  -4    4.73    0.72
 -14  -8  -4    6.51    0.63
  14   8  -4    6.47    0.90
 -14   8  -4    5.92    0.60
  14   8  -4    4.76    0.59
  14   8   4    5.72    1.24
   0  14  -5   17.65    1.52
  -9   9  -5   33.29    2.94
   9   9   5   27.20    3.06
  -9   9  -5   37.43    2.82
   9   9  -5   34.22    2.82
   9  -9  -5   34.94    2.78
  -9  -9  -5   36.49    2.95
   3  23   2    0.02    0.63
   0   4  -6    0.11    0.29
   3  23  -2    0.89    0.53
  -3  23   2    1.61    0.76
   0  -4  -6   -0.04    0.31
   3  23  -2    0.40    0.48
   3  23   2    0.70    0.67
  -3  23  -2   -0.62    0.57
  17  14   0    0.85    0.79
  17 -14   0    0.04    0.34
 -11   5  -5    8.70    0.76
  11  -5  -5    7.54    0.78
  -3  -2  -6    0.25    0.30
  -3   2  -6    0.53    0.27
   3   2  -6    0.36    0.31
  -1  14  -5   15.01    1.32
 -11  -5  -5    7.89    0.75
  11   5   5    6.68    1.17
  10  20  -2   17.65    1.45
  11   5  -5    7.68    0.89
  10 -20  -2   17.62    1.46
   3  -2  -6    0.01    0.33
  10  20  -2   14.88    1.77
  11   5  -5    6.63    0.76
   1  14  -5   14.96    1.31
 -11   5  -5    7.72    0.79
  10  20   2   12.17    1.83
  10 -20   2   18.51    1.42
  18  -9   2   32.36    2.73
  18   9  -2   31.11    2.88
  15  -5  -4    3.72    0.55
 -15  -5  -4    4.36    0.51
  18  -9  -2   35.08    2.69
 -15   5  -4    4.22    0.47
  15   5  -4    3.19    0.55
  15   5   4    3.31    1.12
  18   9   2   32.97    3.04
  18   9  -2   32.57    2.67
  15   5  -4    2.47    0.44
  -1   4  -6   12.78    1.11
  17  -7   3   36.53    3.21
  17   7  -3   37.76    3.25
 -17   7  -3   43.09    3.33
  17   7   3   38.15    3.50
 -12 -16  -3    5.73    0.70
  12  16  -3    7.25    0.65
  12  16  -3    6.75    0.98
  17  -7  -3   38.79    3.14
  17   7  -3   37.23    3.14
  12  16   3    6.58    1.19
  -1  -4  -6   12.44    1.12
   1  -4  -6   12.43    1.11
 -12  16  -3    4.70    0.77
   1   4  -6   12.76    1.12
  11  17  -3   36.28    2.79
  11  17  -3   31.16    3.02
  11 -17  -3   35.43    2.77
  11  17   3   31.30    3.20
 -18   0  -3   12.65    1.24
  -4  18  -4   17.19    1.44
  18   0   3   12.80    1.53
  15  17   0  130.45   11.57
   4  18  -4   14.87    1.35
  15 -17   0  156.07   11.39
  18   0  -3   13.89    1.24
   4 -18  -4   15.02    1.35
   8  16   4    6.57    1.20
  -8  16  -4    9.46    0.87
  -8  16  -4    9.14    0.97
  -8 -16  -4    9.39    0.85
   8 -16  -4    9.43    0.90
   8  16  -4    9.86    0.86
  18   1  -3    5.66    0.59
  18   1   3    7.08    1.00
  18  -1   3    5.75    0.92
  18  -1  -3    5.63    0.74
  18   1  -3    5.53    0.72
 -18   1  -3    4.85    0.71
 -15  15  -2    0.02    0.56
  15  15  -2    0.34    0.80
  15 -15   2    0.42    0.32
 -15  15  -2    0.13    0.36
  -4  21  -3   20.97    2.03
 -15 -15  -2   -0.03    0.35
   5  24   0   11.50    1.22
   4  21  -3   25.46    1.98
  15  15  -2    0.60    0.25
  15 -15  -2    0.09    0.33
  -5  24   0   12.55    1.40
  15  15   2   -0.68    1.00
  20   5   1   10.81    1.36
  20  -5  -1   12.31    1.16
  20   5  -1   11.24    1.36
  20  -5   1   10.75    1.15
  12  12  -4    5.27    0.77
 -12 -12  -4    4.88    0.52
  12  12  -4    4.99    0.55
  -2  14  -5   36.32    2.92
 -12  12  -4    3.66    0.59
  12  12   4    3.81    1.07
  19  -9   1   28.23    2.32
  19   9   1   25.82    2.61
  12 -12  -4    3.90    0.55
 -12  12  -4    4.44    0.54
   2  14  -5   33.64    2.91
   2 -14  -5   37.20    2.89
  19  -9  -1   29.56    2.31
  19   9  -1   26.87    2.50
 -15 -12  -3    1.83    0.38
  15  12   3    2.85    1.14
 -15  12  -3    2.10    0.56
  15  12  -3    3.89    0.78
  15  12  -3    2.60    0.40
  16 -10  -3    4.10    0.57
  16  10  -3    2.91    0.43
  16  10  -3    3.72    0.69
  16 -10   3    4.11    0.56
 -16 -10  -3    2.33    0.47
 -16  10  -3    2.34    0.55
  16  10   3    3.71    1.03
  11  21   0    0.05    0.89
  11 -21   0    0.33    0.30
   3  -3  -6    0.14    0.30
   3   3  -6    0.50    0.35
 -11  21   0    0.50    0.69
  -3  -3  -6    0.39    0.30
  -2   4  -6    3.75    0.53
  -3   3  -6    0.21    0.31
  11  21   0    0.55    0.39
   2   4  -6    3.51    0.47
   2  -4  -6    3.19    0.48
  -2  -4  -6    3.22    0.51
  13  15   3   18.80    2.34
  13 -15  -3   22.29    1.75
  18  -2  -3   11.04    1.02
  18  -2   3    8.74    1.24
  18   2  -3   10.15    1.06
 -18   2  -3    7.55    0.91
  18   2  -3    9.48    0.84
  13  15  -3   20.81    1.74
  18   2   3    9.37    1.37
  13  15  -3   20.56    2.05
 -10  18  -3    7.53    0.68
  10  18  -3    6.78    0.67
  10 -18  -3    6.57    0.70
  10  18  -3    5.77    1.01
  10  18   3    5.44    1.15
   4   0  -6    1.10    0.32
  -4   0  -6    0.97    0.31
  19 -10   0    0.41    0.39
  19  10   0    0.00    0.70
  -7  23   1    3.89    0.90
  -4  -1  -6    6.26    0.61
  -4   1  -6    5.42    0.64
   4  24  -1    5.78    0.88
   4  -1  -6    5.22    0.65
   4  24  -1    8.23    1.02
  -7  23  -1    2.69    0.82
   4   1  -6    6.84    0.70
  -4  24   1    7.36    1.07
  -4  24  -1    5.31    0.93
   7  23  -1    3.92    0.57
   4  24   1    7.13    1.04
  -4  24   1    6.84    1.04
   7  23   1    3.81    0.91
   7  23  -1    4.44    0.82
   5  13  -5   10.97    1.03
   5 -13  -5   10.15    1.04
  -5 -13  -5   11.74    1.05
  -5  13  -5   13.18    1.04
   9  22   1   15.14    1.63
   9  22  -1   11.82    1.12
  -9  22   1   11.06    1.50
  -9  22  -1    8.97    1.40
   9  22  -1   13.86    1.50
  12   0  -5   27.25    2.25
  12   0  -5   26.20    2.26
 -12   0  -5   28.59    2.37
  19   6  -2   20.72    1.93
   0  -5  -6   20.53    1.80
  19  -6  -2   21.71    1.80
  19   6   2   20.66    2.06
  19   6  -2   20.83    1.73
  19  -6   2   21.40    1.88
   0   5  -6   22.61    1.82
  12  -1  -5   22.21    1.92
  12   1  -5   23.04    1.92
 -12  -1  -5   24.23    1.99
 -12   1  -5   22.54    1.98
  12  -1  -5   21.95    1.90
  12   1  -5   22.70    1.91
 -10   8  -5    5.12    0.56
  10   8  -5    3.67    0.59
   4  23  -2    0.30    0.42
 -10   8  -5    3.95    0.52
   4  23   2    0.21    0.67
  10  -8  -5    3.75    0.49
   4  23  -2    1.19    0.59
   4  23   2   -0.44    0.59
 -10  -8  -5    5.05    0.51
  -4  23  -2    0.38    0.60
  -4  23   2    0.74    0.76
   4 -23   2    0.83    0.26
  10   8   5    3.13    1.07
  -7  20  -3    4.12    0.74
  -7  20  -3    6.30    0.61
   7  20  -3    7.59    0.67
   7  20   3    3.82    1.05
   7 -20  -3    5.42    0.65
   1  -5  -6    0.52    0.29
  -1   5  -6    0.89    0.34
   1   5  -6    1.11    0.36
  -1  -5  -6    0.80    0.29
   4   2  -6    3.00    0.43
  13 -19   1    9.34    0.85
  -4  -2  -6    2.96    0.40
  13 -19  -1    9.42    0.85
  13  19   1    8.06    1.35
  13  19  -1    9.19    0.88
   4  -2  -6    3.11    0.45
  13  19  -1    8.87    1.29
  -4   2  -6    2.92    0.44
  18  -3   3    3.31    0.74
  18   3   3    2.74    0.92
  18  -3  -3    3.76    0.55
 -18  -3  -3    2.56    0.50
  18   3  -3    4.41    0.60
 -18   3  -3    2.27    0.44
  18   3  -3    3.83    0.44
  11  -6  -5    3.47    0.46
 -11   6  -5    3.72    0.52
 -11   6  -5    3.71    0.50
  11   6  -5    3.09    0.52
  11   6   5    3.34    1.02
  11   6  -5    2.99    0.44
 -11  -6  -5    4.34    0.51
  -3  14  -5   49.84    4.08
   3  14  -5   49.37    4.08
  -7  22  -2    4.45    0.76
   7  22   2    6.13    0.96
  20  -7   0   21.02    1.80
   3 -14  -5   51.92    4.03
  20   7   0   20.67    2.01
 -15   6  -4   38.96    3.01
  15   6  -4   34.74    2.93
  15   6   4   30.45    3.28
  15  -6  -4   35.22    2.85
  14  18   1   14.98    1.87
  14  18  -1   16.02    1.37
  15   6  -4   33.30    2.86
 -15  -6  -4   35.33    3.00
  14  18  -1   13.13    1.76
  14 -18   1   16.22    1.37
  14 -18  -1   18.01    1.37
   3  -4  -6   21.96    1.85
  -8  23   0    0.08    0.73
  -3   4  -6   22.07    1.84
   8 -23   0    0.25    0.28
   3   4  -6   22.30    1.86
   8  23   0    0.63    0.78
  12  -2  -5   10.73    1.10
  12   2  -5   12.95    1.13
   8  23   0    0.35    0.43
  12   2  -5   12.64    1.09
  -3  -4  -6   22.25    1.84
 -12   2  -5   12.17    1.11
  16 -16   0   -0.18    0.29
  16  16   0    0.06    0.85
 -17 -12  -2   -0.10    0.36
  -7  17  -4   13.76    1.26
  -7  17  -4   14.62    1.36
 -17  12  -2    0.28    0.48
 -17  12  -2    0.30    0.41
   7  17  -4   14.73    1.25
  17  12   2    0.83    0.86
   7 -17  -4   14.92    1.25
   7  17   4   10.68    1.73
  12 -20  -1   15.81    1.31
  17 -12  -2    0.43    0.35
  12  20  -1   12.94    1.67
  12  20  -1   14.49    1.32
  17 -12   2    0.74    0.37
  17  12  -2    0.30    0.23
  17  12  -2    0.54    0.76
  12  20   1   12.64    1.87
  12 -20   1   16.56    1.28
   2  -5  -6    1.11    0.30
  -2   5  -6    1.47    0.35
   9 -21   2   18.88    1.54
   2  -5  -6    1.63    0.37
   9 -21  -2   18.67    1.56
   2   5  -6    2.04    0.36
  -2  -5  -6    1.69    0.31
   9  21  -2   18.28    1.61
  -5  18  -4    4.01    0.58
 -18  12  -1    3.32    0.60
  18  12  -1    5.23    0.88
  18  12   1    4.03    1.03
   5  18   4    3.06    0.89
  18 -12  -1    4.09    0.62
   5  18  -4    4.70    0.54
   5 -18  -4    4.08    0.60
  20  -6   1    1.71    0.49
  20   6   1    1.41    0.71
 -20   6  -1    1.38    0.51
  20  -6  -1    1.80    0.45
  20   6  -1    1.75    0.66
  14  14  -3   28.07    2.33
  14  14   3   25.71    2.85
   8 -11  -5    4.73    0.64
  -8  11  -5    5.96    0.59
  -8 -11  -5    4.59    0.60
   8  11   5    4.91    1.04
  14  14  -3   28.00    2.58
  14 -14  -3   30.53    2.34
  -8  11  -5    7.09    0.66
   8  11  -5    5.20    0.65
  14   9  -4    1.69    0.63
  -4   3  -6    3.09    0.48
  14   9   4    2.26    1.12
  14  -9  -4    1.99    0.39
 -14   9  -4    1.85    0.33
   4   3  -6    2.50    0.45
 -14  -9  -4    1.71    0.33
  -4  -3  -6    2.60    0.39
 -14   9  -4    0.78    0.42
   4  -3  -6    2.94    0.44
   0  19  -4   29.62    2.46
  17  -8  -3    4.63    0.70
  17  -8   3    6.36    0.89
  17   8  -3    6.35    0.84
  17   8   3    4.35    1.07
  17   8  -3    5.53    0.57
 -17   8  -3    5.33    0.67
  -9  19  -3   18.58    1.53
   9  19  -3   19.27    1.50
   9  19  -3   14.15    1.77
   9  19   3   12.01    1.97
   9 -19  -3   17.65    1.47
   5  21  -3   12.40    1.10
   7  12  -5    4.41    0.51
  -7 -12  -5    5.02    0.50
  -7  12  -5    3.64    0.53
  17  14   1   45.43    4.24
  17 -14  -1   50.94    3.99
  17  14  -1   48.03    4.19
   5 -21  -3   12.83    1.09
  17 -14   1   52.42    3.99
   5  21   3    7.76    1.41
   7 -12  -5    2.85    0.47
   7  12   5    2.26    0.84
 -12   3  -5   20.64    1.82
  12  -3  -5   21.10    1.75
 -12  -3  -5   22.42    1.83
  13  11   4    1.38    1.09
 -13  11  -4    2.21    0.34
  12   3  -5   20.76    1.79
  12   3   5   18.30    2.15
   0  25   0    3.45    0.79
  13  11  -4    1.57    0.34
 -13 -11  -4    1.78    0.32
  13 -11  -4    1.71    0.39
 -13  11  -4    1.72    0.46
  12   3  -5   20.27    1.75
  13  11  -4    1.56    0.63
   1  19   4   20.70    2.04
  -1  19   4   21.55    2.11
  18  -4  -3    7.43    0.83
 -18   4  -3    6.62    0.73
  15 -17   1   19.13    1.51
  18  -4   3    7.51    1.05
  15  17  -1   15.99    1.89
  18   4  -3    6.62    0.98
  18   4   3    7.38    1.06
  15 -17  -1   17.74    1.52
  15  17   1   17.23    2.08
 -18  -4  -3    4.89    0.79
  18   4  -3    7.06    0.65
  -1  25   0    6.52    1.01
   9  10   5    8.54    1.36
   9 -10  -5   10.03    1.03
  -9 -10  -5   12.97    1.05
  -1  25   0    8.01    1.01
  -9  10  -5   11.87    1.05
  -9  10  -5   10.44    1.06
  10  22   0   16.05    1.51
   1  25   0    6.16    0.96
   9  10  -5   12.15    1.02
   1  25   0    8.68    1.09
 -10  22   0   19.77    1.86
  16  14  -2    5.06    0.54
  16  14  -2    4.75    0.98
  16  14   2    5.62    1.22
  16 -14  -2    5.14    0.61
 -16  14  -2    4.76    0.69
  16 -14   2    6.24    0.68
   5   0  -6    0.13    0.36
  -5   0  -6    0.13    0.27
  -6  24   0   11.01    1.45
   0  -6  -6   -0.03    0.26
   0   6  -6    0.30    0.34
   0  -6  -6    0.38    0.28
  18  10  -2    4.83    0.53
  18  10   2    5.93    1.05
   5  24  -1    0.87    0.59
   5  24   1    0.20    0.73
  16   0  -4   41.84    3.41
  18 -10   2    5.59    0.73
  18 -10  -2    5.46    0.64
  -5  24  -1    0.26    0.60
   5 -24   1    1.04    0.34
   5  24  -1    0.23    0.49
  16   0   4   40.08    3.71
   5  24   1   -0.07    0.59
 -16   0  -4   42.02    3.58
  16   0  -4   43.29    3.42
  -5  24   1    0.11    0.80
   5 -24  -1    0.37    0.36
  18  10  -2    5.70    0.92
 -18  10  -2    3.88    0.63
  -5   1  -6    2.35    0.37
   5   1  -6    2.14    0.40
   5  -1  -6    2.63    0.40
  -5  -1  -6    2.93    0.38
 -16   1  -4   15.64    1.50
  -1  -6  -6   20.09    1.62
  16  -1   4   17.90    1.97
 -16  -1  -4   18.86    1.52
  -1  -6  -6   19.76    1.65
   1   6  -6   20.39    1.66
   1  -6  -6   18.74    1.66
  16   1  -4   17.48    1.46
  16  -1  -4   16.53    1.52
  16   1  -4   17.77    1.51
  -1   6  -6   19.04    1.65
  16   1   4   13.66    1.94
   1  -6  -6   19.52    1.62
  19  -7  -2    0.62    0.42
  19   7   2    0.57    0.87
 -19   7  -2    0.33    0.44
  19  -7   2    0.48    0.50
  -3  -5  -6    0.39    0.31
   3  -5  -6    1.11    0.31
  19   7  -2    0.56    0.23
  -2  19  -4   29.14    2.38
   2  19  -4   27.62    2.35
  -3   5  -6    1.08    0.32
   3   5  -6    0.45    0.36
  19   7  -2    0.27    0.66
   3  -5  -6    0.36    0.26
 -19  -7  -2   -0.96    0.46
  11  21   1   13.41    1.91
  21  -1   0   25.26    2.24
  -4 -14  -5   11.18    0.95
  -4  14  -5    9.56    0.95
  11  21  -1   12.86    1.81
  11  21  -1   14.92    1.42
  11 -21   1   17.39    1.37
  11 -21  -1   18.70    1.40
  21   1   0   26.22    2.28
   4 -14  -5    9.35    0.93
   4  14  -5   10.57    0.94
   5  23   2    4.04    0.85
   5  23  -2    3.59    0.69
   5  23  -2    4.61    0.66
  -5  23  -2    3.93    0.75
   4  -4  -6    1.33    0.33
   4   4  -6    0.72    0.34
  -4   4  -6    1.31    0.29
  10  15   4    1.13    1.04
  -4  -4  -6    0.64    0.31
 -10  15  -4    1.76    0.29
  -2  25   0    0.06    0.67
  -2  25   0    0.26    0.75
  10  15  -4    2.04    0.32
 -10  15  -4    2.03    0.54
   2  25   0    0.29    0.64
   4  -4  -6    1.10    0.29
 -10 -15  -4    1.72    0.28
   2  25   0   -0.17    0.62
  10 -15  -4    1.60    0.35
  13 -18  -2   17.32    1.29
  13  18  -2   14.98    1.28
  13  18   2   13.09    1.81
  13  18  -2   12.93    1.72
  18 -13   0    9.76    0.95
  18  13   0    8.67    1.36
  13 -18   2   13.83    1.27
   5   2  -6    8.25    0.82
  19 -10   1   14.86    1.30
   6  13  -5   16.31    1.45
   5  -2  -6    7.95    0.81
  -6 -13  -5   17.71    1.50
  -5   2  -6    7.95    0.79
  -5  -2  -6    8.53    0.79
  19  10   1   11.37    1.70
   6  13   5   13.05    1.83
  19 -10  -1   14.23    1.26
   6 -13  -5   17.03    1.44
  -6  13  -5   18.96    1.47
  19  10  -1   14.37    1.64
 -11  14  -4    5.12    0.52
 -11  14  -4    4.70    0.69
  11  14  -4    4.37    0.53
 -11 -14  -4    4.80    0.53
  11 -14  -4    4.57    0.57
  11  14   4    4.90    1.10
  16   2  -4   32.61    2.69
  16   2  -4   31.22    2.66
  16  -2  -4   32.52    2.67
 -16  -2  -4   35.10    2.80
  12  19  -2   21.45    1.73
  16   2   4   30.64    3.03
   0  22  -3   37.38    3.12
  16  -2   4   32.02    2.93
 -16   2  -4   32.82    2.79
  12 -19   2   21.04    1.71
  12  19  -2   18.59    2.09
  12 -19  -2   21.80    1.72
  12  19   2   17.00    2.24
  12  -4  -5    2.66    0.42
 -11  -7  -5   48.98    4.25
  11  -7  -5   50.70    4.01
  11   7   5   43.11    4.32
 -12  -4  -5    2.89    0.43
  12   4  -5    2.19    0.43
  12   4   5    2.07    1.00
 -12   4  -5    3.75    0.50
  12   4  -5    2.57    0.47
  11   7  -5   48.20    4.06
 -11   7  -5   55.05    4.05
 -11   7  -5   51.45    4.26
  15   7   4   40.59    3.77
  15   7  -4   43.62    3.44
 -15  -7  -4   40.25    3.54
 -15   7  -4   42.25    3.54
  15  -7  -4   42.83    3.36
  15   7  -4   39.35    3.36
  21  -2   0    0.82    0.58
  21   2   0    0.24    0.61
  -2   6  -6    4.05    0.49
  -2  -6  -6    3.23    0.45
   2   6  -6    3.33    0.45
   1  22  -3    7.30    0.77
  -1  22  -3    5.46    0.79
   2  -6  -6    3.37    0.51
   2  -6  -6    4.09    0.54
  -1  22   3    5.03    0.98
   1  22   3    3.96    0.88
  16  11   3    5.01    1.25
  16 -11   3    6.00    0.76
  16  11  -3    5.47    0.89
  16 -11  -3    4.68    0.62
 -16 -11  -3    4.10    0.67
  16  11  -3    5.45    0.55
  14 -17  -2    4.11    0.54
  14 -17   2    4.50    0.57
  14  17  -2    4.41    0.50
  14  17   2    3.32    1.05
  14  17  -2    4.56    1.00
 -14  17  -2    4.21    0.60
   9  16  -4    0.75    0.32
  -9 -16  -4    0.58    0.24
 -10   9  -5    0.15    0.28
  -9  16  -4    1.17    0.25
  -9  16  -4    0.61    0.51
 -10   9  -5    0.89    0.33
  20   8   0   16.49    1.80
  10   9   5    0.16    0.93
  10  -9  -5    0.07    0.29
   9 -16  -4    0.82    0.32
  10   9  -5    0.41    0.29
  20  -8   0   18.50    1.59
 -10  -9  -5    0.55    0.26
   9  16   4    0.40    0.98
  18  -5  -3    0.70    0.37
  18  -5   3    0.25    0.59
  18   5   3    0.19    0.92
  18   5  -3    0.00    0.57
 -18   5  -3    1.35    0.40
  18   5  -3    0.48    0.25
 -18  -5  -3   -0.62    0.35
  19 -11   0    2.29    0.42
   0  15   5    1.15    0.82
   0  15  -5    1.60    0.38
  19  11   0    1.64    0.80
  20  -7   1    1.94    0.52
  20   7   1    0.87    0.74
  20  -7  -1    1.46    0.48
  20   7  -1    2.16    0.77
 -20   0  -2   -0.64    0.37
  20   0   2    0.47    0.69
  20   0  -2    0.64    0.52
 -20   7  -1    0.88    0.49
   5  -3  -6    1.06    0.33
  -5   3  -6    0.86    0.30
   5   3  -6    0.10    0.38
  -5  -3  -6    0.85    0.30
  -3  19  -4   37.92    3.20
   8  23   1    8.25    1.13
  -8  23   1    7.84    1.20
   3  19  -4   39.34    3.17
  -8  23  -1    4.51    0.99
   8  23  -1    6.70    0.81
   8  23  -1    7.97    1.07
  16  -3   4    8.42    1.33
  16   3   4    7.89    1.35
  16  -3  -4    9.74    0.93
 -16  -3  -4   10.33    0.92
 -12 -13  -4    1.17    0.29
  12  13  -4    1.96    0.72
 -12  13  -4    0.96    0.42
  20   1   2    2.04    0.74
 -12  13  -4    1.25    0.28
  12  13   4    0.62    1.09
   1  15  -5   34.11    2.77
  12  13  -4    1.53    0.29
  16   3  -4    8.54    1.03
  12 -13  -4    1.29    0.37
  16   3  -4    8.05    0.86
 -16   3  -4   10.89    0.92
  20  -1  -2    2.23    0.49
  17  15   0   91.90    8.10
 -20   1  -2   -0.31    0.45
  -1  15  -5   33.27    2.77
  20  -1   2    1.08    0.69
  17 -15   0  106.18    7.91
  20   1  -2    1.15    0.58
  16 -16   1    3.32    0.42
  16  16  -1    3.27    0.99
 -16  16  -1    1.49    0.70
  -2  22  -3    1.74    0.55
 -16  16  -1    2.28    0.47
   2  22  -3    3.67    0.56
  -2  22   3    2.58    0.79
  16 -16  -1    3.14    0.43
  16  16   1    2.62    1.05
   2  22   3    1.79    0.84
  21   3   0   75.34    6.22
   3  25   0    2.19    0.70
  -3  25   0    1.28    0.80
  15  13  -3   43.34    3.48
  15 -13  -3   42.38    3.46
  -3  25   0    1.32    0.63
   3  25   0    0.69    0.56
  21  -3   0   77.74    6.18
  15  13  -3   41.11    3.66
  15  13   3   38.78    3.89
 -15  13  -3   46.90    3.67
  11 -20  -2   20.13    1.54
  11  20   2   14.48    1.96
  11  20  -2   19.29    1.56
   6  18  -4   40.88    3.26
  11 -20   2   18.33    1.52
   6 -18  -4   41.01    3.23
  -6  18  -4   39.17    3.31
  11  20  -2   14.71    1.90
  -6  18  -4   39.10    3.41
   8  20  -3    8.45    0.82
   8  20  -3    5.79    0.99
   8 -20  -3    8.05    0.81
   8  20   3    5.44    1.13
  -8  20  -3    8.52    0.76
  -4   5  -6   39.82    3.29
   4  -5  -6   38.61    3.30
   4   5  -6   41.30    3.31
  -4  -5  -6   41.95    3.30
   4  -5  -6   40.88    3.25
 -20   2  -2   -0.68    0.38
   6  21  -3    5.09    0.60
  20   2  -2    0.83    0.57
  20  -2   2    0.47    0.65
 -20  -2  -2   -0.90    0.39
  20   2  -2    0.56    0.23
   6  21   3    1.99    0.87
   6 -21  -3    4.41    0.57
  20   2   2    0.00    0.65
  20  -2  -2    0.65    0.44
   0   7  -6   29.64    2.44
   0  -7  -6   30.12    2.40
   3  -6  -6   11.72    1.04
   3   6  -6   10.51    1.04
  14  19   0   14.73    1.91
  -3   6  -6   12.12    1.03
   3  -6  -6   11.28    0.99
   0  -7  -6   29.28    2.44
  -3  -6  -6   11.08    1.02
  14 -19   0   18.64    1.49
 -13  20   0    0.15    0.71
  13 -20   0    0.46    0.27
  -8  22  -2    7.22    1.08
  13  20   0   -0.13    0.93
   8  22   2   11.06    1.46
   8  22  -2    9.99    1.21
  17  -9   3    0.76    0.51
 -12   5  -5   20.86    1.70
  17  -9  -3    0.69    0.35
  17   9  -3   -0.03    0.64
  12   5   5   18.10    2.10
  12  -5  -5   20.70    1.64
  12   5  -5   19.17    1.71
 -17   9  -3    1.18    0.32
 -12  -5  -5   18.18    1.69
  12   5  -5   18.61    1.65
  17   9  -3    0.30    0.25
  17   9   3   -0.28    1.02
 -17  -9  -3    0.11    0.35
   0  25  -1    0.72    0.55
   0  24  -2    4.01    0.63
  -2  15  -5   16.19    1.50
   0  24   2    4.16    0.88
   0  24  -2    3.66    0.71
   2  15  -5   18.35    1.48
   0  25   1    1.00    0.65
   0  25  -1    1.51    0.63
   0  25   1    0.81    0.80
   0  24   2    2.84    0.82
  -1   7  -6    1.07    0.31
  -1  -7  -6    0.50    0.27
   1  -7  -6    0.20    0.29
   1   7  -6    1.18    0.32
   1  -7  -6    1.32    0.34
  -1  -7  -6    0.97    0.32
 -14  10  -4    4.21    0.51
  14  10  -4    3.91    0.71
   5  14  -5    3.94    0.54
   5 -14  -5    2.85    0.45
  14  10  -4    3.72    0.45
  -5  14  -5    3.70    0.49
 -14 -10  -4    3.79    0.51
 -14  10  -4    2.86    0.56
  14 -10  -4    3.84    0.58
  12  17   3    2.02    0.97
  14  10   4    3.98    1.23
 -12 -17  -3    1.08    0.32
  -5 -14  -5    3.74    0.46
 -12  17  -3    0.79    0.59
  12  17  -3    0.64    0.79
   5  14   5    2.64    0.92
  12  17  -3    1.73    0.33
  12 -17  -3    2.55    0.36
   1  25   1    8.43    1.37
  15  16   2   12.88    1.84
   1  25  -1   10.61    1.26
  -1  25  -1   10.63    1.24
  -1  25   1    9.68    1.45
 -15  16  -2   15.58    1.41
  -1  25  -1   13.77    1.31
  -1  25   1   13.75    1.41
   1  25   1   12.27    1.38
  15  16  -2   14.14    1.75
  15  16  -2   16.50    1.30
  15 -16   2   15.51    1.32
   1  25  -1   13.44    1.29
  15 -16  -2   14.79    1.33
  10  22  -1   29.08    2.62
   8 -17  -4    2.74    0.42
   6   0  -6    3.12    0.46
   1  24   2    7.75    1.12
  -8  17  -4    3.76    0.55
   8  17  -4    3.39    0.51
   1  24  -2    8.03    1.03
  10  22  -1   29.95    2.42
   1  24  -2    8.87    0.92
  -6   0  -6    3.29    0.49
 -10  22   1   26.99    2.75
   1  24   2    5.03    1.05
   8  17   4    1.77    0.91
  -8  17  -4    2.92    0.43
  -1  24  -2    8.31    1.02
  -1  24   2    8.34    1.14
  10  22   1   29.64    2.76
   5  -4  -6    1.08    0.29
   5  -4  -6    1.68    0.34
  -5   4  -6    1.73    0.31
  -5  -4  -6    1.01    0.33
   5   4  -6    0.59    0.35
   6  -1  -6   65.39    5.39
  -6  24  -1    9.66    1.33
   6  24  -1   13.49    1.38
  -6  24   1   11.38    1.50
   6  24   1   14.04    1.51
   6   1  -6   67.11    5.39
  -6  -1  -6   68.55    5.38
   6  24  -1   12.24    1.20
  -6   1  -6   65.80    5.37
  16   4  -4   12.02    1.11
  16   4   4   11.84    1.80
  16   4  -4   13.36    1.28
  16  -4  -4   14.26    1.20
 -16  -4  -4   12.50    1.16
 -16   4  -4   12.79    1.16
  11  18  -3   47.74    3.63
  -3  22   3    0.19    0.79
   9  23   0    1.95    0.53
 -11  18  -3   47.49    3.80
  19   8   2   10.91    1.61
  19   8  -2   10.68    1.39
  19  -8  -2   11.60    1.07
  11 -18  -3   43.57    3.59
   3  22  -3    0.22    0.41
  11  18  -3   37.89    3.81
   9  23   0    5.00    0.94
  -9  23   0    3.01    0.84
   3  22   3   -0.06    0.77
  -3  22  -3   -0.70    0.48
  19  -8   2   11.54    1.17
  13  16  -3   41.98    3.79
  13 -16  -3   42.23    3.54
 -15  18   0    3.53    0.85
  13  16   3   37.77    3.94
 -13  16  -3   48.86    3.75
  13  16  -3   45.89    3.57
  15 -18   0    4.66    0.54
  21   4   0    6.41    0.91
  15  18   0    4.74    1.13
  21  -4   0    6.26    0.85
  20  -3   2    2.23    0.67
  20   3   2    1.14    0.72
  21   0   1   73.46    6.20
  20   3  -2    1.98    0.58
  20   3  -2    1.99    0.29
  20  -3  -2    1.46    0.52
  21   0  -1   79.66    6.19
 -18  -6  -3    1.55    0.47
  18  -6  -3    2.08    0.43
   6  23   2    5.16    0.94
  -6  23  -2    4.53    0.83
  -8 -12  -5    1.13    0.28
 -18   6  -3    2.31    0.40
  -8  12  -5    0.65    0.30
   8  12  -5    0.95    0.31
   6  23  -2    7.10    1.02
  18  -6   3    2.34    0.62
  -7  24   0   -0.40    0.73
   8  12   5    0.03    0.87
  18   6   3    2.23    1.01
  18   6  -3    2.37    0.66
   7  24   0   -0.42    0.48
   7 -24   0   -0.51    0.32
  18   6  -3    2.29    0.32
   7  24   0   -0.60    0.72
   8 -12  -5   -0.09    0.33
  -8  12  -5    0.16    0.37
   2  -7  -6   56.23    4.53
 -12  21   0    5.48    1.11
  12  21   0    6.92    1.15
  21  -1  -1   15.54    1.57
  12 -21   0    8.88    0.77
   2   7  -6   59.85    4.61
  21  -1   1   17.58    1.59
  -2   7  -6   57.48    4.60
  -2  -7  -6   54.12    4.59
  21   1  -1   17.05    1.61
  21   1   1   14.52    1.61
  17  13  -2   10.41    1.47
  17  13  -2   11.38    0.95
   4 -19  -4   11.03    1.01
 -17  13  -2    9.96    1.06
  17 -13   2   10.83    1.03
   4  19  -4   11.43    0.99
  17 -13  -2   11.99    1.01
  -4  19  -4    9.17    1.05
  17  13   2   10.10    1.57
  -2  25  -1    4.22    0.82
  -6   2  -6    2.99    0.45
   6  -2  -6    2.80    0.45
  -2  25   1    4.66    0.94
   2  25   1    5.68    0.90
  -2  25  -1    6.67    0.96
   2  25  -1    5.63    0.79
   2  25  -1    4.76    0.75
  -2  25   1    5.29    0.91
   6   2  -6    2.11    0.45
  -6  -2  -6    2.21    0.37
   2  25   1    3.23    0.80
 -11   8  -5   14.68    1.29
  18  13   1    5.97    1.14
   2  24  -2   -0.29    0.56
 -11  -8  -5   15.07    1.32
  11   8   5   13.38    1.83
   2  24   2   -0.17    0.71
  -9  11  -5    3.33    0.48
  18 -13  -1    6.80    0.66
  -9 -11  -5    4.11    0.49
  11   8  -5   14.83    1.30
 -18  13  -1    4.80    0.75
  -9  11  -5    4.04    0.58
   2  24   2    0.14    0.66
 -11   8  -5   14.92    1.33
  18  13  -1    4.55    1.03
  18 -13   1    4.66    0.69
   9  11  -5    3.40    0.51
  -2  24  -2   -0.89    0.50
   9 -11  -5    3.51    0.51
  11  -8  -5   14.53    1.29
   2  24  -2   -0.99    0.51
   9  11   5    3.37    1.03
  -2  24   2   -0.36    0.74
  15   8  -4   41.97    3.33
 -15  -8  -4   44.20    3.41
 -13  12  -4    3.45    0.42
   4  25   0    4.69    0.80
  -4  25   0    5.58    1.00
  15   8   4   33.58    3.64
   4  25   0    7.90    1.06
  13  12   4    2.54    1.18
  15  -8  -4   35.74    3.22
 -13 -12  -4    3.15    0.44
 -13  12  -4    2.15    0.53
  15   8  -4   39.54    3.25
  13  12  -4    2.68    0.39
  13 -12  -4    2.73    0.41
 -15   8  -4   41.79    3.41
  13  12  -4    2.61    0.76
  -3  15  -5   39.91    3.23
   3 -15  -5   39.24    3.19
   3  15  -5   40.94    3.24
  -3 -15  -5   38.39    3.37
  18  11  -2   37.67    2.92
  18 -11   2   37.37    2.96
  18  11  -2   35.31    3.16
  18 -11  -2   35.16    2.93
  18  11   2   33.32    3.23
  10  21  -2   11.31    1.03
  10  21  -2    8.32    1.41
  21   2   1   10.99    1.43
  10 -21  -2   12.04    1.02
  21   2  -1   12.52    1.33
  21  -2   1   11.36    1.32
  21  -2  -1   11.58    1.25
  10  21   2    8.89    1.48
  -7  13  -5    1.27    0.31
  -7  13  -5    1.54    0.40
  -7 -13  -5    1.06    0.28
   7 -13  -5    0.78    0.36
   7  13  -5    1.34    0.35
   7  13   5    0.91    0.79
  -4  -6  -6    0.27    0.30
   4   6  -6   -0.01    0.36
   4  -6  -6   -0.36    0.26
  -4   6  -6    0.48    0.31
  20   8   1    9.07    1.39
  20  -8   1   11.22    1.13
  20   8  -1   11.32    1.32
  20  -8  -1   10.97    1.05
  20  -9   0    0.15    0.38
  10  19  -3    7.88    0.72
  20   9   0   -0.91    0.77
  10  19  -3    6.25    1.04
  10  19   3    6.24    1.25
  10 -19  -3    5.73    0.73
 -10  19  -3    6.67    0.67
  -6   3  -6   55.33    4.53
  13   0  -5    1.11    0.35
   6  -3  -6   56.93    4.47
   6   3  -6   56.11    4.55
   6  -3  -6   55.80    4.55
  -6  -3  -6   56.27    4.53
 -13   0  -5    1.82    0.33
  13   0  -5    1.23    0.39
 -14 -15  -3    0.82    0.38
  20  -4  -2    2.18    0.52
  20   4  -2    2.19    0.67
  19 -11   1    1.41    0.39
  20   4   2    2.87    0.87
   5  -5  -6    0.27    0.30
  19  11  -1    1.11    0.75
  -5  -5  -6   -0.24    0.28
 -14  15  -3    1.39    0.33
  14 -15  -3    0.75    0.33
  20   4  -2    2.07    0.30
  14  15  -3    0.77    0.28
  20  -4   2    1.70    0.64
   5  -5  -6   -0.20    0.29
 -14  15  -3    0.45    0.47
   5   5  -6   -0.42    0.32
  19 -11  -1    2.27    0.40
  14  15   3    1.80    1.14
  -5   5  -6    0.15    0.29
 -19  11  -1    1.34    0.54
  19  11   1    2.29    0.95
  14  15  -3    1.42    0.78
  12  -6  -5    2.74    0.47
 -12   6  -5    3.85    0.52
  12   6   5    3.06    1.08
  12   6  -5    4.04    0.59
 -12  -6  -5    4.95    0.52
 -12   6  -5    3.36    0.49
  12   6  -5    3.55    0.52
  16   5   4    6.89    1.31
  13  -1  -5   25.65    2.08
 -16  -5  -4    6.90    0.74
  13   1  -5   24.89    2.08
  16  -5  -4    7.77    0.79
 -13  -1  -5   24.13    2.15
 -16   5  -4    8.05    0.76
  13  -1  -5   24.65    2.07
  16   5  -4    7.89    0.97
  13   1  -5   24.27    2.09
 -13   1  -5   25.41    2.15
  16   5  -4    6.51    0.73
   3  -7  -6   -0.48    0.29
   3   7  -6    0.31    0.32
  17  15  -1   12.36    1.71
  -3   7  -6    0.08    0.28
 -10  10  -5    4.20    0.58
  10  10   5    3.20    1.01
 -10  10  -5    3.85    0.49
 -10 -10  -5    3.57    0.50
  -3  -7  -6    0.11    0.30
  17 -15  -1   14.07    1.21
   3   7   6   -0.30    0.64
  10  10  -5    3.05    0.51
  10 -10  -5    4.32    0.52
  17 -15   1   14.47    1.23
  17  15   1   12.47    1.69
  21  -5   0    0.23    0.46
  21   5   0    0.39    0.65
   3  25  -1   19.42    1.73
  -3  25  -1   14.49    1.70
  -3  25   1   15.56    1.93
   3  25   1   19.90    1.83
  16 -17   0   61.83    4.68
  -3  25  -1   21.29    1.76
   3  25  -1   17.24    1.68
  16  17   0   54.03    4.93
  -3  25   1   19.68    1.84
  21   3   1   42.74    3.81
   4  22   3    7.73    1.18
  21  -3  -1   44.51    3.67
   3  24   2    8.30    1.30
  21  -3   1   45.65    3.73
  -4  22  -3    9.16    1.01
  21   3  -1   46.34    3.76
  -3  24  -2    8.61    1.06
  -3  24   2   10.83    1.32
   3  24  -2    9.22    1.07
  16 -15   2   14.75    1.19
  16  15  -2   14.20    1.14
   0   8  -6    0.88    0.35
   0  -8  -6    0.45    0.30
  16  15   2   10.86    1.73
  16  15  -2   14.09    1.66
  16 -15  -2   13.55    1.20
 -16  15  -2   11.56    1.27
  13   2  -5   33.08    2.60
  13   2  -5   30.50    2.59
 -13   2  -5   31.97    2.72
 -13  -2  -5   28.81    2.70
  13  -2  -5   33.80    2.59
  11  22   0    3.18    0.54
  11  22   0    6.68    0.98
 -11  22   0    4.09    0.83
  14 -19  -1    4.81    0.59
  -7  18  -4    2.36    0.56
   7  18  -4    2.01    0.34
  14 -19   1    4.27    0.55
   7 -18  -4    0.50    0.38
  14  19   1    4.35    1.15
  -7  18  -4    1.32    0.29
   7  18   4    0.19    0.80
  14  19  -1    4.46    1.08
  16  12  -3    9.09    1.18
  16 -12  -3    7.87    0.87
   1   8  -6   13.77    1.27
  -1  -8  -6   13.07    1.22
  -1   8  -6   15.33    1.26
  16  12  -3    8.84    0.82
  16  12   3    6.70    1.42
 -16  12  -3   10.55    0.91
   1  -8  -6   14.81    1.22
  13 -20   1    6.39    0.65
  13  20   1    5.13    1.11
  13  20  -1    5.59    1.14
  13  20  -1    5.71    0.67
  13 -20  -1    6.90    0.65
  18 -14   0    3.42    0.50
  18  14   0    4.35    1.04
   6  14  -5   15.16    1.36
  -6 -14  -5   15.64    1.38
   6 -14  -5   14.73    1.35
  -6  14  -5   17.31    1.40
  -4  15  -5    9.00    0.86
   7  21  -3    3.88    0.56
   4  15  -5    8.14    0.79
   4  15   5    5.44    1.15
  -7  21  -3    2.51    0.70
   7  21   3    3.37    1.00
  -4 -15  -5    7.81    0.78
   4 -15  -5    8.91    0.80
   7 -21  -3    4.89    0.61
  18  -7  -3    2.47    0.47
  18  -7   3    2.38    0.59
  18   7  -3    2.02    0.68
   6   4  -6    3.51    0.47
  19 -12   0   -0.42    0.37
   6  -4  -6    3.86    0.53
  -6  -4  -6    2.69    0.41
  18   7  -3    2.00    0.33
  18   7   3    2.76    1.04
 -18   7  -3    3.56    0.49
  -6   4  -6    3.53    0.48
  19  12   0   -0.44    0.74
 -18  -7  -3    1.46    0.43
   6  -4  -6    3.50    0.48
   5 -19  -4   16.76    1.47
   5  19  -4   19.05    1.48
  -5  19  -4   15.64    1.55
  17  10  -3   32.11    2.73
  17  10   3   31.03    3.09
 -17  10  -3   37.22    2.89
  17  10  -3   31.72    2.88
  17 -10  -3   36.17    2.74
  17 -10   3   31.17    2.78
 -11 -15  -4   17.10    1.66
 -11  15  -4   21.33    1.67
  11  15  -4   19.02    1.60
   5  25   0    4.87    0.74
  -5  25   0    5.85    0.94
  11 -15  -4   21.25    1.61
 -11  15  -4   17.41    1.72
  11  15   4   17.44    2.09
   9  23  -1    6.61    1.11
   9 -23  -1    9.85    0.82
  13   3  -5    6.10    0.74
  13  -3  -5    6.65    0.72
 -13   3  -5    7.46    0.71
  13   3  -5    6.48    0.81
  13   3   5    6.97    1.29
 -13  -3  -5    7.07    0.70
  -9  23   1    5.20    1.17
   9  23   1    7.73    1.22
   9 -23   1    8.80    0.79
  -2   8  -6    1.28    0.35
  15 -18   1    0.64    0.30
  20  -5  -2    3.63    0.57
  -2  -8  -6    0.88    0.33
 -15  18  -1    0.67    0.35
 -15  18  -1    0.49    0.59
   2  -8  -6    0.93    0.29
   2   8  -6    1.06    0.33
  21  -4  -1   51.72    4.17
  15 -18  -1   -0.09    0.33
  21   4   1   50.97    4.32
   2   8   6    0.14    0.69
  15  18   1   -0.20    0.99
  21  -4   1   49.70    4.21
  15  18  -1   -0.29    0.93
  21   4  -1   52.55    4.27
  20   5  -2    4.67    0.79
  20  -5   2    4.37    0.71
  20   5   2    4.10    0.97
 -10  16  -4    2.22    0.51
  10  16   4    1.31    1.06
  19  -9   2    1.29    0.48
  19   9  -2    1.48    0.68
  19   9   2    1.34    0.85
 -10  16  -4    2.64    0.40
   7   0  -6   77.57    6.09
  10 -16  -4    1.67    0.37
  19  -9  -2    0.99    0.38
 -10 -16  -4    1.93    0.30
  -7   0  -6   73.16    6.06
 -19   9  -2    0.24    0.39
  10  16  -4    2.00    0.34
   7  24  -1   12.58    1.41
   7  24  -1   11.50    1.17
   7  24   1   12.19    1.44
   7   1  -6    0.34    0.34
  -7   1  -6    0.64    0.28
  -7  24   1   11.58    1.62
   7  -1  -6    0.72    0.38
  -7  -1  -6   -0.02    0.30
  19   0   3   26.91    2.39
   0  20  -4   93.13    7.51
  19   0  -3   28.02    2.18
  12  21  -1    2.24    0.84
 -19   0  -3   22.65    2.24
  12 -21  -1    1.88    0.39
  12 -21   1    2.30    0.35
  12  21  -1    2.16    0.39
 -12  21  -1    1.23    0.71
  12  21   1    1.07    0.88
   5  -6  -6   44.54    3.52
  -5   6  -6   41.37    3.57
  -5  -6  -6   44.20    3.57
   5   6  -6   45.79    3.59
   9 -20  -3   29.91    2.52
  -9  20  -3   32.40    2.65
  14 -11  -4    1.36    0.39
  14  11  -4    1.77    0.66
   4  -7  -6    0.60    0.32
   9  20  -3   30.56    2.56
  14  11   4    2.06    1.16
 -14  11  -4    1.36    0.29
   4   7  -6    0.61    0.34
 -14 -11  -4    1.37    0.29
  -4   7  -6    1.59    0.33
 -14  11  -4    0.67    0.48
   4   7   6    0.11    0.67
  -4  -7  -6    0.78    0.31
  14  11  -4    1.00    0.32
 -16   6  -4    3.81    0.50
  19  -1  -3   29.76    2.35
 -19   1  -3   25.96    2.42
 -16  -6  -4    3.03    0.50
  19  -1   3   26.90    2.52
  19   1  -3   27.60    2.34
  16   6   4    2.35    1.12
  19   1  -3   28.04    2.26
  19   1   3   27.24    2.55
  16   6  -4    2.91    0.56
  16   6  -4    2.37    0.40
  16  -6  -4    2.83    0.44
   4  25   1    4.19    0.81
  -4  25   1    5.10    1.06
   1  20   4    6.38    1.23
  12 -14  -4    0.52    0.36
   4  25  -1    5.89    0.77
 -12  14  -4    0.37    0.47
   1  20  -4   10.86    0.96
  -1  20  -4    9.95    1.02
  12  14   4    0.16    0.96
  -4  25   1    5.87    0.92
  11  -9  -5    7.78    0.74
   4  25  -1    3.85    0.63
 -12 -14  -4    1.11    0.28
 -11   9  -5    8.23    0.77
 -11  -9  -5    6.53    0.74
 -11   9  -5    8.43    0.78
   4  25   1    2.17    0.76
  12  14  -4    1.20    0.74
  11   9  -5    6.11    0.73
  12  14  -4    1.03    0.28
  11   9   5    6.95    1.27
 -12  14  -4    0.66    0.29
  -4  25  -1    3.30    0.75
  -4  24   2    7.29    1.19
   7  23  -2    1.35    0.48
   4  24  -2    7.83    1.12
  -7  23  -2    1.32    0.71
   4  24  -2   10.78    1.01
   7  23  -2    1.54    0.72
  -4  24  -2    7.78    1.12
   7 -23  -2    2.86    0.43
   4  24   2    9.73    1.32
  15  14  -3   30.98    2.74
  15  14   3   24.84    2.99
  15 -14  -3   30.51    2.50
   7  23   2    1.70    0.88
  15  14  -3   29.94    2.49
 -15  14  -3   33.01    2.63
  21  -6   0    5.03    0.70
  15   9  -4    0.84    0.32
 -15   9  -4    1.81    0.34
  15   9   4    2.23    1.16
  21   6   0    4.70    0.85
 -15  -9  -4    1.29    0.34
  15  -9  -4    1.41    0.36
  15   9  -4    1.18    0.61
   9  22  -2   15.36    1.48
   7   2  -6   21.26    1.71
  -7   2  -6   19.27    1.67
   7  -2  -6   18.55    1.72
  -7  -2  -6   20.37    1.76
 -12  -7  -5    6.84    0.67
 -12   7  -5    7.54    0.72
  12   7  -5    5.63    0.66
  12  -7  -5    5.65    0.71
  12   7   5    5.69    1.22
  -7  -2  -6   20.73    1.67
   9 -22  -2   18.72    1.43
 -12   7  -5    5.79    0.66
   9  22   2   14.34    1.91
   0  16  -5   11.22    1.02
  19   2   3    1.37    0.85
 -19  -2  -3    0.12    0.37
  19  -2   3    1.14    0.72
  19   2  -3    1.23    0.28
  19  -2  -3    0.91    0.49
 -19   2  -3    0.79    0.37
  19   2  -3    0.90    0.56
   9 -17  -4   23.18    1.89
   9  17  -4   22.34    1.88
  -9  17  -4   23.31    1.96
   8  24   0    7.30    0.91
  -9  17  -4   21.20    1.96
  -8  24   0   10.00    1.32
  13  19  -2    7.82    1.17
  13  19  -2    9.21    0.85
   5  22   3    6.80    1.26
  13  19   2    7.48    1.38
  13 -19  -2    9.00    0.88
 -13  19  -2    9.47    0.93
   5 -22  -3   11.10    0.93
  13 -19   2    9.36    0.85
  20   9  -1   13.60    1.55
  -6  -5  -6    3.99    0.57
  13   4   5    3.31    1.11
  20   9   1   12.93    1.62
  17 -16   0    4.36    0.62
   6   5  -6    4.27    0.67
  13   4  -5    4.34    0.60
  20  -9   1   14.71    1.29
  13  -4  -5    4.84    0.65
  20  -9  -1   14.08    1.27
  -6   5  -6    5.72    0.58
   6  -5  -6    5.24    0.59
   6  -5  -6    5.71    0.65
  17  16   0    4.66    1.02
  13   4  -5    3.43    0.56
 -13   4  -5    5.70    0.59
 -13  -4  -5    4.85    0.54
  -1  16  -5   27.03    2.29
  -3  -8  -6   19.84    1.77
   3  -8  -6   23.13    1.76
   3   8  -6   21.21    1.80
  -3   8  -6   20.72    1.77
   1  16  -5   28.23    2.30
   2  20  -4   17.47    1.52
  -2  20  -4   16.75    1.55
  14  18  -2    1.04    0.89
  14 -18  -2    0.40    0.34
  14 -18   2    0.52    0.28
 -14  18  -2    0.57    0.36
  14  18  -2    0.54    0.27
 -14  18  -2   -0.31    0.63
  14  18   2   -0.18    0.91
   9  12   5    9.89    1.71
   9  12  -5   13.22    1.18
   9 -12  -5   13.51    1.18
  21   5  -1    2.09    0.65
  -9 -12  -5   13.10    1.19
  21  -5  -1    1.53    0.54
  21   5   1    1.01    0.83
  -9  12  -5   14.32    1.22
  -9  12  -5   13.18    1.21
  21  -5   1    1.76    0.54
  -7  -3  -6    3.22    0.48
 -16  17  -1    0.94    0.42
  20 -10   0    7.75    0.83
  16  17   1    0.59    1.00
   7   3  -6    3.41    0.48
   7  -3  -6    2.54    0.47
 -16  17  -1    0.70    0.67
  -7  -3  -6    2.71    0.39
  20  10   0    7.65    1.16
   7  -3  -6    3.76    0.48
  16  17  -1    0.46    0.84
  16 -17   1    0.46    0.33
  -7   3  -6    2.68    0.38
  16 -17  -1    0.87    0.35
   8  13   5   13.78    1.93
  12 -20  -2    1.47    0.33
  -8 -13  -5   18.62    1.54
  12 -20   2    0.78    0.30
 -12  20  -2    0.38    0.61
  -8  13  -5   16.86    1.55
  -8  13  -5   17.73    1.54
  12  20   2    0.64    1.02
  12  20  -2    1.50    0.34
   8  13  -5   18.50    1.51
   8 -13  -5   17.46    1.48
  12  20  -2    0.87    0.85
   5  15  -5   11.06    0.96
   5 -15  -5   10.75    0.99
   5  15   5    7.65    1.29
  -5 -15  -5   10.60    0.96
  -5  15  -5   10.68    0.99
  18  12  -2    9.62    1.40
  18 -12   2   11.72    1.01
  10  23   0    2.61    0.93
 -18  12  -2    7.54    1.03
  19   3   3    4.75    1.01
  18  12   2    9.70    1.45
  19  -3   3    5.93    0.86
 -19   3  -3    3.61    0.59
  18 -12  -2   10.97    0.95
  10  23   0    1.44    0.43
  19   3  -3    5.36    0.53
 -10  23   0    1.67    0.89
 -19  -3  -3    3.38    0.59
  19  -3  -3    5.12    0.65
  19   3  -3    5.36    0.81
  20  -6   2   10.80    1.08
  20  -6  -2    9.24    1.03
  20   6   2    8.95    1.29
  20   6  -2   10.21    1.19
   2  16  -5   12.23    1.11
   0   9  -6   64.51    5.12
  -2  16  -5   12.63    1.15
   0  -9  -6   62.16    5.04
  13  13   4   24.52    2.88
 -13 -13  -4   28.44    2.48
  11  22  -1    2.14    0.43
  11  22   1    2.17    1.00
  13 -13  -4   30.32    2.38
  11 -22   1    2.88    0.37
  13  13  -4   28.76    2.37
  13  13  -4   29.00    2.57
 -13  13  -4   29.89    2.49
  11 -22  -1    2.73    0.42
 -11  22  -1    1.28    0.71
  11  22  -1    1.93    0.88
  17  14   2    3.06    1.16
 -17  14  -2    3.89    0.67
   1   9  -6    1.00    0.36
  17 -14  -2    4.07    0.64
   1  -9  -6   -0.04    0.32
  18   8   3    4.71    1.15
 -18   8  -3    3.92    0.56
  17 -14   2    5.95    0.69
  18  -8   3    4.45    0.70
  -1   9  -6    1.19    0.35
  18   8  -3    4.30    0.79
  17  14  -2    5.32    0.53
  18   8  -3    3.29    0.48
  17  14  -2    4.49    1.00
  18  -8  -3    4.51    0.56
 -10  11  -5   24.99    2.26
  10 -11  -5   28.23    2.16
  18 -14   1    2.04    0.42
 -18  14  -1    1.33    0.60
 -10  11  -5   25.82    2.18
 -18  14  -1    1.14    0.50
  18  14  -1    1.74    0.82
  10  11   5   21.52    2.56
 -10 -11  -5   26.11    2.25
  18 -14  -1    2.36    0.39
  18  14   1    1.78    1.02
  10  11  -5   27.53    2.17
  19  12  -1   10.44    1.49
  19  12   1   10.17    1.42
  17   0   4   27.12    2.69
   6 -19  -4    5.36    0.66
  19 -12   1   11.58    1.07
  19 -12  -1   10.67    1.02
  -6  19  -4    6.43    0.87
  17   0  -4   29.30    2.35
   6  19   4    4.03    1.09
  -6  19  -4    5.37    0.60
   6  19  -4    6.74    0.65
  17   0  -4   28.68    2.40
 -17   0  -4   28.21    2.45
  15  17  -2    4.30    0.50
  15 -17   2    3.94    0.59
 -15  17  -2    4.08    0.61
  15  17  -2    4.07    0.99
  15 -17  -2    4.53    0.55
  15  17   2    4.04    1.08
   3  20  -4    3.79    0.57
   3  20   4    2.18    0.84
   0  26   0   18.86    1.79
  -3  20  -4    4.16    0.61
 -17  -1  -4   46.00    4.31
   6  25   0    4.14    0.76
  17  -1  -4   54.95    4.11
   5   7  -6    0.75    0.35
  17   1   4   48.53    4.39
   6  25   0    2.37    0.61
 -17   1  -4   50.80    4.31
  17   1  -4   51.58    4.11
  17   1  -4   51.77    4.10
  -5  -7  -6    0.50    0.30
  -6  25   0    3.52    0.93
  17  -1   4   50.72    4.35
   5  -7  -6    0.52    0.33
   5   7   6    0.12    0.67
   7  14  -5   26.74    2.32
  -7  14  -5   26.18    2.42
  -7  14  -5   29.98    2.36
  -7 -14  -5   29.52    2.42
   7 -14  -5   28.73    2.30
  16   7  -4    3.45    0.67
   0  23   3    0.89    0.73
   0  23  -3   -0.03    0.53
   5  25   1    2.56    0.74
 -16   7  -4    4.64    0.52
   5  25  -1    2.36    0.66
  16  -7  -4    3.55    0.51
  13   5  -5   54.48    4.59
  16   7   4    3.23    1.18
  13  -5  -5   57.20    4.55
  -5  25  -1    1.60    0.69
  -5  25   1    2.05    0.98
 -13  -5  -5   59.49    4.83
   5  25  -1    1.85    0.51
 -13   5  -5   58.83    4.83
   5  25   1    1.09    0.65
  13   5   5   51.43    4.85
  16   7  -4    2.48    0.40
  13   5  -5   57.67    4.58
 -16  -7  -4    3.76    0.53
   5  24   2    5.42    0.93
  12  18  -3   15.68    1.97
  -7   4  -6   59.96    5.07
   5  24  -2    6.39    0.92
  12  18  -3   20.00    1.66
  12 -18  -3   20.31    1.67
 -12  18  -3   21.84    1.72
  12  18   3   15.66    2.24
   7  -4  -6   61.87    5.10
   7   4  -6   68.57    5.10
  -7  -4  -6   62.35    5.35
  -5  24  -2    4.39    0.84
   1  26   0   10.73    1.25
   7  -4  -6   62.03    5.01
  -7  -4  -6   63.11    5.07
  -1  26   0   12.04    1.38
  21   7   0   52.15    4.45
 -13  17  -3    0.70    0.59
  13  17   3    1.21    1.11
 -13 -17  -3    0.45    0.31
  21  -7   0   53.47    4.28
  13 -17  -3    1.07    0.37
 -13  17  -3    1.07    0.31
  13  17  -3   -0.33    0.79
  13  17  -3    1.22    0.30
   8  18   4   13.82    2.07
   8 -18  -4   18.27    1.61
   2  -9  -6   20.03    1.69
  -8  18  -4   20.02    1.75
  -1  23   3    2.58    0.83
   8  18  -4   20.07    1.61
   2   9  -6   21.20    1.73
  -8  18  -4   20.10    1.67
  -1  23  -3    5.07    0.65
   1  23   3    3.84    0.85
   1  23  -3    4.58    0.71
  -2   9  -6   20.12    1.73
   4   8   6    4.13    0.96
   4  -8  -6    6.39    0.67
  -4   8  -6    5.76    0.66
   4   8  -6    6.10    0.67
  -4  -8  -6    5.77    0.64
  19   4  -3   48.53    3.93
 -19   4  -3   45.63    4.06
  19  -4  -3   51.88    3.86
   6   6  -6    5.25    0.65
 -17  -2  -4   24.91    2.08
  17   2  -4   23.48    2.07
  17  -2   4   22.61    2.30
  19   4  -3   44.88    3.84
  17   2   4   23.31    2.44
  19  -4   3   44.90    3.96
   6  -6  -6    5.87    0.62
  -6  -6  -6    5.25    0.63
  19   4   3   50.64    4.11
  17  -2  -4   25.83    2.04
  -6   6  -6    5.29    0.58
  17   2  -4   22.58    1.99
  11  21   2   11.33    1.73
  11  21  -2   10.88    1.66
  14 -20   0   28.15    2.16
  11 -21  -2   16.65    1.25
  14  20   0   22.52    2.51
  11  21  -2   14.46    1.28
   3  16   5    3.17    1.01
   3  16  -5    6.71    0.70
  -3  16  -5    6.41    0.73
   3 -16  -5    5.88    0.69
  12   8   5    1.68    1.15
 -12   8  -5    2.25    0.43
 -12  -8  -5    2.47    0.39
  12  -8  -5    1.99    0.37
   8  21  -3   27.39    2.26
 -12   8  -5    2.13    0.35
   8 -21  -3   26.64    2.22
  12   8  -5    2.01    0.41
  19  10   2    6.95    1.18
  19 -10  -2    7.33    0.80
  19  10  -2    7.28    1.07
  19 -10   2    8.02    0.90
 -17  11  -3   19.75    1.52
  21  -6  -1    4.33    0.62
  17 -11  -3   16.85    1.44
  17  11  -3   15.20    1.41
  17  11   3   15.29    1.96
  17  11  -3   14.39    1.73
  21   6  -1    4.34    0.82
  21  -6   1    4.95    0.71
  21   6   1    4.78    0.98
   2  26   0    0.03    0.66
  11  19  -3    4.07    0.90
  11  19   3    3.72    1.15
  11 -19  -3    3.63    0.54
  -2  26   0   -0.25    0.77
  11  19  -3    3.81    0.55
 -11  19  -3    4.01    0.49
  -2  26   0   -0.30    0.69
   2  26   0    0.14    0.66
  15 -19   0   12.76    1.10
  16  13  -3   10.67    1.44
  16  13   3    8.91    1.49
  16  13  -3   11.69    1.01
  15  19   0   11.01    1.56
 -16  13  -3   13.13    1.10
  13  21   0    0.42    0.98
  13 -21   0    0.59    0.32
  16 -13  -3   10.41    1.07
 -13  21   0    0.96    0.84
  -8   0  -6    2.23    0.37
   2  23   3    8.94    1.30
   2  23  -3    8.33    0.91
  -8   0  -6    2.62    0.40
  -2  23  -3    8.42    0.97
  -2  23   3    6.80    1.14
   8   0  -6    3.06    0.46
   6 -22  -3    8.72    0.83
   6  22  -3    7.75    0.83
   6  22   3    5.70    1.09
   8  24   1    8.41    1.12
  -8  24  -1    4.00    0.89
  14  16  -3    8.08    1.14
   8  24  -1    7.50    1.00
  14  16  -3    7.50    0.77
  14  16   3    7.24    1.42
  11 -10  -5    4.16    0.56
 -11  10  -5    4.56    0.52
 -11  10  -5    4.53    0.63
  11  10  -5    3.26    0.54
  11  10   5    4.28    1.13
  -8  24   1    7.71    1.20
 -14  16  -3    8.47    0.81
 -11 -10  -5    4.77    0.53
  14 -16  -3    8.52    0.80
   8  24  -1    5.35    0.78
  15  10  -4   34.47    3.09
  15  10  -4   37.33    3.22
  15 -10  -4   38.51    3.08
  -8   1  -6   11.41    1.06
  -8  -1  -6   12.47    1.13
  15  10   4   35.84    3.55
 -15 -10  -4   37.05    3.25
  -8   1  -6   12.75    1.15
  19 -13   0   10.22    0.98
   8   1  -6   12.74    1.14
 -15  10  -4   43.67    3.26
  19  13   0   10.65    1.54
  -8  -1  -6   11.52    1.07
   8  -1  -6   12.87    1.14
  17  -3   4    5.61    1.03
  17   3  -4    4.46    0.62
  17  -3  -4    6.68    0.78
  17   3   4    6.69    1.20
 -17  -3  -4    4.90    0.62
 -17   3  -4    6.43    0.62
  17   3  -4    5.65    0.85
  17 -16  -1    0.96    0.36
  17  16  -1   -0.35    0.80
  17  16   1    0.35    0.99
 -17  16  -1    0.44    0.62
  17 -16   1   -0.22    0.32
 -17  16  -1    0.50    0.42
   3  -9  -6    0.05    0.30
  -3  -9  -6    0.67    0.31
  -3   9  -6    1.07    0.31
  20   7   2    8.79    1.35
   3   9   6    0.05    0.73
   3   9  -6    0.98    0.37
  20  -7   2    8.48    1.06
  20  -7  -2    9.88    0.93
  20   7  -2    7.59    1.25
  -4  20  -4   63.56    5.54
   4  20  -4   70.46    5.52
   4 -20  -4   70.64    5.45
   8  23  -2    6.08    0.98
   8  23  -2    7.07    0.80
   8 -23  -2    8.41    0.75
   8  23   2    6.02    1.07
   7  -5  -6    1.95    0.39
 -14  12  -4    2.15    0.53
  14  12  -4    2.93    0.73
  14  12   4    1.79    1.18
   7   5  -6    2.35    0.41
  14 -12  -4    2.55    0.42
 -14 -12  -4    3.14    0.47
  -7   5  -6    3.00    0.45
 -14  12  -4    3.00    0.47
  14  12  -4    2.95    0.38
  -7  -5  -6    2.85    0.43
  -7  -5  -6    1.78    0.35
  20  10   1    6.39    1.04
 -20  10  -1    4.67    0.75
  -8  -2  -6    2.94    0.46
  20 -10  -1    6.63    0.76
  16  16  -2    1.88    0.92
 -16  16  -2    0.52    0.62
  16 -16   2    2.35    0.40
   8   2  -6    3.36    0.45
  18 -15   0   16.21    1.38
  20 -10   1    5.14    0.78
  20  10  -1    5.20    1.00
  16 -16  -2    1.91    0.37
 -16  16  -2    1.91    0.44
  16  16  -2    1.87    0.31
  18  15   0   15.41    1.91
  -8   2  -6    2.85    0.43
   8  -2  -6    3.20    0.48
  16  16   2    1.35    1.08
  -8   2  -6    2.96    0.40
   6  15   5    4.65    0.98
   6 -15  -5    5.33    0.62
  -6  15  -5    4.88    0.66
  -6 -15  -5    5.95    0.60
   6  15  -5    5.38    0.61
  19   5  -3   27.60    2.34
  19  -5  -3   26.28    2.25
  19   5   3   26.77    2.62
 -19   5  -3   26.64    2.36
  19  -5   3   26.86    2.42
  19   5  -3   27.44    2.21
  13   6  -5   29.13    2.32
  10 -23  -1    2.33    0.40
  10  23  -1    1.65    0.83
  13   6   5   25.32    2.69
  13   6  -5   27.31    2.25
  10  23  -1    1.07    0.41
 -10  23   1    1.37    0.81
  10  23   1    0.73    0.94
 -13  -6  -5   25.96    2.33
  10 -23   1    1.65    0.36
 -13   6  -5   25.93    2.33
 -10  23  -1    0.98    0.72
  13  -6  -5   28.38    2.24
  -3  26   0    2.51    0.88
  -3  26   0    4.19    0.82
   3  26   0    4.70    0.80
   3  26   0    2.38    0.71
  16  18   0   21.21    2.28
  16 -18   0   23.45    1.89
  12 -22   0   26.19    1.97
  12  22   0   19.01    2.40
  -3  23  -3   15.85    1.43
   3  23   3   11.99    1.55
  -3  23   3   13.83    1.56
   4 -16  -5    9.00    0.95
  -4  16  -5   10.88    0.99
   4  16  -5   11.46    0.96
  14   0  -5   13.46    1.20
 -10  20  -3   30.62    2.47
  22   0   0  105.55    8.47
  10 -20  -3   26.75    2.36
  10  20  -3   28.49    2.36
  14   0  -5   13.17    1.25
 -14   0  -5   14.12    1.23
   0  25   2    0.67    0.67
   0  25   2   -0.18    0.72
   0  25  -2    0.48    0.51
 -17   4  -4   25.73    2.33
  -5   8  -6    1.35    0.33
   5  -8  -6    0.33    0.31
  17  -4  -4   26.12    2.26
  22   1   0    7.57    0.98
  18   9  -3    7.83    1.15
  17   4   4   24.25    2.76
 -18   9  -3    7.53    0.76
  22  -1   0    6.18    0.98
  18   9  -3    6.20    0.68
  18   9   3    6.36    1.30
   5   8  -6    0.47    0.35
  -5  -8  -6    0.12    0.32
   5   8   6    0.43    0.71
  17   4  -4   27.07    2.23
  17   4  -4   27.74    2.32
  18  -9   3    8.13    0.97
 -17  -4  -4   29.64    2.35
  18  -9  -3    6.87    0.77
  11  16  -4    5.13    0.58
 -14   1  -5   10.34    0.93
 -14  -1  -5    8.92    0.91
  20 -11   0    1.77    0.46
   9 -24   0   -0.18    0.32
   9  24   0    0.12    0.72
 -11 -16  -4    4.43    0.52
  14   1  -5    9.53    0.98
  14   1  -5    8.26    0.89
  -9  24   0   -0.05    0.68
 -11  16  -4    5.07    0.52
  20  11   0    1.83    0.91
  11 -16  -4    4.66    0.64
  14  -1  -5   10.66    0.94
  14  -1  -5    9.89    0.97
   9  24   0   -0.17    0.43
 -11  16  -4    3.84    0.69
   0  10  -6    1.46    0.38
  11  16   4    3.37    1.21
  -8   3  -6   12.83    1.17
   6   7  -6   99.42    8.08
  -8   3  -6   13.79    1.25
  16   8  -4    2.36    0.62
   8  -3  -6   13.62    1.18
   8   3  -6   13.03    1.21
  -6  -7  -6  103.08    8.07
  -6   7  -6   95.24    8.06
   8  -3  -6   13.64    1.23
  -8  -3  -6   14.33    1.26
 -16   8  -4    2.44    0.38
  -6  -7  -6  103.47    8.50
 -16  -8  -4    2.43    0.37
  16   8  -4    1.36    0.35
  16  -8  -4    2.11    0.44
   6  -7  -6  100.95    7.96
  16   8   4    1.88    1.16
  -1  25   2    0.04    0.66
  10  22   2    4.21    1.12
   1  25   2   -0.34    0.66
   0  26   1    6.38    0.93
   1  25   2    0.41    0.76
  10  22  -2    3.23    0.93
  10  22  -2    5.94    0.68
   0  26   1    3.87    0.96
   0  26  -1    3.96    0.75
   1  25  -2   -0.27    0.55
  -1  25  -2   -0.70    0.52
   0  26  -1    5.70    0.81
  10 -22  -2    5.29    0.61
   6  25  -1    2.17    0.56
   6  25  -1    3.03    0.75
   6  25   1    3.76    0.78
   6  25   1    2.01    0.64
  -6  25   1    3.17    1.03
  -6  25  -1    1.69    0.80
   6  24  -2    0.91    0.49
   1  10   6   -0.15    0.73
   1  10  -6    1.29    0.34
   6  24   2   -0.65    0.54
   1 -10  -6    0.92    0.32
   6  24   2    2.46    0.77
  -6  24  -2    1.01    0.68
   6  24  -2    1.20    0.68
  -1  10  -6    1.70    0.38
  21   8   0   -0.14    0.80
  21  -8   0    0.47    0.47
 -12  15  -4    2.49    0.62
  12  15  -4    4.19    0.53
 -12  15  -4    4.69    0.52
 -12 -15  -4    4.44    0.50
  12  15   4    3.48    1.21
  12 -15  -4    3.72    0.51
   1  26  -1   13.23    1.45
 -15  15  -3    1.16    0.35
   1  26   1   16.27    1.56
  -1  26   1   11.78    1.59
  15 -15  -3    1.24    0.34
  -1  26   1   17.00    1.57
  -7  19  -4   29.49    2.77
 -15  15  -3    0.62    0.55
 -15 -15  -3    0.15    0.36
  15  15   3    0.11    1.12
  15  15  -3    0.80    0.80
  -1  26  -1   13.55    1.48
  -1  26  -1   18.45    1.56
   7  19  -4   34.22    2.69
  -7  19  -4   31.89    2.80
  15  15  -3    0.53    0.27
   7 -19  -4   35.17    2.68
   1  26  -1   16.08    1.53
  22  -2   0    1.11    0.63
  22   2   0    0.81    0.72
  10  17  -4   10.65    0.86
  21   0  -2    6.76    0.98
 -14   2  -5    3.80    0.50
  21   7  -1   25.05    2.21
  14   2  -5    3.97    0.55
  21   7   1   20.46    2.23
 -10  17  -4    7.19    1.04
  21   0   2    6.93    0.99
  21  -7  -1   22.16    2.03
  10  17   4    6.91    1.38
  14  -2  -5    3.65    0.52
  21  -7   1   26.47    2.07
 -10  17  -4    9.36    0.85
  14   2  -5    3.60    0.57
 -14  -2  -5    3.70    0.50
  10 -17  -4    7.84    0.88
  -7  25   0    0.05    0.76
   7  25   0   -0.36    0.50
   7 -25   0    0.59    0.31
   7  25   0    1.11    0.77
   9  13  -5   26.36    2.28
  -9 -13  -5   27.12    2.37
  -9  13  -5   31.03    2.32
  -4  -9  -6  109.07    8.94
   4  -9  -6  113.82    8.83
  -9  13  -5   26.39    2.38
   9 -13  -5   27.56    2.27
  -4   9  -6  107.07    8.95
   4   9  -6  115.74    8.96
  21   1  -2   13.85    1.40
  21  -1   2   13.55    1.44
  21   1   2   12.15    1.56
  21  -1  -2   13.68    1.31
  14  20   1    6.31    1.21
  14 -20  -1    8.31    0.76
  14 -20   1    6.91    0.73
  14  20  -1    6.54    1.22
   2  25  -2    0.56    0.55
   2  25  -2   -1.36    0.51
  -2  25   2   -0.13    0.76
   2  25   2    0.04    0.75
  -2  25  -2   -0.89    0.59
   2  25   2    0.31    0.73
  18 -13   2   28.39    2.23
  18  13   2   22.43    2.57
  18 -13  -2   27.99    2.21
  18  13  -2   25.17    2.44
  -2  10  -6    3.02    0.42
  12  -9  -5   37.78    3.07
 -12   9  -5   39.82    3.12
  12   9   5   33.80    3.46
   2  10  -6    2.20    0.40
   2 -10  -6    2.36    0.38
 -12  -9  -5   38.45    3.24
  12   9  -5   39.16    3.10
 -12   9  -5   36.96    3.24
   2  10   6    1.16    0.79
 -10  12  -5   17.19    1.39
   7  -6  -6   -0.17    0.33
  10 -12  -5   15.94    1.35
 -10 -12  -5   15.43    1.37
  -7  -6  -6    0.67    0.31
  10  12   5   12.58    1.77
   7   6  -6    0.09    0.35
  10  12  -5   15.02    1.33
 -10  12  -5   14.86    1.37
  -7   6  -6    0.98    0.30
  -8 -14  -5    7.24    0.72
  -2  26   1    0.95    0.89
  -2  26  -1    0.78    0.64
   8  14  -5    7.09    0.71
   2  26  -1    1.15    0.68
  -8  14  -5    7.38    0.77
   2  26  -1    0.14    0.53
  -2  26   1    0.96    0.75
  -2  26  -1    0.78    0.61
  -8  14  -5    6.79    0.70
   8 -14  -5    7.17    0.76
   2  26   1    1.40    0.75
   8  14   5    6.16    1.12
   2  26   1    0.98    0.74
  15 -19  -1    1.10    0.36
  15  19  -1    1.77    0.98
  15 -19   1    1.47    0.34
  13 -21  -1   -0.30    0.33
  15  19   1    0.99    0.95
  13  21  -1    0.28    0.34
 -13  21  -1    0.08    0.75
  13  21   1   -0.41    1.00
 -15  19  -1    0.43    0.69
  13 -21   1    0.19    0.29
  13  21  -1   -0.21    0.91
  21  -2   2    1.00    0.69
   5  20   4    0.40    0.90
  -4  26   0   15.09    1.61
  -5  20  -4    1.54    0.28
  21   2  -2    0.65    0.62
  -8   4  -6    6.66    0.68
  19   6  -3    2.38    0.68
   5 -20  -4    0.67    0.41
  19   6  -3    2.22    0.31
  19   6   3    1.37    0.99
   4  26   0   15.44    1.51
 -21   2  -2   -0.63    0.40
  19  -6   3    2.24    0.69
  -8  -4  -6    6.00    0.69
   8  -4  -6    6.61    0.69
  21   2   2   -0.39    0.76
  19  -6  -3    1.65    0.43
 -21  -2  -2   -0.67    0.40
   8  -4  -6    6.57    0.75
 -19   6  -3    1.20    0.45
   8   4  -6    5.35    0.70
  -8   4  -6    6.81    0.66
  -5  20  -4    1.91    0.51
  21  -2  -2    0.54    0.48
  22   3   0   12.42    1.47
  22  -3   0   14.83    1.42
 -14  -3  -5    7.76    0.75
   4  23   3    3.90    0.89
  14   3  -5    8.58    0.88
   4  23  -3    4.29    0.61
  -4  23  -3    3.20    0.70
 -14   3  -5    6.68    0.74
  14  -3  -5    6.95    0.82
  14   3  -5    7.58    0.74
  14   3   5    7.10    1.37
 -13 -14  -4    4.19    0.53
 -13  14  -4    2.96    0.64
   0  17   5    3.51    0.98
 -13  14  -4    5.42    0.54
  13  14  -4    3.84    0.54
  13 -14  -4    4.79    0.62
  13  14   4    4.20    1.27
   0  17  -5    5.15    0.61
  13  14  -4    3.92    0.83
  19  13   1   23.34    2.46
  20  -8   2    7.00    0.92
  20   8  -2    7.32    0.95
 -17  -5  -4   38.79    3.38
  19  13  -1   24.43    2.47
  19 -13  -1   26.56    2.13
  19 -13   1   26.61    2.15
  20  -8  -2    6.00    0.77
  17   5  -4   39.62    3.21
  20   8   2    6.18    1.17
  17   5   4   36.02    3.59
  17  -5  -4   39.92    3.22
  17   5  -4   43.67    3.29
 -17   5  -4   37.96    3.38
 -13   7  -5    5.27    0.55
  13   7   5    4.20    1.19
  17  17   0    0.54    0.88
  13  -7  -5    4.93    0.59
 -13  -7  -5    4.60    0.57
  13   7  -5    3.57    0.55
  13   7  -5    4.58    0.65
  17 -17   0    0.63    0.36
  19 -11   2    0.46    0.44
  -1  17  -5   11.98    1.13
 -11  23   0    3.23    0.96
  11  23   0    5.05    1.04
 -19  11  -2    0.54    0.46
   1  17  -5   13.08    1.15
  19 -11  -2    0.55    0.36
  19  11  -2   -0.23    0.78
  19  11   2   -0.25    0.98
  11  23   0    2.50    0.48
 -19 -11  -2   -0.16    0.41
   7  22  -3    6.89    0.72
   7 -22  -3    6.78    0.69
  -7  22  -3    4.61    0.84
   7  22   3    4.15    1.10
   5 -16  -5   47.48    3.66
   9  18  -4    4.17    0.54
   9  18   4    2.87    1.10
   5  16  -5   41.10    3.69
   9 -18  -4    3.53    0.47
  -9  18  -4    3.39    0.47
  -5  16  -5   47.94    3.72
  -9  18  -4    2.31    0.64
  17 -15   2    5.90    0.68
 -17  15  -2    5.56    0.73
  17 -15  -2    5.77    0.65
  17  15  -2    5.42    1.06
  17  15   2    5.15    1.24
   3  25  -2    1.03    0.54
  18  15   1    6.74    1.26
  -3  25  -2    0.40    0.58
  18 -15  -1    9.70    0.93
  18 -15   1   10.16    0.94
   3  25   2    1.36    0.79
   3  25   2    0.32    0.69
  18  15  -1    8.79    1.23
  -3  25   2    2.06    0.74
   3  25  -2    1.61    0.63
  21  -3  -2   14.10    1.32
   0  21  -4   31.62    2.64
  21   3   2   13.59    1.55
  21   3  -2   14.42    1.48
  21  -3   2   13.54    1.49
  17  12   3   27.24    2.99
  17  12  -3   28.91    2.74
  17 -12  -3   31.50    2.53
  17  12  -3   29.35    2.50
 -17  12  -3   33.94    2.66
  11  11  -5   60.90    4.91
   9  21  -3   10.95    0.94
  11 -11  -5   63.56    4.85
  11  11   5   51.25    5.13
   3  10   6    0.74    0.78
 -11 -11  -5   61.06    5.14
 -11  11  -5   58.95    5.15
   9 -21  -3   10.18    0.97
   3  10  -6    1.12    0.36
  -3  10  -6    1.49    0.33
 -11  11  -5   65.83    4.93
   9  21   3    6.44    1.28
  15  11  -4   24.80    2.23
 -15 -11  -4   20.64    2.07
  15  11   4   23.66    2.49
 -15  11  -4   25.50    2.06
  15 -11  -4   26.10    1.98
  15  11  -4   22.84    1.98
  -3  26  -1    5.17    0.79
   3  26   1    3.93    0.86
  -3  26   1    4.36    0.90
  -3  26   1    4.01    0.88
  -1  21  -4   17.60    1.53
   3  26  -1    4.13    0.75
   3  26   1    2.42    0.80
   1  21  -4   16.72    1.55
  -3  26  -1    3.78    0.83
   3  26  -1    3.08    0.64
  12 -22   1   16.37    1.22
  16 -18   1    7.21    0.70
  12  22  -1   11.56    1.25
   2  17   5   -0.26    0.82
  12  22  -1   11.63    1.72
  -7  15  -5   26.30    2.57
  12 -22  -1   16.13    1.23
 -16  18  -1    4.11    0.83
  12  22   1   10.84    1.71
 -16  18  -1    6.36    0.74
  16  18  -1    6.22    1.19
   7 -15  -5   30.25    2.46
  -7  15  -5   29.98    2.49
  -7 -15  -5   33.07    2.58
   2  17  -5    0.16    0.32
  16  18   1    5.40    1.17
  16 -18  -1    7.19    0.71
   7  15  -5   30.57    2.47
  -2  17  -5   -0.01    0.35
 -14  -4  -5    3.89    0.45
 -14  19  -2    3.35    0.54
  14   4   5    1.43    1.21
  14   4  -5    3.22    0.54
  14 -19   2    3.12    0.43
  14  19  -2    3.24    0.48
 -14   4  -5    2.53    0.39
  14  19  -2    2.85    0.98
  14  19   2    2.59    1.01
  14  -4  -5    1.94    0.45
  14   4  -5    2.75    0.41
  22  -4   0   24.75    2.18
  14 -19  -2    3.55    0.47
  22   4   0   25.63    2.30
  13  20  -2    0.57    0.30
  -6  -8  -6    2.22    0.37
   6  -8  -6    2.55    0.40
  -6   8  -6    2.20    0.36
  22   0  -1   -0.09    0.60
  22   0   1    0.14    0.61
   6   8  -6    3.37    0.46
  -6  -8  -6    2.45    0.42
  13 -20  -2   -0.18    0.31
  13  20   2   -0.15    1.03
  13  20  -2    0.19    0.87
   6   8   6    1.48    0.77
 -13  20  -2   -0.01    0.60
   9   0  -6    9.04    0.94
  -9   0  -6    9.66    0.94
  22  -1   1   29.17    2.50
  22   1  -1   26.77    2.43
  22  -1  -1   29.24    2.44
  22   1   1   26.57    2.48
  -8  -5  -6   64.99    5.37
   9  24  -1    0.11    0.42
   9  24   1    0.78    0.88
   9 -24  -1    0.22    0.36
  20  11   1    9.85    1.42
   9   1  -6    4.17    0.61
  -9  24   1   -0.34    0.86
  20 -11  -1   10.82    1.02
  -9  -1  -6    3.92    0.52
   9 -24   1    0.49    0.31
   8   5  -6   67.05    5.13
   8  -5  -6   63.29    5.04
  -8   5  -6   62.75    5.10
   9  24  -1   -0.26    0.67
   9  -1  -6    3.13    0.52
  20  11  -1    9.09    1.28
   9  24   1    0.13    0.52
  20 -11   1    9.79    1.03
  -8   5  -6   58.16    5.37
  -9   1  -6    3.52    0.52
  -9  24  -1    0.21    0.77
  -5  -9  -6    1.68    0.35
   5   9  -6    2.15    0.43
  -5   9  -6    2.30    0.38
   5   9   6    0.41    0.82
  16 -14  -3    2.88    0.42
 -16  14  -3    0.94    0.61
  16   9   4   10.03    1.59
 -16   9  -4   10.62    0.98
  16  14   3    1.74    1.05
  16   9  -4   11.61    1.25
 -16  14  -3    3.25    0.52
  16  14  -3    2.25    0.34
  16  -9  -4    9.47    0.97
  16   9  -4   10.21    0.94
  16  14  -3    2.25    0.85
 -16  -9  -4   10.09    0.99
  21   8  -1   20.87    2.10
  -2  21  -4    7.76    0.83
  21   8   1   20.16    2.16
   2  21  -4    7.66    0.78
  -2  21   4    4.71    1.10
  21  -8  -1   23.68    1.93
   2  21   4    5.05    1.02
  21  -8   1   23.07    1.96
  21   9   0   18.01    1.93
  18 -10  -3    4.72    0.66
  18 -10   3    6.09    0.86
  18  10   3    4.91    1.13
  18  10  -3    6.32    0.92
  18  10  -3    4.84    0.57
 -18  10  -3    5.81    0.70
  21  -9   0   18.14    1.62
   9  23   2   15.82    2.02
   9  23  -2   22.02    1.73
  19 -14   0    0.04    0.33
  21   4  -2   12.18    1.35
  15  18  -2    2.67    0.88
  -7   7  -6    1.77    0.35
  -7  -7  -6    1.52    0.38
  21  -4  -2   13.74    1.28
   7  -7  -6    1.50    0.35
  15  18  -2    2.92    0.38
  22   2   1   30.98    2.87
  21   4   2   12.92    1.61
  22  -2  -1   32.21    2.73
  15 -18   2    3.01    0.43
  19  14   0    0.25    0.92
  21  -4   2   12.23    1.33
  15 -18  -2    2.90    0.46
 -15  18  -2    3.40    0.51
   7   7  -6    1.21    0.42
  22  -2   1   32.97    2.77
  22   2  -1   32.91    2.78
  15  18   2    2.81    1.15
  17   6   4   32.92    3.40
 -17  -6  -4   35.85    3.14
  17   6  -4   35.99    2.99
  -9   2  -6   61.27    5.15
   9  -2  -6   66.81    5.18
  17  -6  -4   37.41    2.99
   9   2  -6   63.54    5.18
 -17   6  -4   38.78    3.14
  -9   2  -6   63.33    5.43
   9  -2  -6   65.21    5.10
  17   6  -4   37.59    3.09
  -9  -2  -6   63.75    5.43
  14  13  -4    8.98    1.33
 -14  13  -4    9.67    0.85
   7  25  -1    4.34    0.82
  14  13   4    9.77    1.53
   7  24  -2   22.48    1.89
   5  26   0    7.86    0.95
  -7  25  -1    2.41    0.77
  14 -13  -4    9.80    0.91
   7  25   1    5.11    0.95
  -7  25   1    5.07    1.10
  14  13  -4    8.91    0.82
   7  25   1    1.86    0.62
  -5  26   0    8.37    1.20
   7  25  -1    3.29    0.57
  -7  24  -2   15.50    1.83
 -14 -13  -4    7.63    0.85
   7  24   2   20.01    1.95
  19   7  -3    0.86    0.26
  19   7  -3    0.60    0.67
 -19  -7  -3   -0.06    0.44
  19   7   3    1.25    1.01
  19  -7  -3    0.95    0.45
 -19   7  -3    0.64    0.42
  19  -7   3    1.53    0.59
  12  21   2    6.43    1.29
  12  21  -2    6.93    1.13
  12  21  -2    6.81    0.76
  12 -21  -2    7.64    0.77
   3  17   5    8.49    1.34
  -3  17  -5   11.49    1.04
   3 -17  -5   11.99    1.03
   3  17  -5   10.48    1.04
  -5  23  -3    2.91    0.73
   5  23  -3    5.06    0.73
   0 -11  -6   89.83    6.95
   5 -23  -3    4.98    0.59
   5  23   3    3.48    0.98
   0  11  -6   85.17    7.05
  13  18   3    1.45    1.03
  13  18  -3    1.61    0.33
 -13  18  -3    1.97    0.36
  13  18  -3    0.90    0.91
 -13  18  -3    0.85    0.62
  13 -18  -3    1.31    0.35
   4  25   2    1.63    0.83
  -4  25  -2    0.79    0.60
   4  25  -2    2.48    0.66
   4  25  -2    2.81    0.57
   4  25   2    0.32    0.66
  12  19  -3    4.56    1.01
   6 -20  -4   33.23    2.63
  -6  20  -4   30.21    2.74
  12  19   3    4.74    1.18
  -6  20  -4   31.21    2.73
   1  11   6    0.16    0.79
 -12  19  -3    7.16    0.67
  12  19  -3    6.06    0.62
  12 -19  -3    5.06    0.66
   6  20  -4   33.82    2.64
   4 -10  -6    7.72    0.83
  20 -12   0    7.32    0.85
  20  12   0    7.25    1.19
   4  10   6    5.53    1.09
  -4 -10  -6    8.21    0.81
  -4  10  -6    9.10    0.83
   4  10  -6    9.50    0.87
   8 -19  -4    4.53    0.61
   4  26   1   10.80    1.22
  -4  26  -1    8.12    1.15
   4  26  -1   10.47    1.19
   4  26  -1    7.98    1.07
  -8  19  -4    5.10    0.55
 -14   5  -5   21.29    1.88
  22   5   0    0.39    0.71
  14   5   5   19.94    2.35
  -8  19  -4    4.90    0.69
  -4  26   1   10.23    1.22
 -14  -5  -5   22.07    1.87
  22  -5   0    0.55    0.55
  14  -5  -5   21.49    1.81
  14   5  -5   20.39    1.80
  -4  26   1    8.29    1.33
  14   5  -5   22.16    1.87
   8  19   4    3.96    1.13
  22  -3   1   18.16    1.73
  22   3   1   16.81    1.86
  13  -8  -5    5.81    0.69
 -13   8  -5    6.43    0.61
  22   3  -1   17.88    1.73
  13   8   5    5.17    1.26
 -13  -8  -5    5.41    0.59
  13   8  -5    4.16    0.61
  22  -3  -1   18.50    1.68
  -9   3  -6    0.64    0.32
  12  10  -5    1.68    0.36
  12 -10  -5    1.13    0.36
  -9   3  -6    0.64    0.29
   9  -3  -6    0.48    0.39
 -12 -10  -5    2.51    0.37
  -8  25   0    2.62    0.79
   9   3  -6   -0.01    0.35
   8  25   0    1.89    0.55
  -9  -3  -6    1.29    0.34
   9  -3  -6    0.39    0.32
  12  10   5    1.32    1.10
   8  25   0    4.16    0.90
 -12  10  -5    1.87    0.34
 -12  10  -5    1.89    0.44
  14 -17  -3    6.83    0.79
 -14  17  -3    8.35    0.77
  14  17  -3    7.86    0.74
  14  17  -3    6.49    1.17
  14  17   3    4.63    1.25
  -3  21  -4   14.63    1.51
   3  21  -4   17.23    1.42
  20   9   2   22.88    2.41
  20  -9   2   27.15    2.20
  20  -9  -2   24.03    2.10
  20   9  -2   26.21    2.36
 -17  17  -1    6.33    0.76
 -17  17  -1    3.26    0.81
  17  17   1    5.63    1.11
  17 -17   1    5.04    0.67
  17  17  -1    4.90    1.03
  17 -17  -1    6.71    0.68
  -6  16  -5   15.61    1.34
  18  16   0   10.42    1.62
  11 -23  -1    7.29    0.72
  18 -16   0    9.83    0.97
  11  23  -1    5.59    0.78
  11 -23   1    6.90    0.68
  11  23   1    5.92    1.19
   6  16  -5   14.94    1.31
   6 -16  -5   16.49    1.33
  11  23  -1    5.52    1.09
   6  16   5   10.76    1.66
   2 -11  -6  141.37   10.65
 -20   0  -3   -0.17    0.37
   2  11  -6  128.13   10.79
  20   0  -3    0.64    0.54
  20   0   3    0.99    0.78
  -2  11  -6  133.95   10.79
 -10  24   0    7.38    1.16
  10  24   0   10.58    1.33
  -8   6  -6    1.17    0.31
  -8  -6  -6    0.66    0.36
  -8   6  -6    0.36    0.32
   8   6  -6    0.19    0.35
   8  -6  -6    0.52    0.32
 -20   1  -3    0.89    0.45
 -20  -1  -3    0.77    0.40
  20   1  -3    0.97    0.29
  20  -1  -3    1.26    0.54
  20   1  -3    1.25    0.58
  20  -1   3    1.10    0.77
  20   1   3    1.71    0.85
  21   5   2    7.43    1.12
  21  -5   2    6.24    0.87
  21  -5  -2    6.42    0.80
  21   5  -2    5.56    0.87
  16  17  -2    1.65    0.93
 -16  17  -2    1.74    0.44
  16  17   2    2.84    1.14
 -16  17  -2    0.65    0.65
  16 -17   2    2.48    0.38
  16  17  -2    2.19    0.33
  16 -17  -2    1.68    0.37
  11  20   3    4.73    1.13
  11  20  -3    4.48    0.95
  11 -20  -3    5.04    0.63
  14  21   0    1.51    1.04
  11  20  -3    5.78    0.65
 -14  21   0    1.16    0.82
 -11  20  -3    5.98    0.62
  14 -21   0    1.14    0.35
  15  20   0    1.50    0.94
  15 -20   0    2.42    0.37
 -15  20   0    1.37    0.84
  20   2   3   40.89    3.59
  10  13  -5    3.62    0.54
  -9  14  -5    8.43    0.90
 -10 -13  -5    4.61    0.52
  -9  14  -5    7.67    0.80
   9 -14  -5    6.30    0.82
  10 -13  -5    4.26    0.54
 -11  22  -2   -0.04    0.73
 -10  13  -5    4.60    0.69
   9  14   5    4.91    1.27
   9  14  -5    8.85    0.81
  -9 -14  -5    9.03    0.77
  20  -2  -3   42.78    3.40
  20  -2   3   39.68    3.53
  11  22  -2    3.82    0.55
 -10  13  -5    4.73    0.56
  20   2  -3   41.22    3.35
  11 -22  -2    2.22    0.40
  11  22   2    1.47    0.93
  20   2  -3   41.41    3.43
  10  13   5    3.25    1.16
  11  22  -2    2.94    0.95
  22  -4  -1   -0.10    0.47
  -4  17  -5    1.16    0.43
  22  -4   1   -0.35    0.59
  22   4  -1   -0.45    0.61
   4 -17  -5    0.23    0.33
  22   4   1    0.22    0.71
   4  17  -5    0.15    0.32
   4  17   5    1.07    0.88
   9  -4  -6    7.40    0.82
   8 -22  -3   28.65    2.34
  -9  -4  -6    8.76    0.83
  -9   4  -6    8.60    0.80
   9  -4  -6    7.63    0.82
   8  22  -3   28.00    2.37
  -9   4  -6    7.86    0.85
   9   4  -6    8.65    0.83
  18  14   2    3.87    1.16
  18 -14  -2    4.51    0.56
 -18  14  -2    3.66    0.57
  18  14  -2    3.01    0.95
  -6   9  -6    5.11    0.56
  18 -14   2    4.18    0.61
   6   9  -6    4.25    0.55
   6  -9  -6    3.99    0.50
   0  24  -3   -0.28    0.55
  -6  -9  -6    3.80    0.53
   0  24   3    0.58    0.73
   6   9   6    2.04    0.92
 -18  14  -2    2.11    0.65
  12 -16  -4   12.49    1.16
 -12 -16  -4   12.09    1.16
 -17  -7  -4    3.92    0.57
  17   7   4    3.32    1.20
  17   7  -4    4.50    0.72
 -12  16  -4   13.47    1.15
  12  16   4   11.01    1.68
  12  16  -4   12.94    1.12
  17   7  -4    2.76    0.47
 -17   7  -4    4.23    0.51
  17  -7  -4    3.56    0.54
  19 -12   2    0.66    0.43
 -11  17  -4    4.87    0.80
 -11  17  -4    7.15    0.67
  19  12   2    0.31    0.91
  11 -17  -4    5.77    0.69
 -19  12  -2    1.24    0.41
  19 -12  -2    0.70    0.41
  11  17   4    6.12    1.31
 -15  16  -3    0.69    0.51
 -15 -16  -3    0.65    0.36
  15  16  -3    0.88    0.30
  11  17  -4    6.87    0.69
  15  16  -3    0.45    0.84
  15  16   3    0.07    1.13
  15 -16  -3    1.04    0.35
 -15  16  -3    1.62    0.37
  19  12  -2   -0.22    0.72
  13 -22   0   11.63    0.99
  13  22   0    8.25    1.42
  18   0  -4   15.90    1.35
  18   0   4   14.21    1.85
 -18   0  -4   16.33    1.44
  18   0  -4   15.58    1.43
   7   8  -6   82.79    6.60
   7  -8  -6   82.18    6.50
  -7   8  -6   81.52    6.58
   3  11   6    2.10    0.86
  -7  -8  -6   80.76    6.93
   1  24  -3    8.11    0.91
   1  24   3    6.25    1.04
  -1  24   3    6.49    1.06
  -1  24  -3    8.14    0.93
   3 -11  -6    3.14    0.44
 -14  -6  -5    3.46    0.47
 -18   1  -4    8.65    0.80
 -18  -1  -4    9.02    0.84
  18  -1  -4    8.19    0.94
  21   9  -1    1.10    0.83
   5  25   2    3.27    0.83
  18  -1   4    6.21    1.17
  -5  25  -2    2.28    0.75
  14   6  -5    3.89    0.60
  22   6   0    2.24    0.79
  18   1  -4    6.94    0.76
  16  19   0    2.20    0.98
  14  -6  -5    3.31    0.46
  18   1   4    7.47    1.24
  21   9   1    1.10    0.91
 -14   6  -5    3.70    0.53
  14   6  -5    2.95    0.44
   5  25  -2    3.28    0.68
  22  -6   0    3.83    0.64
  18   1  -4    7.51    0.97
  16 -19   0    2.72    0.40
  21  -9   1    1.17    0.46
   5  25  -2    2.73    0.59
  21  -9  -1    1.19    0.47
  14   6   5    2.76    1.18
  -4  21  -4    5.34    0.67
   4 -21  -4    4.32    0.62
  19   8   3   46.26    4.35
 -19   8  -3   50.34    4.27
  19  -8  -3   51.25    4.03
  19  -8   3   51.53    4.10
  19   8  -3   49.52    4.13
   4  21   4    2.49    1.01
   4  21  -4    5.76    0.65
  19   8  -3   49.60    4.04
   8  15  -5    7.86    0.73
  -8  15  -5    5.81    0.67
  -8  15  -5    6.32    0.76
   8 -15  -5    5.95    0.74
   8  15   5    4.65    1.19
  -8 -15  -5    7.78    0.68
   5 -10  -6   15.08    1.38
  -5  10  -6   15.91    1.39
 -11  12  -5    5.71    0.75
  -6  26   0    4.49    0.90
  19 -14  -1    3.20    0.50
  19  14  -1    4.12    0.93
 -11 -12  -5    6.65    0.61
 -20  -3  -3    0.47    0.40
  20   3   3    0.70    0.90
  11 -12  -5    4.20    0.63
 -19  14  -1    2.29    0.60
  20  -3  -3    1.09    0.52
 -20   3  -3    0.99    0.45
  11  12  -5    5.73    0.62
   6  26   0    6.00    0.90
  -5 -10  -6   16.51    1.45
  19 -14   1    4.32    0.52
  20   3  -3    2.08    0.57
  11  12   5    4.35    1.23
  -5 -10  -6   16.67    1.39
  20   3  -3    1.54    0.31
   6  26   0    3.32    0.68
  20  -3   3    2.38    0.73
  19  14   1    2.96    0.98
   5  10  -6   16.17    1.42
 -11  12  -5    5.08    0.63
 -15 -12  -4   29.02    2.68
  15  12   4   26.28    3.07
  15  12  -4   30.68    2.55
 -15  12  -4   34.98    2.68
  15  12  -4   31.99    2.78
  15 -12  -4   31.14    2.55
  16  10   4    1.94    1.22
   5  26  -1    9.14    1.06
 -16  10  -4    3.11    0.49
 -16 -10  -4    3.22    0.51
  16  10  -4    3.34    0.73
   5  26   1   10.39    1.33
   6 -23  -3   15.45    1.35
   5  26  -1   10.26    1.21
  -5  26  -1    7.77    1.16
  -5  26   1    9.56    1.36
   6  23  -3   14.70    1.39
  16  10  -4    2.13    0.39
  16 -10  -4    2.13    0.43
  17  13  -3   -0.17    0.78
  17 -13  -3    0.50    0.34
  13 -15  -4    1.82    0.38
  13  15  -4    1.43    0.34
  17  13   3   -0.30    1.11
   0  27   0    0.42    0.67
  18  -2   4   38.33    3.46
  17  13  -3   -0.19    0.26
 -17 -13  -3   -0.57    0.39
  21  10   0    2.75    0.84
  18   2  -4   40.98    3.24
  21 -10   0    2.76    0.53
 -17  13  -3    0.30    0.51
 -13  15  -4    2.10    0.34
 -13  15  -4    1.21    0.54
  18   2   4   37.02    3.51
 -17  13  -3    0.60    0.39
 -18  -2  -4   38.86    3.35
  18  -2  -4   41.17    3.21
  13  15   4    1.48    1.17
 -13 -15  -4    1.64    0.34
 -18   2  -4   36.05    3.34
  18   2  -4   40.55    3.18
   0  27   0   -0.28    0.72
  10  18  -4   22.94    1.71
   2  24   3   18.67    2.10
   2  24  -3   24.70    1.93
 -10  18  -4   16.71    1.84
  10 -18  -4   20.57    1.73
  -2  24  -3   21.54    1.99
  10  18   4   15.35    2.24
 -10  18  -4   21.87    1.78
  -1  27   0    2.24    0.73
   1  27   0    0.96    0.62
  21  -6   2    5.16    0.75
  21   6   2    3.31    0.93
  21  -6  -2    4.47    0.61
  -1  27   0    1.68    0.72
  21   6  -2    5.07    0.86
   1  27   0    1.31    0.74
  20 -12  -1    5.45    0.68
  18  11  -3    4.66    0.56
  20  12  -1    6.12    0.99
  18  11   3    4.34    1.13
  18 -11  -3    4.48    0.70
  20  12   1    4.40    1.14
 -18  11  -3    5.89    0.69
  18  11  -3    5.50    0.92
  20 -12   1    5.25    0.74
  22   5   1    9.29    1.32
  22  -5  -1    9.88    1.11
  10 -21  -3    5.08    0.65
  15   0  -5   18.08    1.52
  22   5  -1    9.70    1.24
  22  -5   1   10.36    1.11
  15   0  -5   17.47    1.47
  10  21  -3    5.54    0.64
 -10  21  -3    2.94    0.71
  10  21   3    3.91    1.04
 -15   0  -5   16.04    1.51
   8  -7  -6    0.62    0.37
   8   7  -6    1.09    0.39
   9   5  -6    4.23    0.63
  -9   5  -6    5.19    0.60
  -8   7  -6    2.11    0.35
   9  -5  -6    5.61    0.63
  -8   7  -6    1.41    0.35
  -9   5  -6    4.52    0.58
  -8  -7  -6    2.11    0.36
  -9  -5  -6    5.97    0.66
 -15  -1  -5   26.12    2.27
  15  -1  -5   27.09    2.20
 -15   1  -5   27.61    2.29
   8  25   1    0.98    0.85
   8  25   1    0.46    0.52
  15  -1  -5   27.05    2.21
  -7  20  -4    1.62    0.31
  -8  25  -1   -0.21    0.71
   8 -25  -1    0.29    0.37
 -13   9  -5   31.63    2.69
  15   1  -5   24.93    2.18
  15   1  -5   25.01    2.21
   7 -20  -4    1.42    0.39
   8 -24  -2   14.32    1.12
  -7  20  -4    1.68    0.55
 -13  -9  -5   30.50    2.68
  13   9  -5   30.43    2.58
  -8  25   1    1.24    0.99
   8  24   2    9.75    1.47
   7  20  -4    2.18    0.38
   7  20   4    1.22    0.99
   8  24  -2    9.46    1.40
   8 -25   1    0.25    0.35
   8  25  -1    0.83    0.74
  13   9   5   30.38    3.04
   8  24  -2   12.89    1.20
   8  25  -1   -0.29    0.44
  13  -9  -5   33.23    2.57
  18   3  -4    7.52    0.77
 -18   3  -4    8.44    0.83
  18   3   4    6.48    1.28
 -18  -3  -4    7.84    0.83
  17  16  -2    4.43    0.96
  18  -3  -4    7.66    0.91
  18   3  -4    7.49    0.99
  17  16   2    3.15    1.12
  17 -16  -2    4.95    0.61
  17 -16   2    5.83    0.68
 -17  16  -2    4.60    0.68
 -10   0  -6    1.18    0.34
  18  16   1    9.34    1.45
  12  23   0    1.48    0.88
  20  -4  -3    4.36    0.60
  12 -23   0    2.43    0.40
 -12  23   0    1.36    0.91
  10   0  -6    1.09    0.36
  20   4  -3    4.03    0.49
  18  16  -1   11.14    1.65
  20   4   3    3.93    0.95
  20  -4   3    4.16    0.81
 -20   4  -3    3.41    0.54
  20   4  -3    5.35    0.71
  18 -16  -1   11.94    1.10
  18 -16   1   12.78    1.10
   2  27   0    1.43    0.64
   0  18  -5    0.23    0.35
  -2  27   0    2.25    0.75
   2  27   0    1.97    0.73
  -2  27   0    2.11    0.76
   0  18   5    0.26    0.85
 -10  24   1    7.23    1.14
 -10  -1  -6   32.39    2.58
 -10   1  -6   28.39    2.57
  10   1  -6   30.76    2.46
  10  24  -1    5.29    0.76
  10  -1  -6   27.44    2.46
  10  24  -1    7.01    1.08
  10  24   1    7.51    1.19
  -4  11  -6   33.65    2.73
   4  11  -6   31.02    2.72
 -15  -2  -5    1.70    0.32
   5 -17  -5   23.20    1.96
  -5  17  -5   23.74    1.99
   5  17  -5   23.67    1.97
  15   2  -5    1.14    0.49
   4 -11  -6   34.86    2.69
  15  -2  -5    0.94    0.41
  15   2  -5    0.54    0.38
 -15   2  -5    1.14    0.35
   0  12  -6    1.86    0.41
  17  18   0    1.33    0.93
  17 -18   0    1.52    0.35
  20 -10   2   12.36    1.19
  20  10   2   10.66    1.69
  20 -10  -2   11.84    1.10
  -1  18  -5   13.99    1.36
   1  18  -5   16.00    1.33
  20  10  -2   10.46    1.39
  -7  16  -5    6.37    0.72
  -7  16  -5    6.02    0.63
  -3  24   3   14.55    1.64
  -3  24  -3   17.07    1.49
   7 -16  -5    5.32    0.66
   7  16   5    3.81    1.11
 -14  21  -1    0.78    0.64
  14  21   1    0.40    1.06
  14 -21   1    0.88    0.33
   3  24   3   12.40    1.62
   7  16  -5    6.13    0.65
  14 -21  -1    1.11    0.33
  14  21  -1    1.42    0.98
 -12  11  -5    0.62    0.41
   1  12  -6    4.30    0.54
  10 -23  -2   14.14    1.10
  15 -20  -1   19.39    1.59
  15  20   1   17.15    2.19
   1  12   6    2.71    0.91
  10  23  -2   11.59    1.12
  12 -11  -5    0.28    0.36
 -12 -11  -5    0.85    0.27
   1 -12  -6    3.21    0.48
  12  11   5    0.24    1.10
  12  11  -5    0.25    0.35
 -12  11  -5    0.34    0.33
  10  23  -2   10.02    1.48
  10  23   2   10.03    1.57
  15  20  -1   16.02    2.00
  -1  12  -6    4.58    0.59
  15 -20   1   20.37    1.60
  16  15   3    4.46    1.21
  16  15  -3    5.58    0.62
 -16  15  -3    7.07    0.71
  16 -15  -3    5.78    0.67
  16  15  -3    5.40    1.02
  14  14  -4    5.56    0.55
 -14 -14  -4    4.85    0.60
 -10   2  -6    2.59    0.43
  10  -2  -6    2.01    0.41
  14 -14  -4    4.19    0.62
  14  14   4    3.27    1.18
 -14  14  -4    4.92    0.59
 -10  -2  -6    2.21    0.42
  10   2  -6    1.26    0.41
  10  -2  -6    2.27    0.39
  14  14  -4    5.64    0.96
 -17  -8  -4   40.93    3.39
  17   8  -4   40.88    3.32
  22   7   0    7.97    1.08
 -17   8  -4   40.93    3.37
  22  -7   0    7.67    0.91
  17   8  -4   37.49    3.20
  17   8   4   35.10    3.64
  17  -8  -4   39.72    3.22
  -9  19  -4   13.52    1.55
   9  19   4   11.97    1.97
  -9  19  -4   17.73    1.48
 -14   7  -5   22.50    2.09
   5  21  -4   15.26    1.29
  14  -7  -5   23.83    2.01
  14   7  -5   24.86    2.02
  -5  21  -4   13.77    1.28
  20 -13   0    0.91    0.42
 -14  -7  -5   24.59    2.10
  14   7  -5   25.87    2.11
  14   7   5   22.21    2.56
   9  19  -4   18.37    1.46
   5 -21  -4   15.73    1.28
  20  13   0    1.24    0.95
   9 -19  -4   18.42    1.45
  -5  21  -4   13.07    1.37
  19 -15   0    0.42    0.39
  19  15   0   -0.07    0.96
   9  25   0    1.33    0.48
  -9  25   0    0.78    0.83
   9  25   0    2.73    0.89
   2  18  -5   11.58    1.15
  15   3  -5   43.55    3.46
  -2  18  -5   13.26    1.18
  15  -3  -5   43.21    3.43
 -15   3  -5   40.57    3.61
  15   3  -5   41.47    3.44
 -15  -3  -5   42.82    3.61
  18  -4  -4    5.74    0.73
 -18   4  -4    6.24    0.64
  18   4  -4    5.72    0.77
  18   4  -4    4.69    0.62
 -18  -4  -4    5.78    0.69
  18   4   4    5.47    1.21
   0  26  -2   -0.86    0.49
  13  22  -1   18.71    1.90
  13  22   1   17.82    2.28
   0  26   2    0.65    0.70
  -2  12  -6    4.10    0.56
  13 -22   1   25.62    1.88
  13  22  -1   21.04    2.32
  13 -22  -1   27.02    1.90
   2  12   6    2.14    0.86
   0  26   2   -0.51    0.72
   2 -12  -6    3.51    0.54
   2  12  -6    2.83    0.48
  -3  27   0    1.72    0.77
   3  27   0    2.65    0.73
   6  25   2    3.59    0.94
   3  27   0    0.68    0.68
  -3  27   0    3.44    0.78
   6  25  -2    2.53    0.70
   6  25  -2    2.83    0.51
  -6  25  -2    1.75    0.66
 -16  19  -1    1.04    0.71
  22   6  -1    3.48    0.79
   7   9   6    1.38    0.89
  22  -6  -1    2.95    0.56
  22   6   1    2.65    0.93
  22  -6   1    3.37    0.67
   7   9  -6    2.31    0.44
  16 -19   1    1.24    0.37
  -7   9  -6    3.29    0.45
  16  19  -1    0.00    0.99
  -7  -9  -6    2.65    0.44
  16 -19  -1    1.75    0.39
  16  19   1    0.82    1.09
   6 -10  -6   12.90    1.22
   1  26   2    9.70    1.24
   6  10  -6   13.26    1.23
   9   6  -6  112.47    8.59
   1  26  -2   10.12    1.05
  -6  10  -6   13.83    1.23
  -6 -10  -6   15.07    1.27
  -9   6  -6  104.30    8.57
  -1  26   2   11.39    1.26
  -1  26  -2    8.97    1.14
  -9  -6  -6  111.88    9.03
  10  -3  -6   27.50    2.34
   1  26   2    6.23    1.17
  -9   6  -6   96.59    9.02
 -10  -3  -6   31.01    2.45
   9  -6  -6  108.48    8.47
  10   3  -6   28.86    2.34
  10  -3  -6   26.81    2.31
 -10   3  -6   26.64    2.44
  20   5  -3    0.56    0.26
  20   5   3    0.24    0.94
 -20  -5  -3   -0.32    0.44
  20   5  -3    0.50    0.65
 -20   5  -3    0.02    0.44
  20  -5  -3    0.71    0.48
  20  -5   3    0.82    0.67
  -6  26  -1    1.66    0.74
  21   7   2    9.01    1.31
  21  -7   2    9.57    1.10
  21  -7  -2    8.63    1.00
  21   7  -2    8.84    1.30
  19  -9  -3   19.38    1.68
   6  26   1    1.14    0.61
 -19   9  -3   20.82    1.77
  19   9   3   16.02    2.10
  -6  26   1    3.14    0.94
   6  26  -1    1.59    0.56
   6  26   1    3.61    0.87
  19  -9   3   20.01    1.78
  19   9  -3   19.82    1.64
  19   9  -3   19.25    1.86
   6  26  -1    2.99    0.76
   0  27   1    4.47    0.86
  21 -10  -1    6.99    0.83
  21  10  -1    6.99    1.11
  14 -20  -2    0.22    0.32
  14  20  -2   -0.10    0.90
  21  10   1    6.14    1.16
 -14  20  -2    0.04    0.60
   0  27  -1    4.13    0.75
   0  27   1    3.33    0.90
  21 -10   1    6.17    0.86
  14  20  -2    1.04    0.31
   0  27  -1    2.09    0.68
  14  20   2   -0.11    1.04
   7 -26   0    0.12    0.32
  -7  26   0   -0.45    0.86
   7  26   0   -0.16    0.66
   7  26   0    0.13    0.52
   1  27  -1   12.78    1.25
  -4  24  -3    4.54    0.75
   4  24  -3    5.85    0.74
  -1  27  -1    9.71    1.18
  -1  27   1    9.58    1.40
   7  23   3   13.08    2.01
   1  27  -1    8.62    1.14
   7  23  -3   20.14    1.63
   1  27   1    8.50    1.24
  -1  27   1   13.25    1.28
   4  24   3    4.90    1.03
   7 -23  -3   19.61    1.59
   8  -8  -6   13.08    1.19
   0  22  -4   20.30    1.80
  -8   8  -6   12.50    1.22
  -8   8  -6   13.46    1.16
   8   8   6   10.27    1.64
   8   8  -6   15.53    1.21
  15 -19  -2    1.17    0.34
  15  19  -2    0.76    0.94
   2  26  -2    0.18    0.51
 -15  19  -2   -0.13    0.68
  -9  22  -3    2.19    0.76
   9 -22  -3    4.00    0.63
   2  26   2    1.33    0.72
  -2  26  -2    0.58    0.58
 -15  19  -2    1.01    0.39
  15  19  -2    1.41    0.30
  15  19   2   -0.18    1.06
   9  22   3    4.22    1.11
   9  22  -3    4.93    0.58
  -2  26   2    1.12    0.81
   2  26   2    0.48    0.76
  13 -21  -2    7.10    0.75
 -15   4  -5   23.28    2.17
  13  21   2    6.21    1.32
  15  -4  -5   24.55    2.10
   3 -18  -5   46.88    3.70
 -15  -4  -5   24.58    2.17
  13  21  -2    8.03    0.78
  15   4  -5   26.67    2.09
  15   4  -5   27.05    2.15
   3  18  -5   42.85    3.75
  15   4   5   23.80    2.70
  -3  18  -5   48.66    3.78
  13  21  -2    7.47    1.20
  -5 -11  -6    3.39    0.46
   1  22   4    2.51    0.88
   5  11  -6    3.61    0.49
  -5  11  -6    2.27    0.38
   5  11   6    0.89    0.85
  -1  22   4    3.33    0.98
   1  22  -4    4.68    0.67
  -1  22  -4    3.90    0.59
  -5 -11  -6    2.26    0.41
   5 -11  -6    1.29    0.40
   3  12   6    4.49    1.03
   3 -12  -6    7.13    0.72
   3  12  -6    6.74    0.71
  -3  12  -6    6.87    0.74
  11  24   0    1.59    0.85
 -11  24   0    0.81    0.82
  11 -24   0    2.11    0.36
 -16  11  -4    5.80    0.62
  16  11  -4    5.16    0.63
 -16 -11  -4    5.92    0.68
  16 -11  -4    5.83    0.73
  16  11  -4    7.53    1.10
  16  11   4    3.84    1.20
  10 -14  -5    5.78    0.70
 -10  14  -5    5.65    0.73
  19  13   2   -0.26    1.04
  10  14   5    4.50    1.12
  10  14  -5    5.62    0.63
  19  13  -2    0.04    0.84
 -10  14  -5    5.74    0.65
 -10 -14  -5    6.26    0.61
 -19  13  -2    0.20    0.45
  19 -13   2    0.44    0.41
  19 -13  -2    0.35    0.39
[truncated: 523,688 more chars]
